# Supplementary material for: Fabric muscle with a cooling acceleration structure for upper limb assistance soft exosuits
Source: Sci Rep. 2022 Jul 6;12:11398. doi: 10.1038/s41598-022-15682-w (PMC9259748; doi:10.1038/s41598-022-15682-w)
Supplement: Supplementary file 1 — Supplementary Information 1. [file 41598_2022_15682_MOESM1_ESM.xlsx]

## Sheet: Fig.2(c)
Temperature 20 (℃)		Temperature 30 (℃)		Temperature 35 (℃)		Temperature 40 (℃)		Temperature 45 (℃)		Temperature 50 (℃)		Temperature 55 (℃)		Temperature 60 (℃)
Displacement (mm)	Force (N)	Displacement (mm)	Force (N)	Displacement (mm)	Force (N)	Displacement (mm)	Force (N)	Displacement (mm)	Force (N)	Displacement (mm)	Force (N)	Displacement (mm)	Force (N)	Displacement (mm)	Force (N)
0	0	0	0	0	0	0	0	0	0	0	0	0	0	0	0
1.17	0.1	1.14	0.1	0.79	0.1	0.01	0.1	0.01	0.1	0.01	0.1	0.01	0.1	0.01	0.1
1.26	0.1	1.19	0.1	0.83	0.1	0.03	0.1	0.03	0.1	0.03	0.1	0.02	0.1	0.02	0.1
1.36	0.1	1.24	0.1	0.88	0.1	0.05	0.1	0.04	0.1	0.05	0.1	0.04	0.1	0.04	0.1
1.48	0.1	1.29	0.1	0.92	0.1	0.08	0.1	0.06	0.1	0.08	0.1	0.07	0.1	0.06	0.1
1.57	0.1	1.34	0.1	0.96	0.1	0.1	0.1	0.08	0.1	0.1	0.1	0.09	0.1	0.09	0.2
1.65	0.1	1.39	0.1	0.99	0.1	0.15	0.1	0.1	0.1	0.14	0.1	0.11	0.1	0.13	0.2
1.73	0.1	1.43	0.1	1.04	0.1	0.2	0.1	0.14	0.1	0.18	0.1	0.16	0.2	0.17	0.2
1.81	0.1	1.48	0.1	1.08	0.1	0.23	0.1	0.17	0.1	0.23	0.1	0.2	0.2	0.22	0.2
1.88	0.1	1.53	0.1	1.12	0.1	0.28	0.1	0.2	0.1	0.28	0.1	0.23	0.2	0.26	0.2
1.97	0.1	1.58	0.1	1.16	0.1	0.33	0.1	0.23	0.1	0.32	0.1	0.27	0.2	0.3	0.2
2.04	0.1	1.61	0.1	1.21	0.1	0.37	0.1	0.26	0.1	0.36	0.1	0.31	0.2	0.33	0.3
2.14	0.1	1.64	0.1	1.25	0.1	0.41	0.1	0.29	0.1	0.4	0.1	0.35	0.2	0.37	0.3
2.24	0.1	1.68	0.1	1.29	0.1	0.46	0.1	0.32	0.1	0.44	0.1	0.39	0.2	0.42	0.3
2.31	0.1	1.73	0.1	1.33	0.1	0.51	0.1	0.34	0.1	0.49	0.1	0.44	0.2	0.47	0.3
2.38	0.1	1.76	0.1	1.38	0.1	0.56	0.1	0.38	0.1	0.54	0.2	0.48	0.2	0.51	0.3
2.48	0.1	1.81	0.1	1.41	0.1	0.61	0.1	0.41	0.1	0.58	0.2	0.52	0.3	0.54	0.3
2.55	0.1	1.84	0.1	1.46	0.1	0.66	0.1	0.44	0.1	0.63	0.2	0.56	0.3	0.59	0.3
2.63	0.1	1.88	0.1	1.5	0.1	0.71	0.1	0.47	0.1	0.67	0.2	0.6	0.3	0.64	0.3
2.72	0.1	1.92	0.1	1.55	0.1	0.75	0.1	0.5	0.1	0.72	0.3	0.64	0.3	0.69	0.3
2.78	0.1	1.97	0.1	1.6	0.1	0.8	0.1	0.53	0.1	0.76	0.3	0.68	0.3	0.72	0.3
2.86	0.1	2.01	0.1	1.65	0.1	0.84	0.1	0.56	0.1	0.81	0.3	0.72	0.3	0.77	0.3
2.93	0.1	2.06	0.1	1.68	0.1	0.88	0.1	0.59	0.1	0.86	0.3	0.77	0.3	0.81	0.3
3	0.1	2.1	0.1	1.72	0.1	0.91	0.1	0.62	0.1	0.9	0.3	0.81	0.3	0.86	0.3
3.06	0.1	2.14	0.1	1.77	0.1	0.95	0.1	0.65	0.1	0.95	0.3	0.84	0.3	0.91	0.3
3.11	0.1	2.18	0.1	1.81	0.1	1	0.2	0.68	0.2	0.99	0.3	0.89	0.3	0.95	0.3
3.15	0.2	2.21	0.1	1.86	0.1	1.03	0.2	0.71	0.2	1.04	0.3	0.93	0.3	1	0.3
3.19	0.1	2.26	0.1	1.9	0.1	1.08	0.2	0.74	0.2	1.09	0.3	0.97	0.3	1.04	0.3
3.22	0.1	2.3	0.1	1.93	0.1	1.12	0.2	0.78	0.2	1.13	0.3	1.02	0.3	1.1	0.3
3.25	0.1	2.35	0.1	1.97	0.1	1.16	0.2	0.81	0.2	1.17	0.3	1.06	0.3	1.14	0.3
3.27	0.1	2.39	0.1	2	0.1	1.2	0.2	0.83	0.2	1.21	0.3	1.1	0.3	1.18	0.3
3.29	0.1	2.42	0.1	2.05	0.1	1.24	0.2	0.86	0.2	1.26	0.3	1.15	0.3	1.22	0.3
3.3	0.1	2.46	0.1	2.08	0.1	1.27	0.2	0.89	0.2	1.3	0.3	1.19	0.3	1.26	0.3
3.31	0.1	2.52	0.1	2.12	0.1	1.31	0.2	0.92	0.2	1.34	0.3	1.24	0.3	1.3	0.4
3.31	0.1	2.56	0.1	2.16	0.1	1.36	0.2	0.96	0.2	1.39	0.3	1.28	0.3	1.35	0.4
3.32	0.1	2.61	0.1	2.2	0.1	1.4	0.2	0.99	0.2	1.43	0.3	1.33	0.3	1.39	0.4
3.32	0.1	2.66	0.1	2.25	0.1	1.44	0.2	1.03	0.2	1.48	0.3	1.37	0.3	1.42	0.4
3.32	0.1	2.71	0.1	2.3	0.1	1.48	0.2	1.07	0.2	1.53	0.3	1.41	0.3	1.46	0.4
3.32	0.1	2.76	0.1	2.35	0.1	1.53	0.2	1.1	0.2	1.57	0.3	1.44	0.3	1.51	0.4
3.32	0.1	2.81	0.1	2.38	0.1	1.57	0.2	1.13	0.2	1.61	0.3	1.49	0.3	1.56	0.4
3.32	0.1	2.86	0.1	2.44	0.1	1.62	0.2	1.16	0.2	1.66	0.3	1.53	0.3	1.6	0.4
3.32	0.1	2.9	0.1	2.47	0.1	1.66	0.2	1.19	0.2	1.71	0.3	1.58	0.3	1.64	0.4
3.32	0.1	2.95	0.1	2.52	0.1	1.71	0.2	1.23	0.2	1.75	0.3	1.63	0.3	1.67	0.4
3.32	0.1	3	0.1	2.57	0.1	1.75	0.2	1.26	0.2	1.78	0.3	1.67	0.3	1.72	0.4
3.32	0.1	3.05	0.1	2.62	0.2	1.78	0.2	1.3	0.2	1.83	0.3	1.72	0.3	1.76	0.4
3.32	0.1	3.1	0.1	2.67	0.2	1.82	0.2	1.33	0.2	1.87	0.3	1.77	0.3	1.79	0.4
3.32	0.1	3.15	0.2	2.72	0.2	1.86	0.2	1.36	0.2	1.91	0.3	1.81	0.3	1.84	0.4
3.32	0.1	3.2	0.2	2.77	0.2	1.9	0.2	1.39	0.2	1.95	0.3	1.85	0.3	1.88	0.4
3.32	0.1	3.23	0.2	2.81	0.2	1.95	0.2	1.42	0.2	1.99	0.3	1.89	0.3	1.93	0.4
3.32	0.2	3.28	0.2	2.85	0.2	1.99	0.2	1.46	0.2	2.03	0.3	1.93	0.3	1.98	0.4
3.32	0.2	3.32	0.2	2.89	0.2	2.03	0.2	1.49	0.2	2.08	0.4	1.97	0.3	2.03	0.4
3.32	0.1	3.35	0.2	2.93	0.2	2.07	0.2	1.53	0.2	2.11	0.4	2.02	0.4	2.07	0.4
3.32	0.2	3.39	0.2	2.96	0.2	2.11	0.2	1.57	0.2	2.15	0.4	2.06	0.3	2.11	0.4
3.32	0.2	3.42	0.2	3.01	0.2	2.15	0.2	1.61	0.2	2.19	0.4	2.1	0.3	2.16	0.4
3.32	0.2	3.46	0.2	3.06	0.2	2.19	0.2	1.64	0.2	2.23	0.4	2.14	0.3	2.21	0.4
3.32	0.2	3.5	0.2	3.09	0.2	2.23	0.2	1.68	0.2	2.28	0.4	2.18	0.3	2.24	0.4
3.32	0.2	3.54	0.2	3.13	0.2	2.26	0.2	1.71	0.2	2.33	0.4	2.22	0.4	2.28	0.4
3.32	0.2	3.58	0.2	3.17	0.2	2.3	0.2	1.77	0.3	2.38	0.4	2.25	0.4	2.31	0.4
3.32	0.2	3.61	0.2	3.2	0.2	2.35	0.2	1.81	0.2	2.43	0.4	2.3	0.3	2.34	0.4
3.32	0.2	3.65	0.2	3.25	0.2	2.4	0.2	1.86	0.3	2.48	0.4	2.35	0.3	2.38	0.4
3.32	0.2	3.69	0.2	3.28	0.2	2.44	0.2	1.92	0.3	2.52	0.4	2.38	0.3	2.42	0.4
3.32	0.2	3.73	0.2	3.32	0.2	2.47	0.2	1.96	0.2	2.57	0.4	2.43	0.3	2.45	0.4
3.32	0.2	3.77	0.2	3.35	0.2	2.52	0.2	2	0.3	2.62	0.4	2.48	0.4	2.5	0.4
3.32	0.2	3.81	0.2	3.39	0.2	2.57	0.2	2.04	0.3	2.67	0.4	2.52	0.4	2.54	0.5
3.32	0.2	3.85	0.2	3.43	0.2	2.62	0.2	2.08	0.3	2.72	0.4	2.57	0.4	2.59	0.5
3.32	0.2	3.89	0.2	3.47	0.2	2.66	0.2	2.13	0.3	2.77	0.4	2.62	0.4	2.62	0.5
3.32	0.2	3.93	0.2	3.51	0.2	2.71	0.2	2.17	0.2	2.82	0.4	2.67	0.4	2.66	0.5
3.32	0.2	3.96	0.2	3.55	0.2	2.75	0.2	2.21	0.3	2.86	0.4	2.72	0.4	2.7	0.5
3.32	0.2	4	0.2	3.58	0.2	2.79	0.2	2.25	0.3	2.91	0.4	2.77	0.4	2.75	0.5
3.32	0.2	4.04	0.2	3.61	0.2	2.84	0.2	2.29	0.3	2.96	0.4	2.82	0.4	2.78	0.5
3.32	0.2	4.08	0.2	3.65	0.2	2.88	0.2	2.33	0.3	3.01	0.4	2.87	0.4	2.81	0.5
3.32	0.2	4.12	0.2	3.69	0.2	2.92	0.2	2.37	0.3	3.06	0.4	2.92	0.4	2.86	0.5
3.32	0.2	4.16	0.2	3.73	0.2	2.97	0.2	2.42	0.3	3.11	0.4	2.97	0.4	2.9	0.5
3.32	0.2	4.19	0.2	3.77	0.2	3.01	0.2	2.46	0.3	3.15	0.4	3.03	0.4	2.94	0.5
3.32	0.2	4.24	0.2	3.81	0.2	3.06	0.2	2.51	0.3	3.19	0.4	3.07	0.4	2.99	0.5
3.32	0.2	4.29	0.2	3.85	0.2	3.1	0.2	2.57	0.3	3.23	0.4	3.11	0.4	3.03	0.5
3.32	0.2	4.32	0.2	3.89	0.2	3.13	0.3	2.62	0.3	3.28	0.4	3.15	0.4	3.08	0.5
3.32	0.2	4.37	0.2	3.93	0.2	3.17	0.3	2.66	0.3	3.32	0.5	3.19	0.4	3.13	0.5
3.32	0.2	4.41	0.2	3.97	0.2	3.21	0.3	2.7	0.3	3.37	0.5	3.22	0.4	3.17	0.5
3.32	0.2	4.45	0.2	4.01	0.2	3.25	0.3	2.74	0.3	3.42	0.5	3.28	0.4	3.21	0.5
3.32	0.2	4.48	0.2	4.05	0.2	3.29	0.3	2.78	0.3	3.46	0.5	3.32	0.4	3.26	0.5
3.32	0.2	4.53	0.2	4.09	0.2	3.34	0.3	2.82	0.3	3.5	0.5	3.37	0.4	3.31	0.5
3.32	0.2	4.57	0.2	4.13	0.2	3.39	0.3	2.86	0.3	3.54	0.5	3.42	0.4	3.36	0.5
3.32	0.2	4.62	0.2	4.17	0.2	3.43	0.3	2.9	0.3	3.58	0.5	3.47	0.4	3.4	0.5
3.32	0.2	4.67	0.2	4.22	0.2	3.47	0.3	2.94	0.3	3.62	0.5	3.51	0.4	3.44	0.5
3.32	0.2	4.71	0.2	4.26	0.3	3.51	0.3	2.98	0.3	3.66	0.5	3.55	0.4	3.48	0.5
3.32	0.2	4.75	0.2	4.31	0.3	3.55	0.3	3.03	0.3	3.7	0.5	3.59	0.4	3.52	0.5
3.32	0.2	4.79	0.2	4.35	0.3	3.6	0.3	3.07	0.3	3.74	0.5	3.63	0.4	3.57	0.5
3.32	0.2	4.84	0.2	4.39	0.3	3.64	0.3	3.11	0.3	3.79	0.5	3.67	0.4	3.62	0.5
3.32	0.2	4.87	0.2	4.43	0.3	3.68	0.3	3.15	0.3	3.83	0.5	3.71	0.4	3.67	0.5
3.32	0.2	4.91	0.2	4.47	0.3	3.72	0.3	3.2	0.3	3.88	0.5	3.76	0.5	3.71	0.5
3.32	0.1	4.94	0.2	4.51	0.3	3.76	0.3	3.24	0.3	3.9	0.5	3.8	0.5	3.75	0.5
3.32	0.2	4.98	0.2	4.55	0.3	3.8	0.3	3.28	0.3	3.93	0.5	3.85	0.5	3.79	0.5
3.32	0.1	5.02	0.2	4.59	0.3	3.84	0.3	3.32	0.4	3.97	0.5	3.9	0.5	3.83	0.5
3.32	0.1	5.06	0.2	4.63	0.3	3.9	0.3	3.36	0.4	4	0.5	3.93	0.5	3.88	0.5
3.32	0.1	5.1	0.2	4.67	0.3	3.92	0.3	3.4	0.4	4.05	0.5	3.97	0.4	3.92	0.5
3.32	0.1	5.15	0.2	4.72	0.3	3.96	0.3	3.44	0.4	4.08	0.5	4.02	0.5	3.97	0.5
3.32	0.1	5.2	0.2	4.76	0.3	4	0.3	3.48	0.4	4.13	0.5	4.06	0.5	4	0.5
3.32	0.1	5.25	0.2	4.8	0.3	4.04	0.3	3.52	0.4	4.16	0.5	4.1	0.5	4.04	0.5
3.32	0.1	5.29	0.2	4.84	0.3	4.08	0.3	3.57	0.4	4.2	0.5	4.14	0.5	4.09	0.5
3.32	0.1	5.33	0.2	4.87	0.3	4.1	0.3	3.61	0.4	4.24	0.5	4.17	0.5	4.12	0.5
3.32	0.1	5.37	0.2	4.92	0.3	4.16	0.3	3.66	0.4	4.28	0.5	4.22	0.5	4.17	0.6
3.32	0.1	5.41	0.2	4.96	0.3	4.19	0.3	3.7	0.4	4.31	0.5	4.27	0.5	4.21	0.6
3.32	0.1	5.44	0.2	5	0.3	4.23	0.3	3.74	0.4	4.36	0.5	4.31	0.5	4.25	0.6
3.32	0.1	5.49	0.3	5.03	0.3	4.28	0.3	3.78	0.4	4.4	0.5	4.35	0.5	4.3	0.6
3.32	0.1	5.51	0.3	5.07	0.3	4.32	0.3	3.82	0.4	4.44	0.5	4.39	0.5	4.34	0.6
3.32	0.1	5.56	0.3	5.11	0.3	4.37	0.3	3.86	0.4	4.48	0.5	4.42	0.5	4.38	0.6
3.32	0.1	5.59	0.3	5.15	0.3	4.41	0.3	3.91	0.4	4.52	0.5	4.47	0.4	4.42	0.6
3.32	0.1	5.64	0.2	5.19	0.3	4.45	0.3	3.96	0.4	4.56	0.5	4.51	0.5	4.46	0.6
3.32	0.1	5.68	0.2	5.23	0.3	4.5	0.3	4	0.4	4.6	0.5	4.55	0.5	4.5	0.6
3.32	0.1	5.73	0.2	5.28	0.3	4.53	0.3	4.05	0.4	4.64	0.5	4.58	0.5	4.54	0.6
3.32	0.1	5.78	0.2	5.33	0.3	4.57	0.3	4.1	0.4	4.68	0.6	4.63	0.5	4.59	0.6
3.32	0.1	5.83	0.3	5.37	0.3	4.62	0.3	4.13	0.4	4.72	0.5	4.68	0.5	4.63	0.6
3.32	0.1	5.87	0.3	5.4	0.3	4.66	0.3	4.17	0.4	4.77	0.5	4.72	0.5	4.67	0.6
3.32	0.1	5.91	0.3	5.45	0.3	4.69	0.3	4.21	0.4	4.82	0.5	4.77	0.5	4.7	0.6
3.32	0.1	5.94	0.3	5.48	0.3	4.72	0.3	4.25	0.4	4.86	0.6	4.82	0.5	4.75	0.6
3.32	0.1	5.99	0.3	5.52	0.3	4.77	0.3	4.29	0.4	4.9	0.5	4.87	0.5	4.79	0.6
3.32	0.1	6.02	0.3	5.56	0.4	4.8	0.3	4.33	0.4	4.94	0.6	4.91	0.5	4.83	0.6
3.32	0.1	6.07	0.3	5.6	0.3	4.83	0.4	4.37	0.4	4.98	0.6	4.95	0.5	4.87	0.6
3.32	0.1	6.12	0.3	5.65	0.3	4.86	0.4	4.41	0.4	5.03	0.6	4.98	0.5	4.9	0.6
3.32	0.1	6.17	0.3	5.68	0.3	4.89	0.4	4.44	0.4	5.08	0.6	5.01	0.5	4.95	0.6
3.32	0.1	6.22	0.3	5.73	0.3	4.93	0.4	4.49	0.4	5.13	0.6	5.06	0.5	4.99	0.6
3.32	0.1	6.27	0.3	5.77	0.4	4.97	0.4	4.53	0.4	5.18	0.6	5.11	0.5	5.03	0.6
3.32	0.2	6.32	0.3	5.81	0.4	5.01	0.4	4.57	0.4	5.22	0.6	5.15	0.5	5.07	0.6
3.32	0.2	6.37	0.3	5.86	0.4	5.05	0.4	4.61	0.4	5.25	0.6	5.19	0.5	5.11	0.6
3.32	0.2	6.42	0.3	5.9	0.4	5.09	0.4	4.65	0.5	5.29	0.6	5.22	0.5	5.16	0.6
3.32	0.2	6.47	0.3	5.95	0.4	5.13	0.4	4.69	0.5	5.33	0.6	5.27	0.5	5.2	0.6
3.32	0.2	6.51	0.3	5.99	0.4	5.18	0.4	4.73	0.5	5.37	0.6	5.32	0.5	5.24	0.7
3.32	0.2	6.54	0.3	6.04	0.4	5.23	0.4	4.77	0.5	5.41	0.6	5.37	0.5	5.27	0.6
3.32	0.2	6.58	0.3	6.08	0.4	5.28	0.4	4.82	0.5	5.44	0.6	5.42	0.5	5.3	0.7
3.32	0.2	6.62	0.3	6.11	0.4	5.32	0.4	4.86	0.5	5.48	0.6	5.47	0.5	5.34	0.6
3.32	0.2	6.66	0.3	6.16	0.4	5.36	0.4	4.89	0.5	5.52	0.6	5.51	0.5	5.38	0.6
3.32	0.2	6.7	0.3	6.21	0.4	5.4	0.4	4.93	0.5	5.55	0.6	5.55	0.6	5.41	0.7
3.32	0.2	6.74	0.3	6.29	0.4	5.44	0.4	4.98	0.5	5.59	0.6	5.59	0.6	5.44	0.7
3.32	0.2	6.78	0.3	6.34	0.4	5.48	0.4	5.02	0.5	5.62	0.6	5.63	0.6	5.47	0.7
3.32	0.2	6.82	0.3	6.39	0.4	5.53	0.4	5.06	0.5	5.67	0.6	5.67	0.5	5.5	0.7
3.32	0.2	6.87	0.3	6.44	0.4	5.57	0.4	5.1	0.5	5.71	0.6	5.71	0.5	5.53	0.7
3.32	0.2	6.92	0.3	6.48	0.4	5.61	0.4	5.14	0.5	5.75	0.6	5.77	0.5	5.55	0.7
3.32	0.1	6.95	0.3	6.54	0.4	5.65	0.4	5.17	0.5	5.79	0.6	5.81	0.5	5.59	0.7
3.32	0.1	6.99	0.3	6.58	0.4	5.7	0.4	5.21	0.5	5.83	0.6	5.86	0.6	5.61	0.7
3.32	0.1	7.02	0.3	6.62	0.4	5.74	0.4	5.25	0.5	5.86	0.6	5.9	0.6	5.64	0.7
3.32	0.1	7.06	0.3	6.66	0.4	5.78	0.4	5.29	0.5	5.9	0.6	5.93	0.6	5.67	0.7
3.32	0.1	7.11	0.3	6.7	0.4	5.83	0.4	5.33	0.5	5.94	0.6	5.98	0.6	5.7	0.7
3.32	0.1	7.16	0.3	6.74	0.4	5.87	0.4	5.37	0.5	5.97	0.6	6.03	0.6	5.73	0.7
3.32	0.1	7.2	0.3	6.78	0.4	5.92	0.4	5.41	0.5	6.01	0.6	6.07	0.6	5.76	0.7
3.32	0.1	7.24	0.3	6.82	0.4	5.96	0.4	5.46	0.5	6.05	0.6	6.11	0.6	5.78	0.7
3.32	0.1	7.28	0.3	6.86	0.4	6	0.4	5.5	0.5	6.08	0.7	6.15	0.6	5.81	0.7
3.32	0.1	7.32	0.3	6.9	0.4	6.04	0.4	5.54	0.5	6.12	0.6	6.2	0.6	5.84	0.7
3.32	0.1	7.35	0.3	6.94	0.4	6.08	0.4	5.58	0.5	6.16	0.6	6.23	0.6	5.87	0.7
3.32	0.1	7.39	0.3	6.97	0.4	6.12	0.4	5.62	0.5	6.21	0.6	6.31	0.6	5.9	0.7
3.32	0.1	7.43	0.3	7.02	0.4	6.16	0.4	5.67	0.5	6.25	0.7	6.36	0.6	5.93	0.7
3.32	0.1	7.47	0.3	7.07	0.5	6.2	0.4	5.72	0.5	6.27	0.7	6.41	0.6	5.96	0.7
3.32	0.1	7.52	0.3	7.12	0.4	6.23	0.4	5.76	0.5	6.31	0.7	6.45	0.6	5.98	0.7
3.32	0.1	7.56	0.3	7.16	0.4	6.27	0.4	5.81	0.5	6.34	0.7	6.5	0.6	6.02	0.7
3.32	0.1	7.6	0.3	7.2	0.4	6.31	0.4	5.85	0.5	6.38	0.7	6.54	0.6	6.05	0.7
3.32	0.1	7.64	0.3	7.25	0.5	6.36	0.4	5.89	0.5	6.42	0.7	6.58	0.6	6.07	0.7
3.32	0.1	7.69	0.3	7.29	0.5	6.4	0.4	5.94	0.5	6.46	0.7	6.62	0.6	6.1	0.7
3.32	0.1	7.73	0.4	7.34	0.4	6.44	0.4	5.99	0.5	6.5	0.7	6.67	0.6	6.13	0.6
3.32	0.1	7.77	0.4	7.38	0.5	6.47	0.4	6.03	0.5	6.54	0.7	6.71	0.6	6.17	0.6
3.32	0.1	7.81	0.4	7.42	0.5	6.52	0.4	6.07	0.5	6.58	0.7	6.77	0.6	6.2	0.6
3.32	0.1	7.85	0.4	7.46	0.5	6.57	0.5	6.11	0.5	6.64	0.7	6.81	0.6	6.23	0.6
3.32	0.1	7.9	0.4	7.49	0.5	6.61	0.5	6.16	0.5	6.69	0.7	6.85	0.6	6.26	0.6
3.32	0.1	7.94	0.4	7.53	0.5	6.65	0.5	6.19	0.6	6.73	0.7	6.89	0.6	6.29	0.6
3.32	0.1	7.98	0.4	7.56	0.5	6.69	0.5	6.23	0.6	6.77	0.7	6.93	0.6	6.31	0.6
3.32	0.1	8.02	0.4	7.59	0.5	6.72	0.5	6.27	0.6	6.81	0.7	6.97	0.6	6.34	0.6
3.32	0.1	8.06	0.4	7.62	0.5	6.76	0.5	6.3	0.6	6.85	0.7	7.02	0.7	6.38	0.6
3.32	0.1	8.09	0.4	7.64	0.5	6.8	0.5	6.33	0.6	6.88	0.7	7.06	0.7	6.41	0.6
3.32	0.1	8.15	0.4	7.67	0.5	6.85	0.5	6.39	0.6	6.91	0.7	7.1	0.7	6.44	0.6
3.32	0.1	8.19	0.4	7.7	0.5	6.89	0.5	6.42	0.6	6.94	0.7	7.14	0.7	6.47	0.6
3.32	0.1	8.21	0.4	7.73	0.5	6.92	0.5	6.47	0.6	6.98	0.7	7.18	0.7	6.49	0.6
3.32	0.1	8.25	0.4	7.76	0.5	6.96	0.5	6.51	0.6	7.01	0.7	7.22	0.7	6.52	0.6
3.32	0.1	8.28	0.4	7.8	0.5	7.01	0.5	6.55	0.6	7.03	0.7	7.26	0.7	6.56	0.6
3.32	0.1	8.32	0.4	7.83	0.5	7.06	0.5	6.59	0.6	7.07	0.7	7.3	0.7	6.58	0.6
3.32	0.1	8.37	0.4	7.86	0.5	7.1	0.5	6.64	0.6	7.11	0.7	7.35	0.7	6.61	0.6
3.32	0.1	8.41	0.4	7.89	0.5	7.14	0.5	6.68	0.6	7.13	0.7	7.38	0.7	6.65	0.6
3.32	0.1	8.46	0.4	7.92	0.5	7.19	0.5	6.72	0.6	7.17	0.7	7.43	0.7	6.68	0.6
3.32	0.1	8.49	0.4	7.95	0.5	7.23	0.5	6.76	0.6	7.2	0.7	7.48	0.7	6.71	0.6
3.32	0.1	8.53	0.4	7.98	0.5	7.26	0.5	6.81	0.6	7.23	0.7	7.54	0.7	6.74	0.6
3.32	0.1	8.57	0.4	8.02	0.5	7.31	0.5	6.86	0.6	7.26	0.7	7.59	0.7	6.77	0.6
3.32	0.1	8.61	0.4	8.06	0.5	7.35	0.5	6.89	0.6	7.28	0.8	7.64	0.7	6.8	0.6
3.32	0.1	8.65	0.4	8.1	0.5	7.39	0.5	6.94	0.6	7.31	0.8	7.68	0.7	6.83	0.6
3.32	0.1	8.69	0.4	8.13	0.5	7.43	0.5	6.98	0.6	7.35	0.7	7.73	0.7	6.86	0.6
3.32	0.1	8.73	0.4	8.16	0.5	7.48	0.5	7.02	0.6	7.37	0.7	7.78	0.7	6.88	0.7
3.32	0.1	8.77	0.4	8.19	0.5	7.52	0.5	7.05	0.6	7.41	0.7	7.82	0.7	6.91	0.6
3.32	0.1	8.81	0.4	8.22	0.5	7.56	0.5	7.1	0.6	7.44	0.7	7.85	0.7	6.95	0.7
3.32	0.1	8.85	0.4	8.25	0.5	7.61	0.5	7.15	0.7	7.48	0.7	7.9	0.7	6.98	0.7
3.32	0.1	8.9	0.4	8.29	0.5	7.65	0.5	7.18	0.7	7.51	0.7	7.96	0.7	7	0.7
3.32	0.1	8.95	0.4	8.32	0.5	7.69	0.5	7.23	0.6	7.56	0.7	8	0.7	7.03	0.7
3.32	0.2	8.98	0.4	8.35	0.5	7.72	0.5	7.27	0.7	7.59	0.8	8.04	0.7	7.06	0.7
3.32	0.2	9.02	0.4	8.38	0.5	7.77	0.6	7.31	0.6	7.65	0.7	8.08	0.7	7.09	0.7
3.32	0.2	9.06	0.4	8.41	0.5	7.8	0.6	7.35	0.7	7.69	0.7	8.13	0.7	7.13	0.7
3.32	0.2	9.1	0.4	8.44	0.5	7.85	0.6	7.39	0.7	7.74	0.8	8.17	0.7	7.16	0.7
3.32	0.2	9.14	0.4	8.47	0.5	7.89	0.5	7.42	0.7	7.8	0.7	8.2	0.7	7.19	0.7
3.32	0.2	9.18	0.4	8.5	0.5	7.93	0.5	7.45	0.7	7.85	0.8	8.23	0.8	7.22	0.7
3.32	0.2	9.22	0.4	8.53	0.6	7.97	0.6	7.49	0.7	7.89	0.8	8.27	0.8	7.25	0.7
3.32	0.2	9.26	0.4	8.56	0.5	8.01	0.6	7.53	0.7	7.95	0.8	8.3	0.8	7.28	0.7
3.32	0.2	9.3	0.4	8.6	0.5	8.05	0.6	7.58	0.7	7.98	0.8	8.35	0.8	7.3	0.7
3.32	0.1	9.35	0.4	8.63	0.5	8.09	0.6	7.62	0.7	8.01	0.8	8.39	0.8	7.34	0.7
3.32	0.1	9.4	0.4	8.66	0.6	8.13	0.6	7.66	0.7	8.06	0.8	8.42	0.8	7.37	0.7
3.32	0.1	9.45	0.4	8.69	0.6	8.17	0.6	7.7	0.7	8.1	0.8	8.45	0.8	7.4	0.7
3.32	0.1	9.49	0.4	8.73	0.6	8.21	0.6	7.74	0.7	8.14	0.8	8.49	0.8	7.42	0.7
3.32	0.1	9.53	0.4	8.76	0.5	8.27	0.6	7.77	0.7	8.19	0.8	8.52	0.8	7.45	0.7
3.32	0.1	9.56	0.4	8.8	0.5	8.31	0.6	7.81	0.7	8.22	0.8	8.57	0.8	7.49	0.7
3.32	0.1	9.61	0.4	8.83	0.6	8.36	0.6	7.84	0.7	8.25	0.8	8.6	0.8	7.51	0.7
3.32	0.1	9.64	0.4	8.87	0.6	8.41	0.6	7.87	0.7	8.28	0.8	8.65	0.8	7.54	0.7
3.32	0.1	9.68	0.4	8.9	0.6	8.46	0.6	7.91	0.7	8.32	0.8	8.69	0.8	7.57	0.7
3.32	0.1	9.72	0.4	8.92	0.6	8.51	0.6	7.97	0.7	8.35	0.8	8.73	0.8	7.6	0.7
3.32	0.1	9.77	0.4	8.96	0.6	8.56	0.6	8.01	0.7	8.4	0.8	8.77	0.8	7.63	0.7
3.32	0.1	9.81	0.4	9	0.6	8.6	0.6	8.05	0.7	8.43	0.8	8.81	0.8	7.66	0.8
3.32	0.1	9.86	0.4	9.03	0.6	8.65	0.6	8.13	0.7	8.48	0.8	8.85	0.8	7.69	0.8
3.32	0.1	9.9	0.4	9.06	0.6	8.7	0.6	8.18	0.7	8.51	0.8	8.9	0.8	7.72	0.8
3.32	0.1	9.95	0.4	9.09	0.6	8.74	0.6	8.22	0.7	8.55	0.8	8.93	0.8	7.75	0.8
3.32	0.1	10	0.4	9.13	0.6	8.78	0.6	8.26	0.7	8.59	0.8	8.97	0.8	7.78	0.8
3.32	0.1	10.04	0.4	9.16	0.6	8.82	0.6	8.3	0.8	8.64	0.8	9.01	0.8	7.82	0.8
3.32	0.1	10.08	0.5	9.19	0.6	8.86	0.6	8.34	0.8	8.66	0.8	9.05	0.8	7.85	0.7
3.32	0.1	10.13	0.5	9.21	0.6	8.9	0.6	8.38	0.8	8.69	0.8	9.09	0.8	7.88	0.8
3.32	0.1	10.17	0.5	9.25	0.6	8.94	0.6	8.43	0.8	8.73	0.8	9.13	0.8	7.91	0.7
3.32	0.1	10.21	0.5	9.28	0.6	8.98	0.6	8.48	0.8	8.76	0.8	9.18	0.8	7.94	0.8
3.32	0.1	10.26	0.5	9.31	0.6	9.02	0.7	8.53	0.8	8.81	0.8	9.23	0.8	7.97	0.8
3.32	0.1	10.3	0.5	9.34	0.6	9.06	0.7	8.57	0.8	8.83	0.8	9.28	0.8	8	0.8
3.32	0.1	10.34	0.5	9.37	0.6	9.1	0.7	8.61	0.8	8.88	0.8	9.33	0.8	8.03	0.8
3.32	0.1	10.38	0.5	9.4	0.6	9.14	0.7	8.66	0.8	8.9	0.8	9.38	0.9	8.06	0.8
3.32	0.1	10.41	0.4	9.43	0.6	9.19	0.7	8.69	0.8	8.93	0.8	9.42	0.8	8.1	0.8
3.32	0.1	10.46	0.5	9.46	0.6	9.23	0.7	8.73	0.8	8.96	0.8	9.48	0.8	8.12	0.8
3.32	0.1	10.5	0.5	9.49	0.6	9.27	0.7	8.77	0.8	8.98	0.8	9.53	0.8	8.15	0.8
3.32	0.1	10.55	0.5	9.52	0.6	9.31	0.7	8.81	0.8	9.01	0.8	9.58	0.8	8.18	0.8
3.32	0.1	10.6	0.5	9.55	0.6	9.36	0.7	8.86	0.8	9.04	0.8	9.63	0.8	8.2	0.8
3.32	0.1	10.64	0.5	9.57	0.6	9.39	0.7	8.9	0.8	9.08	0.8	9.68	0.8	8.24	0.8
3.32	0.1	10.68	0.5	9.62	0.6	9.44	0.7	8.94	0.8	9.11	0.9	9.73	0.8	8.26	0.8
3.32	0.1	10.71	0.5	9.65	0.6	9.48	0.7	8.98	0.8	9.14	0.9	9.78	0.8	8.29	0.8
3.32	0.1	10.75	0.5	9.68	0.6	9.53	0.7	9.02	0.8	9.17	0.9	9.83	0.8	8.31	0.8
3.32	0.1	10.8	0.5	9.71	0.6	9.58	0.7	9.06	0.8	9.2	0.9	9.88	0.8	8.34	0.8
3.32	0.1	10.85	0.5	9.74	0.6	9.62	0.7	9.1	0.8	9.23	0.9	9.92	0.8	8.37	0.8
3.32	0.1	10.89	0.5	9.77	0.6	9.66	0.7	9.14	0.8	9.26	0.9	9.97	0.8	8.4	0.8
3.32	0.1	10.94	0.5	9.8	0.6	9.71	0.7	9.18	0.8	9.3	0.9	10.01	0.8	8.43	0.8
3.32	0.1	10.98	0.5	9.83	0.6	9.76	0.7	9.22	0.8	9.33	0.9	10.06	0.8	8.46	0.8
3.32	0.1	11.02	0.5	9.86	0.6	9.81	0.7	9.26	0.8	9.35	0.9	10.1	0.9	8.49	0.8
3.32	0.1	11.07	0.5	9.9	0.6	9.86	0.7	9.3	0.8	9.39	0.9	10.15	0.9	8.52	0.8
3.32	0.1	11.11	0.5	9.93	0.6	9.91	0.7	9.33	0.8	9.42	0.9	10.2	0.9	8.56	0.8
3.32	0.1	11.15	0.5	9.96	0.6	9.96	0.7	9.42	0.9	9.46	0.9	10.24	0.9	8.59	0.8
3.32	0.1	11.2	0.5	9.99	0.6	9.99	0.7	9.47	0.8	9.5	0.9	10.27	0.9	8.63	0.8
3.32	0.1	11.24	0.5	10.02	0.6	10.04	0.7	9.52	0.9	9.53	0.9	10.32	0.9	8.66	0.8
3.32	0.1	11.28	0.5	10.05	0.6	10.08	0.7	9.57	0.9	9.56	0.9	10.35	0.9	8.7	0.8
3.32	0.1	11.32	0.5	10.08	0.6	10.12	0.8	9.62	0.9	9.59	0.9	10.38	0.9	8.73	0.8
3.32	0.1	11.36	0.5	10.11	0.7	10.16	0.8	9.67	0.9	9.62	0.9	10.4	0.9	8.76	0.8
3.32	0.1	11.4	0.5	10.14	0.7	10.2	0.8	9.7	0.9	9.64	0.9	10.46	0.9	8.79	0.8
3.32	0.1	11.45	0.5	10.17	0.7	10.24	0.8	9.73	0.9	9.68	0.9	10.5	0.9	8.82	0.8
3.32	0.1	11.49	0.5	10.2	0.7	10.28	0.8	9.78	0.9	9.71	0.9	10.53	0.9	8.85	0.8
3.32	0.1	11.53	0.5	10.22	0.7	10.32	0.8	9.82	0.9	9.74	0.9	10.58	0.9	8.88	0.9
3.32	0.1	11.58	0.5	10.26	0.7	10.36	0.8	9.87	0.9	9.76	0.9	10.63	0.9	8.91	0.9
3.32	0.1	11.62	0.5	10.29	0.7	10.4	0.8	9.91	0.9	9.79	0.9	10.68	0.9	8.94	0.9
3.32	0.1	11.66	0.5	10.32	0.7	10.44	0.8	9.95	0.9	9.81	0.9	10.72	0.9	8.97	0.9
3.32	0.1	11.7	0.5	10.35	0.7	10.48	0.8	9.98	0.9	9.84	0.9	10.76	0.9	9	0.9
3.32	0.1	11.74	0.5	10.39	0.7	10.52	0.8	10.03	0.9	9.87	0.9	10.78	0.9	9.03	0.9
3.32	0.1	11.78	0.5	10.43	0.7	10.56	0.8	10.06	0.9	9.9	0.9	10.82	0.9	9.06	0.8
3.32	0.1	11.82	0.5	10.46	0.7	10.6	0.8	10.09	0.9	9.94	0.9	10.86	0.9	9.09	0.8
3.32	0.1	11.87	0.5	10.5	0.7	10.64	0.8	10.13	0.9	9.97	0.9	10.91	1	9.12	0.9
3.32	0.1	11.92	0.5	10.54	0.7	10.69	0.8	10.17	0.9	10.02	0.9	10.95	1	9.15	0.9
3.32	0.1	11.97	0.5	10.59	0.7	10.72	0.8	10.21	0.9	10.06	0.9	11	1	9.18	0.9
3.32	0.1	12.02	0.5	10.64	0.7	10.77	0.8	10.25	0.9	10.1	0.9	11.03	1	9.21	0.9
3.32	0.1	12.07	0.5	10.68	0.7	10.81	0.8	10.28	0.9	10.13	0.9	11.07	1	9.23	0.9
3.32	0.1	12.12	0.5	10.73	0.7	10.85	0.8	10.33	0.9	10.17	0.9	11.11	1	9.27	0.9
3.32	0.1	12.16	0.5	10.78	0.7	10.89	0.8	10.37	0.9	10.21	1	11.15	1	9.3	0.9
3.32	0.1	12.21	0.5	10.82	0.7	10.93	0.8	10.41	0.9	10.25	1	11.17	1	9.33	0.9
3.32	0.1	12.25	0.5	10.86	0.7	10.97	0.8	10.45	0.9	10.29	1	11.21	1	9.36	0.8
3.32	0.1	12.28	0.5	10.9	0.7	11.01	0.8	10.49	1	10.33	1	11.25	1	9.39	0.8
3.32	0.1	12.32	0.5	10.94	0.7	11.05	0.8	10.53	1	10.37	1	11.29	1	9.43	0.8
3.32	0.1	12.37	0.5	10.97	0.7	11.09	0.8	10.56	1	10.41	1	11.33	1	9.46	0.8
3.32	0.1	12.41	0.5	11.03	0.7	11.13	0.8	10.61	1	10.45	1	11.37	1	9.49	0.8
3.32	0.1	12.45	0.5	11.06	0.7	11.17	0.8	10.66	1	10.48	1	11.41	1	9.52	0.8
3.32	0.1	12.49	0.5	11.1	0.7	11.22	0.8	10.71	1	10.52	1	11.44	1	9.55	0.8
3.32	0.1	12.53	0.5	11.15	0.7	11.26	0.8	10.76	1	10.56	1	11.48	1	9.58	0.8
3.32	0.1	12.56	0.5	11.19	0.7	11.31	0.8	10.81	1	10.61	1	11.51	1	9.62	0.8
3.32	0.1	12.59	0.5	11.24	0.7	11.36	0.9	10.87	1	10.65	1	11.64	1	9.66	0.9
3.32	0.1	12.64	0.5	11.28	0.8	11.4	0.9	10.91	1	10.68	1	11.68	1	9.69	0.9
3.32	0.1	12.66	0.5	11.33	0.8	11.44	0.9	10.95	1	10.72	1	11.72	1	9.72	0.9
3.32	0.1	12.7	0.5	11.36	0.8	11.47	0.9	10.99	1	10.76	1	11.76	1	9.75	0.9
3.32	0.1	12.73	0.5	11.41	0.8	11.51	0.9	11.02	1	10.81	1	11.8	1.1	9.78	0.9
3.32	0.1	12.76	0.5	11.45	0.8	11.55	0.9	11.07	1	10.86	1	11.84	1.1	9.81	0.9
3.32	0.1	12.79	0.5	11.5	0.7	11.59	0.9	11.12	1	10.91	1	11.88	1.1	9.85	0.9
3.32	0.1	12.83	0.6	11.55	0.8	11.64	0.9	11.17	1	10.95	1	11.92	1.1	9.88	0.9
3.32	0.1	12.86	0.6	11.58	0.8	11.68	0.9	11.22	1	11	1	11.97	1.1	9.91	0.9
3.32	0.1	12.89	0.6	11.62	0.8	11.72	0.9	11.26	1	11.04	1	12	1.1	9.94	0.9
3.32	0.1	12.92	0.6	11.67	0.8	11.76	0.9	11.31	1	11.09	1	12.05	1.1	9.97	0.9
3.32	0.1	12.95	0.6	11.71	0.8	11.8	0.9	11.34	1	11.12	1	12.1	1.1	9.99	0.9
3.32	0.1	12.98	0.6	11.75	0.8	11.84	0.9	11.37	1	11.16	1	12.15	1.1	10.03	0.9
3.32	0.1	13.01	0.6	11.78	0.8	11.87	0.9	11.42	1	11.2	1	12.2	1.1	10.06	0.9
3.32	0.1	13.04	0.6	11.83	0.8	11.92	0.9	11.47	1	11.23	1	12.25	1.1	10.1	0.9
3.32	0.1	13.07	0.6	11.87	0.8	11.96	0.9	11.51	1	11.27	1	12.3	1.1	10.13	0.9
3.32	0.1	13.1	0.6	11.91	0.8	12.02	0.9	11.55	1	11.31	1	12.35	1.1	10.16	0.9
3.32	0.1	13.14	0.6	11.95	0.8	12.07	0.9	11.59	1	11.35	1	12.4	1.1	10.2	0.9
3.32	0.1	13.17	0.6	11.99	0.8	12.11	0.9	11.62	1	11.39	1	12.45	1.1	10.22	0.9
3.32	0.1	13.2	0.6	12.02	0.8	12.15	0.9	11.67	1.1	11.43	1	12.5	1	10.25	0.9
3.32	0.1	13.23	0.6	12.07	0.8	12.18	0.9	11.7	1.1	11.47	1	12.55	1	10.29	0.9
3.32	0.1	13.26	0.6	12.11	0.8	12.22	0.9	11.75	1.1	11.51	1.1	12.6	1.1	10.32	0.9
3.32	0.1	13.3	0.6	12.17	0.8	12.26	0.9	11.79	1.1	11.56	1.1	12.65	1.1	10.35	0.9
3.32	0.1	13.33	0.6	12.21	0.8	12.29	1	11.83	1.1	11.61	1.1	12.7	1.1	10.38	0.9
3.32	0.1	13.36	0.6	12.24	0.8	12.33	1	11.88	1.1	11.65	1.1	12.75	1.1	10.41	0.9
3.32	0.1	13.39	0.6	12.28	0.8	12.35	1	11.91	1.1	11.69	1.1	12.8	1.1	10.44	0.9
3.32	0.1	13.42	0.6	12.33	0.8	12.39	1	11.95	1.1	11.74	1.1	12.85	1.1	10.47	0.9
3.32	0.1	13.46	0.6	12.38	0.8	12.42	1	11.99	1.1	11.78	1.1	12.9	1.1	10.5	0.9
3.32	0.1	13.48	0.6	12.42	0.8	12.45	1	12.03	1.1	11.83	1.1	12.93	1.1	10.52	1
3.32	0.1	13.51	0.6	12.46	0.8	12.48	1	12.08	1.1	11.87	1.1	12.98	1.1	10.55	1
3.32	0.1	13.54	0.6	12.5	0.8	12.5	1	12.11	1.1	11.91	1.1	13.02	1.1	10.59	1
3.32	0.1	13.57	0.6	12.53	0.8	12.54	1	12.16	1.1	11.94	1.1	13.07	1.1	10.62	1
3.32	0.1	13.6	0.6	12.57	0.8	12.57	1	12.2	1.1	11.98	1.1	13.12	1.1	10.65	1
3.32	0.1	13.63	0.6	12.62	0.8	12.6	1	12.23	1.1	12.03	1.1	13.17	1.1	10.68	1
3.32	0.1	13.65	0.6	12.67	0.9	12.62	1	12.28	1.1	12.08	1.1	13.22	1.1	10.71	1
3.32	0.1	13.69	0.6	12.72	0.8	12.66	1	12.32	1.1	12.13	1.1	13.27	1.1	10.73	1
3.32	0.1	13.72	0.6	12.76	0.9	12.69	1	12.37	1.1	12.17	1.1	13.32	1.1	10.77	1
3.32	0.1	13.75	0.6	12.81	0.8	12.72	1	12.42	1.2	12.22	1.1	13.36	1.1	10.8	1
3.32	0.1	13.78	0.6	12.85	0.9	12.75	1	12.45	1.2	12.27	1.1	13.4	1.2	10.83	1
3.32	0.1	13.81	0.6	12.88	0.9	12.78	1	12.49	1.2	12.32	1.1	13.45	1.2	10.85	0.9
3.32	0.1	13.84	0.6	12.93	0.9	12.81	1	12.54	1.1	12.37	1.1	13.48	1.2	10.89	0.9
3.32	0.1	13.87	0.6	12.98	0.9	12.84	1	12.58	1.1	12.42	1.1	13.52	1.2	10.91	0.9
3.32	0.1	13.9	0.6	13.03	0.9	12.87	1	12.62	1.2	12.47	1.1	13.55	1.2	10.95	0.9
3.32	0.1	13.93	0.6	13.06	0.9	12.9	1	12.67	1.2	12.51	1.1	13.6	1.2	10.97	0.9
3.32	0.1	13.96	0.6	13.1	0.9	12.93	1	12.72	1.2	12.55	1.1	13.65	1.2	11.01	0.9
3.32	0.1	13.99	0.6	13.15	0.9	12.96	1	12.75	1.2	12.6	1.1	13.7	1.2	11.04	0.9
3.32	0.1	14.02	0.6	13.2	0.9	12.99	1	12.8	1.2	12.65	1.1	13.75	1.2	11.07	0.9
3.32	0.1	14.05	0.6	13.24	0.9	13.01	1	12.84	1.2	12.69	1.1	13.79	1.2	11.1	0.9
3.32	0.1	14.08	0.6	13.27	0.9	13.05	1	12.87	1.2	12.74	1.1	13.83	1.2	11.13	0.9
3.32	0.1	14.11	0.6	13.31	0.9	13.08	1	12.91	1.2	12.79	1.2	13.86	1.2	11.15	0.9
3.32	0.1	14.14	0.6	13.36	0.9	13.1	1	12.95	1.2	12.83	1.2	13.91	1.2	11.19	0.9
3.32	0.1	14.17	0.6	13.4	0.9	13.14	1	12.99	1.2	12.87	1.2	13.96	1.2	11.21	0.9
3.32	0.1	14.2	0.6	13.45	0.9	13.17	1.1	13.03	1.2	12.91	1.2	13.99	1.2	11.25	0.9
3.32	0.1	14.23	0.6	13.49	0.9	13.2	1	13.08	1.2	12.95	1.2	14.04	1.2	11.27	0.9
3.32	0.1	14.26	0.6	13.53	0.9	13.23	1	13.12	1.2	12.99	1.2	14.08	1.2	11.31	0.9
3.32	0.1	14.29	0.6	13.58	0.9	13.27	1	13.16	1.2	13.03	1.2	14.12	1.2	11.34	0.9
3.32	0.1	14.32	0.6	13.62	0.9	13.3	1	13.2	1.2	13.07	1.2	14.16	1.3	11.37	0.9
3.32	0.1	14.35	0.6	13.66	0.9	13.33	1	13.25	1.2	13.13	1.2	14.21	1.3	11.4	0.9
3.32	0.1	14.38	0.6	13.7	0.9	13.36	1.1	13.29	1.2	13.17	1.2	14.26	1.3	11.44	0.9
3.32	0.1	14.41	0.6	13.74	0.9	13.39	1.1	13.32	1.2	13.2	1.2	14.31	1.3	11.46	1
3.32	0.1	14.44	0.6	13.78	0.9	13.42	1.1	13.35	1.2	13.25	1.2	14.36	1.3	11.49	1
3.32	0.1	14.47	0.6	13.81	0.9	13.45	1.1	13.4	1.3	13.3	1.2	14.41	1.3	11.53	1
3.32	0.1	14.5	0.6	13.86	0.9	13.48	1.1	13.43	1.2	13.35	1.2	14.46	1.3	11.56	1
3.32	0.1	14.53	0.6	13.9	0.9	13.51	1	13.48	1.3	13.4	1.2	14.51	1.3	11.59	1
3.32	0.1	14.56	0.6	13.94	0.9	13.54	1.1	13.51	1.3	13.45	1.2	14.56	1.3	11.62	1
3.32	0.1	14.59	0.6	13.99	0.9	13.58	1.1	13.54	1.3	13.49	1.2	14.61	1.3	11.65	1
3.32	0.1	14.62	0.6	14.04	0.9	13.61	1.1	13.58	1.3	13.52	1.3	14.65	1.3	11.68	1
3.32	0.1	14.65	0.6	14.08	0.9	13.64	1.1	13.63	1.3	13.57	1.3	14.68	1.3	11.72	1
3.32	0.1	14.68	0.6	14.12	0.9	13.67	1.1	13.68	1.3	13.6	1.3	14.71	1.3	11.75	1
3.32	0.1	14.72	0.6	14.17	0.9	13.7	1.1	13.71	1.3	13.65	1.3	14.76	1.3	11.77	1
3.32	0.1	14.74	0.6	14.21	0.9	13.73	1.1	13.75	1.3	13.69	1.3	14.81	1.3	11.8	1
3.32	0.1	14.77	0.6	14.26	1	13.76	1.1	13.78	1.3	13.74	1.3	14.86	1.3	11.84	1
3.32	0.1	14.8	0.6	14.31	1	13.79	1.1	13.82	1.3	13.79	1.3	14.91	1.3	11.87	1
3.32	0.1	14.82	0.6	14.34	1	13.82	1.1	13.87	1.3	13.83	1.3	14.94	1.3	11.9	1
3.32	0.1	14.86	0.6	14.39	1	13.85	1.1	13.91	1.3	13.88	1.3	15.01	1.3	11.92	1
3.32	0.1	14.89	0.6	14.43	1	13.88	1.1	13.94	1.3	13.91	1.3	15.06	1.3	11.95	1
3.32	0.1	14.91	0.6	14.48	1	13.91	1.1	13.98	1.3	13.96	1.3	15.09	1.3	11.99	1
3.32	0.1	14.95	0.6	14.53	1	13.94	1.1	14.03	1.3	14.01	1.3	15.13	1.3	12.02	1
3.32	0.1	14.98	0.6	14.58	1	13.97	1.1	14.06	1.3	14.05	1.3	15.16	1.3	12.05	1
3.32	0.1	15.02	0.6	14.62	1	14	1.1	14.11	1.3	14.08	1.3	15.21	1.4	12.08	1
3.32	0.1	15.05	0.6	14.67	1	14.03	1.1	14.16	1.3	14.13	1.3	15.26	1.4	12.11	1
3.32	0.1	15.07	0.6	14.71	1	14.06	1.1	14.2	1.3	14.17	1.3	15.31	1.4	12.14	1
3.32	0.1	15.11	0.7	14.75	1	14.09	1.1	14.23	1.3	14.2	1.3	15.36	1.4	12.17	1
3.32	0.1	15.14	0.7	14.79	1	14.12	1.1	14.27	1.3	14.24	1.3	15.4	1.4	12.2	1
3.32	0.1	15.17	0.7	14.84	1	14.15	1.1	14.32	1.3	14.28	1.3	15.46	1.4	12.23	1
3.32	0.1	15.2	0.6	14.89	1	14.19	1.1	14.35	1.3	14.32	1.3	15.5	1.4	12.26	1
3.32	0.1	15.23	0.6	14.94	1	14.23	1.1	14.4	1.3	14.37	1.3	15.55	1.4	12.29	1
3.32	0.1	15.26	0.6	14.99	1	14.27	1.1	14.43	1.4	14.41	1.3	15.6	1.4	12.31	1
3.32	0.1	15.29	0.6	15.03	1	14.31	1.2	14.48	1.4	14.44	1.4	15.65	1.4	12.34	1
3.32	0.1	15.33	0.7	15.07	1	14.36	1.2	14.52	1.4	14.49	1.4	15.7	1.4	12.38	1.1
3.32	0.1	15.36	0.7	15.12	1	14.41	1.2	14.57	1.4	14.54	1.4	15.75	1.4	12.41	1
3.32	0.1	15.39	0.7	15.16	1	14.45	1.2	14.62	1.4	14.57	1.4	15.8	1.4	12.43	1
3.32	0.1	15.42	0.7	15.2	1	14.49	1.2	14.67	1.4	14.62	1.4	15.85	1.4	12.47	1
3.32	0.1	15.45	0.6	15.25	1	14.53	1.2	14.71	1.4	14.66	1.4	15.9	1.4	12.49	1
3.32	0.1	15.48	0.7	15.29	1	14.57	1.2	14.75	1.4	14.7	1.4	15.95	1.4	12.52	1
3.32	0.1	15.51	0.7	15.34	1	14.62	1.2	14.79	1.4	14.73	1.4	15.99	1.4	12.56	1.1
3.32	0.1	15.54	0.7	15.38	1	14.66	1.2	14.82	1.4	14.78	1.4	16.02	1.4	12.59	1.1
3.32	0.1	15.57	0.7	15.41	1	14.71	1.2	14.87	1.4	14.82	1.4	16.04	1.4	12.62	1.1
3.32	0.1	15.6	0.7	15.45	1	14.76	1.2	14.92	1.4	14.86	1.4	16.09	1.4	12.65	1.1
3.32	0.1	15.63	0.7	15.49	1	14.81	1.2	14.97	1.4	14.9	1.4	16.14	1.4	12.69	1.1
3.32	0.1	15.66	0.7	15.52	1	14.85	1.2	15.02	1.4	14.93	1.4	16.19	1.5	12.71	1.1
3.32	0.1	15.69	0.7	15.57	1	14.9	1.2	15.06	1.4	14.98	1.4	16.24	1.5	12.75	1.1
3.32	0.1	15.72	0.7	15.61	1.1	14.94	1.2	15.09	1.4	15.03	1.4	16.29	1.5	12.78	1.1
3.32	0.1	15.74	0.7	15.66	1.1	14.98	1.2	15.13	1.4	15.08	1.4	16.33	1.5	12.8	1.1
3.32	0.1	15.78	0.7	15.7	1.1	15.02	1.2	15.16	1.4	15.13	1.4	16.38	1.5	12.83	1.1
3.32	0.1	15.81	0.7	15.75	1.1	15.06	1.2	15.2	1.4	15.18	1.4	16.41	1.4	12.86	1.1
3.32	0.1	15.84	0.7	15.8	1.1	15.1	1.2	15.23	1.4	15.23	1.5	16.46	1.5	12.89	1.1
3.32	0.1	15.87	0.7	15.83	1.1	15.15	1.2	15.27	1.5	15.28	1.5	16.51	1.5	12.92	1.1
3.32	0.1	15.9	0.7	15.88	1.1	15.17	1.2	15.32	1.5	15.32	1.5	16.56	1.5	12.95	1.1
3.32	0.1	15.93	0.6	15.92	1.1	15.21	1.2	15.37	1.5	15.36	1.5	16.59	1.5	12.98	1.1
3.32	0.1	15.96	0.7	15.96	1.1	15.25	1.2	15.42	1.5	15.4	1.5	16.64	1.5	13.01	1.1
3.32	0.1	15.99	0.7	16.01	1.1	15.29	1.2	15.47	1.5	15.44	1.5	16.69	1.5	13.04	1.1
3.32	0.1	16.01	0.7	16.05	1.1	15.33	1.2	15.53	1.5	15.48	1.5	16.74	1.5	13.07	1.1
3.32	0.1	16.05	0.7	16.08	1.1	15.38	1.2	15.58	1.5	15.52	1.5	16.79	1.5	13.1	1.1
3.32	0.1	16.08	0.7	16.13	1.1	15.42	1.2	15.62	1.5	15.55	1.5	16.84	1.5	13.13	1.1
3.32	0.1	16.11	0.7	16.17	1.1	15.46	1.3	15.65	1.5	15.59	1.5	16.89	1.5	13.17	1.1
3.32	0.1	16.15	0.7	16.22	1.1	15.5	1.2	15.7	1.5	15.63	1.5	16.92	1.5	13.19	1.1
3.32	0.1	16.18	0.7	16.26	1.1	15.54	1.2	15.74	1.5	15.67	1.5	16.97	1.5	13.23	1.1
3.32	0.1	16.21	0.7	16.29	1.1	15.58	1.2	15.79	1.5	15.7	1.5	17.02	1.5	13.26	1.1
3.32	0.1	16.23	0.7	16.34	1.1	15.62	1.2	15.84	1.5	15.75	1.5	17.07	1.6	13.29	1.1
3.32	0.1	16.27	0.7	16.37	1.1	15.66	1.3	15.88	1.5	15.78	1.5	17.11	1.6	13.32	1.1
3.32	0.1	16.3	0.7	16.41	1.1	15.7	1.3	15.9	1.5	15.8	1.5	17.15	1.5	13.34	1.1
3.32	0.1	16.33	0.7	16.46	1.1	15.75	1.3	15.95	1.5	15.85	1.5	17.19	1.6	13.37	1.1
3.32	0.1	16.36	0.7	16.51	1.1	15.79	1.3	15.98	1.5	15.89	1.5	17.22	1.6	13.41	1.1
3.32	0.1	16.39	0.7	16.53	1.1	15.83	1.3	16.02	1.5	15.92	1.5	17.26	1.6	13.44	1.1
3.32	0.1	16.42	0.7	16.58	1.1	15.87	1.3	16.07	1.5	15.97	1.5	17.31	1.6	13.47	1.1
3.32	0.1	16.45	0.7	16.62	1.1	15.91	1.3	16.1	1.6	16.01	1.5	17.36	1.6	13.5	1.1
3.32	0.1	16.48	0.7	16.66	1.1	15.95	1.3	16.14	1.6	16.05	1.6	17.41	1.6	13.52	1.1
3.32	0.1	16.51	0.7	16.71	1.1	15.99	1.3	16.17	1.6	16.08	1.6	17.43	1.6	13.55	1.1
3.32	0.1	16.55	0.7	16.74	1.1	16.04	1.3	16.2	1.6	16.13	1.6	17.48	1.6	13.58	1.1
3.32	0.1	16.58	0.7	16.79	1.1	16.08	1.3	16.23	1.6	16.18	1.6	17.51	1.6	13.61	1.1
3.32	0.1	16.6	0.7	16.84	1.1	16.13	1.3	16.28	1.6	16.23	1.6	17.56	1.6	13.64	1.1
3.32	0.1	16.64	0.7	16.87	1.1	16.18	1.3	16.32	1.6	16.28	1.6	17.61	1.6	13.67	1.1
3.32	0.1	16.68	0.7	16.92	1.1	16.23	1.3	16.37	1.6	16.33	1.6	17.66	1.6	13.69	1.1
3.32	0.1	16.72	0.7	16.96	1.1	16.27	1.3	16.41	1.6	16.38	1.6	17.69	1.6	13.71	1.1
3.32	0.1	16.76	0.7	17	1.2	16.32	1.3	16.44	1.6	16.43	1.6	17.73	1.6	13.75	1.1
3.32	0.1	16.81	0.7	17.03	1.1	16.36	1.3	16.48	1.6	16.48	1.6	17.77	1.6	13.78	1.2
3.32	0.1	16.86	0.7	17.08	1.2	16.4	1.3	16.52	1.6	16.53	1.6	17.81	1.6	13.81	1.2
3.32	0.1	16.91	0.7	17.12	1.2	16.45	1.3	16.56	1.6	16.58	1.6	17.86	1.6	13.84	1.2
3.32	0.1	16.96	0.7	17.17	1.1	16.49	1.3	16.61	1.6	16.63	1.7	17.91	1.6	13.87	1.2
3.32	0.1	17	0.7	17.2	1.2	16.53	1.3	16.66	1.6	16.67	1.7	17.96	1.6	13.89	1.2
3.32	0.1	17.04	0.7	17.23	1.2	16.58	1.4	16.71	1.6	16.72	1.7	18.01	1.6	13.91	1.2
3.32	0.1	17.09	0.7	17.27	1.2	16.62	1.4	16.76	1.6	16.77	1.7	18.06	1.7	13.94	1.2
3.32	0.1	17.14	0.7	17.31	1.2	16.66	1.4	16.79	1.6	16.81	1.7	18.11	1.7	13.97	1.2
3.32	0.1	17.18	0.7	17.35	1.2	16.71	1.4	16.83	1.6	16.85	1.7	18.16	1.7	14	1.2
3.32	0.1	17.22	0.7	17.4	1.2	16.76	1.4	16.88	1.6	16.89	1.7	18.21	1.7	14.03	1.2
3.32	0.1	17.26	0.8	17.43	1.2	16.8	1.4	16.92	1.6	16.93	1.7	18.27	1.7	14.06	1.2
3.32	0.1	17.31	0.8	17.47	1.2	16.84	1.4	16.95	1.6	16.96	1.7	18.31	1.7	14.09	1.2
3.32	0.1	17.35	0.7	17.51	1.2	16.88	1.4	16.99	1.6	17	1.7	18.34	1.7	14.12	1.2
3.32	0.1	17.39	0.7	17.56	1.2	16.91	1.4	17.03	1.6	17.05	1.7	18.39	1.7	14.15	1.2
3.32	0.1	17.44	0.7	17.6	1.2	16.95	1.4	17.08	1.7	17.09	1.7	18.44	1.7	14.18	1.2
3.32	0.1	17.49	0.7	17.65	1.2	16.99	1.4	17.12	1.7	17.14	1.7	18.49	1.7	14.2	1.2
3.32	0.1	17.52	0.7	17.7	1.2	17.03	1.4	17.17	1.7	17.19	1.7	18.54	1.7	14.24	1.2
3.32	0.1	17.57	0.7	17.75	1.2	17.08	1.4	17.21	1.7	17.23	1.7	18.57	1.7	14.27	1.2
3.32	0.1	17.62	0.8	17.8	1.2	17.12	1.4	17.25	1.7	17.27	1.7	18.6	1.7	14.31	1.2
3.32	0.1	17.66	0.8	17.85	1.2	17.15	1.4	17.28	1.7	17.31	1.7	18.65	1.7	14.34	1.2
3.32	0.1	17.7	0.7	17.9	1.2	17.2	1.4	17.33	1.7	17.35	1.7	18.69	1.7	14.37	1.2
3.32	0.1	17.76	0.8	17.95	1.2	17.23	1.4	17.38	1.7	17.39	1.7	18.72	1.7	14.4	1.2
3.32	0.1	17.8	0.8	18	1.2	17.27	1.4	17.42	1.7	17.43	1.8	18.77	1.7	14.43	1.2
3.32	0.1	17.85	0.7	18.05	1.2	17.31	1.4	17.47	1.7	17.47	1.7	18.81	1.7	14.46	1.2
3.32	0.1	17.88	0.8	18.08	1.2	17.34	1.4	17.5	1.7	17.51	1.8	18.86	1.7	14.49	1.3
3.32	0.1	17.93	0.8	18.12	1.2	17.38	1.4	17.51	1.7	17.55	1.8	18.91	1.8	14.52	1.3
3.32	0.1	17.98	0.8	18.16	1.2	17.42	1.4	17.56	1.7	17.6	1.8	18.95	1.8	14.56	1.3
3.32	0.1	18.03	0.8	18.2	1.2	17.46	1.4	17.59	1.7	17.65	1.8	18.99	1.8	14.59	1.3
3.32	0.1	18.06	0.8	18.25	1.2	17.5	1.4	17.63	1.7	17.7	1.8	19.02	1.8	14.62	1.3
3.32	0.1	18.1	0.8	18.3	1.3	17.54	1.4	17.66	1.7	17.75	1.8	19.07	1.8	14.65	1.3
3.32	0.1	18.15	0.8	18.35	1.2	17.58	1.5	17.7	1.7	17.79	1.8	19.12	1.8	14.68	1.3
3.32	0.1	18.19	0.8	18.4	1.2	17.62	1.5	17.74	1.7	17.83	1.8	19.17	1.8	14.71	1.3
3.32	0.1	18.24	0.8	18.45	1.2	17.67	1.5	17.79	1.7	17.87	1.8	19.21	1.8	14.74	1.3
3.32	0.1	18.27	0.8	18.5	1.3	17.71	1.5	17.84	1.7	17.91	1.8	19.26	1.8	14.77	1.3
3.32	0.1	18.32	0.8	18.55	1.3	17.75	1.5	17.87	1.7	17.96	1.8	19.31	1.8	14.8	1.3
3.32	0.1	18.37	0.8	18.59	1.3	17.8	1.5	17.92	1.7	18	1.8	19.36	1.8	14.83	1.3
3.32	0.1	18.42	0.8	18.63	1.3	17.84	1.5	17.97	1.8	18.04	1.8	19.39	1.8	14.85	1.3
3.32	0.1	18.47	0.8	18.67	1.3	17.89	1.5	18.03	1.8	18.07	1.8	19.44	1.8	14.89	1.3
3.32	0.1	18.51	0.8	18.72	1.3	17.93	1.5	18.06	1.8	18.12	1.8	19.47	1.8	14.92	1.3
3.32	0.1	18.55	0.8	18.77	1.3	17.97	1.5	18.11	1.8	18.16	1.9	19.51	1.8	14.95	1.3
3.32	0.1	18.59	0.8	18.82	1.3	18.01	1.5	18.16	1.8	18.21	1.9	19.55	1.8	14.98	1.3
3.32	0.1	18.63	0.8	18.87	1.3	18.06	1.5	18.2	1.8	18.26	1.9	19.58	1.8	15.01	1.3
3.32	0.1	18.66	0.8	18.92	1.3	18.1	1.5	18.24	1.8	18.3	1.9	19.63	1.8	15.03	1.3
3.32	0.1	18.72	0.8	18.96	1.3	18.14	1.5	18.28	1.8	18.34	1.9	19.68	1.8	15.07	1.3
3.32	0.1	18.77	0.8	19	1.3	18.19	1.5	18.32	1.8	18.39	1.9	19.71	1.8	15.1	1.3
3.32	0.1	18.81	0.8	19.04	1.3	18.23	1.5	18.37	1.8	18.44	1.9	19.76	1.8	15.13	1.3
3.32	0.1	18.85	0.8	19.08	1.3	18.27	1.5	18.41	1.8	18.48	1.9	19.81	1.8	15.16	1.3
3.32	0.1	18.9	0.8	19.13	1.3	18.31	1.5	18.44	1.8	18.52	1.9	19.86	1.8	15.19	1.3
3.32	0.1	18.94	0.8	19.17	1.3	18.35	1.5	18.48	1.8	18.56	1.9	19.91	1.8	15.22	1.3
3.32	0.1	18.98	0.8	19.21	1.3	18.4	1.5	18.52	1.8	18.61	1.9	19.96	1.8	15.25	1.3
3.32	0.1	19.03	0.8	19.25	1.3	18.45	1.5	18.57	1.8	18.65	1.9	20.01	1.9	15.28	1.3
3.32	0.1	19.07	0.8	19.29	1.3	18.49	1.5	18.62	1.8	18.7	1.9	20.06	1.9	15.3	1.3
3.32	0.1	19.12	0.8	19.33	1.3	18.53	1.5	18.67	1.8	18.73	1.9	20.11	1.9	15.33	1.3
3.32	0.1	19.17	0.8	19.37	1.3	18.55	1.5	18.72	1.8	18.78	1.9	20.16	1.9	15.37	1.3
3.32	0.1	19.21	0.8	19.41	1.3	18.59	1.5	18.77	1.8	18.83	2	20.21	1.9	15.4	1.4
3.32	0.1	19.26	0.8	19.45	1.3	18.63	1.6	18.81	1.8	18.88	2	20.26	1.9	15.43	1.4
3.32	0.1	19.3	0.8	19.49	1.3	18.68	1.5	18.84	1.8	18.92	2	20.29	1.9	15.47	1.4
3.32	0.1	19.35	0.8	19.53	1.3	18.72	1.6	18.87	1.9	18.97	2	20.34	1.9	15.5	1.4
3.32	0.1	19.38	0.8	19.57	1.3	18.76	1.6	18.91	1.8	19.01	2	20.39	1.9	15.53	1.4
3.32	0.1	19.43	0.8	19.59	1.3	18.8	1.6	18.94	1.9	19.04	2	20.44	1.9	15.56	1.4
3.32	0.1	19.47	0.8	19.63	1.3	18.84	1.6	18.97	1.9	19.08	2	20.48	1.9	15.59	1.4
3.32	0.1	19.52	0.8	19.66	1.3	18.88	1.6	19	1.9	19.12	2	20.52	1.9	15.61	1.4
3.32	0.1	19.57	0.8	19.7	1.4	18.93	1.6	19.03	1.9	19.16	2	20.57	1.9	15.64	1.4
3.32	0.1	19.62	0.8	19.75	1.3	18.97	1.6	19.06	1.9	19.2	2	20.62	1.9	15.67	1.4
3.32	0.1	19.66	0.8	19.78	1.3	19.02	1.6	19.11	1.9	19.24	2	20.66	1.9	15.7	1.4
3.32	0.1	19.71	0.8	19.82	1.3	19.06	1.6	19.15	1.9	19.28	2	20.7	1.9	15.73	1.4
3.32	0.1	19.76	0.8	19.87	1.3	19.1	1.6	19.19	1.9	19.32	2	20.74	1.9	15.76	1.4
3.32	0.1	19.81	0.8	19.92	1.4	19.14	1.6	19.22	1.9	19.36	2	20.77	1.9	15.79	1.4
3.32	0.1	19.86	0.8	19.96	1.4	19.19	1.6	19.26	1.9	19.4	2	20.82	1.9	15.82	1.4
3.32	0.1	19.9	0.8	20	1.4	19.22	1.6	19.3	1.9	19.43	2	20.87	1.9	15.84	1.4
3.32	0.1	19.95	0.8	20.04	1.3	19.26	1.6	19.35	1.9	19.48	2	20.92	1.9	15.88	1.4
3.32	0.1	20	0.8	20.08	1.3	19.31	1.6	19.38	1.9	19.53	2	20.98	1.9	15.92	1.4
3.32	0.1	20.05	0.8	20.13	1.3	19.36	1.6	19.43	1.9	19.58	2	21.02	1.9	15.94	1.4
3.32	0.1	20.09	0.8	20.18	1.4	19.41	1.6	19.46	1.9	19.62	2	21.06	2	15.98	1.4
3.32	0.1	20.14	0.9	20.21	1.4	19.46	1.6	19.49	1.9	19.66	2	21.1	2	16.01	1.4
3.32	0.1	20.18	0.8	20.25	1.4	19.51	1.6	19.53	1.9	19.7	2	21.14	2	16.05	1.4
3.32	0.1	20.22	0.8	20.3	1.4	19.56	1.6	19.58	2	19.75	2	21.18	2	16.08	1.4
3.32	0.1	20.26	0.8	20.34	1.4	19.61	1.6	19.63	2	19.78	2	21.23	2	16.11	1.4
3.32	0.1	20.3	0.8	20.37	1.4	19.66	1.7	19.67	1.9	19.82	2	21.29	2	16.14	1.5
3.32	0.1	20.35	0.8	20.42	1.4	19.71	1.7	19.72	1.9	19.85	2	21.34	2	16.17	1.5
3.32	0.1	20.39	0.8	20.45	1.4	19.75	1.7	19.76	2	19.9	2	21.39	2	16.21	1.5
3.32	0.1	20.43	0.8	20.5	1.4	19.79	1.7	19.79	2	19.93	2	21.43	2	16.24	1.5
3.32	0.1	20.47	0.8	20.54	1.4	19.83	1.7	19.83	2	19.97	2	21.49	2	16.27	1.5
3.32	0.1	20.51	0.8	20.59	1.4	19.87	1.6	19.87	2	20.01	2.1	21.53	2	16.31	1.5
3.32	0.1	20.55	0.8	20.63	1.4	19.92	1.7	19.92	2	20.04	2.1	21.58	2	16.35	1.5
3.32	0.1	20.59	0.8	20.67	1.4	19.96	1.7	19.97	2	20.07	2.1	21.62	2	16.39	1.5
3.32	0.1	20.63	0.8	20.7	1.4	20	1.7	20.02	2	20.1	2.1	21.66	2	16.43	1.5
3.32	0.1	20.67	0.8	20.74	1.4	20.04	1.7	20.06	2	20.14	2.1	21.71	2	16.46	1.5
3.32	0.1	20.7	0.8	20.78	1.4	20.09	1.7	20.09	2	20.18	2.1	21.74	2	16.49	1.5
3.32	0.1	20.74	0.8	20.82	1.4	20.14	1.7	20.13	2	20.23	2.1	21.78	2	16.53	1.5
3.32	0.1	20.78	0.8	20.85	1.4	20.18	1.7	20.18	2	20.26	2.1	21.82	2	16.56	1.5
3.32	0.1	20.81	0.8	20.89	1.4	20.22	1.7	20.22	2	20.28	2.1	21.87	2	16.6	1.5
3.32	0.1	20.85	0.8	20.93	1.4	20.26	1.7	20.25	2	20.31	2.1	21.91	2	16.63	1.5
3.32	0.1	20.88	0.8	20.98	1.4	20.31	1.7	20.29	2	20.34	2.1	21.95	2	16.66	1.5
3.32	0.1	20.92	0.8	21.03	1.4	20.35	1.7	20.32	2	20.37	2.1	21.99	2	16.7	1.5
3.32	0.1	20.96	0.8	21.06	1.4	20.39	1.7	20.37	2	20.41	2.1	22.04	2.1	16.74	1.5
3.32	0.1	21	0.9	21.1	1.4	20.44	1.7	20.42	2	20.44	2.1	22.08	2.1	16.79	1.5
3.32	0.1	21.04	0.9	21.14	1.4	20.48	1.7	20.47	2	20.46	2.1	22.13	2.1	16.83	1.5
3.32	0.1	21.08	0.9	21.18	1.4	20.53	1.7	20.51	2	20.5	2.1	22.18	2	16.89	1.5
3.32	0.1	21.12	0.9	21.22	1.4	20.58	1.7	20.55	2	20.52	2.1	22.23	2.1	16.94	1.5
3.32	0.1	21.16	0.9	21.27	1.4	20.62	1.7	20.6	2	20.56	2.1	22.28	2.1	16.99	1.5
3.32	0.1	21.2	0.9	21.32	1.4	20.66	1.7	20.63	2	20.58	2.1	22.33	2.1	17.04	1.5
3.32	0.1	21.24	0.9	21.37	1.5	20.7	1.7	20.68	2.1	20.61	2.1	22.39	2.1	17.08	1.6
3.32	0.1	21.29	0.9	21.4	1.4	20.75	1.7	20.73	2.1	20.64	2.1	22.43	2.1	17.12	1.6
3.32	0.1	21.33	0.9	21.44	1.4	20.79	1.8	20.78	2.1	20.68	2.1	22.48	2.1	17.16	1.6
3.32	0.1	21.37	0.9	21.5	1.4	20.82	1.8	20.83	2.1	20.71	2.1	22.51	2.1	17.2	1.6
3.32	0.1	21.41	0.9	21.54	1.4	20.86	1.8	20.87	2.1	20.75	2.1	22.56	2.1	17.24	1.6
3.32	0.1	21.45	0.9	21.58	1.5	20.9	1.8	20.92	2.1	20.77	2.1	22.6	2.1	17.28	1.6
3.32	0.1	21.49	0.9	21.62	1.5	20.93	1.8	20.97	2.1	20.8	2.1	22.64	2.1	17.32	1.6
3.32	0.1	21.53	0.9	21.66	1.5	20.97	1.8	21.02	2.1	20.83	2.1	22.69	2.1	17.36	1.6
3.32	0.1	21.58	0.9	21.7	1.5	21.02	1.7	21.07	2.1	20.86	2.1	22.73	2.1	17.4	1.6
3.33	0.1	21.63	0.9	21.74	1.4	21.07	1.7	21.12	2.1	20.89	2.2	22.77	2.1	17.45	1.6
3.34	0.1	21.66	0.9	21.78	1.5	21.11	1.8	21.16	2.1	20.92	2.2	22.81	2.1	17.49	1.6
3.36	0.1	21.68	0.9	21.82	1.5	21.14	1.8	21.2	2.1	20.95	2.2	22.85	2.1	17.53	1.6
3.38	0.1	21.72	0.9	21.86	1.5	21.18	1.8	21.24	2.1	20.98	2.2	22.88	2.1	17.57	1.6
3.41	0.1	21.75	0.9	21.92	1.5	21.22	1.8	21.28	2.1	21.01	2.2	22.92	2.1	17.61	1.6
3.45	0.1	21.8	0.9	21.96	1.5	21.26	1.8	21.32	2.1	21.04	2.2	22.97	2.1	17.65	1.6
3.5	0.1	21.84	0.9	22	1.5	21.3	1.8	21.37	2.1	21.07	2.2	23.01	2.1	17.69	1.6
3.54	0.1	21.9	0.9	22.05	1.5	21.35	1.8	21.42	2.1	21.1	2.2	23.06	2.1	17.73	1.6
3.57	0.1	21.94	0.9	22.09	1.5	21.39	1.8	21.47	2.1	21.13	2.2	23.11	2.1	17.77	1.6
3.62	0.1	21.97	0.9	22.14	1.5	21.42	1.8	21.52	2.1	21.17	2.2	23.16	2.2	17.82	1.7
3.65	0.1	22.01	0.9	22.18	1.5	21.46	1.8	21.55	2.1	21.2	2.2	23.21	2.2	17.86	1.7
3.69	0.1	22.06	0.9	22.22	1.5	21.51	1.8	21.6	2.1	21.22	2.2	23.25	2.2	17.9	1.7
3.74	0.1	22.11	0.9	22.26	1.5	21.56	1.8	21.62	2.1	21.25	2.2	23.31	2.2	17.94	1.7
3.78	0.1	22.14	0.9	22.3	1.5	21.6	1.8	21.67	2.1	21.28	2.2	23.35	2.2	17.98	1.7
3.82	0.1	22.19	0.9	22.34	1.5	21.66	1.8	21.7	2.1	21.31	2.2	23.4	2.2	18.02	1.7
3.85	0.1	22.24	0.9	22.38	1.5	21.71	1.8	21.75	2.1	21.34	2.2	23.45	2.2	18.06	1.7
3.89	0.2	22.29	0.9	22.42	1.5	21.75	1.8	21.79	2.2	21.38	2.2	23.49	2.2	18.09	1.7
3.92	0.2	22.33	0.9	22.47	1.5	21.79	1.8	21.83	2.2	21.4	2.2	23.54	2.2	18.13	1.7
3.95	0.2	22.37	0.9	22.5	1.5	21.84	1.8	21.88	2.2	21.43	2.2	23.59	2.2	18.18	1.7
3.99	0.2	22.42	0.9	22.54	1.5	21.89	1.8	21.9	2.2	21.46	2.2	23.64	2.2	18.21	1.7
4.03	0.2	22.45	0.9	22.59	1.5	21.93	1.8	21.95	2.2	21.49	2.2	23.69	2.2	18.26	1.7
4.07	0.2	22.49	0.9	22.63	1.5	21.97	1.8	21.99	2.2	21.52	2.2	23.74	2.2	18.3	1.7
4.11	0.2	22.54	0.9	22.67	1.5	22	1.8	22.02	2.2	21.55	2.2	23.79	2.2	18.34	1.7
4.15	0.2	22.58	0.9	22.7	1.5	22.05	1.8	22.07	2.2	21.59	2.2	23.84	2.2	18.39	1.7
4.19	0.2	22.63	0.9	22.75	1.5	22.09	1.9	22.11	2.2	21.61	2.2	23.9	2.3	18.44	1.7
4.24	0.2	22.68	0.9	22.78	1.5	22.13	1.8	22.14	2.2	21.64	2.2	23.94	2.2	18.48	1.7
4.28	0.2	22.73	0.9	22.82	1.5	22.18	1.8	22.18	2.2	21.67	2.2	23.99	2.3	18.53	1.7
4.33	0.2	22.78	0.9	22.86	1.5	22.23	1.8	22.23	2.2	21.71	2.2	24.04	2.3	18.57	1.8
4.38	0.2	22.83	0.9	22.9	1.5	22.28	1.9	22.28	2.2	21.73	2.2	24.09	2.3	18.61	1.8
4.43	0.2	22.88	0.9	22.96	1.5	22.33	1.9	22.33	2.2	21.76	2.2	24.14	2.3	18.65	1.8
4.48	0.2	22.93	0.9	23	1.5	22.38	1.9	22.36	2.2	21.79	2.2	24.18	2.3	18.68	1.8
4.52	0.2	22.95	0.9	23.04	1.5	22.42	1.9	22.41	2.2	21.83	2.2	24.23	2.3	18.73	1.8
4.56	0.2	23	0.9	23.08	1.5	22.47	1.9	22.44	2.2	21.86	2.2	24.27	2.3	18.77	1.8
4.61	0.2	23.03	0.9	23.11	1.5	22.51	1.9	22.49	2.2	21.89	2.3	24.31	2.3	18.82	1.8
4.65	0.2	23.07	0.9	23.17	1.5	22.56	1.9	22.52	2.2	21.92	2.2	24.35	2.3	18.85	1.8
4.7	0.2	23.11	0.9	23.2	1.5	22.6	1.9	22.57	2.2	21.95	2.3	24.41	2.3	18.89	1.8
4.73	0.2	23.16	0.9	23.23	1.6	22.64	1.9	22.62	2.2	21.98	2.3	24.45	2.3	18.93	1.8
4.76	0.2	23.19	0.9	23.26	1.6	22.69	1.9	22.65	2.2	22.01	2.3	24.49	2.3	18.98	1.8
4.8	0.2	23.22	0.9	23.3	1.6	22.73	1.9	22.68	2.2	22.04	2.3	24.54	2.3	19.01	1.8
4.84	0.2	23.26	0.9	23.34	1.6	22.78	1.9	22.72	2.2	22.07	2.3	24.59	2.3	19.04	1.8
4.88	0.2	23.3	0.9	23.38	1.6	22.81	1.9	22.76	2.3	22.1	2.3	24.63	2.3	19.07	1.8
4.93	0.2	23.35	0.9	23.42	1.6	22.86	1.9	22.81	2.3	22.15	2.3	24.68	2.3	19.11	1.8
4.98	0.2	23.38	0.9	23.47	1.6	22.91	1.9	22.86	2.3	22.17	2.3	24.73	2.3	19.14	1.8
5.02	0.2	23.43	0.9	23.5	1.6	22.96	1.9	22.91	2.3	22.21	2.3	24.78	2.3	19.17	1.8
5.05	0.2	23.48	0.9	23.54	1.6	23.01	1.9	22.95	2.3	22.23	2.3	24.82	2.3	19.2	1.8
5.09	0.2	23.53	0.9	23.57	1.6	23.05	1.9	23	2.3	22.26	2.3	24.87	2.4	19.23	1.8
5.13	0.2	23.58	0.9	23.61	1.6	23.1	1.9	23.03	2.3	22.3	2.3	24.89	2.4	19.26	1.8
5.17	0.2	23.63	1	23.65	1.6	23.14	1.9	23.08	2.3	22.33	2.3	24.94	2.4	19.29	1.8
5.21	0.2	23.68	0.9	23.69	1.6	23.18	1.9	23.12	2.3	22.37	2.3	25	2.4	19.32	1.8
5.25	0.3	23.73	1	23.73	1.6	23.23	1.9	23.16	2.3	22.4	2.3	25.04	2.4	19.35	1.9
5.29	0.2	23.78	0.9	23.76	1.6	23.27	1.9	23.21	2.3	22.43	2.3	25.09	2.4	19.37	1.9
5.32	0.2	23.83	0.9	23.82	1.6	23.31	1.9	23.25	2.3	22.46	2.3	25.14	2.4	19.41	1.9
5.37	0.2	23.88	0.9	23.85	1.6	23.35	1.9	23.29	2.3	22.49	2.3	25.19	2.4	19.44	1.9
5.41	0.2	23.93	1	23.89	1.6	23.39	1.9	23.32	2.3	22.52	2.3	25.23	2.4	19.47	1.9
5.46	0.2	23.98	1	23.92	1.6	23.43	1.9	23.36	2.3	22.55	2.3	25.27	2.4	19.5	1.9
5.51	0.3	24.03	0.9	23.97	1.6	23.48	1.9	23.4	2.3	22.57	2.3	25.32	2.4	19.53	1.9
5.55	0.3	24.15	1	24.02	1.6	23.52	1.9	23.44	2.3	22.6	2.3	25.37	2.4	19.56	1.9
5.6	0.3	24.19	1	24.06	1.6	23.58	2	23.48	2.3	22.64	2.3	25.41	2.4	19.58	1.9
5.64	0.3	24.23	1	24.09	1.6	23.62	2	23.53	2.3	22.67	2.3	25.46	2.4	19.61	1.9
5.68	0.3	24.27	1	24.13	1.6	23.66	2	23.58	2.3	22.7	2.3	25.5	2.4	19.64	1.9
5.73	0.3	24.31	1	24.16	1.6	23.71	2	23.63	2.3	22.72	2.3	25.53	2.4	19.67	1.9
5.77	0.3	24.35	1	24.21	1.6	23.76	2	23.68	2.3	22.75	2.3	25.58	2.4	19.7	1.9
5.81	0.3	24.39	1	24.26	1.6	23.78	2	23.73	2.3	22.78	2.3	25.62	2.5	19.73	1.9
5.85	0.3	24.43	1	24.31	1.6	23.82	2	23.77	2.3	22.82	2.3	25.66	2.5	19.76	1.9
5.89	0.3	24.47	1	24.36	1.6	23.86	2	23.8	2.4	22.85	2.4	25.7	2.5	19.79	1.9
5.93	0.3	24.51	1	24.4	1.7	23.9	2	23.85	2.4	22.88	2.3	25.75	2.5	19.82	1.9
5.97	0.3	24.55	1	24.44	1.6	23.94	2	23.88	2.4	22.91	2.3	25.8	2.5	19.85	1.9
6.01	0.3	24.59	1	24.48	1.6	23.99	2	23.92	2.3	22.93	2.3	25.85	2.5	19.88	1.9
6.05	0.3	24.63	1	24.52	1.6	24.03	2	23.95	2.3	22.97	2.3	25.9	2.5	19.91	1.9
6.09	0.3	24.68	1	24.56	1.6	24.07	2	24	2.3	22.99	2.3	25.96	2.5	19.94	1.9
6.13	0.3	24.73	1	24.62	1.7	24.11	2	24.03	2.4	23.02	2.3	26	2.5	19.97	1.9
6.18	0.3	24.77	1	24.66	1.7	24.15	2	24.07	2.4	23.04	2.3	26.05	2.5	20	1.9
6.23	0.3	24.82	1	24.69	1.7	24.21	2	24.11	2.4	23.08	2.4	26.1	2.5	20.04	1.9
6.27	0.3	24.86	1	24.74	1.7	24.24	2	24.15	2.4	23.1	2.4	26.15	2.5	20.07	1.9
6.31	0.3	24.91	1	24.79	1.7	24.29	2	24.19	2.4	23.13	2.4	26.2	2.5	20.1	1.9
6.35	0.3	24.95	1	24.84	1.7	24.32	2	24.23	2.4	23.16	2.4	26.25	2.5	20.13	1.9
6.39	0.3	25	1	24.87	1.7	24.36	2	24.26	2.4	23.2	2.4	26.3	2.5	20.17	1.9
6.43	0.3	25.05	1	24.92	1.7	24.41	2	24.31	2.4	23.23	2.4	26.35	2.5	20.2	1.9
6.47	0.3	25.09	1	24.97	1.7	24.46	2	24.35	2.4	23.25	2.4	26.4	2.5	20.23	1.9
6.51	0.3	25.14	1	25.02	1.7	24.51	2	24.4	2.4	23.29	2.4	26.45	2.5	20.26	1.9
6.55	0.3	25.19	1	25.06	1.7	24.56	2	24.45	2.4	23.31	2.4	26.5	2.6	20.29	1.9
6.59	0.3	25.24	1	25.1	1.7	24.6	2	24.49	2.4	23.34	2.4	26.55	2.6	20.32	1.9
6.63	0.3	25.29	1	25.14	1.7	24.65	2	24.53	2.4	23.38	2.4	26.6	2.5	20.35	2
6.67	0.3	25.34	1	25.18	1.7	24.69	2	24.56	2.4	23.41	2.4	26.65	2.6	20.37	2
6.72	0.3	25.39	1	25.21	1.7	24.72	2	24.6	2.4	23.43	2.4	26.69	2.6	20.4	1.9
6.76	0.3	25.44	1	25.25	1.7	24.77	2	24.64	2.4	23.46	2.4	26.74	2.6	20.43	1.9
6.79	0.3	25.49	1	25.29	1.7	24.8	2	24.68	2.4	23.5	2.4	26.79	2.6	20.46	1.9
6.84	0.3	25.53	1	25.34	1.7	24.84	2.1	24.71	2.4	23.53	2.4	26.84	2.6	20.49	1.9
6.88	0.3	25.57	1	25.39	1.7	24.88	2	24.76	2.4	23.57	2.4	26.89	2.6	20.51	2
6.92	0.3	25.61	1	25.42	1.7	24.92	2	24.81	2.4	23.6	2.4	26.94	2.6	20.55	2
6.96	0.3	25.65	1	25.47	1.7	24.96	2	24.85	2.4	23.63	2.4	26.99	2.6	20.58	2
7.01	0.3	25.68	1	25.5	1.7	25.01	2.1	24.89	2.4	23.66	2.4	27.04	2.6	20.61	2
7.05	0.3	25.74	1	25.56	1.7	25.03	2.1	24.92	2.4	23.69	2.4	27.09	2.6	20.64	2
7.1	0.3	25.78	1	25.59	1.7	25.08	2.1	24.96	2.4	23.72	2.4	27.14	2.6	20.67	2
7.14	0.3	25.82	1	25.64	1.7	25.12	2.1	25.01	2.4	23.75	2.4	27.19	2.6	20.7	2
7.18	0.3	25.86	1	25.68	1.7	25.17	2.1	25.05	2.4	23.77	2.4	27.24	2.6	20.73	2
7.22	0.3	25.9	1	25.71	1.7	25.2	2.1	25.09	2.4	23.81	2.4	27.34	2.7	20.76	2
7.26	0.3	25.93	1	25.76	1.7	25.24	2.1	25.13	2.4	23.83	2.4	27.38	2.7	20.79	2
7.3	0.3	25.98	1	25.79	1.8	25.28	2.1	25.17	2.5	23.87	2.5	27.42	2.7	20.82	2
7.34	0.3	26.03	1	25.84	1.7	25.32	2.1	25.22	2.5	23.9	2.4	27.47	2.7	20.86	2
7.39	0.3	26.08	1	25.87	1.8	25.36	2.1	25.26	2.5	23.93	2.4	27.51	2.7	20.89	2
7.43	0.3	26.13	1	25.91	1.7	25.4	2.1	25.3	2.5	23.95	2.4	27.55	2.7	20.92	2
7.47	0.3	26.18	1	25.96	1.7	25.44	2.1	25.34	2.5	23.98	2.4	27.59	2.7	20.95	2
7.5	0.4	26.22	1	26	1.7	25.49	2.1	25.37	2.5	24.01	2.4	27.62	2.7	20.97	2
7.54	0.4	26.25	1	26.05	1.7	25.53	2.1	25.42	2.5	24.04	2.5	27.65	2.7	21	2
7.58	0.4	26.29	1	26.1	1.7	25.57	2.1	25.47	2.5	24.07	2.5	27.7	2.7	21.02	2
7.62	0.4	26.33	1	26.13	1.8	25.62	2.1	25.52	2.5	24.1	2.5	27.73	2.7	21.06	2
7.67	0.4	26.38	1	26.18	1.7	25.66	2.1	25.57	2.5	24.14	2.5	27.78	2.7	21.09	2
7.7	0.4	26.41	1	26.21	1.7	25.71	2.1	25.61	2.5	24.17	2.5	27.83	2.7	21.12	2
7.74	0.4	26.45	1	26.26	1.7	25.76	2.1	25.66	2.5	24.2	2.4	27.87	2.7	21.15	2
7.77	0.4	26.48	1	26.3	1.7	25.79	2.1	25.7	2.5	24.23	2.5	27.91	2.7	21.18	2
7.81	0.4	26.53	1	26.33	1.8	25.83	2.1	25.74	2.5	24.26	2.5	27.95	2.7	21.21	2
7.85	0.4	26.58	1	26.38	1.8	25.88	2.1	25.77	2.5	24.29	2.5	28	2.7	21.24	2
7.88	0.4	26.62	1	26.42	1.8	25.92	2.1	25.81	2.5	24.33	2.5	28.04	2.7	21.27	2.1
7.93	0.4	26.65	1	26.47	1.8	25.96	2.1	25.85	2.5	24.37	2.5	28.07	2.7	21.3	2
7.96	0.4	26.7	1	26.51	1.8	26	2.1	25.89	2.5	24.4	2.5	28.12	2.7	21.33	2
8	0.4	26.73	1	26.55	1.8	26.03	2.1	25.93	2.5	24.44	2.5	28.17	2.7	21.36	2.1
8.04	0.4	26.79	1	26.6	1.8	26.08	2.1	25.98	2.5	24.47	2.5	28.22	2.7	21.39	2
8.08	0.4	26.83	1	26.65	1.8	26.12	2.1	26.01	2.5	24.52	2.5	28.27	2.7	21.42	2
8.12	0.4	26.87	1	26.7	1.8	26.16	2.2	26.05	2.5	24.57	2.5	28.32	2.8	21.45	2
8.16	0.4	26.91	1	26.74	1.8	26.2	2.2	26.1	2.6	24.62	2.5	28.38	2.8	21.48	2
8.2	0.4	26.95	1	26.78	1.8	26.24	2.2	26.14	2.6	24.67	2.5	28.43	2.8	21.51	2.1
8.25	0.4	26.99	1	26.81	1.8	26.28	2.2	26.18	2.6	24.71	2.5	28.48	2.8	21.53	2.1
8.3	0.4	27.02	1	26.85	1.8	26.32	2.2	26.22	2.6	24.75	2.5	28.53	2.8	21.56	2.1
8.35	0.4	27.06	1	26.89	1.8	26.36	2.2	26.27	2.6	24.77	2.6	28.58	2.8	21.59	2.1
8.4	0.4	27.1	1.1	26.93	1.8	26.4	2.2	26.32	2.6	24.82	2.5	28.63	2.8	21.62	2.1
8.45	0.4	27.15	1	26.96	1.8	26.44	2.2	26.37	2.6	24.86	2.6	28.68	2.8	21.65	2.1
8.48	0.4	27.21	1	26.98	1.8	26.48	2.2	26.41	2.6	24.9	2.6	28.73	2.8	21.68	2.1
8.52	0.4	27.25	1.1	27.03	1.8	26.53	2.2	26.45	2.6	24.94	2.6	28.77	2.8	21.7	2.1
8.57	0.4	27.3	1	27.07	1.8	26.57	2.2	26.49	2.6	24.97	2.6	28.81	2.8	21.74	2.1
8.63	0.4	27.34	1.1	27.1	1.8	26.62	2.2	26.53	2.6	25.02	2.6	28.86	2.8	21.77	2.1
8.67	0.4	27.38	1.1	27.14	1.8	26.66	2.2	26.56	2.6	25.06	2.6	28.91	2.8	21.8	2.1
8.73	0.4	27.42	1	27.18	1.8	26.71	2.2	26.6	2.6	25.11	2.6	28.96	2.8	21.84	2.1
8.78	0.4	27.46	1	27.21	1.8	26.76	2.2	26.64	2.6	25.15	2.6	29.01	2.8	21.87	2.1
8.83	0.4	27.5	1.1	27.26	1.8	26.79	2.2	26.69	2.6	25.17	2.6	29.06	2.9	21.9	2.1
8.88	0.4	27.55	1.1	27.3	1.8	26.84	2.2	26.73	2.6	25.21	2.6	29.11	2.9	21.93	2.1
8.93	0.4	27.59	1.1	27.34	1.8	26.88	2.2	26.77	2.6	25.25	2.6	29.15	2.9	21.95	2.1
8.97	0.4	27.64	1.1	27.37	1.8	26.92	2.2	26.81	2.6	25.29	2.6	29.18	2.9	21.99	2.1
9.02	0.4	27.69	1.1	27.41	1.8	26.97	2.2	26.85	2.6	25.34	2.6	29.23	2.9	22.03	2.1
9.06	0.4	27.74	1.1	27.45	1.8	27.02	2.2	26.89	2.7	25.38	2.6	29.28	2.9	22.06	2.1
9.1	0.4	27.8	1.1	27.48	1.8	27.05	2.2	26.93	2.7	25.42	2.6	29.33	2.9	22.09	2.1
9.14	0.4	27.84	1.1	27.53	1.8	27.09	2.2	26.96	2.6	25.46	2.6	29.44	2.9	22.12	2.1
9.19	0.4	27.88	1	27.56	1.8	27.13	2.2	27.01	2.7	25.51	2.6	29.48	2.9	22.15	2.1
9.24	0.4	27.92	1.1	27.59	1.8	27.17	2.2	27.06	2.7	25.55	2.6	29.52	2.9	22.17	2.1
9.29	0.4	27.96	1.1	27.63	1.8	27.21	2.2	27.1	2.7	25.59	2.6	29.56	2.9	22.2	2.1
9.34	0.4	27.99	1.1	27.68	1.9	27.25	2.2	27.15	2.7	25.63	2.7	29.6	2.9	22.23	2.1
9.38	0.4	28.04	1.1	27.73	1.9	27.29	2.2	27.2	2.7	25.69	2.6	29.64	3	22.26	2.1
9.44	0.4	28.08	1.1	27.78	1.9	27.33	2.2	27.24	2.7	25.73	2.6	29.67	2.9	22.29	2.1
9.48	0.4	28.12	1.1	27.83	1.8	27.38	2.2	27.28	2.7	25.77	2.7	29.7	2.9	22.32	2.1
9.51	0.4	28.15	1.1	27.86	1.9	27.42	2.2	27.32	2.7	25.81	2.7	29.74	2.9	22.35	2.1
9.55	0.4	28.19	1.1	27.9	1.9	27.46	2.2	27.37	2.7	25.85	2.7	29.78	3	22.38	2.2
9.59	0.4	28.23	1.1	27.94	1.9	27.5	2.2	27.39	2.7	25.87	2.7	29.83	3	22.41	2.2
9.63	0.4	28.27	1.1	27.99	1.9	27.54	2.2	27.42	2.7	25.92	2.7	29.87	3	22.44	2.2
9.66	0.4	28.31	1.1	28.03	1.9	27.58	2.2	27.47	2.7	25.95	2.7	29.91	3	22.47	2.2
9.69	0.4	28.35	1.1	28.07	1.9	27.64	2.3	27.5	2.7	26	2.7	29.95	3	22.5	2.2
9.74	0.4	28.38	1.1	28.11	1.9	27.67	2.3	27.55	2.7	26.04	2.7	29.99	3	22.53	2.2
9.79	0.4	28.43	1.1	28.16	1.9	27.71	2.3	27.6	2.7	26.08	2.7	30.04	3	22.55	2.2
9.83	0.4	28.47	1.1	28.2	1.9	27.75	2.3	27.63	2.7	26.12	2.7	30.08	3	22.58	2.2
9.87	0.4	28.5	1.1	28.24	1.9	27.8	2.3	27.68	2.7	26.16	2.7	30.12	3	22.61	2.2
9.91	0.4	28.55	1.1	28.28	1.9	27.83	2.3	27.72	2.7	26.19	2.7	30.16	3	22.64	2.2
9.94	0.4	28.59	1.1	28.32	1.9	27.87	2.3	27.77	2.7	26.22	2.7	30.21	3	22.67	2.2
9.98	0.4	28.63	1.1	28.37	1.9	27.9	2.3	27.82	2.7	26.26	2.7	30.25	3	22.7	2.2
10.01	0.5	28.67	1.1	28.41	1.9	27.95	2.3	27.87	2.7	26.3	2.7	30.29	3	22.73	2.2
10.06	0.5	28.71	1.1	28.46	1.9	27.99	2.3	27.92	2.7	26.34	2.7	30.33	3	22.76	2.2
10.1	0.4	28.74	1.1	28.51	1.9	28.03	2.3	27.97	2.7	26.39	2.8	30.37	3	22.79	2.2
10.14	0.4	28.77	1.1	28.55	1.9	28.07	2.3	28	2.8	26.44	2.8	30.41	3	22.82	2.2
10.18	0.5	28.81	1.1	28.58	1.9	28.11	2.3	28.04	2.8	26.49	2.8	30.46	3	22.85	2.2
10.21	0.5	28.85	1.1	28.61	1.9	28.15	2.3	28.08	2.8	26.53	2.8	30.5	3.1	22.88	2.2
10.26	0.5	28.88	1.1	28.65	1.9	28.18	2.3	28.11	2.8	26.57	2.7	30.54	3.1	22.9	2.2
10.3	0.4	28.92	1.1	28.69	1.9	28.23	2.3	28.15	2.8	26.61	2.7	30.58	3	22.94	2.2
10.35	0.4	28.95	1.1	28.74	1.9	28.27	2.3	28.19	2.8	26.65	2.8	30.62	3	22.97	2.2
10.38	0.5	29	1.1	28.77	1.9	28.31	2.3	28.22	2.8	26.69	2.8	30.66	3	23	2.2
10.43	0.5	29.06	1.1	28.82	1.9	28.35	2.3	28.26	2.8	26.74	2.8	30.7	3.1	23.03	2.2
10.47	0.5	29.11	1.1	28.87	1.9	28.39	2.3	28.31	2.8	26.79	2.8	30.74	3.1	23.06	2.2
10.51	0.5	29.15	1.1	28.9	1.9	28.43	2.3	28.36	2.8	26.82	2.8	30.78	3.1	23.09	2.2
10.54	0.5	29.2	1.1	28.95	1.9	28.47	2.3	28.41	2.8	26.85	2.8	30.82	3.1	23.12	2.2
10.59	0.5	29.24	1.1	28.99	1.9	28.52	2.3	28.45	2.8	26.9	2.8	30.86	3.1	23.15	2.2
10.64	0.5	29.28	1.1	29.03	1.9	28.57	2.3	28.49	2.8	26.94	2.8	30.9	3.1	23.18	2.2
10.69	0.5	29.32	1.1	29.06	1.9	28.6	2.3	28.53	2.8	26.98	2.8	30.94	3.1	23.2	2.2
10.74	0.5	29.35	1.1	29.1	1.9	28.64	2.3	28.57	2.8	27.03	2.8	30.98	3.1	23.24	2.2
10.78	0.5	29.4	1.1	29.14	2	28.67	2.3	28.62	2.8	27.07	2.8	31.02	3.1	23.28	2.3
10.82	0.5	29.42	1.1	29.18	1.9	28.71	2.3	28.67	2.8	27.12	2.8	31.06	3.1	23.31	2.2
10.86	0.5	29.46	1.1	29.22	2	28.75	2.3	28.72	2.8	27.16	2.8	31.12	3.1	23.34	2.2
10.9	0.5	29.5	1.1	29.26	1.9	28.79	2.3	28.76	2.8	27.2	2.9	31.17	3.1	23.38	2.3
10.95	0.5	29.55	1.1	29.31	1.9	28.82	2.4	28.79	2.8	27.22	2.9	31.21	3.1	23.41	2.3
10.99	0.5	29.58	1.1	29.34	2	28.86	2.3	28.83	2.9	27.27	2.8	31.25	3.1	23.45	2.3
11.03	0.5	29.62	1.1	29.38	1.9	28.91	2.3	28.86	2.9	27.31	2.9	31.28	3.1	23.47	2.3
11.06	0.5	29.66	1.1	29.42	2	28.93	2.3	28.9	2.9	27.34	2.8	31.33	3.1	23.5	2.3
11.09	0.5	29.71	1.1	29.47	2	28.98	2.3	28.95	2.9	27.38	2.8	31.38	3.1	23.53	2.3
11.14	0.5	29.76	1.1	29.52	2	29.03	2.3	28.99	2.9	27.41	2.9	31.43	3.1	23.56	2.3
11.19	0.5	29.81	1.1	29.57	2	29.09	2.3	29.04	2.9	27.46	2.9	31.47	3.1	23.59	2.3
11.23	0.5	29.83	1.1	29.6	2	29.13	2.3	29.09	2.9	27.5	2.9	31.51	3.1	23.62	2.3
11.28	0.5	29.87	1.1	29.65	2	29.18	2.3	29.13	2.9	27.55	2.9	31.55	3.1	23.65	2.3
11.33	0.5	29.91	1.1	29.7	2	29.23	2.4	29.16	2.9	27.58	2.9	31.59	3.2	23.68	2.3
11.36	0.5	29.95	1.1	29.74	2	29.28	2.4	29.21	2.9	27.63	2.9	31.63	3.2	23.71	2.3
11.41	0.5	29.99	1.1	29.77	2	29.33	2.4	29.25	2.9	27.67	2.9	31.66	3.2	23.74	2.3
11.46	0.5	30.03	1.1	29.82	2	29.38	2.4	29.29	2.9	27.7	2.9	31.71	3.2	23.77	2.3
11.51	0.5	30.07	1.1	29.87	2	29.43	2.4	29.33	2.9	27.74	2.9	31.74	3.2	23.8	2.3
11.55	0.5	30.11	1.1	29.91	2	29.48	2.4	29.38	2.9	27.79	2.9	31.78	3.2	23.83	2.3
11.6	0.5	30.14	1.1	29.95	2	29.53	2.4	29.41	2.9	27.83	2.9	31.82	3.2	23.87	2.3
11.65	0.5	30.18	1.1	29.99	2	29.58	2.4	29.46	2.9	27.87	2.9	31.86	3.2	23.89	2.3
11.69	0.5	30.22	1.2	30.03	2	29.62	2.4	29.51	2.9	27.9	3	31.9	3.2	23.92	2.3
11.72	0.5	30.26	1.1	30.07	2	29.67	2.4	29.55	2.9	27.95	3	31.95	3.2	23.95	2.3
11.77	0.5	30.3	1.1	30.1	2	29.71	2.4	29.59	2.9	27.98	3	32	3.2	23.98	2.3
11.8	0.5	30.34	1.1	30.15	2	29.76	2.4	29.62	2.9	28.02	3	32.04	3.2	24.01	2.3
11.85	0.5	30.38	1.1	30.2	2	29.81	2.4	29.67	2.9	28.05	3	32.09	3.2	24.04	2.3
11.89	0.5	30.42	1.1	30.23	2	29.85	2.4	29.71	2.9	28.1	3	32.13	3.2	24.06	2.3
11.92	0.5	30.47	1.1	30.27	2	29.89	2.4	29.76	2.9	28.12	3	32.18	3.2	24.1	2.3
11.96	0.5	30.52	1.1	30.32	2	29.93	2.4	29.81	2.9	28.17	3	32.23	3.2	24.13	2.3
12	0.5	30.56	1.1	30.36	2	29.97	2.4	29.86	3	28.21	3	32.28	3.2	24.16	2.3
12.05	0.5	30.61	1.2	30.4	2	30.01	2.4	29.9	3	28.25	3	32.33	3.2	24.19	2.3
12.1	0.5	30.65	1.2	30.43	2	30.05	2.4	29.95	3	28.28	3	32.38	3.2	24.22	2.3
12.15	0.5	30.69	1.2	30.47	2	30.08	2.5	29.98	3	28.33	3	32.43	3.3	24.25	2.3
12.19	0.5	30.72	1.1	30.52	2	30.14	2.5	30.03	3	28.37	3	32.47	3.3	24.28	2.3
12.24	0.5	30.75	1.1	30.56	2	30.18	2.5	30.06	3	28.4	3	32.51	3.3	24.31	2.3
12.29	0.5	30.79	1.1	30.6	2	30.21	2.4	30.1	3	28.43	3	32.55	3.3	24.34	2.3
12.34	0.5	30.84	1.1	30.64	2	30.25	2.4	30.14	3	28.48	3	32.6	3.3	24.37	2.3
12.38	0.5	30.88	1.1	30.67	2	30.3	2.4	30.18	3	28.52	3.1	32.65	3.3	24.4	2.3
12.42	0.5	30.92	1.1	30.71	2	30.35	2.5	30.22	3	28.56	3.1	32.69	3.3	24.43	2.3
12.46	0.5	30.96	1.1	30.75	2	30.4	2.5	30.27	3	28.6	3.1	32.73	3.3	24.46	2.3
12.51	0.6	30.99	1.1	30.78	2	30.46	2.5	30.32	3	28.64	3.1	32.77	3.3	24.49	2.4
12.56	0.5	31.03	1.1	30.83	2	30.5	2.5	30.37	3	28.68	3.1	32.81	3.3	24.53	2.4
12.6	0.5	31.07	1.1	30.88	2	30.53	2.5	30.41	3	28.72	3.1	32.85	3.3	24.56	2.4
12.64	0.5	31.11	1.1	30.93	2	30.57	2.5	30.45	3	28.76	3.1	32.89	3.3	24.59	2.4
12.68	0.5	31.15	1.1	30.98	2	30.61	2.5	30.49	3	28.8	3.1	32.93	3.3	24.62	2.4
12.72	0.5	31.19	1.2	31.02	2	30.66	2.5	30.53	3	28.84	3.1	32.97	3.3	24.66	2.4
12.76	0.5	31.24	1.2	31.07	2	30.69	2.5	30.57	3	28.89	3.1	33.02	3.3	24.68	2.4
12.8	0.5	31.29	1.2	31.11	2	30.74	2.5	30.61	3	28.92	3.1	33.07	3.3	24.7	2.4
12.84	0.5	31.33	1.2	31.16	2	30.77	2.5	30.65	3	28.96	3.1	33.12	3.3	24.73	2.4
12.88	0.5	31.37	1.2	31.2	2	30.81	2.5	30.69	3	29.01	3.1	33.17	3.3	24.76	2.4
12.91	0.6	31.42	1.2	31.24	2	30.86	2.5	30.72	3	29.05	3.1	33.2	3.3	24.79	2.4
12.95	0.6	31.45	1.2	31.28	2	30.9	2.5	30.75	3.1	29.08	3.1	33.23	3.3	24.82	2.4
12.98	0.5	31.48	1.2	31.32	2	30.94	2.5	30.8	3	29.13	3.1	33.27	3.3	24.85	2.4
13.01	0.5	31.52	1.2	31.35	2	30.98	2.5	30.84	3	29.17	3.1	33.31	3.3	24.88	2.4
13.06	0.5	31.56	1.2	31.4	2	31.02	2.5	30.88	3	29.21	3.2	33.35	3.3	24.9	2.4
13.09	0.6	31.6	1.2	31.43	2	31.06	2.5	30.91	3.1	29.26	3.2	33.39	3.3	24.93	2.4
13.14	0.5	31.64	1.2	31.47	2	31.1	2.5	30.95	3	29.29	3.2	33.42	3.3	24.96	2.4
13.17	0.5	31.67	1.2	31.51	2.1	31.14	2.5	30.98	3.1	29.33	3.2	33.48	3.3	24.99	2.4
13.21	0.6	31.7	1.2	31.56	2.1	31.18	2.5	31.03	3.1	29.36	3.2	33.52	3.3	25.02	2.4
13.25	0.6	31.76	1.2	31.6	2.1	31.21	2.5	31.08	3.1	29.41	3.2	33.56	3.3	25.05	2.4
13.29	0.6	31.81	1.2	31.63	2.1	31.25	2.5	31.11	3.1	29.44	3.2	33.6	3.3	25.08	2.4
13.33	0.6	31.86	1.2	31.68	2.1	31.3	2.5	31.16	3.1	29.49	3.2	33.65	3.4	25.1	2.4
13.37	0.6	31.91	1.2	31.72	2.1	31.35	2.5	31.2	3.1	29.52	3.2	33.69	3.3	25.13	2.4
13.4	0.6	31.96	1.2	31.77	2.1	31.4	2.5	31.24	3.1	29.57	3.2	33.74	3.3	25.16	2.4
13.46	0.6	32	1.2	31.82	2.1	31.45	2.5	31.28	3.1	29.61	3.2	33.79	3.3	25.19	2.4
13.5	0.6	32.05	1.2	31.87	2.1	31.48	2.5	31.32	3.1	29.64	3.2	33.84	3.3	25.22	2.4
13.54	0.6	32.09	1.2	31.91	2.1	31.51	2.5	31.35	3.1	29.68	3.2	33.89	3.4	25.25	2.4
13.58	0.6	32.14	1.2	31.95	2.1	31.56	2.5	31.39	3.1	29.71	3.2	33.94	3.4	25.28	2.4
13.62	0.6	32.17	1.2	32	2.1	31.61	2.5	31.43	3.1	29.75	3.2	33.99	3.4	25.31	2.4
13.66	0.6	32.21	1.2	32.05	2.1	31.64	2.5	31.47	3.1	29.79	3.2	34.03	3.4	25.34	2.4
13.69	0.6	32.25	1.2	32.08	2.1	31.68	2.6	31.52	3.1	29.83	3.2	34.07	3.4	25.37	2.4
13.74	0.6	32.3	1.2	32.13	2.1	31.72	2.6	31.58	3.1	29.87	3.2	34.11	3.4	25.4	2.4
13.79	0.6	32.33	1.2	32.17	2.1	31.76	2.6	31.62	3.1	29.91	3.2	34.17	3.4	25.42	2.4
13.82	0.6	32.38	1.2	32.22	2.1	31.81	2.6	31.67	3.1	29.96	3.2	34.21	3.4	25.46	2.5
13.85	0.6	32.43	1.2	32.26	2.1	31.85	2.6	31.72	3.1	29.99	3.2	34.26	3.4	25.49	2.5
13.89	0.6	32.48	1.2	32.29	2.1	31.9	2.6	31.77	3.1	30.04	3.3	34.31	3.4	25.52	2.5
13.94	0.6	32.52	1.2	32.33	2.1	31.95	2.6	31.82	3.1	30.09	3.3	34.35	3.4	25.55	2.5
13.99	0.6	32.57	1.2	32.38	2.1	32	2.6	31.86	3.1	30.12	3.3	34.39	3.4	25.57	2.5
14.03	0.6	32.6	1.2	32.42	2.1	32.04	2.6	31.9	3.1	30.16	3.3	34.43	3.4	25.61	2.5
14.07	0.6	32.65	1.2	32.46	2.1	32.09	2.6	31.93	3.2	30.21	3.3	34.47	3.4	25.64	2.5
14.1	0.6	32.69	1.2	32.51	2.1	32.14	2.6	31.98	3.1	30.25	3.3	34.52	3.4	25.67	2.5
14.15	0.6	32.73	1.2	32.54	2.1	32.19	2.6	32.02	3.2	30.28	3.3	34.56	3.4	25.7	2.5
14.17	0.6	32.77	1.2	32.59	2.1	32.24	2.6	32.05	3.2	30.33	3.3	34.6	3.4	25.73	2.5
14.21	0.6	32.8	1.2	32.63	2.1	32.27	2.6	32.1	3.1	30.36	3.3	34.65	3.4	25.76	2.5
14.26	0.6	32.85	1.2	32.67	2.1	32.31	2.6	32.14	3.2	30.4	3.3	34.7	3.5	25.79	2.5
14.3	0.6	32.88	1.2	32.7	2.1	32.36	2.6	32.19	3.1	30.44	3.3	34.74	3.5	25.82	2.5
14.33	0.6	32.94	1.2	32.75	2.1	32.41	2.6	32.23	3.2	30.48	3.3	34.78	3.5	25.85	2.5
14.38	0.6	32.99	1.2	32.8	2.1	32.46	2.6	32.26	3.2	30.51	3.4	34.83	3.5	25.88	2.5
14.42	0.6	33.03	1.2	32.83	2.1	32.49	2.6	32.3	3.2	30.55	3.3	34.86	3.5	25.91	2.5
14.46	0.6	33.07	1.2	32.87	2.1	32.53	2.6	32.35	3.2	30.6	3.3	34.88	3.5	25.94	2.5
14.51	0.6	33.13	1.2	32.91	2.1	32.56	2.6	32.4	3.2	30.64	3.3	34.92	3.5	25.97	2.5
14.55	0.6	33.18	1.2	32.95	2.1	32.61	2.6	32.44	3.2	30.69	3.4	34.97	3.5	26.01	2.5
14.59	0.6	33.23	1.2	33	2.1	32.66	2.6	32.48	3.2	30.73	3.4	35.01	3.5	26.04	2.5
14.63	0.6	33.25	1.2	33.03	2.1	32.7	2.6	32.53	3.2	30.78	3.4	35.05	3.5	26.07	2.5
14.66	0.6	33.29	1.2	33.08	2.1	32.75	2.6	32.58	3.2	30.81	3.4	35.09	3.5	26.11	2.5
14.7	0.6	33.33	1.2	33.13	2.2	32.79	2.6	32.63	3.2	30.86	3.4	35.14	3.5	26.13	2.5
14.74	0.6	33.37	1.2	33.18	2.2	32.84	2.6	32.68	3.2	30.89	3.4	35.18	3.5	26.16	2.5
14.77	0.6	33.41	1.2	33.23	2.2	32.88	2.6	32.73	3.2	30.93	3.4	35.23	3.5	26.19	2.5
14.82	0.6	33.45	1.2	33.28	2.2	32.92	2.6	32.76	3.2	30.97	3.4	35.27	3.5	26.22	2.5
14.87	0.6	33.47	1.2	33.31	2.2	32.96	2.7	32.81	3.2	31.01	3.4	35.31	3.5	26.25	2.5
14.91	0.6	33.51	1.2	33.35	2.2	33	2.7	32.86	3.2	31.06	3.4	35.36	3.5	26.28	2.5
14.94	0.6	33.55	1.2	33.4	2.2	33.02	2.7	32.91	3.2	31.1	3.4	35.39	3.5	26.31	2.5
14.97	0.6	33.6	1.2	33.45	2.2	33.05	2.7	32.95	3.2	31.13	3.4	35.43	3.5	26.34	2.5
15.01	0.6	33.65	1.2	33.48	2.2	33.1	2.7	32.99	3.2	31.18	3.4	35.47	3.5	26.38	2.5
15.05	0.6	33.69	1.2	33.51	2.2	33.14	2.7	33.04	3.2	31.22	3.4	35.51	3.5	26.42	2.5
15.09	0.6	33.72	1.2	33.56	2.2	33.19	2.7	33.09	3.2	31.26	3.4	35.55	3.5	26.45	2.5
15.14	0.6	33.76	1.2	33.59	2.2	33.23	2.7	33.14	3.2	31.31	3.4	35.59	3.5	26.48	2.5
15.17	0.6	33.79	1.2	33.63	2.2	33.27	2.7	33.19	3.2	31.36	3.4	35.64	3.6	26.52	2.6
15.21	0.6	33.83	1.2	33.67	2.2	33.3	2.7	33.24	3.3	31.39	3.5	35.68	3.6	26.55	2.6
15.26	0.6	33.87	1.2	33.71	2.2	33.35	2.7	33.29	3.3	31.43	3.4	35.72	3.6	26.58	2.6
15.31	0.6	33.9	1.2	33.74	2.2	33.4	2.7	33.34	3.3	31.48	3.4	35.77	3.6	26.61	2.6
15.36	0.6	33.93	1.2	33.77	2.2	33.44	2.7	33.39	3.3	31.51	3.5	35.81	3.6	26.64	2.6
15.41	0.6	33.97	1.2	33.82	2.2	33.49	2.7	33.44	3.3	31.56	3.5	35.85	3.6	26.67	2.6
15.45	0.6	34.01	1.2	33.87	2.2	33.53	2.7	33.49	3.3	31.61	3.5	35.9	3.6	26.7	2.6
15.48	0.6	34.05	1.2	33.9	2.2	33.58	2.7	33.54	3.3	31.66	3.5	35.94	3.6	26.73	2.6
15.52	0.6	34.09	1.2	33.94	2.2	33.62	2.7	33.58	3.3	31.71	3.5	35.98	3.6	26.76	2.6
15.56	0.6	34.13	1.2	34	2.2	33.66	2.7	33.63	3.3	31.76	3.5	36.03	3.6	26.8	2.6
15.61	0.6	34.18	1.2	34.03	2.2	33.7	2.7	33.67	3.3	31.81	3.5	36.08	3.6	26.83	2.6
15.66	0.6	34.22	1.2	34.07	2.2	33.74	2.7	33.72	3.3	31.86	3.5	36.12	3.6	26.87	2.6
15.71	0.6	34.26	1.2	34.1	2.2	33.79	2.7	33.77	3.3	31.91	3.5	36.17	3.6	26.9	2.6
15.76	0.6	34.31	1.2	34.13	2.2	33.84	2.7	33.82	3.3	31.96	3.5	36.21	3.6	26.93	2.6
15.81	0.6	34.36	1.2	34.16	2.2	33.88	2.7	33.86	3.3	32.01	3.5	36.26	3.6	26.96	2.6
15.86	0.6	34.41	1.2	34.19	2.2	33.92	2.7	33.89	3.3	32.06	3.5	36.31	3.6	26.99	2.6
15.91	0.6	34.46	1.2	34.22	2.2	33.96	2.7	33.93	3.3	32.1	3.5	36.42	3.6	27.03	2.6
15.95	0.6	34.51	1.2	34.25	2.2	34	2.7	33.98	3.3	32.14	3.5	36.46	3.6	27.05	2.6
15.99	0.6	34.55	1.2	34.28	2.2	34.04	2.7	34.03	3.3	32.19	3.5	36.49	3.6	27.08	2.6
16.02	0.6	34.59	1.2	34.31	2.2	34.08	2.7	34.07	3.3	32.23	3.5	36.54	3.6	27.11	2.6
16.06	0.6	34.63	1.2	34.34	2.2	34.13	2.8	34.11	3.3	32.28	3.5	36.59	3.6	27.14	2.6
16.11	0.6	34.68	1.2	34.37	2.2	34.17	2.8	34.14	3.3	32.32	3.5	36.62	3.7	27.17	2.6
16.16	0.6	34.73	1.2	34.4	2.2	34.21	2.8	34.18	3.3	32.36	3.5	36.67	3.7	27.2	2.6
16.2	0.6	34.76	1.2	34.43	2.2	34.26	2.7	34.22	3.3	32.4	3.6	36.71	3.7	27.23	2.6
16.23	0.7	34.8	1.2	34.46	2.2	34.31	2.7	34.25	3.4	32.44	3.6	36.74	3.7	27.26	2.6
16.27	0.7	34.84	1.2	34.49	2.3	34.35	2.8	34.3	3.3	32.47	3.6	36.79	3.7	27.29	2.6
16.33	0.7	34.86	1.2	34.52	2.3	34.4	2.8	34.35	3.3	32.51	3.6	36.84	3.7	27.32	2.6
16.37	0.7	34.9	1.2	34.55	2.2	34.44	2.8	34.39	3.3	32.55	3.6	36.89	3.7	27.35	2.6
16.41	0.6	34.94	1.2	34.58	2.2	34.49	2.8	34.43	3.4	32.59	3.6	36.92	3.7	27.38	2.6
16.44	0.7	34.99	1.2	34.62	2.3	34.52	2.8	34.47	3.4	32.63	3.6	36.96	3.7	27.41	2.6
16.47	0.7	35.03	1.2	34.65	2.3	34.57	2.8	34.51	3.4	32.67	3.6	37.02	3.7	27.44	2.6
16.51	0.7	35.06	1.2	34.69	2.3	34.62	2.8	34.55	3.4	32.71	3.6	37.06	3.7	27.47	2.6
16.55	0.7	35.11	1.2	34.72	2.3	34.66	2.8	34.59	3.4	32.75	3.6	37.09	3.7	27.51	2.6
16.59	0.7	35.15	1.2	34.75	2.3	34.7	2.8	34.62	3.4	32.79	3.6	37.14	3.7	27.54	2.6
16.64	0.7	35.2	1.2	34.78	2.3	34.75	2.8	34.67	3.4	32.83	3.6	37.19	3.7	27.57	2.6
16.68	0.7	35.23	1.2	34.81	2.3	34.79	2.8	34.71	3.4	32.88	3.6	37.24	3.7	27.6	2.6
16.72	0.7	35.26	1.2	34.84	2.3	34.83	2.8	34.75	3.4	32.91	3.6	37.29	3.7	27.63	2.6
16.76	0.7	35.3	1.2	34.87	2.3	34.87	2.8	34.8	3.4	32.95	3.6	37.34	3.7	27.66	2.6
16.79	0.7	35.34	1.2	34.9	2.3	34.91	2.8	34.85	3.4	32.99	3.6	37.39	3.7	27.69	2.7
16.84	0.7	35.37	1.2	34.94	2.3	34.95	2.8	34.89	3.4	33.04	3.6	37.44	3.7	27.71	2.7
16.88	0.7	35.4	1.2	34.96	2.3	34.99	2.8	34.93	3.4	33.07	3.6	37.49	3.7	27.75	2.7
16.92	0.7	35.44	1.2	34.99	2.3	35.03	2.8	34.97	3.4	33.12	3.6	37.54	3.7	27.78	2.7
16.96	0.7	35.48	1.2	35.03	2.3	35.06	2.8	35.01	3.4	33.17	3.6	37.59	3.7	27.81	2.7
17	0.7	35.52	1.2	35.06	2.3	35.11	2.8	35.05	3.4	33.2	3.6	37.64	3.7	27.84	2.7
17.04	0.7	35.56	1.2	35.09	2.3	35.16	2.8	35.09	3.4	33.25	3.6	37.68	3.8	27.87	2.7
17.08	0.7	35.6	1.2	35.13	2.3	35.19	2.8	35.14	3.4	33.28	3.6	37.72	3.8	27.9	2.7
17.12	0.7	35.65	1.2	35.15	2.3	35.23	2.8	35.18	3.4	33.32	3.6	37.75	3.8	27.92	2.7
17.16	0.7	35.68	1.2	35.18	2.3	35.27	2.8	35.22	3.4	33.36	3.6	37.79	3.8	27.96	2.7
17.2	0.7	35.72	1.2	35.22	2.3	35.31	2.8	35.25	3.4	33.4	3.6	37.83	3.8	27.99	2.7
17.24	0.7	35.76	1.3	35.25	2.3	35.34	2.8	35.3	3.4	33.45	3.6	37.88	3.8	28.01	2.7
17.28	0.7	35.81	1.3	35.28	2.3	35.38	2.8	35.33	3.4	33.49	3.7	37.92	3.8	28.05	2.7
17.32	0.7	35.85	1.3	35.32	2.3	35.42	2.8	35.35	3.4	33.53	3.7	37.96	3.8	28.08	2.7
17.36	0.7	35.9	1.3	35.35	2.3	35.46	2.8	35.4	3.5	33.57	3.6	38	3.8	28.11	2.7
17.39	0.7	35.96	1.3	35.38	2.3	35.5	2.8	35.44	3.4	33.61	3.7	38.05	3.8	28.14	2.7
17.44	0.7	36	1.3	35.42	2.3	35.54	2.8	35.48	3.4	33.65	3.7	38.09	3.8	28.17	2.7
17.48	0.7	36.04	1.3	35.46	2.3	35.58	2.8	35.52	3.4	33.69	3.7	38.14	3.8	28.19	2.7
17.53	0.7	36.08	1.3	35.5	2.3	35.62	2.8	35.55	3.4	33.72	3.7	38.19	3.8	28.24	2.7
17.58	0.7	36.12	1.3	35.54	2.3	35.65	2.9	35.59	3.4	33.77	3.7	38.24	3.8	28.25	2.7
17.62	0.7	36.16	1.3	35.59	2.3	35.67	2.8	35.63	3.5	33.8	3.7	38.29	3.8	28.28	2.7
17.66	0.7	36.2	1.3	35.62	2.3	35.72	2.8	35.67	3.5	33.84	3.7	38.34	3.8	28.3	2.7
17.7	0.7	36.24	1.3	35.67	2.3	35.77	2.9	35.72	3.5	33.88	3.7	38.39	3.8	28.33	2.7
17.74	0.7	36.28	1.3	35.72	2.3	35.81	2.9	35.77	3.5	33.91	3.7	38.43	3.8	28.36	2.7
17.78	0.7	36.32	1.3	35.76	2.3	35.84	2.9	35.81	3.5	33.95	3.7	38.47	3.8	28.4	2.7
17.82	0.7	36.38	1.3	35.8	2.3	35.89	2.9	35.85	3.5	34	3.7	38.51	3.8	28.43	2.7
17.86	0.7	36.42	1.3	35.84	2.3	35.93	2.9	35.89	3.5	34.03	3.7	38.55	3.8	28.47	2.7
17.9	0.7	36.47	1.3	35.87	2.3	35.97	2.9	35.93	3.5	34.07	3.7	38.59	3.9	28.51	2.7
17.94	0.7	36.51	1.3	35.92	2.3	36	2.9	35.96	3.5	34.1	3.7	38.62	3.9	28.54	2.7
17.98	0.7	36.55	1.3	35.97	2.3	36.03	2.9	36.01	3.5	34.14	3.7	38.67	3.9	28.58	2.8
18.03	0.7	36.6	1.3	36.01	2.3	36.08	2.9	36.06	3.5	34.18	3.7	38.72	3.8	28.62	2.7
18.07	0.7	36.65	1.3	36.06	2.3	36.12	2.9	36.09	3.5	34.21	3.7	38.77	3.9	28.66	2.8
18.11	0.7	36.7	1.3	36.1	2.3	36.17	2.9	36.13	3.5	34.24	3.7	38.82	3.9	28.71	2.8
18.16	0.7	36.75	1.3	36.13	2.3	36.22	2.9	36.17	3.5	34.29	3.7	38.87	3.9	28.76	2.8
18.2	0.7	36.79	1.3	36.17	2.3	36.26	2.9	36.21	3.5	34.32	3.7	38.9	3.9	28.81	2.8
18.23	0.7	36.83	1.3	36.22	2.3	36.29	2.9	36.24	3.5	34.34	3.7	38.95	3.9	28.86	2.8
18.28	0.7	36.87	1.3	36.26	2.3	36.34	2.9	36.28	3.5	34.38	3.7	39	3.9	28.91	2.8
18.32	0.7	36.9	1.3	36.29	2.3	36.39	2.9	36.33	3.5	34.42	3.7	39.11	3.9	28.94	2.8
18.36	0.7	36.95	1.3	36.34	2.3	36.44	2.9	36.37	3.5	34.47	3.7	39.14	3.9	28.98	2.8
18.4	0.7	37	1.3	36.37	2.3	36.48	2.9	36.41	3.5	34.5	3.7	39.2	3.9	29.02	2.8
18.43	0.7	37.04	1.3	36.41	2.3	36.5	2.9	36.44	3.5	34.53	3.7	39.25	3.9	29.06	2.8
18.47	0.7	37.08	1.3	36.46	2.3	36.55	2.9	36.49	3.5	34.57	3.7	39.29	4	29.1	2.8
18.51	0.7	37.11	1.3	36.5	2.3	36.59	2.9	36.54	3.5	34.61	3.7	39.34	3.9	29.15	2.8
18.55	0.7	37.15	1.3	36.55	2.3	36.64	2.9	36.58	3.5	34.66	3.7	39.38	3.9	29.18	2.8
18.59	0.7	37.19	1.3	36.58	2.3	36.68	2.9	36.63	3.5	34.71	3.7	39.42	4	29.23	2.8
18.63	0.7	37.23	1.3	36.63	2.3	36.71	2.9	36.68	3.5	34.75	3.7	39.46	4	29.26	2.8
18.66	0.7	37.27	1.3	36.66	2.3	36.76	2.9	36.73	3.5	34.79	3.7	39.5	4	29.29	2.8
18.71	0.7	37.31	1.3	36.7	2.3	36.81	2.9	36.76	3.5	34.81	3.7	39.53	4	29.33	2.8
18.74	0.7	37.36	1.3	36.75	2.3	36.86	2.9	36.8	3.5	34.84	3.7	39.58	4	29.37	2.8
18.79	0.7	37.39	1.3	36.78	2.3	36.9	2.9	36.84	3.5	34.88	3.7	39.62	4	29.41	2.8
18.82	0.7	37.44	1.3	36.82	2.4	36.95	2.9	36.87	3.5	34.9	3.8	39.67	4	29.45	2.8
18.87	0.7	37.49	1.3	36.87	2.4	36.98	2.9	36.91	3.6	34.95	3.8	39.72	4	29.49	2.8
18.91	0.7	37.54	1.3	36.9	2.4	37.02	2.9	36.96	3.6	34.99	3.8	39.77	4	29.53	2.9
18.95	0.7	37.58	1.3	36.95	2.4	37.06	2.9	37.01	3.6	35.03	3.8	39.83	4	29.58	2.9
18.99	0.7	37.62	1.3	37	2.4	37.09	2.9	37.06	3.6	35.07	3.8	39.87	4	29.63	2.9
19.03	0.7	37.66	1.3	37.03	2.4	37.13	3	37.09	3.6	35.11	3.8	39.92	4	29.67	2.9
19.06	0.7	37.71	1.3	37.08	2.4	37.17	2.9	37.13	3.6	35.15	3.8	39.94	4	29.71	2.9
19.11	0.7	37.75	1.3	37.13	2.4	37.2	2.9	37.18	3.6	35.2	3.8	39.98	4	29.74	2.9
19.16	0.7	37.8	1.3	37.17	2.4	37.25	3	37.22	3.6	35.24	3.8	40.01	4	29.78	2.9
19.21	0.7	37.85	1.3	37.22	2.4	37.29	3	37.27	3.6	35.28	3.8	40.06	4	29.82	2.9
19.24	0.7	37.89	1.3	37.25	2.4	37.33	3	37.31	3.6	35.32	3.8	40.09	4	29.87	2.9
19.29	0.7	37.93	1.3	37.3	2.4	37.36	3	37.35	3.6	35.36	3.8	40.14	4	29.92	2.9
19.34	0.7	37.97	1.3	37.35	2.4	37.39	3	37.39	3.6	35.4	3.8	40.18	4	29.95	2.9
19.39	0.7	38.02	1.3	37.4	2.4	37.42	3	37.42	3.6	35.44	3.8	40.23	4	30	2.9
19.43	0.7	38.06	1.3	37.45	2.4	37.46	3	37.47	3.6	35.48	3.8	40.28	4	30.04	2.9
19.48	0.7	38.1	1.3	37.5	2.4	37.5	3	37.51	3.6	35.53	3.8	40.33	4.1	30.07	2.9
19.52	0.7	38.15	1.3	37.55	2.4	37.55	3	37.55	3.6	35.58	3.8	40.37	4.1	30.11	2.9
19.56	0.7	38.18	1.3	37.6	2.4	37.59	3	37.59	3.6	35.61	3.8	40.41	4.1	30.16	2.9
19.58	0.7	38.21	1.3	37.65	2.4	37.64	3	37.63	3.6	35.65	3.8	40.46	4.1	30.21	2.9
19.63	0.7	38.25	1.3	37.7	2.4	37.69	3	37.68	3.6	35.7	3.8	40.5	4.1	30.25	2.9
19.67	0.7	38.29	1.3	37.75	2.4	37.74	3	37.73	3.6	35.75	3.8	40.54	4.1	30.3	2.9
19.7	0.7	38.34	1.3	37.8	2.4	37.79	3	37.76	3.6	35.78	3.8	40.58	4.1	30.33	2.9
19.75	0.7	38.39	1.3	37.85	2.4	37.83	3	37.8	3.6	35.82	3.8	40.61	4.1	30.38	2.9
19.79	0.7	38.44	1.3	37.9	2.4	37.86	3	37.83	3.7	35.87	3.8	40.66	4.1	30.43	2.9
19.82	0.7	38.49	1.3	37.95	2.4	37.91	3	37.85	3.6	35.91	3.8	40.71	4.1	30.48	2.9
19.86	0.7	38.54	1.3	38	2.4	37.95	3	37.89	3.6	35.94	3.9	40.75	4.1	30.53	3
19.9	0.7	38.59	1.3	38.06	2.4	38	3	37.93	3.6	35.97	3.8	40.78	4.1	30.57	3
19.95	0.7	38.63	1.3	38.1	2.5	38.04	3	37.98	3.6	36.02	3.9	40.83	4.1	30.61	3
19.99	0.7	38.67	1.3	38.15	2.4	38.08	3	38.03	3.6	36.05	3.9	40.88	4.1	30.66	3
20.03	0.8	38.71	1.3	38.2	2.4	38.12	3	38.07	3.6	36.09	3.9	40.93	4.1	30.69	3
20.07	0.7	38.76	1.3	38.25	2.4	38.16	3	38.11	3.7	36.13	3.9	40.98	4.1	30.73	3
20.11	0.7	38.78	1.3	38.3	2.4	38.2	3	38.16	3.7	36.18	3.9	41.03	4.1	30.78	3
20.14	0.7	38.82	1.3	38.35	2.5	38.23	3	38.21	3.7	36.21	3.9	41.08	4.1	30.81	3
20.19	0.7	38.85	1.3	38.4	2.4	38.27	3	38.24	3.7	36.26	3.9	41.13	4.2	30.85	3
20.23	0.7	38.89	1.3	38.45	2.4	38.32	3	38.28	3.7	36.3	3.9	41.17	4.1	30.9	3
20.27	0.7	38.93	1.3	38.5	2.4	38.35	3	38.32	3.7	36.35	3.9	41.21	4.1	30.94	3
20.3	0.7	38.97	1.3	38.55	2.4	38.4	3	38.36	3.7	36.38	3.9	41.26	4.2	30.98	3
20.35	0.7	39.01	1.3	38.6	2.5	38.44	3	38.39	3.7	36.43	3.9	41.31	4.2	31.01	3
20.39	0.7	39.04	1.3	38.65	2.5	38.49	3	38.43	3.7	36.48	3.9	41.36	4.1	31.05	3
20.44	0.7	39.08	1.3	38.7	2.5	38.54	3	38.46	3.7	36.53	3.9	41.41	4.2	31.1	3
20.48	0.7	39.12	1.3	38.75	2.5	38.6	3	38.51	3.7	36.57	3.9	41.46	4.2	31.14	3
20.53	0.7	39.16	1.3	38.8	2.5	38.64	3.1	38.56	3.7	36.61	3.9	41.51	4.2	31.19	3
20.58	0.7	39.2	1.3	38.85	2.5	38.7	3.1	38.6	3.7	36.65	3.9	41.56	4.2	31.23	3
20.62	0.7	39.24	1.3	38.88	2.5	38.75	3.1	38.64	3.7	36.69	3.9	41.61	4.2	31.27	3.1
20.66	0.7	39.29	1.3	38.92	2.5	38.8	3.1	38.68	3.7	36.73	3.9	41.66	4.2	31.31	3.1
20.7	0.7	39.32	1.3	38.96	2.5	38.84	3.1	38.72	3.7	36.76	3.9	41.71	4.2	31.35	3
20.74	0.7	39.36	1.3	39.01	2.5	38.89	3.1	38.75	3.7	36.81	3.9	41.76	4.2	31.4	3.1
20.78	0.7	39.41	1.3	39.05	2.5	38.93	3.1	38.79	3.7	36.84	3.9	41.81	4.2	31.45	3.1
20.83	0.7	39.46	1.3	39.1	2.5	38.97	3.1	38.83	3.7	36.89	3.9	41.86	4.2	31.5	3.1
20.87	0.8	39.5	1.3	39.14	2.5	39.01	3.1	38.88	3.7	36.93	3.9	41.9	4.2	31.55	3.1
20.91	0.8	39.54	1.3	39.17	2.5	39.06	3.1	38.9	3.7	36.96	3.9	41.94	4.2	31.6	3.1
20.95	0.8	39.58	1.3	39.21	2.5	39.11	3.1	38.95	3.7	37.01	3.9	41.98	4.2	31.63	3.1
20.98	0.8	39.62	1.3	39.24	2.5	39.16	3.1	38.98	3.7	37.05	3.9	42.02	4.2	31.67	3.1
21.02	0.8	39.66	1.3	39.28	2.5	39.19	3.1	39.03	3.7	37.1	3.9	42.06	4.2	31.72	3.1
21.06	0.8	39.71	1.3	39.32	2.5	39.23	3.1	39.07	3.7	37.13	3.9	42.1	4.2	31.75	3.1
21.11	0.8	39.74	1.3	39.36	2.5	39.27	3.1	39.11	3.7	37.17	3.9	42.14	4.2	31.79	3.1
21.15	0.8	39.78	1.3	39.4	2.5	39.31	3.1	39.15	3.8	37.21	4	42.18	4.2	31.83	3.1
21.19	0.8	39.82	1.3	39.42	2.5	39.34	3.1	39.18	3.8	37.26	3.9	42.22	4.2	31.87	3.1
21.23	0.8	39.86	1.3	39.46	2.5	39.38	3.1	39.21	3.8	37.29	4	42.26	4.2	31.91	3.1
21.28	0.8	39.9	1.3	39.49	2.5	39.43	3.1	39.26	3.8	37.33	4	42.3	4.2	31.95	3.1
21.32	0.8	39.94	1.3	39.52	2.5	39.46	3.1	39.3	3.8	37.36	4	42.35	4.3	32	3.1
21.36	0.8	39.98	1.3	39.55	2.5	39.52	3.1	39.34	3.8	37.39	4	42.39	4.3	32.03	3.1
21.4	0.8	40.02	1.3	39.58	2.5	39.57	3.1	39.38	3.8	37.43	4	42.43	4.3	32.08	3.1
21.44	0.8	40.06	1.3	39.62	2.5	39.61	3.1	39.42	3.8	37.46	4	42.47	4.3	32.13	3.1
21.48	0.8	40.2	1.3	39.64	2.5	39.65	3.1	39.46	3.8	37.5	4	42.52	4.3	32.18	3.1
21.52	0.8	40.24	1.3	39.67	2.5	39.7	3.1	39.49	3.8	37.54	4	42.56	4.3	32.22	3.1
21.55	0.8	40.28	1.3	39.7	2.5	39.74	3.1	39.53	3.8	37.58	4	42.6	4.3	32.26	3.1
21.59	0.8	40.32	1.3	39.73	2.5	39.78	3.1	39.58	3.8	37.62	4	42.64	4.3	32.3	3.2
21.64	0.8	40.37	1.3	39.76	2.5	39.82	3.1	39.62	3.8	37.66	4	42.69	4.3	32.34	3.2
21.68	0.8	40.42	1.4	39.79	2.5	39.86	3.1	39.65	3.8	37.71	4	42.74	4.3	32.39	3.2
21.73	0.8	40.47	1.4	39.82	2.5	39.9	3.1	39.7	3.8	37.74	4	42.78	4.3	32.42	3.2
21.77	0.8	40.52	1.4	39.85	2.5	39.94	3.1	39.75	3.8	37.78	4	42.83	4.3	32.47	3.2
21.82	0.8	40.57	1.4	39.88	2.5	39.97	3.1	39.79	3.8	37.82	4	42.86	4.3	32.51	3.2
21.86	0.8	40.62	1.4	39.91	2.5	40.01	3.1	39.83	3.8	37.86	4	42.91	4.3	32.56	3.2
21.89	0.8	40.67	1.4	39.94	2.5	40.06	3.1	39.86	3.8	37.89	4	42.96	4.3	32.6	3.2
21.95	0.8	40.72	1.4	39.97	2.5	40.11	3.1	39.91	3.8	37.93	4	43.01	4.3	32.63	3.2
21.98	0.8	40.77	1.4	40	2.6	40.14	3.1	39.95	3.8	37.97	4	43.05	4.3	32.68	3.2
22.04	0.8	40.82	1.4	40.03	2.5	40.19	3.2	39.99	3.8	38.01	4	43.09	4.3	32.71	3.2
22.08	0.8	40.87	1.4	40.06	2.5	40.24	3.2	40.02	3.8	38.06	4	43.12	4.3	32.75	3.2
22.12	0.8	40.92	1.4	40.1	2.5	40.28	3.2	40.07	3.8	38.11	4	43.16	4.3	32.8	3.2
22.17	0.8	40.97	1.4	40.14	2.5	40.32	3.2	40.12	3.8	38.16	4	43.2	4.4	32.83	3.2
22.22	0.8	41.02	1.4	40.18	2.6	40.36	3.2	40.17	3.8	38.21	4	43.24	4.4	32.87	3.2
22.26	0.8	41.07	1.4	40.22	2.5	40.4	3.2	40.22	3.8	38.26	4	43.28	4.4	32.91	3.2
22.3	0.8	41.12	1.4	40.27	2.6	40.45	3.2	40.26	3.8	38.31	4	43.32	4.4	32.95	3.2
22.34	0.8	41.17	1.4	40.31	2.5	40.5	3.2	40.31	3.8	38.34	4	43.36	4.4	32.99	3.2
22.38	0.8	41.22	1.4	40.35	2.5	40.53	3.2	40.35	3.8	38.39	4	43.39	4.4	33.03	3.2
22.42	0.8	41.27	1.4	40.38	2.6	40.57	3.2	40.39	3.8	38.43	4	43.47	4.4	33.07	3.2
22.46	0.8	41.32	1.4	40.42	2.6	40.61	3.2	40.43	3.8	38.47	4	43.5	4.4	33.12	3.2
22.51	0.8	41.37	1.4	40.47	2.6	40.64	3.2	40.46	3.8	38.5	4	43.55	4.4	33.17	3.3
22.56	0.8	41.42	1.4	40.52	2.6	40.69	3.2	40.51	3.8	38.56	4	43.6	4.4	33.21	3.3
22.61	0.8	41.47	1.4	40.56	2.5	40.74	3.2	40.56	3.8	38.6	4	43.63	4.4	33.25	3.3
22.65	0.8	41.51	1.4	40.6	2.5	40.79	3.2	40.61	3.8	38.65	4.1	43.68	4.4	33.28	3.3
22.7	0.8	41.55	1.4	40.63	2.6	40.84	3.2	40.64	3.9	38.7	4.1	43.72	4.4	33.33	3.3
22.75	0.8	41.59	1.4	40.68	2.6	40.88	3.2	40.68	3.9	38.74	4.1	43.77	4.4	33.37	3.3
22.78	0.8	41.64	1.4	40.73	2.6	40.92	3.2	40.73	3.9	38.78	4.1	43.8	4.4	33.41	3.3
22.83	0.8	41.68	1.4	40.78	2.6	40.96	3.2	40.78	3.9	38.82	4.1	43.85	4.4	33.46	3.3
22.88	0.8	41.73	1.4	40.83	2.6	41	3.2	40.82	3.9	38.87	4	43.89	4.4	33.51	3.3
22.92	0.8	41.77	1.4	40.88	2.6	41.03	3.2	40.87	3.9	38.9	4	43.93	4.4	33.56	3.3
22.96	0.8	41.8	1.4	40.93	2.6	41.08	3.2	40.92	3.9	38.95	4.1	43.96	4.4	33.61	3.3
23	0.8	41.85	1.4	40.97	2.6	41.12	3.2	40.97	3.9	38.99	4.1	44.01	4.4	33.66	3.3
23.04	0.8	41.89	1.4	41	2.6	41.16	3.2	41.01	3.9	39.03	4.1	44.05	4.4	33.7	3.3
23.09	0.8	41.93	1.4	41.06	2.6	41.19	3.2	41.05	3.9	39.06	4.1	44.09	4.4	33.73	3.3
23.12	0.8	41.97	1.4	41.1	2.6	41.23	3.2	41.09	3.9	39.1	4.1	44.13	4.5	33.76	3.3
23.16	0.8	42.02	1.4	41.15	2.6	41.27	3.2	41.13	3.9	39.14	4.1	44.18	4.4	33.8	3.3
23.2	0.8	42.05	1.4	41.2	2.6	41.31	3.2	41.17	3.9	39.19	4.1	44.22	4.5	33.85	3.3
23.24	0.8	42.09	1.4	41.24	2.6	41.35	3.2	41.21	3.9	39.22	4.1	44.26	4.5	33.9	3.3
23.28	0.8	42.13	1.4	41.28	2.6	41.39	3.2	41.26	3.9	39.27	4.1	44.29	4.5	33.95	3.3
23.33	0.8	42.17	1.4	41.32	2.6	41.44	3.2	41.31	3.9	39.3	4.1	44.34	4.5	34	3.4
23.35	0.8	42.21	1.4	41.36	2.6	41.48	3.2	41.36	3.9	39.34	4.1	44.39	4.5	34.04	3.4
23.4	0.8	42.26	1.4	41.39	2.6	41.52	3.2	41.4	3.9	39.39	4.1	44.43	4.5	34.08	3.4
23.45	0.8	42.3	1.4	41.43	2.6	41.56	3.2	41.44	3.9	39.43	4.1	44.47	4.5	34.13	3.4
23.49	0.8	42.34	1.4	41.47	2.6	41.61	3.2	41.47	3.9	39.46	4.1	44.52	4.5	34.16	3.4
23.54	0.8	42.38	1.4	41.51	2.6	41.66	3.3	41.5	3.9	39.5	4.1	44.55	4.5	34.2	3.4
23.58	0.8	42.42	1.4	41.56	2.6	41.7	3.3	41.55	3.9	39.54	4.1	44.6	4.5	34.24	3.4
23.63	0.8	42.46	1.4	41.61	2.6	41.74	3.3	41.59	3.9	39.58	4.1	44.64	4.5	34.27	3.4
23.67	0.8	42.49	1.4	41.67	2.6	41.79	3.3	41.61	3.9	39.62	4.1	44.69	4.5	34.32	3.4
23.71	0.8	42.53	1.4	41.71	2.6	41.83	3.3	41.65	3.9	39.66	4.1	44.73	4.5	34.37	3.4
23.75	0.8	42.57	1.4	41.76	2.6	41.86	3.3	41.7	3.9	39.71	4.1	44.76	4.5	34.42	3.4
23.79	0.8	42.61	1.4	41.81	2.6	41.91	3.3	41.73	3.9	39.74	4.1	44.81	4.5	34.46	3.4
23.84	0.8	42.65	1.4	41.85	2.6	41.95	3.3	41.76	3.9	39.78	4.1	44.86	4.5	34.5	3.4
23.89	0.8	42.7	1.4	41.89	2.6	41.99	3.3	41.79	3.9	39.82	4.1	44.91	4.5	34.55	3.4
23.93	0.8	42.73	1.4	41.93	2.6	42.03	3.3	41.83	4	39.87	4.1	44.97	4.5	34.6	3.4
23.96	0.8	42.77	1.4	41.97	2.6	42.07	3.3	41.88	4	39.9	4.1	45.01	4.5	34.64	3.4
24.01	0.8	42.81	1.4	42.02	2.6	42.11	3.3	41.92	4	39.95	4.1	45.06	4.5	34.68	3.4
24.06	0.8	42.85	1.4	42.06	2.6	42.16	3.3	41.97	4	40	4.1	45.11	4.5	34.72	3.4
24.1	0.8	42.89	1.4	42.1	2.6	42.2	3.3	42	4	40.04	4.1	45.15	4.5	34.75	3.4
24.14	0.8	42.94	1.4	42.13	2.6	42.24	3.3	42.05	4	40.09	4.1	45.19	4.6	34.8	3.4
24.18	0.8	42.98	1.4	42.17	2.7	42.28	3.3	42.1	4	40.13	4.1	45.23	4.5	34.85	3.5
24.22	0.8	43.03	1.4	42.21	2.6	42.33	3.3	42.14	4	40.16	4.1	45.26	4.6	34.88	3.5
24.27	0.8	43.08	1.4	42.25	2.6	42.38	3.3	42.18	4	40.21	4.1	45.31	4.6	34.93	3.5
24.3	0.8	43.13	1.4	42.29	2.6	42.42	3.3	42.22	4	40.25	4.1	45.36	4.6	34.97	3.5
24.34	0.8	43.18	1.4	42.33	2.7	42.46	3.3	42.25	4	40.28	4.1	45.41	4.6	35.01	3.5
24.39	0.8	43.23	1.4	42.37	2.7	42.52	3.3	42.29	4	40.33	4.1	45.46	4.6	35.05	3.5
24.42	0.8	43.26	1.4	42.41	2.7	42.56	3.3	42.32	4	40.38	4.1	45.51	4.6	35.08	3.5
24.47	0.8	43.31	1.4	42.46	2.7	42.61	3.3	42.37	4	40.42	4.1	45.56	4.6	35.13	3.5
24.52	0.8	43.34	1.4	42.51	2.7	42.66	3.3	42.4	4	40.46	4.1	45.61	4.6	35.18	3.5
24.56	0.8	43.38	1.4	42.56	2.7	42.7	3.3	42.45	4	40.49	4.1	45.66	4.6	35.21	3.5
24.61	0.8	43.43	1.4	42.6	2.7	42.75	3.3	42.49	4	40.54	4.2	45.71	4.6	35.24	3.5
24.65	0.8	43.46	1.4	42.64	2.7	42.8	3.3	42.53	4	40.57	4.1	45.77	4.6	35.28	3.5
24.7	0.8	43.5	1.4	42.69	2.7	42.84	3.3	42.57	4.1	40.62	4.2	45.81	4.6	35.32	3.5
24.74	0.8	43.54	1.4	42.73	2.7	42.88	3.3	42.62	4	40.66	4.2	45.86	4.6	35.36	3.5
24.77	0.9	43.58	1.4	42.77	2.7	42.92	3.3	42.65	4.1	40.69	4.2	45.91	4.6	35.4	3.5
24.81	0.8	43.62	1.4	42.82	2.7	42.95	3.3	42.69	4.1	40.73	4.2	45.96	4.6	35.45	3.5
24.85	0.8	43.64	1.4	42.87	2.7	42.99	3.3	42.73	4.1	40.76	4.2	46.01	4.6	35.5	3.5
24.89	0.8	43.68	1.4	42.92	2.7	43.03	3.3	42.78	4.1	40.81	4.2	46.06	4.6	35.55	3.5
24.94	0.8	43.72	1.4	42.96	2.7	43.07	3.3	42.83	4.1	40.84	4.2	46.11	4.6	35.59	3.5
24.97	0.8	43.76	1.4	43	2.7	43.11	3.4	42.87	4.1	40.89	4.2	46.15	4.6	35.62	3.5
25.02	0.8	43.78	1.4	43.04	2.7	43.16	3.4	42.91	4.1	40.92	4.2	46.2	4.6	35.66	3.5
25.07	0.8	43.82	1.4	43.06	2.7	43.21	3.4	42.96	4.1	40.96	4.2	46.25	4.6	35.72	3.5
25.1	0.8	43.86	1.4	43.1	2.7	43.25	3.4	43.01	4.1	41	4.2	46.3	4.7	35.76	3.5
25.14	0.8	43.9	1.4	43.12	2.7	43.29	3.4	43.05	4.1	41.04	4.2	46.35	4.6	35.79	3.5
25.18	0.8	43.95	1.4	43.16	2.7	43.32	3.4	43.09	4.1	41.08	4.2	46.41	4.6	35.84	3.5
25.23	0.8	44	1.4	43.19	2.7	43.36	3.4	43.12	4.1	41.13	4.2	46.45	4.6	35.89	3.5
25.27	0.8	44.04	1.4	43.22	2.7	43.41	3.3	43.17	4.1	41.16	4.2	46.5	4.6	35.93	3.6
25.31	0.8	44.09	1.4	43.25	2.7	43.46	3.4	43.21	4.1	41.21	4.2	46.53	4.7	35.97	3.6
25.35	0.8	44.13	1.4	43.28	2.7	43.51	3.4	43.26	4.2	41.24	4.2	46.56	4.7	36.01	3.6
25.4	0.8	44.17	1.4	43.31	2.7	43.56	3.4	43.31	4.2	41.28	4.2	46.61	4.6	36.05	3.6
25.44	0.8	44.21	1.4	43.34	2.7	43.59	3.4	43.34	4.2	41.33	4.2	46.64	4.7	36.09	3.6
25.48	0.9	44.26	1.4	43.37	2.7	43.63	3.4	43.39	4.2	41.37	4.2	46.68	4.7	36.14	3.6
25.51	0.8	44.3	1.4	43.4	2.7	43.67	3.4	43.42	4.2	41.4	4.2	46.73	4.7	36.18	3.6
25.55	0.9	44.34	1.4	43.43	2.7	43.71	3.4	43.47	4.2	41.44	4.2	46.76	4.7	36.22	3.6
25.59	0.9	44.38	1.4	43.46	2.7	43.75	3.4	43.52	4.2	41.48	4.2	46.8	4.7	36.26	3.6
25.64	0.9	44.42	1.4	43.49	2.7	43.79	3.4	43.56	4.2	41.51	4.2	46.85	4.7	36.3	3.6
25.68	0.8	44.46	1.4	43.52	2.7	43.83	3.4	43.61	4.2	41.56	4.2	46.9	4.7	36.34	3.6
25.73	0.8	44.5	1.4	43.55	2.7	43.87	3.4	43.65	4.2	41.6	4.2	46.95	4.7	36.39	3.6
25.77	0.9	44.54	1.4	43.58	2.7	43.91	3.4	43.7	4.2	41.65	4.2	47	4.7	36.43	3.6
25.82	0.9	44.58	1.4	43.6	2.7	43.96	3.4	43.75	4.2	41.7	4.2	47.05	4.7	36.46	3.6
25.86	0.8	44.63	1.4	43.64	2.7	44.01	3.4	43.79	4.2	41.75	4.2	47.1	4.7	36.51	3.6
25.9	0.8	44.68	1.4	43.67	2.7	44.06	3.4	43.83	4.2	41.78	4.2	47.14	4.7	36.55	3.6
25.94	0.8	44.73	1.4	43.7	2.7	44.11	3.4	43.86	4.2	41.83	4.2	47.19	4.7	36.59	3.6
25.98	0.8	44.78	1.4	43.72	2.7	44.16	3.4	43.9	4.3	41.87	4.2	47.24	4.7	36.62	3.6
26.02	0.9	44.82	1.4	43.76	2.7	44.21	3.4	43.94	4.2	41.91	4.2	47.29	4.7	36.67	3.6
26.06	0.9	44.85	1.4	43.78	2.7	44.25	3.4	43.98	4.2	41.95	4.2	47.34	4.7	36.72	3.6
26.11	0.9	44.9	1.4	43.82	2.7	44.3	3.4	44.02	4.3	41.98	4.2	47.38	4.7	36.77	3.6
26.15	0.9	44.94	1.4	43.85	2.7	44.35	3.4	44.06	4.3	42.03	4.2	47.42	4.7	36.82	3.7
26.18	0.9	44.98	1.4	43.88	2.7	44.4	3.4	44.11	4.3	42.06	4.2	47.46	4.7	36.86	3.7
26.22	0.9	45.02	1.4	43.91	2.7	44.45	3.4	44.16	4.3	42.11	4.2	47.5	4.7	36.9	3.7
26.26	0.9	45.05	1.4	43.94	2.7	44.5	3.4	44.2	4.3	42.14	4.2	47.54	4.7	36.94	3.7
26.32	0.9	45.1	1.4	43.97	2.7	44.55	3.4	44.24	4.3	42.17	4.2	47.57	4.7	36.96	3.7
26.35	0.9	45.13	1.4	43.98	2.7	44.59	3.4	44.29	4.3	42.21	4.2	47.62	4.8	37.01	3.7
26.39	0.9	45.17	1.4	44.02	2.7	44.64	3.4	44.33	4.3	42.26	4.2	47.66	4.7	37.04	3.7
26.43	0.9	45.21	1.4	44.05	2.7	44.69	3.4	44.37	4.3	42.31	4.2	47.7	4.7	37.09	3.7
26.47	0.9	45.24	1.4	44.08	2.7	44.73	3.4	44.42	4.3	42.35	4.2	47.74	4.7	37.14	3.7
26.49	0.9	45.27	1.4	44.11	2.7	44.76	3.4	44.47	4.3	42.39	4.3	47.77	4.7	37.19	3.7
26.53	0.9	45.33	1.4	44.14	2.7	44.82	3.4	44.5	4.3	42.43	4.3	47.82	4.7	37.22	3.7
26.56	0.9	45.36	1.4	44.17	2.7	44.85	3.4	44.55	4.3	42.48	4.3	47.87	4.7	37.27	3.7
26.61	0.9	45.4	1.4	44.2	2.7	44.89	3.4	44.59	4.3	42.52	4.2	47.9	4.7	37.32	3.7
26.65	0.9	45.43	1.4	44.22	2.7	44.92	3.4	44.63	4.3	42.56	4.3	47.94	4.8	37.36	3.7
26.7	0.9	45.47	1.4	44.26	2.7	44.95	3.4	44.66	4.3	42.59	4.3	47.98	4.8	37.4	3.7
26.72	0.9	45.51	1.4	44.29	2.7	44.99	3.4	44.71	4.4	42.63	4.2	48.02	4.8	37.45	3.7
26.76	0.9	45.55	1.4	44.33	2.7	45.02	3.5	44.76	4.4	42.66	4.3	48.17	4.8	37.5	3.7
26.8	0.9	45.59	1.4	44.36	2.7	45.07	3.4	44.79	4.4	42.7	4.3	48.21	4.8	37.53	3.8
26.84	0.9	45.62	1.5	44.38	2.7	45.11	3.4	44.82	4.4	42.74	4.3	48.25	4.8	37.57	3.7
26.86	0.9	45.66	1.5	44.41	2.7	45.15	3.4	44.85	4.4	42.78	4.3	48.29	4.8	37.61	3.7
26.91	0.9	45.7	1.5	44.44	2.7	45.18	3.5	44.9	4.4	42.83	4.3	48.33	4.8	37.65	3.7
26.94	0.9	45.75	1.5	44.48	2.7	45.2	3.5	44.95	4.4	42.88	4.3	48.36	4.8	37.69	3.7
26.98	0.9	45.79	1.5	44.51	2.7	45.26	3.5	44.99	4.4	42.92	4.3	48.4	4.8	37.71	3.7
27.03	0.9	45.83	1.5	44.54	2.7	45.3	3.5	45.02	4.4	42.95	4.3	48.44	4.8	37.74	3.7
27.07	0.9	45.87	1.5	44.57	2.7	45.34	3.5	45.06	4.4	43	4.3	48.48	4.8	37.79	3.7
27.11	0.9	45.91	1.5	44.6	2.7	45.37	3.5	45.09	4.4	43.03	4.3	48.53	4.8	37.84	3.8
27.15	0.9	45.96	1.5	44.63	2.7	45.41	3.5	45.14	4.4	43.08	4.3	48.56	4.8	37.88	3.8
27.18	0.9	45.98	1.5	44.66	2.7	45.45	3.5	45.19	4.4	43.11	4.3	48.61	4.8	37.92	3.8
27.24	0.9	46.03	1.5	44.69	2.7	45.5	3.5	45.23	4.4	43.14	4.3	48.65	4.8	37.96	3.8
27.29	0.9	46.05	1.5	44.72	2.7	45.54	3.5	45.29	4.4	43.18	4.3	48.7	4.8	38	3.8
27.34	0.9	46.08	1.5	44.75	2.7	45.58	3.5	45.33	4.4	43.21	4.3	48.75	4.8	38.05	3.8
27.39	0.9	46.11	1.5	44.78	2.7	45.63	3.5	45.37	4.4	43.25	4.3	48.8	4.8	38.07	3.8
27.42	0.9	46.13	1.5	44.81	2.7	45.67	3.5	45.42	4.4	43.28	4.3	48.85	4.8	38.1	3.8
27.46	0.9	46.17	1.5	44.84	2.7	45.71	3.5	45.45	4.4	43.3	4.3	48.9	4.8	38.13	3.8
27.51	0.9	46.2	1.5	44.87	2.7	45.75	3.5	45.49	4.4	43.34	4.3	48.95	4.8	38.17	3.8
27.57	0.9	46.22	1.5	44.9	2.7	45.8	3.5	45.53	4.4	43.38	4.3	48.99	4.8	38.22	3.8
27.61	0.9	46.27	1.5	44.93	2.7	45.84	3.5	45.57	4.4	43.43	4.3	49.02	4.8	38.24	3.8
27.66	0.9	46.3	1.5	44.96	2.7	45.89	3.5	45.6	4.4	43.47	4.3	49.06	4.8	38.29	3.8
27.71	0.9	46.33	1.5	44.99	2.8	45.92	3.5	45.63	4.4	43.5	4.3	49.1	4.8	38.33	3.8
27.76	0.9	46.36	1.5	45.02	2.7	45.97	3.5	45.67	4.4	43.54	4.3	49.12	4.8	38.37	3.8
27.81	0.9	46.38	1.5	45.05	2.8	46.01	3.5	45.7	4.5	43.59	4.4	49.16	4.9	38.41	3.8
27.85	0.9	46.42	1.5	45.08	2.8	46.07	3.5	45.75	4.5	43.63	4.3	49.2	4.9	38.45	3.8
27.9	0.9	46.45	1.5	45.11	2.8	46.12	3.5	45.8	4.5	43.67	4.3	49.23	4.9	38.5	3.8
27.95	0.9	46.48	1.5	45.14	2.8	46.17	3.5	45.84	4.4	43.71	4.4	49.28	4.9	38.53	3.8
27.99	0.9	46.51	1.5	45.17	2.8	46.22	3.5	45.87	4.4	43.75	4.4	49.32	4.9	38.58	3.9
28.03	0.9	46.54	1.5	45.21	2.8	46.24	3.5	45.91	4.5	43.78	4.4	49.36	4.9	38.61	3.9
28.08	0.9	46.58	1.5	45.25	2.8	46.28	3.5	45.94	4.4	43.83	4.3	49.4	4.9	38.65	3.9
28.11	0.9	46.61	1.5	45.27	2.8	46.32	3.5	45.97	4.5	43.86	4.4	49.44	4.9	38.69	3.9
28.16	0.9	46.64	1.5	45.3	2.8	46.35	3.5	46	4.5	43.9	4.4	49.49	4.9	38.74	3.9
28.21	0.9	46.67	1.5	45.33	2.8	46.4	3.5	46.04	4.5	43.94	4.4	49.53	4.9	38.79	3.9
28.25	0.9	46.7	1.5	45.36	2.8	46.43	3.5	46.09	4.5	43.98	4.4	49.58	4.9	38.84	3.9
28.3	0.9	46.73	1.5	45.39	2.8	46.47	3.5	46.13	4.5	44.02	4.4	49.63	4.9	38.89	3.9
28.35	0.9	46.76	1.5	45.42	2.8	46.51	3.5	46.17	4.4	44.07	4.4	49.67	4.9	38.94	3.9
28.39	0.9	46.79	1.5	45.45	2.7	46.55	3.5	46.21	4.5	44.11	4.4	49.71	4.9	38.99	3.9
28.43	0.9	46.81	1.5	45.48	2.8	46.59	3.6	46.26	4.5	44.16	4.4	49.76	4.9	39.03	3.9
28.47	0.9	46.84	1.5	45.52	2.8	46.64	3.6	46.3	4.5	44.21	4.4	49.81	4.9	39.07	3.9
28.51	0.9	46.87	1.5	45.56	2.8	46.68	3.6	46.35	4.5	44.26	4.4	49.86	4.9	39.11	3.9
28.55	0.9	46.9	1.5	45.6	2.8	46.73	3.5	46.39	4.5	44.31	4.4	49.91	4.9	39.15	3.9
28.6	0.9	46.93	1.5	45.64	2.8	46.77	3.6	46.43	4.5	44.36	4.4	49.96	4.9	39.18	3.9
28.66	0.9	46.96	1.5	45.69	2.8	46.82	3.6	46.47	4.5	44.4	4.4	50	4.9	39.23	3.9
28.7	0.9	46.99	1.5	45.74	2.8	46.86	3.6	46.51	4.5	44.43	4.4	50.07	5	39.28	3.9
28.76	0.9	47.02	1.5	45.79	2.8	46.91	3.6	46.55	4.5	44.48	4.4	50.11	4.9	39.33	3.9
28.8	0.9	47.06	1.5	45.83	2.8	46.95	3.6	46.59	4.5	44.53	4.4	50.15	5	39.38	3.9
28.85	0.9	47.09	1.5	45.87	2.8	46.99	3.6	46.63	4.5	44.57	4.4	50.19	5	39.42	3.9
28.89	0.9	47.11	1.5	45.91	2.8	47.03	3.6	46.68	4.5	44.61	4.4	50.22	5	39.47	3.9
28.92	0.9	47.15	1.5	45.96	2.8	47.07	3.6	46.73	4.5	44.65	4.4	50.27	5	39.5	3.9
28.97	0.9	47.18	1.5	45.99	2.8	47.12	3.6	46.78	4.5	44.7	4.4	50.31	5	39.53	4
29.01	0.9	47.21	1.5	46.03	2.8	47.16	3.6	46.82	4.5	44.74	4.4	50.35	5	39.57	4
29.05	0.9	47.25	1.5	46.07	2.8	47.21	3.6	46.86	4.5	44.78	4.5	50.38	5	39.61	4
29.09	0.9	47.26	1.5	46.12	2.8	47.25	3.6	46.9	4.5	44.82	4.4	50.43	5	39.65	4
29.14	0.9	47.3	1.5	46.16	2.8	47.3	3.6	46.94	4.5	44.87	4.4	50.46	5	39.69	4
29.17	0.9	47.33	1.5	46.2	2.8	47.34	3.6	46.98	4.5	44.91	4.4	50.5	5	39.74	4
29.2	0.9	47.36	1.5	46.24	2.8	47.37	3.6	47.02	4.5	44.97	4.4	50.54	5	39.77	4
29.24	0.9	47.38	1.5	46.28	2.8	47.41	3.6	47.06	4.5	45.01	4.4	50.58	5	39.82	4
29.27	0.9	47.42	1.5	46.33	2.8	47.46	3.6	47.11	4.5	45.05	4.4	50.62	5	39.87	4
29.31	0.9	47.45	1.5	46.37	2.8	47.51	3.6	47.15	4.5	45.09	4.5	50.66	5	39.9	4
29.37	0.9	47.48	1.5	46.41	2.8	47.56	3.6	47.19	4.5	45.13	4.5	50.7	5	39.94	4
29.41	0.9	47.52	1.5	46.45	2.8	47.6	3.6	47.23	4.5	45.18	4.5	50.75	5	39.97	4
29.45	0.9	47.55	1.5	46.5	2.8	47.65	3.6	47.27	4.5	45.23	4.5	50.8	5	40.02	4
29.5	0.9	47.58	1.5	46.53	2.8	47.69	3.6	47.31	4.5	45.28	4.5	50.85	5	40.06	4
29.54	0.9	47.6	1.5	46.57	2.8	47.73	3.6	47.36	4.5	45.33	4.5	50.9	5	40.1	4
29.58	0.9	47.64	1.5	46.61	2.8	47.77	3.6	47.41	4.5	45.38	4.5	50.94	5	40.15	4
29.63	0.9	47.67	1.5	46.65	2.8	47.81	3.6	47.45	4.5	45.44	4.5	50.98	5	40.2	4
29.68	0.9	47.7	1.5	46.7	2.8	47.86	3.6	47.49	4.5	45.47	4.5	51.02	5.1	40.25	4
29.73	0.9	47.73	1.5	46.74	2.8	47.9	3.6	47.55	4.5	45.51	4.5	51.07	5.1	40.29	4
29.77	0.9	47.76	1.5	46.78	2.8	47.92	3.6	47.59	4.5	45.55	4.5	51.12	5.1	40.33	4
29.81	0.9	47.79	1.5	46.82	2.8	47.96	3.6	47.63	4.5	45.58	4.5	51.16	5.1	40.39	4
29.85	0.9	47.83	1.5	46.86	2.8	48	3.6	47.69	4.5	45.62	4.5	51.22	5.1	40.42	4.1
29.89	0.9	47.86	1.5	46.9	2.8	48.04	3.6	47.73	4.5	45.66	4.5	51.26	5.1	40.44	4.1
29.93	0.9	47.89	1.5	46.94	2.8	48.08	3.6	47.78	4.5	45.71	4.5	51.31	5.1	40.48	4.1
29.97	0.9	47.91	1.5	46.98	2.9	48.13	3.6	47.82	4.6	45.76	4.5	51.34	5.1	40.52	4
30.02	0.9	47.95	1.5	47.02	2.9	48.16	3.6	47.87	4.5	45.8	4.6	51.37	5.1	40.57	4
30.05	0.9	47.98	1.5	47.06	2.9	48.19	3.6	47.91	4.5	45.83	4.6	51.41	5.1	40.61	4.1
30.1	0.9	48.01	1.5	47.1	2.9	48.23	3.6	47.94	4.5	45.87	4.6	51.45	5.1	40.66	4.1
30.14	0.9	48.05	1.5	47.14	2.9	48.28	3.7	47.98	4.6	45.91	4.6	51.5	5.1	40.7	4.1
30.19	0.9	48.08	1.5	47.18	2.9	48.3	3.6	48.03	4.6	45.95	4.6	51.55	5.1	40.74	4.1
30.22	0.9	48.11	1.5	47.22	2.9	48.34	3.6	48.07	4.6	45.99	4.6	51.59	5.1	40.78	4.1
30.26	0.9	48.14	1.5	47.27	2.9	48.37	3.6	48.12	4.6	46.03	4.6	51.64	5.1	40.82	4.1
30.31	0.9	48.18	1.5	47.31	2.9	48.4	3.7	48.16	4.6	46.07	4.6	51.68	5.1	40.87	4.1
30.36	0.9	48.21	1.5	47.36	2.9	48.43	3.7	48.2	4.6	46.11	4.6	51.72	5.1	40.91	4.1
30.41	0.9	48.24	1.5	47.39	2.9	48.46	3.6	48.23	4.6	46.14	4.6	51.76	5.1	40.95	4.1
30.46	0.9	48.27	1.5	47.42	2.9	48.5	3.6	48.28	4.6	46.19	4.6	51.8	5.1	41	4.1
30.5	0.9	48.3	1.5	47.46	2.9	48.53	3.6	48.31	4.6	46.24	4.6	51.84	5.2	41.04	4.1
30.54	0.9	48.33	1.5	47.51	2.9	48.56	3.6	48.35	4.6	46.29	4.6	51.88	5.1	41.08	4.1
30.58	0.9	48.36	1.5	47.55	2.9	48.59	3.7	48.39	4.6	46.33	4.6	51.92	5.2	41.12	4.1
30.63	0.9	48.38	1.5	47.58	2.9	48.62	3.7	48.43	4.6	46.38	4.6	51.97	5.2	41.16	4.1
30.66	0.9	48.42	1.5	47.63	2.9	48.65	3.7	48.46	4.6	46.41	4.6	52.02	5.2	41.19	4.1
30.7	0.9	48.46	1.5	47.67	2.9	48.68	3.7	48.52	4.6	46.46	4.6	52.06	5.2	41.24	4.1
30.74	0.9	48.48	1.5	47.71	2.9	48.71	3.7	48.56	4.6	46.49	4.6	52.1	5.2	41.29	4.2
30.78	0.9	48.52	1.5	47.75	2.9	48.74	3.7	48.6	4.6	46.54	4.6	52.14	5.2	41.34	4.1
30.82	0.9	48.55	1.5	47.78	2.9	48.77	3.7	48.64	4.6	46.59	4.6	52.18	5.2	41.39	4.2
30.86	0.9	48.58	1.5	47.82	2.9	48.8	3.7	48.68	4.6	46.64	4.6	52.22	5.2	41.44	4.2
30.9	0.9	48.61	1.5	47.87	2.9	48.83	3.7	48.72	4.6	46.66	4.7	52.26	5.2	41.48	4.2
30.95	0.9	48.64	1.5	47.91	2.9	48.86	3.7	48.76	4.6	46.7	4.7	52.32	5.2	41.52	4.2
30.98	0.9	48.67	1.5	47.95	2.9	48.89	3.7	48.8	4.6	46.75	4.7	52.37	5.2	41.55	4.2
31.03	0.9	48.7	1.5	47.98	2.9	48.92	3.7	48.84	4.6	46.79	4.7	52.41	5.2	41.59	4.2
31.08	0.9	48.73	1.5	48.03	2.9	48.96	3.7	48.88	4.6	46.84	4.7	52.45	5.2	41.64	4.2
31.12	0.9	48.77	1.5	48.08	2.9	48.99	3.7	48.93	4.6	46.87	4.7	52.49	5.2	41.67	4.2
31.16	0.9	48.8	1.5	48.12	3	49.02	3.7	48.97	4.6	46.91	4.7	52.53	5.2	41.72	4.2
31.2	0.9	48.83	1.5	48.17	2.9	49.06	3.7	49.02	4.6	46.96	4.7	52.57	5.2	41.77	4.2
31.24	0.9	48.87	1.5	48.22	2.9	49.1	3.7	49.06	4.6	47	4.7	52.6	5.2	41.81	4.2
31.28	0.9	48.9	1.5	48.27	2.9	49.13	3.7	49.1	4.6	47.04	4.7	52.63	5.2	41.85	4.2
31.32	0.9	48.93	1.5	48.3	2.9	49.16	3.7	49.14	4.6	47.08	4.7	52.67	5.3	41.9	4.2
31.37	0.9	48.95	1.5	48.34	2.9	49.21	3.7	49.18	4.6	47.11	4.7	52.71	5.3	41.95	4.2
31.4	0.9	48.99	1.5	48.37	3	49.24	3.7	49.21	4.6	47.16	4.8	52.76	5.3	41.99	4.2
31.44	0.9	49.02	1.5	48.41	2.9	49.28	3.7	49.24	4.6	47.2	4.7	52.81	5.3	42.04	4.2
31.48	0.9	49.05	1.5	48.46	2.9	49.32	3.7	49.28	4.6	47.24	4.7	52.86	5.3	42.08	4.3
31.53	0.9	49.09	1.5	48.49	2.9	49.36	3.7	49.32	4.6	47.28	4.7	52.91	5.3	42.13	4.2
31.57	0.9	49.11	1.5	48.53	2.9	49.4	3.7	49.36	4.6	47.31	4.8	52.96	5.3	42.18	4.3
31.61	0.9	49.15	1.5	48.56	3	49.45	3.7	49.4	4.6	47.36	4.8	53.01	5.3	42.22	4.3
31.65	0.9	49.18	1.5	48.61	3	49.5	3.7	49.44	4.6	47.41	4.8	53.06	5.3	42.27	4.3
31.7	0.9	49.21	1.5	48.66	3	49.55	3.7	49.48	4.6	47.45	4.8	53.11	5.3	42.31	4.3
31.73	0.9	49.24	1.5	48.71	3	49.6	3.7	49.52	4.6	47.49	4.8	53.15	5.3	42.35	4.3
31.78	0.9	49.27	1.5	48.76	3	49.65	3.7	49.55	4.7	47.53	4.8	53.27	5.3	42.39	4.3
31.83	0.9	49.3	1.5	48.81	2.9	49.69	3.7	49.6	4.7	47.57	4.8	53.3	5.3	42.44	4.3
31.87	0.9	49.33	1.5	48.86	3	49.73	3.7	49.63	4.6	47.62	4.8	53.34	5.3	42.49	4.3
31.91	0.9	49.36	1.5	48.91	3	49.78	3.7	49.67	4.7	47.66	4.8	53.39	5.4	42.54	4.3
31.95	0.9	49.4	1.5	48.96	3	49.82	3.7	49.72	4.7	47.7	4.8	53.42	5.3	42.59	4.3
31.99	0.9	49.42	1.5	49.01	3	49.87	3.8	49.77	4.7	47.74	4.8	53.47	5.3	42.62	4.3
32.03	0.9	49.45	1.5	49.06	3	49.92	3.7	49.81	4.7	47.78	4.8	53.5	5.3	42.67	4.3
32.07	0.9	49.48	1.5	49.11	3	49.97	3.7	49.85	4.7	47.82	4.8	53.55	5.3	42.72	4.3
32.11	0.9	49.51	1.5	49.16	3	50.02	3.7	49.91	4.7	47.86	4.8	53.6	5.3	42.77	4.3
32.15	0.9	49.54	1.5	49.21	3	50.06	3.7	49.95	4.7	47.9	4.8	53.65	5.3	42.82	4.3
32.19	0.9	49.56	1.5	49.26	3	50.1	3.8	49.99	4.7	47.94	4.9	53.69	5.4	42.86	4.3
32.22	0.9	49.59	1.5	49.31	3	50.15	3.8	50.02	4.7	47.99	4.9	53.73	5.3	42.9	4.4
32.28	0.9	49.62	1.5	49.35	3	50.2	3.8	50.06	4.7	48.04	4.9	53.77	5.3	42.94	4.3
32.32	0.9	49.65	1.5	49.39	3	50.24	3.7	50.1	4.7	48.09	4.9	53.81	5.4	42.98	4.3
32.36	0.9	49.68	1.5	49.42	3	50.29	3.8	50.14	4.7	48.13	4.9	53.85	5.4	43.03	4.4
32.4	0.9	49.72	1.5	49.47	3	50.33	3.8	50.18	4.7	48.17	4.9	53.9	5.4	43.07	4.4
32.44	0.9	49.74	1.5	49.51	3	50.38	3.8	50.22	4.7	48.22	4.9	53.94	5.4	43.11	4.4
32.48	0.9	49.78	1.5	49.56	3	50.42	3.8	50.27	4.7	48.27	4.9	54	5.4	43.15	4.4
32.53	0.9	49.82	1.5	49.6	3	50.46	3.8	50.32	4.7	48.31	4.9	54.05	5.4	43.2	4.4
32.57	0.9	49.86	1.5	49.65	3	50.5	3.8	50.37	4.7	48.35	4.9	54.09	5.4	43.24	4.4
32.62	0.9	49.89	1.5	49.69	3	50.54	3.8	50.41	4.7	48.38	4.9	54.15	5.4	43.28	4.4
32.67	0.9	49.92	1.5	49.73	3	50.58	3.8	50.45	4.7	48.43	4.9	54.19	5.4	43.32	4.4
32.72	0.9	49.95	1.5	49.78	3	50.62	3.8	50.48	4.7	48.48	4.9	54.24	5.4	43.37	4.4
32.76	0.9	49.98	1.5	49.83	3	50.66	3.8	50.51	4.7	48.53	4.9	54.29	5.4	43.42	4.4
32.8	0.9	50.01	1.5	49.88	3	50.7	3.8	50.56	4.7	48.57	4.9	54.34	5.4	43.45	4.4
32.84	0.9	50.04	1.5	49.94	3	50.74	3.8	50.6	4.7	48.61	4.9	54.39	5.4	43.49	4.4
32.88	0.9	50.07	1.5	49.97	3	50.78	3.8	50.64	4.7	48.65	4.9	54.44	5.5	43.54	4.4
32.92	0.9	50.1	1.5	50.02	3	50.82	3.8	50.68	4.7	48.69	4.9	54.49	5.5	43.59	4.4
32.96	0.9	50.13	1.5	50.05	3	50.86	3.8	50.71	4.7	48.73	4.9	54.54	5.5	43.63	4.4
33	0.9	50.16	1.5	50.1	3	50.9	3.8	50.76	4.7	48.77	4.9	54.59	5.5	43.66	4.4
33.04	0.9	50.19	1.5	50.14	3	50.95	3.8	50.8	4.7	48.81	4.9	54.64	5.5	43.7	4.4
33.08	0.9	50.22	1.5	50.18	3	51	3.8	50.83	4.7	48.85	5	54.7	5.5	43.75	4.4
33.12	1	50.24	1.5	50.23	3	51.05	3.8	50.87	4.7	48.89	5	54.75	5.5	43.79	4.4
33.16	1	50.27	1.5	50.27	3	51.09	3.8	50.91	4.7	48.93	5	54.8	5.5	43.84	4.5
33.2	1	50.3	1.5	50.32	3	51.13	3.8	50.95	4.7	48.98	5	54.85	5.5	43.89	4.5
33.24	1	50.33	1.5	50.34	3	51.16	3.8	50.99	4.7	49.02	5	54.9	5.5	43.94	4.5
33.27	1	50.37	1.5	50.39	3	51.2	3.8	51.03	4.7	49.06	5	54.95	5.5	43.97	4.5
33.32	1	50.4	1.5	50.44	3	51.24	3.8	51.07	4.7	49.09	5	55	5.5	44.02	4.5
33.36	1	50.43	1.5	50.47	3	51.28	3.8	51.11	4.7	49.14	5	55.05	5.5	44.07	4.5
33.39	1	50.46	1.5	50.51	3	51.32	3.8	51.16	4.7	49.19	5	55.1	5.5	44.12	4.5
33.44	1	50.5	1.5	50.54	3	51.36	3.8	51.21	4.7	49.22	5	55.15	5.5	44.14	4.5
33.49	1	50.53	1.5	50.58	3	51.41	3.8	51.26	4.7	49.26	5	55.2	5.5	44.2	4.5
33.54	1	50.56	1.5	50.62	3	51.45	3.8	51.31	4.7	49.31	5	55.24	5.5	44.24	4.5
33.59	1	50.59	1.5	50.66	3	51.49	3.8	51.34	4.7	49.36	5	55.29	5.5	44.28	4.5
33.64	1	50.63	1.5	50.7	3	51.54	3.8	51.38	4.7	49.4	5	55.34	5.5	44.31	4.5
33.69	1	50.67	1.5	50.74	3	51.58	3.8	51.43	4.7	49.44	5	55.38	5.5	44.35	4.5
33.74	1	50.71	1.5	50.76	3	51.62	3.8	51.47	4.7	49.48	5	55.43	5.5	44.38	4.5
33.79	1	50.73	1.5	50.8	3	51.66	3.8	51.52	4.7	49.52	5	55.47	5.5	44.42	4.5
33.84	1	50.77	1.5	50.84	3.1	51.71	3.8	51.56	4.8	49.56	5	55.52	5.5	44.46	4.5
33.89	1	50.8	1.5	50.87	3.1	51.74	3.8	51.6	4.8	49.6	5	55.57	5.5	44.5	4.5
33.94	1	50.84	1.5	50.91	3.1	51.79	3.8	51.64	4.8	49.64	5	55.6	5.5	44.54	4.5
33.99	1	50.87	1.5	50.96	3.1	51.84	3.8	51.68	4.8	49.67	5	55.65	5.5	44.59	4.5
34.03	1	50.9	1.5	51	3.1	51.89	3.8	51.73	4.8	49.71	5	55.7	5.5	44.64	4.5
34.08	1	50.93	1.5	51.05	3.1	51.93	3.9	51.76	4.8	49.76	5	55.75	5.5	44.68	4.5
34.11	1	50.96	1.5	51.09	3.1	51.97	3.8	51.8	4.8	49.8	5	55.8	5.6	44.72	4.5
34.16	1	50.99	1.5	51.12	3.1	52	3.8	51.84	4.8	49.83	5	55.85	5.6	44.77	4.5
34.21	1	51.02	1.5	51.17	3.1	52.04	3.8	51.88	4.8	49.87	5	55.9	5.6	44.82	4.6
34.26	1	51.05	1.5	51.21	3	52.09	3.8	51.93	4.8	49.91	5	55.95	5.6	44.86	4.5
34.29	1	51.08	1.5	51.24	3.1	52.14	3.8	51.97	4.8	49.96	5	56	5.6	44.89	4.5
34.34	1	51.11	1.5	51.28	3.1	52.18	3.9	52	4.8	50.01	5	56.04	5.6	44.94	4.6
34.38	1	51.13	1.5	51.33	3.1	52.22	3.9	52.04	4.8	50.05	5	56.06	5.6	44.98	4.6
34.41	1	51.17	1.5	51.38	3.1	52.26	3.9	52.08	4.8	50.1	5	56.19	5.6	45.02	4.6
34.45	1	51.2	1.5	51.41	3.1	52.29	3.9	52.12	4.8	50.13	5	56.23	5.6	45.07	4.5
34.49	1	51.22	1.5	51.46	3.1	52.33	3.9	52.16	4.8	50.17	5	56.26	5.6	45.12	4.6
34.54	1	51.27	1.5	51.51	3	52.37	3.9	52.2	4.8	50.22	5	56.3	5.6	45.15	4.6
34.58	1	51.3	1.5	51.55	3.1	52.41	3.9	52.25	4.8	50.26	5	56.33	5.6	45.2	4.6
34.62	1	51.33	1.5	51.59	3.1	52.45	3.9	52.28	4.8	50.29	5	56.37	5.6	45.24	4.6
34.67	1	51.35	1.5	51.63	3.1	52.49	3.9	52.32	4.8	50.34	5.1	56.41	5.6	45.27	4.6
34.7	1	51.39	1.5	51.67	3.1	52.53	3.9	52.35	4.8	50.38	5	56.45	5.6	45.32	4.6
34.75	1	51.42	1.5	51.72	3.1	52.56	3.9	52.4	4.8	50.41	5	56.5	5.6	45.36	4.6
34.78	1	51.45	1.5	51.75	3.1	52.59	3.9	52.44	4.8	50.46	5	56.55	5.6	45.4	4.6
34.83	1	51.49	1.5	51.78	3.1	52.63	3.9	52.48	4.8	50.51	5.1	56.59	5.6	45.44	4.6
34.87	1	51.52	1.5	51.82	3.1	52.66	3.9	52.52	4.8	50.56	5.1	56.64	5.7	45.48	4.6
34.92	1	51.55	1.5	51.86	3.1	52.7	3.9	52.57	4.8	50.6	5.1	56.68	5.6	45.51	4.6
34.96	1	51.58	1.5	51.89	3.1	52.74	3.9	52.62	4.8	50.63	5.1	56.73	5.7	45.55	4.6
35.01	1	51.61	1.5	51.92	3.1	52.78	3.9	52.66	4.8	50.67	5.1	56.77	5.7	45.59	4.6
35.05	1	51.65	1.5	51.97	3.1	52.82	3.9	52.72	4.8	50.71	5.1	56.81	5.7	45.64	4.6
35.09	1	51.67	1.5	52.02	3.1	52.86	3.9	52.75	4.8	50.75	5.1	56.86	5.7	45.69	4.6
35.14	1	51.71	1.5	52.05	3.1	52.91	3.9	52.8	4.8	50.79	5.1	56.9	5.7	45.74	4.6
35.19	1	51.74	1.6	52.09	3.1	52.96	3.9	52.85	4.8	50.84	5.1	56.94	5.7	45.79	4.7
35.24	1	51.77	1.6	52.14	3.1	52.99	3.9	52.89	4.8	50.89	5.1	56.97	5.7	45.84	4.7
35.28	1	51.8	1.6	52.18	3.1	53.03	3.9	52.93	4.8	50.93	5.1	57.02	5.7	45.88	4.6
35.3	1	51.84	1.6	52.22	3.1	53.07	3.9	52.97	4.9	50.96	5.1	57.08	5.7	45.93	4.7
35.35	1	51.87	1.6	52.26	3.1	53.12	3.9	53.01	4.9	51	5.1	57.13	5.7	45.98	4.7
35.37	1	51.9	1.6	52.29	3.1	53.16	3.9	53.06	4.9	51.03	5.1	57.17	5.7	46.03	4.7
35.4	1	51.92	1.6	52.33	3.1	53.21	3.9	53.1	4.9	51.08	5.1	57.22	5.7	46.07	4.7
35.43	1	51.96	1.6	52.36	3.1	53.25	3.9	53.15	4.9	51.12	5.1	57.27	5.7	46.11	4.7
35.46	1	52	1.6	52.41	3.1	53.29	4	53.18	4.9	51.16	5.1	57.3	5.7	46.14	4.7
35.49	1	52.03	1.6	52.45	3.1	53.33	3.9	53.23	4.9	51.2	5.1	57.35	5.7	46.19	4.7
35.52	1	52.06	1.6	52.48	3.1	53.37	3.9	53.28	4.9	51.24	5.1	57.39	5.7	46.23	4.7
35.55	1	52.09	1.6	52.53	3.1	53.42	3.9	53.32	4.9	51.27	5.1	57.44	5.7	46.26	4.7
35.58	1	52.11	1.6	52.56	3.1	53.46	4	53.36	4.9	51.32	5.1	57.49	5.7	46.59	4.7
35.61	1	52.15	1.6	52.6	3.1	53.51	3.9	53.41	4.9	51.38	5.1	57.54	5.7	46.62	4.7
35.64	1	52.18	1.6	52.64	3.1	53.55	4	53.46	4.9	51.42	5.1	57.57	5.7	46.67	4.7
35.66	1	52.21	1.6	52.68	3.1	53.6	4	53.5	4.9	51.47	5.1	57.62	5.8	46.7	4.7
35.7	1	52.24	1.6	52.71	3.1	53.64	4	53.53	4.9	51.52	5.1	57.67	5.8	46.75	4.7
35.73	1	52.27	1.6	52.76	3.1	53.68	4	53.57	4.9	51.56	5.2	57.7	5.8	46.78	4.8
35.76	1	52.3	1.5	52.79	3.1	53.71	4	53.61	4.9	51.61	5.2	57.75	5.8	46.83	4.8
35.79	1	52.33	1.6	52.83	3.1	53.75	4	53.65	4.9	51.66	5.2	57.8	5.8	46.87	4.8
35.81	1	52.35	1.6	52.87	3.1	53.79	4	53.69	4.9	51.7	5.2	57.85	5.8	46.91	4.8
35.85	1	52.39	1.6	52.91	3.1	53.83	4	53.72	4.9	51.74	5.2	57.9	5.8	46.95	4.8
35.87	1	52.42	1.6	52.96	3.1	53.87	4	53.77	4.9	51.78	5.2	57.96	5.8	46.98	4.8
35.91	1	52.45	1.6	52.99	3.1	53.91	4	53.81	4.9	51.82	5.2	58	5.8	47.04	4.8
35.94	1	52.49	1.6	53.03	3.1	53.95	4	53.85	4.9	51.86	5.2	58.03	5.8	47.09	4.8
35.97	1	52.52	1.6	53.08	3.1	53.99	4	53.89	4.9	51.89	5.2	58.08	5.8	47.13	4.8
36	1	52.55	1.6	53.13	3.1	54.04	4	53.94	4.9	51.94	5.2	58.13	5.8	47.18	4.8
36.03	1	52.58	1.6	53.18	3.1	54.08	4	53.98	4.9	52	5.2	58.16	5.8	47.23	4.8
36.06	1	52.61	1.6	53.22	3.1	54.13	4	54.03	4.9	52.04	5.2	58.21	5.8	47.28	4.8
36.09	1	52.64	1.6	53.26	3.1	54.17	4	54.08	4.9	52.09	5.2	58.27	5.8	47.33	4.8
36.12	1	52.67	1.6	53.31	3.1	54.21	4	54.13	4.9	52.13	5.2	58.3	5.8	47.38	4.8
36.15	1	52.7	1.6	53.34	3.1	54.24	4	54.17	5	52.18	5.2	58.35	5.8	47.43	4.8
36.19	1	52.73	1.6	53.38	3.1	54.28	4	54.21	5	52.23	5.2	58.4	5.8	47.48	4.8
36.22	1	52.76	1.6	53.4	3.1	54.33	4	54.25	5	52.28	5.2	58.45	5.8	47.52	4.8
36.25	1	52.78	1.6	53.45	3.1	54.36	4	54.3	5	52.32	5.2	58.5	5.8	47.57	4.8
36.28	1	52.81	1.6	53.48	3.1	54.4	4.1	54.34	5	52.36	5.2	58.55	5.8	47.62	4.8
36.3	1	52.84	1.6	53.53	3.1	54.46	4.1	54.38	5	52.4	5.2	58.6	5.9	47.67	4.8
36.34	1	52.87	1.6	53.58	3.1	54.51	4.1	54.42	5	52.43	5.2	58.65	5.9	47.72	4.8
36.37	1	52.89	1.6	53.63	3.1	54.56	4.1	54.46	5	52.48	5.2	58.69	5.9	47.77	4.9
36.4	1	52.93	1.6	53.69	3.1	54.6	4.1	54.5	5	52.51	5.2	58.73	5.9	47.81	4.8
36.43	1	52.96	1.6	53.73	3.1	54.64	4.1	54.53	5	52.54	5.2	58.77	5.8	47.85	4.9
36.47	1	52.99	1.6	53.76	3.1	54.68	4.1	54.57	5	52.58	5.2	58.8	5.8	47.89	4.9
36.51	1	53.03	1.6	53.81	3.2	54.73	4.1	54.61	5	52.62	5.2	58.84	5.9	47.92	4.9
36.55	1	53.06	1.6	53.85	3.1	54.77	4.1	54.65	5	52.66	5.2	58.88	5.8	47.97	4.9
36.6	1	53.09	1.6	53.89	3.1	54.83	4.1	54.69	5	52.7	5.3	58.92	5.9	48.02	4.9
36.64	1	53.12	1.6	53.93	3.1	54.87	4.1	54.73	5	52.72	5.3	58.97	5.9	48.07	4.9
36.68	1	53.15	1.6	53.97	3.1	54.91	4.1	54.78	5	52.76	5.3	59.01	5.9	48.12	4.9
36.72	1	53.18	1.6	54	3.1	54.95	4.1	54.83	5	52.78	5.3	59.06	5.9	48.17	4.9
36.77	1	53.21	1.6	54.05	3.2	55	4.1	54.87	5	52.81	5.3	59.11	5.9	48.22	4.9
36.8	1	53.24	1.6	54.09	3.2	55.04	4.1	54.93	5	52.84	5.3	59.15	5.9	48.25	4.9
36.84	1	53.28	1.6	54.12	3.1	55.08	4.1	54.97	5	52.87	5.3	59.19	5.9	48.3	4.9
36.88	1	53.31	1.6	54.16	3.1	55.12	4.1	55.02	5	52.9	5.3	59.23	5.9	48.35	4.9
36.92	1	53.35	1.6	54.2	3.1	55.17	4.1	55.06	5.1	52.94	5.3	59.26	5.9	48.4	4.9
36.97	1	53.38	1.6	54.25	3.2	55.22	4.1	55.1	5.1	52.96	5.3	59.31	5.9	48.45	4.9
37	1	53.41	1.6	54.31	3.2	55.27	4.1	55.13	5.1	52.99	5.3	59.36	5.9	48.49	4.9
37.04	1	53.44	1.6	54.34	3.2	55.31	4.1	55.18	5.1	53.02	5.3	59.41	5.9	48.53	4.9
37.08	1	53.47	1.6	54.39	3.2	55.36	4.1	55.22	5.1	53.05	5.3	59.46	5.9	48.56	5
37.12	1	53.5	1.6	54.42	3.2	55.41	4.1	55.26	5.1	53.08	5.3	59.51	5.9	48.6	5
37.16	1	53.53	1.6	54.47	3.2	55.46	4.1	55.31	5.1	53.11	5.3	59.56	5.9	48.65	5
37.2	1	53.56	1.6	54.51	3.2	55.51	4.1	55.33	5.1	53.15	5.3	59.61	5.9	48.7	5
37.24	1	53.59	1.6	54.56	3.2	55.56	4.1	55.38	5.1	53.18	5.3	59.65	5.9	48.76	5
37.28	1	53.62	1.6	54.6	3.2	55.61	4.2	55.42	5.1	53.21	5.3	59.69	5.9	48.8	5
37.33	1	53.66	1.6	54.64	3.2	55.66	4.2	55.46	5.1	53.25	5.3	59.72	5.9	48.85	5
37.38	1	53.69	1.6	54.67	3.2	55.71	4.1	55.49	5.1	53.27	5.3	59.81	5.9	48.89	5
37.43	1	53.72	1.6	54.72	3.2	55.77	4.1	55.53	5.1	53.3	5.3	59.85	5.9	48.93	5
37.47	1	53.75	1.6	54.76	3.2	55.82	4.1	55.57	5.1	53.33	5.3	59.89	5.9	48.97	5
37.51	1	53.78	1.6	54.81	3.2	55.86	4.2	55.61	5.1	53.36	5.3	59.93	5.9	49	5
37.56	1	53.81	1.6	54.86	3.2	55.9	4.2	55.65	5.1	53.39	5.3	59.98	6	49.04	5
37.68	1	53.84	1.6	54.9	3.2	55.94	4.2	55.69	5.1	53.42	5.4	60.02	6	49.08	5
37.73	1	53.87	1.6	54.94	3.2	55.98	4.2	55.73	5.1	53.46	5.4	60.05	6	49.12	5
37.77	1	53.9	1.6	54.98	3.2	56.02	4.2	55.77	5.1	53.49	5.4	60.11	6	49.16	5
37.81	1	53.93	1.6	55.03	3.2	56.06	4.2	55.81	5.1	53.53	5.4	60.16	6	49.22	5
37.85	1	53.96	1.6	55.06	3.2	56.1	4.2	55.85	5.1	53.57	5.4	60.21	6	49.26	5
37.89	1	53.99	1.6	55.09	3.2	56.14	4.2	55.89	5.1	53.61	5.4	60.26	6	49.3	5
37.93	1	54.02	1.6	55.13	3.2	56.18	4.2	55.94	5.2	53.64	5.3	60.3	6	49.35	5
37.98	1	54.05	1.6	55.18	3.2	56.22	4.2	55.99	5.2	53.68	5.4	60.35	6	49.4	5
38.03	1	54.08	1.6	55.22	3.2	56.27	4.2	56.03	5.2	53.72	5.4	60.4	6	49.44	5
38.07	1	54.12	1.6	55.26	3.2	56.29	4.2	56.07	5.2	53.77	5.4	60.45	6	49.48	5
38.1	1	54.15	1.6	55.3	3.2	56.33	4.2	56.12	5.2	53.81	5.4	60.5	6	49.53	5
38.15	1	54.18	1.6	55.34	3.2	56.38	4.2	56.16	5.2	53.85	5.4	60.55	6	49.57	5
38.19	1	54.21	1.6	55.38	3.2	56.42	4.2	56.19	5.2	53.9	5.4	60.59	6	49.6	5
38.25	1	54.24	1.6	55.43	3.2	56.46	4.2	56.23	5.2	53.94	5.4	60.63	6	49.65	5
38.29	1	54.27	1.6	55.48	3.2	56.5	4.2	56.28	5.2	53.98	5.4	60.67	6	49.7	5
38.34	1	54.31	1.6	55.53	3.2	56.53	4.2	56.33	5.2	54.02	5.4	60.71	6	49.74	5
38.39	1	54.34	1.6	55.56	3.2	56.56	4.2	56.38	5.2	54.07	5.4	60.75	6	49.79	5
38.42	1	54.37	1.6	55.59	3.2	56.6	4.2	56.43	5.2	54.11	5.4	60.79	6	49.84	5
38.47	1	54.4	1.6	55.63	3.2	56.64	4.2	56.48	5.2	54.15	5.4	60.83	6	49.88	5
38.52	1	54.43	1.6	55.65	3.2	56.66	4.2	56.52	5.2	54.19	5.4	60.86	6	49.92	5
38.58	1	54.46	1.6	55.69	3.2	56.71	4.2	56.57	5.2	54.23	5.4	60.91	6.1	49.97	5.1
38.63	1	54.5	1.6	55.73	3.2	56.73	4.2	56.61	5.2	54.28	5.5	60.97	6.1	50.01	5.1
38.68	1	54.53	1.6	55.78	3.2	56.77	4.2	56.65	5.3	54.32	5.5	61.02	6	50.05	5.1
38.72	1	54.56	1.6	55.83	3.2	56.81	4.2	56.68	5.2	54.36	5.4	61.07	6.1	50.1	5.1
38.76	1	54.59	1.6	55.87	3.2	56.85	4.2	56.72	5.2	54.4	5.5	61.12	6.1	50.14	5.1
38.8	1	54.63	1.6	55.91	3.2	56.9	4.2	56.76	5.3	54.43	5.5	61.17	6.1	50.19	5.1
38.83	1	54.67	1.6	55.95	3.2	56.92	4.2	56.8	5.3	54.47	5.5	61.22	6.1	50.24	5.1
38.87	1	54.72	1.6	55.99	3.2	56.96	4.2	56.84	5.3	54.51	5.5	61.26	6.1	50.27	5.1
38.91	1	54.76	1.6	56.03	3.2	56.99	4.2	56.87	5.3	54.56	5.5	61.31	6.1	50.31	5.1
38.95	1	54.81	1.6	56.08	3.2	57.04	4.2	56.92	5.3	54.6	5.5	61.35	6.1	50.34	5.1
38.99	1	54.86	1.6	56.13	3.2	57.08	4.2	56.96	5.3	54.64	5.5	61.41	6.1	50.39	5.1
39.03	1	54.91	1.6	56.19	3.2	57.12	4.2	57	5.3	54.68	5.5	61.46	6.1	50.44	5.1
39.07	1	54.96	1.6	56.23	3.3	57.15	4.2	57.03	5.3	54.71	5.5	61.5	6.1	50.48	5.1
39.11	1	55	1.6	56.28	3.2	57.19	4.2	57.07	5.3	54.76	5.5	61.54	6.1	50.52	5.1
39.15	1	55.03	1.6	56.33	3.2	57.23	4.2	57.11	5.3	54.8	5.5	61.58	6.1	50.56	5.1
39.19	1	55.07	1.6	56.36	3.2	57.26	4.2	57.15	5.3	54.84	5.5	61.62	6.1	50.59	5.1
39.23	1	55.11	1.6	56.41	3.2	57.31	4.3	57.19	5.3	54.89	5.5	61.67	6.1	50.64	5.1
39.26	1	55.15	1.6	56.46	3.2	57.35	4.3	57.22	5.3	54.94	5.5	61.72	6.1	50.69	5.1
39.3	1	55.18	1.6	56.51	3.2	57.4	4.2	57.27	5.3	54.99	5.5	61.77	6.1	50.73	5.1
39.34	1	55.23	1.6	56.55	3.2	57.44	4.2	57.32	5.3	55.04	5.6	61.82	6.1	50.78	5.1
39.38	1	55.28	1.6	56.59	3.2	57.48	4.2	57.37	5.3	55.08	5.6	61.86	6.1	50.81	5.1
39.42	1	55.33	1.6	56.63	3.2	57.52	4.2	57.42	5.3	55.12	5.5	61.91	6.1	50.85	5.2
39.46	1	55.37	1.6	56.68	3.2	57.56	4.2	57.45	5.3	55.17	5.5	61.96	6.1	50.9	5.2
39.51	1	55.41	1.6	56.71	3.2	57.59	4.2	57.5	5.3	55.21	5.6	62.02	6.1	50.94	5.2
39.56	1	55.45	1.6	56.75	3.2	57.63	4.2	57.54	5.3	55.25	5.6	62.06	6.1	50.99	5.2
39.61	1	55.49	1.6	56.79	3.3	57.67	4.2	57.56	5.3	55.29	5.6	62.11	6.1	51.04	5.2
39.65	1	55.53	1.6	56.83	3.2	57.71	4.2	57.61	5.3	55.32	5.6	62.16	6.1	51.09	5.2
39.69	1	55.57	1.6	56.87	3.2	57.75	4.2	57.65	5.3	55.36	5.6	62.21	6.2	51.14	5.2
39.73	1	55.61	1.6	56.91	3.3	57.79	4.3	57.69	5.3	55.4	5.6	62.26	6.2	51.19	5.2
39.76	1	55.65	1.6	56.95	3.3	57.82	4.3	57.73	5.3	55.45	5.6	62.31	6.2	51.24	5.2
39.8	1	55.7	1.6	56.99	3.3	57.85	4.3	57.78	5.3	55.49	5.6	62.36	6.2	51.29	5.2
39.86	1	55.75	1.6	57.04	3.3	57.88	4.3	57.82	5.3	55.54	5.6	62.41	6.2	51.34	5.2
39.91	1	55.79	1.6	57.07	3.3	57.92	4.3	57.86	5.4	55.59	5.6	62.46	6.1	51.39	5.2
39.95	1	55.83	1.6	57.09	3.3	57.96	4.3	57.9	5.4	55.64	5.6	62.51	6.2	51.43	5.2
39.99	1	55.87	1.6	57.13	3.3	58	4.3	57.94	5.4	55.69	5.6	62.56	6.2	51.47	5.2
40.04	1	55.91	1.7	57.18	3.3	58.04	4.3	57.98	5.4	55.73	5.6	62.6	6.2	51.5	5.2
40.08	1	55.95	1.6	57.23	3.3	58.09	4.3	58.03	5.4	55.76	5.6	62.64	6.2	51.54	5.2
40.11	1	55.99	1.6	57.28	3.3	58.14	4.3	58.07	5.4	55.79	5.6	62.68	6.2	51.58	5.2
40.16	1	56.03	1.6	57.31	3.3	58.18	4.3	58.11	5.4	55.84	5.6	62.72	6.2	51.62	5.2
40.2	1	56.08	1.6	57.36	3.3	58.21	4.3	58.15	5.4	55.89	5.6	62.77	6.2	51.66	5.2
40.24	1	56.13	1.6	57.41	3.3	58.27	4.3	58.18	5.4	55.92	5.6	62.82	6.2	51.7	5.3
40.28	1	56.16	1.6	57.46	3.3	58.31	4.3	58.22	5.3	55.96	5.7	62.85	6.2	51.74	5.3
40.33	1	56.21	1.6	57.49	3.3	58.36	4.3	58.26	5.3	56	5.7	62.9	6.2	51.78	5.3
40.38	1	56.25	1.6	57.53	3.3	58.42	4.3	58.31	5.4	56.04	5.7	62.95	6.2	51.83	5.3
40.43	1	56.28	1.6	57.58	3.3	58.47	4.3	58.35	5.4	56.09	5.7	63	6.2	51.88	5.3
40.48	1	56.32	1.6	57.62	3.3	58.51	4.3	58.38	5.4	56.13	5.7	63.05	6.2	51.93	5.3
40.53	1	56.35	1.6	57.67	3.3	58.55	4.3	58.42	5.4	56.17	5.7	63.1	6.2	51.96	5.3
40.58	1	56.4	1.6	57.71	3.3	58.59	4.3	58.46	5.4	56.21	5.7	63.13	6.2	52	5.3
40.63	1	56.44	1.6	57.74	3.3	58.63	4.3	58.5	5.4	56.26	5.7	63.17	6.2	52.04	5.3
40.68	1	56.48	1.6	57.77	3.3	58.66	4.3	58.54	5.4	56.3	5.7	63.21	6.2	52.07	5.3
40.72	1	56.51	1.6	57.82	3.3	58.7	4.3	58.58	5.4	56.34	5.7	63.27	6.2	52.11	5.3
40.78	1	56.56	1.6	57.85	3.3	58.75	4.3	58.61	5.4	56.39	5.7	63.31	6.2	52.16	5.3
40.83	1	56.61	1.6	57.9	3.3	58.8	4.3	58.65	5.4	56.44	5.7	63.37	6.2	52.2	5.3
40.88	1	56.65	1.6	57.93	3.3	58.84	4.3	58.69	5.4	56.47	5.7	63.42	6.2	52.23	5.3
40.93	1	56.69	1.6	57.97	3.3	58.89	4.3	58.73	5.4	56.52	5.7	63.46	6.2	52.26	5.3
40.98	1	56.74	1.6	58.02	3.3	58.93	4.3	58.76	5.4	56.56	5.7	63.51	6.2	52.29	5.3
41.03	1	56.78	1.6	58.07	3.3	58.97	4.3	58.82	5.4	56.59	5.7	63.56	6.3	52.34	5.3
41.08	1.1	56.82	1.6	58.12	3.3	59.02	4.3	58.86	5.4	56.63	5.7	63.6	6.2	52.38	5.3
41.13	1.1	56.86	1.6	58.16	3.3	59.07	4.3	58.9	5.4	56.68	5.7	63.62	6.2	52.43	5.3
41.18	1.1	56.91	1.7	58.2	3.3	59.12	4.3	58.94	5.4	56.71	5.7	63.66	6.3	52.46	5.3
41.23	1.1	56.96	1.6	58.25	3.3	59.17	4.3	58.99	5.4	56.75	5.7	63.7	6.3	52.5	5.3
41.29	1.1	57.01	1.7	58.29	3.3	59.22	4.3	59.02	5.4	56.79	5.7	63.74	6.3	52.54	5.4
41.33	1.1	57.05	1.6	58.33	3.3	59.26	4.3	59.07	5.4	56.84	5.7	63.79	6.3	52.57	5.4
41.37	1.1	57.1	1.6	58.37	3.3	59.3	4.3	59.11	5.4	56.88	5.8	63.84	6.3	52.62	5.4
41.42	1.1	57.14	1.6	58.42	3.3	59.35	4.3	59.15	5.4	56.92	5.8	63.89	6.3	52.67	5.4
41.46	1.1	57.18	1.6	58.45	3.3	59.39	4.3	59.19	5.4	56.96	5.7	63.94	6.3	52.71	5.4
41.5	1.1	57.22	1.6	58.5	3.3	59.43	4.3	59.23	5.4	57.01	5.8	63.99	6.3	52.75	5.4
41.55	1.1	57.26	1.6	58.55	3.3	59.47	4.3	59.28	5.4	57.04	5.8	64.04	6.3	52.78	5.4
41.6	1.1	57.3	1.6	58.59	3.3	59.52	4.3	59.32	5.4	57.08	5.8	64.09	6.3	52.82	5.4
41.64	1.1	57.34	1.6	58.63	3.3	59.56	4.3	59.36	5.4	57.12	5.8	64.14	6.3	52.87	5.4
41.68	1.1	57.38	1.6	58.67	3.3	59.61	4.3	59.4	5.4	57.16	5.8	64.19	6.3	52.9	5.4
41.72	1.1	57.42	1.6	58.72	3.3	59.65	4.3	59.44	5.4	57.21	5.8	64.24	6.3	52.94	5.4
41.75	1.1	57.44	1.6	58.76	3.4	59.69	4.3	59.48	5.4	57.25	5.8	64.29	6.3	52.98	5.4
41.79	1.1	57.48	1.6	58.8	3.3	59.73	4.3	59.53	5.4	57.29	5.8	64.34	6.3	53.01	5.4
41.83	1.1	57.52	1.6	58.84	3.3	59.77	4.3	59.56	5.4	57.33	5.8	64.39	6.3	53.04	5.4
41.87	1.1	57.55	1.6	58.87	3.3	59.8	4.3	59.59	5.5	57.37	5.8	64.44	6.3	53.09	5.4
41.91	1.1	57.6	1.6	58.91	3.3	59.84	4.3	59.63	5.4	57.41	5.8	64.49	6.3	53.14	5.4
41.95	1.1	57.64	1.7	58.96	3.4	59.88	4.3	59.67	5.4	57.46	5.8	64.54	6.3	53.19	5.5
41.99	1.1	57.68	1.7	59	3.4	59.92	4.3	59.71	5.4	57.49	5.8	64.59	6.4	53.24	5.4
42.02	1.1	57.73	1.7	59.05	3.3	59.97	4.3	59.76	5.4	57.55	5.8	64.63	6.4	53.28	5.4
42.07	1.1	57.77	1.7	59.1	3.3	60.01	4.3	59.8	5.4	57.59	5.8	64.67	6.3	53.31	5.4
42.12	1.1	57.81	1.6	59.15	3.4	60.06	4.3	59.84	5.5	57.63	5.8	64.71	6.4	53.36	5.5
42.16	1.1	57.85	1.7	59.18	3.4	60.11	4.3	59.89	5.4	57.67	5.8	64.74	6.4	53.4	5.5
42.19	1.1	57.89	1.7	59.22	3.4	60.16	4.3	59.93	5.4	57.71	5.8	64.78	6.3	53.44	5.5
42.23	1.1	57.93	1.7	59.26	3.4	60.21	4.3	59.96	5.4	57.75	5.8	64.83	6.4	53.47	5.5
42.26	1.1	57.96	1.7	59.31	3.4	60.25	4.3	59.99	5.5	57.79	5.8	64.86	6.4	53.51	5.5
42.32	1.1	58	1.7	59.34	3.4	60.29	4.3	60.03	5.4	57.83	5.8	64.9	6.4	53.54	5.5
42.36	1.1	58.04	1.7	59.38	3.4	60.34	4.3	60.07	5.4	57.88	5.8	64.94	6.4	53.59	5.5
42.41	1.1	58.08	1.7	59.42	3.4	60.38	4.3	60.1	5.5	57.93	5.8	64.98	6.4	53.62	5.5
42.45	1.1	58.13	1.7	59.47	3.4	60.42	4.3	60.15	5.5	57.97	5.8	65.02	6.4	53.66	5.5
42.49	1.1	58.18	1.7	59.52	3.4	60.46	4.3	60.19	5.5	58.01	5.8	65.06	6.4	53.69	5.5
42.54	1.1	58.22	1.7	59.57	3.4	60.49	4.3	60.23	5.5	58.06	5.8	65.1	6.4	53.73	5.5
42.56	1.1	58.27	1.7	59.62	3.4	60.54	4.3	60.27	5.5	58.1	5.9	65.15	6.4	53.78	5.5
42.6	1.1	58.31	1.7	59.66	3.4	60.58	4.3	60.31	5.5	58.14	5.8	65.2	6.4	53.83	5.5
42.64	1.1	58.35	1.7	59.7	3.4	60.62	4.3	60.37	5.5	58.18	5.8	65.23	6.4	53.88	5.5
42.68	1.1	58.4	1.7	59.74	3.4	60.67	4.3	60.41	5.5	58.23	5.8	65.26	6.4	53.92	5.5
42.71	1.1	58.44	1.7	59.78	3.4	60.72	4.3	60.44	5.5	58.29	5.9	65.28	6.4	53.98	5.5
42.75	1.1	58.48	1.7	59.83	3.4	60.77	4.3	60.49	5.5	58.33	5.9	65.32	6.4	54.01	5.5
42.79	1.1	58.52	1.7	59.87	3.4	60.82	4.3	60.53	5.5	58.38	5.9	65.36	6.4	54.06	5.6
42.83	1.1	58.56	1.7	59.92	3.4	60.87	4.4	60.57	5.5	58.42	5.9	65.4	6.4	54.08	5.6
42.87	1.1	58.61	1.7	59.97	3.4	60.92	4.4	60.61	5.5	58.47	5.9	65.45	6.4	54.13	5.5
42.91	1.1	58.65	1.7	60.01	3.4	60.97	4.4	60.65	5.5	58.5	5.9	65.49	6.4	54.18	5.6
42.96	1.1	58.7	1.7	60.06	3.4	61.02	4.4	60.69	5.5	58.54	5.9	65.54	6.4	54.22	5.6
43	1.1	58.72	1.7	60.1	3.4	61.07	4.4	60.73	5.5	58.58	5.9	65.59	6.4	54.26	5.6
43.04	1.1	58.77	1.7	60.15	3.4	61.12	4.4	60.78	5.5	58.62	5.9	65.63	6.4	54.3	5.6
43.09	1.1	58.81	1.7	60.2	3.4	61.17	4.4	60.82	5.5	58.66	5.9	65.68	6.4	54.34	5.6
43.14	1.1	58.84	1.7	60.24	3.4	61.22	4.4	60.88	5.5	58.7	5.9	65.73	6.5	54.39	5.6
43.19	1.1	58.89	1.7	60.28	3.4	61.27	4.4	60.92	5.5	58.74	5.9	65.77	6.4	54.42	5.6
43.24	1.1	58.94	1.7	60.32	3.4	61.32	4.4	60.95	5.5	58.77	5.9	65.81	6.4	54.47	5.6
43.29	1.1	58.99	1.7	60.35	3.4	61.37	4.4	61	5.5	58.81	5.9	65.86	6.4	54.53	5.6
43.34	1.1	59.04	1.7	60.4	3.4	61.42	4.4	61.05	5.5	58.84	5.9	65.89	6.4	54.57	5.6
43.39	1.1	59.08	1.7	60.42	3.4	61.47	4.4	61.09	5.5	58.89	5.9	65.93	6.4	54.62	5.6
43.44	1.1	59.13	1.7	60.45	3.4	61.52	4.4	61.12	5.5	58.93	5.9	65.98	6.4	54.65	5.6
43.49	1.1	59.17	1.7	60.49	3.4	61.56	4.4	61.17	5.5	58.98	5.9	66.02	6.5	54.69	5.6
43.54	1.1	59.21	1.7	60.54	3.4	61.6	4.4	61.21	5.5	59.01	5.9	66.06	6.5	54.74	5.6
43.59	1.1	59.25	1.7	60.59	3.4	61.64	4.4	61.25	5.5	59.06	5.9	66.11	6.5	54.79	5.6
43.64	1.1	59.29	1.7	60.62	3.4	61.68	4.4	61.28	5.5	59.09	5.9	66.16	6.5	54.84	5.7
43.69	1.1	59.33	1.7	60.67	3.4	61.72	4.4	61.32	5.5	59.13	5.9	66.21	6.5	54.89	5.6
43.74	1.1	59.37	1.7	60.72	3.4	61.76	4.4	61.37	5.5	59.16	5.9	66.26	6.5	54.93	5.7
43.79	1.1	59.41	1.7	60.77	3.4	61.8	4.4	61.41	5.5	59.21	5.9	66.31	6.5	54.97	5.7
43.83	1.1	59.46	1.7	60.81	3.4	61.84	4.4	61.45	5.5	59.25	5.9	66.36	6.5	55.01	5.7
43.87	1.1	59.51	1.7	60.85	3.4	61.89	4.4	61.49	5.5	59.29	5.9	66.41	6.5	55.05	5.7
43.92	1.1	59.56	1.7	60.89	3.4	61.94	4.4	61.53	5.5	59.33	5.9	66.46	6.5	55.09	5.7
43.95	1.1	59.59	1.7	60.93	3.4	61.98	4.4	61.58	5.5	59.38	5.9	66.51	6.5	55.13	5.7
43.99	1.1	59.63	1.7	60.98	3.4	62.02	4.4	61.62	5.5	59.41	5.9	66.56	6.5	55.17	5.7
44.03	1.1	59.67	1.7	61.02	3.4	62.06	4.4	61.66	5.5	59.44	5.9	66.6	6.5	55.2	5.7
44.07	1.1	59.7	1.7	61.07	3.4	62.1	4.4	61.71	5.5	59.5	5.9	66.63	6.5	55.24	5.7
44.11	1.1	59.73	1.7	61.11	3.4	62.14	4.4	61.76	5.5	59.54	5.9	66.66	6.5	55.28	5.7
44.15	1.1	59.77	1.7	61.15	3.4	62.19	4.4	61.81	5.5	59.58	5.9	66.68	6.5	55.32	5.7
44.19	1.1	59.8	1.7	61.18	3.4	62.23	4.4	61.86	5.5	59.62	5.9	66.7	6.5	55.35	5.7
44.23	1.1	59.84	1.7	61.22	3.4	62.28	4.4	61.91	5.5	59.66	5.9	66.72	6.5	55.4	5.7
44.26	1.1	59.89	1.7	61.26	3.4	62.32	4.4	61.96	5.5	59.7	5.9	66.73	6.5	55.45	5.7
44.3	1.1	59.94	1.7	61.3	3.4	62.37	4.4	62.01	5.5	59.74	5.9	66.74	6.5	55.5	5.7
44.34	1.1	59.98	1.7	61.34	3.4	62.42	4.4	62.06	5.5	59.78	5.9	66.74	6.5	55.55	5.7
44.38	1.1	60.02	1.7	61.39	3.4	62.44	4.4	62.09	5.5	59.83	5.9	66.74	6.5	55.59	5.7
44.42	1.1	60.05	1.7	61.42	3.4	62.48	4.4	62.14	5.5	59.87	5.9	66.74	6.5	55.64	5.7
44.46	1.1	60.09	1.7	61.46	3.4	62.51	4.4	62.18	5.5	59.9	5.9	66.74	6.5	55.67	5.7
44.5	1.1	60.13	1.7	61.5	3.4	62.55	4.4	62.22	5.5	59.94	5.9	66.74	6.5	55.72	5.8
44.55	1.1	60.16	1.7	61.54	3.4	62.58	4.4	62.26	5.5	59.98	5.9	66.74	6.5	55.76	5.8
44.6	1.1	60.21	1.7	61.58	3.4	62.64	4.4	62.3	5.5	60.02	5.9	66.74	6.5	55.79	5.8
44.65	1.1	60.25	1.7	61.63	3.4	62.69	4.4	62.34	5.5	60.06	5.9	66.74	6.5	55.83	5.8
44.69	1.1	60.29	1.7	61.68	3.4	62.73	4.4	62.38	5.5	60.1	5.9	66.74	6.5	55.88	5.8
44.73	1.1	60.33	1.7	61.73	3.4	62.77	4.5	62.42	5.5	60.14	5.9	66.74	6.5	55.91	5.8
44.77	1.1	60.37	1.7	61.75	3.4	62.81	4.5	62.46	5.5	60.2	5.9	66.74	6.5	55.95	5.8
44.81	1.1	60.41	1.7	61.78	3.4	62.85	4.5	62.49	5.5	60.24	5.9	66.74	6.5	56	5.8
44.86	1.1	60.45	1.7	61.81	3.4	62.89	4.5	62.53	5.5	60.29	5.9	66.74	6.5	56.04	5.8
44.89	1.1	60.49	1.7	61.85	3.4	62.93	4.5	62.57	5.5	60.33	5.9	66.74	6.5	56.08	5.8
44.93	1.1	60.53	1.7	61.89	3.4	62.97	4.5	62.61	5.5	60.37	5.9	66.74	6.5	56.11	5.8
44.98	1.1	60.57	1.7	61.93	3.4	63.02	4.5	62.66	5.5	60.4	5.9	66.74	6.5	56.16	5.8
45.02	1.1	60.61	1.7	61.98	3.4	63.06	4.5	62.7	5.5	60.45	5.9	66.74	6.5	56.2	5.8
45.07	1.1	60.65	1.7	62.03	3.4	63.11	4.5	62.74	5.5	60.51	5.9	66.74	6.5	56.22	5.8
45.12	1.1	60.69	1.7	62.08	3.4	63.15	4.5	62.77	5.5	60.56	5.9	66.74	6.5	56.27	5.8
45.17	1.1	60.73	1.7	62.12	3.4	63.2	4.5	62.8	5.5	60.61	5.9	66.74	6.5	56.31	5.8
45.22	1.1	60.77	1.7	62.17	3.4	63.24	4.5	62.84	5.6	60.66	5.9	66.74	6.5	56.35	5.8
45.27	1.1	60.81	1.7	62.2	3.4	63.28	4.5	62.88	5.5	60.71	5.9	66.74	6.5	56.39	5.8
45.32	1.1	60.85	1.7	62.25	3.4	63.32	4.5	62.93	5.5	60.76	5.9	66.74	6.5	56.44	5.9
45.36	1.1	60.9	1.7	62.29	3.4	63.35	4.5	62.97	5.6	60.81	5.9	66.74	6.5	56.48	5.9
45.4	1.1	60.95	1.7	62.33	3.4	63.39	4.5	63.03	5.6	60.85	5.9	66.74	6.5	56.52	5.9
45.45	1.1	60.99	1.7	62.38	3.4	63.44	4.5	63.08	5.5	60.9	5.9	66.74	6.5	56.56	5.9
45.48	1.1	61.04	1.7	62.44	3.4	63.48	4.5	63.12	5.5	60.94	5.9	66.74	6.5	56.59	5.9
45.52	1.1	61.09	1.7	62.48	3.4	63.52	4.5	63.17	5.6	60.98	5.9	66.74	6.5	56.63	5.9
45.57	1.1	61.13	1.7	62.53	3.4	63.56	4.5	63.21	5.6	61.03	5.9	66.74	6.5	56.67	5.9
45.62	1.1	61.19	1.7	62.56	3.4	63.61	4.5	63.25	5.6	61.07	5.9	66.74	6.5	56.71	5.9
45.67	1.1	61.24	1.7	62.61	3.4	63.65	4.5	63.29	5.5	61.11	5.9	66.74	6.5	56.74	5.9
45.71	1.1	61.28	1.7	62.65	3.4	63.7	4.5	63.32	5.5	61.15	5.9	66.74	6.5	56.79	5.9
45.74	1.1	61.32	1.7	62.69	3.4	63.74	4.5	63.37	5.5	61.2	5.9	66.74	6.5	56.83	5.9
45.78	1.1	61.36	1.7	62.73	3.4	63.78	4.5	63.42	5.5	61.23	5.9	66.74	6.4	56.87	5.9
45.83	1.1	61.4	1.7	62.77	3.4	63.83	4.5	63.48	5.5	61.26	5.9	66.74	6.5	56.91	5.9
45.87	1.1	61.46	1.7	62.8	3.4	63.87	4.5	63.52	5.6	61.3	5.9	66.74	6.5	56.95	5.9
45.92	1.1	61.51	1.7	62.84	3.4	63.91	4.5	63.58	5.6	61.33	5.9	66.74	6.5	56.98	5.9
45.94	1.1	61.55	1.7	62.87	3.4	63.95	4.5	63.63	5.6	61.38	5.9	66.74	6.5	57.03	5.9
45.98	1.1	61.6	1.7	62.92	3.4	63.99	4.5	63.68	5.6	61.42	5.9	66.74	6.5	57.07	5.9
46.02	1.1	61.65	1.7	62.95	3.4	64.03	4.5	63.71	5.6	61.47	5.9	66.74	6.5	57.1	5.9
46.05	1.1	61.7	1.7	63	3.4	64.07	4.5	63.76	5.6	61.51	5.9	66.74	6.5	57.14	5.9
46.09	1.1	61.74	1.7	63.06	3.4	64.11	4.5	63.79	5.6	61.56	5.9	66.74	6.5	57.19	5.9
46.13	1.1	61.78	1.7	63.1	3.4	64.15	4.5	63.84	5.6	61.6	6	66.74	6.5	57.23	5.9
46.17	1.1	61.82	1.7	63.14	3.4	64.19	4.5	63.88	5.6	61.65	5.9	66.74	6.5	57.28	5.9
46.22	1.1	61.86	1.7	63.18	3.4	64.23	4.5	63.93	5.6	61.69	5.9	66.74	6.5	57.31	5.9
46.27	1.1	61.9	1.7	63.22	3.4	64.27	4.5	63.97	5.6	61.73	6	66.74	6.5	57.35	5.9
46.32	1.1	61.93	1.7	63.25	3.4	64.32	4.5	64.02	5.6	61.77	6	66.74	6.5	57.4	6
46.36	1.1	61.96	1.7	63.29	3.4	64.37	4.5	64.08	5.6	61.81	6	66.74	6.5	57.45	6
46.41	1.1	62	1.7	63.34	3.4	64.4	4.5	64.12	5.6	61.83	6	66.74	6.5	57.49	6
46.46	1.1	62.04	1.7	63.37	3.4	64.45	4.6	64.15	5.6	61.87	6	66.74	6.5	57.54	6
46.51	1.1	62.09	1.7	63.42	3.4	64.48	4.5	64.19	5.6	61.9	6	66.74	6.5	57.59	6
46.54	1.1	62.14	1.7	63.45	3.4	64.51	4.5	64.23	5.6	61.92	6	66.74	6.5	57.65	6
46.58	1.1	62.19	1.7	63.5	3.5	64.55	4.5	64.28	5.6	61.96	6	66.74	6.5	57.7	6
46.62	1.1	62.23	1.7	63.53	3.5	64.59	4.5	64.3	5.6	62	6	66.74	6.5	57.75	6
46.66	1.1	62.28	1.7	63.58	3.5	64.64	4.6	64.34	5.6	62.04	6	66.74	6.4	57.79	6
46.71	1.1	62.32	1.7	63.62	3.5	64.68	4.6	64.38	5.6	62.08	6	66.74	6.5	57.83	6
46.76	1.1	62.36	1.7	63.66	3.5	64.72	4.6	64.42	5.6	62.13	6	66.74	6.5	57.87	6
46.8	1.1	62.41	1.7	63.7	3.5	64.76	4.6	64.46	5.6	62.17	6	66.74	6.5	57.91	6
46.83	1.1	62.45	1.7	63.75	3.5	64.8	4.6	64.51	5.6	62.21	6	66.74	6.4	57.94	6
46.88	1.1	62.47	1.7	63.79	3.5	64.85	4.6	64.56	5.6	62.25	6	66.74	6.4	57.98	6
46.91	1.1	62.52	1.7	63.83	3.5	64.88	4.6	64.61	5.6	62.28	6	66.74	6.5	58.03	6
46.95	1.1	62.55	1.7	63.86	3.5	64.92	4.6	64.65	5.6	62.32	6	66.74	6.5	58.08	6
46.99	1.1	62.6	1.7	63.91	3.5	64.95	4.6	64.68	5.6	62.36	6	66.74	6.5	58.11	6
47.03	1.1	62.64	1.7	63.95	3.5	64.98	4.6	64.72	5.6	62.4	6	66.74	6.4	58.16	6
47.08	1.1	62.68	1.7	63.98	3.5	65.03	4.6	64.76	5.6	62.45	6	66.74	6.4	58.21	6
47.12	1.1	62.72	1.7	64.03	3.4	65.07	4.6	64.8	5.6	62.49	6	66.74	6.5	58.25	6
47.17	1.1	62.76	1.7	64.06	3.5	65.11	4.6	64.83	5.6	62.52	6	66.74	6.5	58.29	6.1
47.22	1.1	62.8	1.7	64.08	3.5	65.16	4.6	64.86	5.6	62.57	6.1	66.74	6.5	58.33	6
47.26	1.1	62.84	1.7	64.14	3.5	65.21	4.6	64.9	5.6	62.61	6.1	66.74	6.5	58.37	6
47.31	1.1	62.88	1.7	64.17	3.5	65.26	4.6	64.95	5.6	62.65	6.1	66.74	6.4	58.4	6
47.37	1.1	62.92	1.7	64.21	3.5	65.31	4.6	64.98	5.6	62.69	6.1	66.74	6.4	58.42	6.1
47.41	1.1	62.96	1.7	64.26	3.5	65.36	4.6	65.03	5.6	62.73	6.1	66.74	6.4	58.47	6.1
47.45	1.1	63	1.7	64.31	3.5	65.4	4.6	65.07	5.6	62.76	6.1	66.74	6.4	58.51	6.1
47.49	1.1	63.04	1.7	64.33	3.5	65.44	4.6	65.11	5.6	62.8	6.1	66.74	6.4	58.55	6.1
47.54	1.1	63.08	1.7	64.37	3.5	65.48	4.6	65.15	5.7	62.85	6.1	66.74	6.4	58.59	6.1
47.57	1.1	63.12	1.7	64.42	3.5	65.52	4.6	65.19	5.6	62.88	6.1	66.74	6.4	58.62	6.1
47.61	1.1	63.16	1.7	64.47	3.5	65.56	4.6	65.23	5.6	62.93	6.1	66.74	6.4	58.67	6.1
47.65	1.1	63.2	1.7	64.5	3.5	65.61	4.6	65.27	5.6	62.97	6.1	66.74	6.4	58.71	6.1
47.69	1.1	63.24	1.7	64.54	3.5	65.66	4.6	65.31	5.6	63.01	6.1	66.74	6.4	58.74	6.1
47.72	1.1	63.28	1.7	64.58	3.5	65.7	4.6	65.35	5.7	63.06	6.1	66.74	6.4	58.77	6.1
47.77	1.1	63.32	1.7	64.63	3.5	65.74	4.6	65.39	5.6	63.1	6.1	66.74	6.4	58.82	6.1
47.81	1.1	63.36	1.7	64.66	3.5	65.77	4.6	65.43	5.7	63.15	6.1	66.74	6.4	58.86	6.1
47.85	1.1	63.4	1.7	64.7	3.5	65.8	4.6	65.47	5.6	63.18	6.1	66.74	6.4	58.9	6.1
47.9	1.1	63.46	1.7	64.74	3.5	65.84	4.6	65.5	5.7	63.22	6.2	66.74	6.4	58.93	6.1
47.94	1.1	63.49	1.7	64.78	3.5	65.88	4.6	65.53	5.7	63.25	6.2	66.74	6.4	58.98	6.1
47.98	1.1	63.53	1.7	64.83	3.5	65.92	4.6	65.57	5.7	63.3	6.2	66.74	6.4	59.01	6.1
48.02	1.1	63.57	1.7	64.87	3.5	65.97	4.6	65.61	5.7	63.34	6.2	66.74	6.4	59.06	6.1
48.07	1.1	63.61	1.7	64.91	3.5	66.02	4.6	65.66	5.7	63.38	6.2	66.74	6.4	59.1	6.1
48.12	1.1	63.65	1.7	64.95	3.5	66.07	4.6	65.7	5.7	63.43	6.2	66.74	6.4	59.15	6.1
48.17	1.1	63.69	1.7	64.99	3.5	66.11	4.6	65.73	5.7	63.47	6.2	66.74	6.4	59.2	6.1
48.21	1.1	63.73	1.7	65.03	3.5	66.15	4.6	65.77	5.7	63.51	6.2	66.74	6.4	59.24	6.1
48.26	1.1	63.77	1.7	65.08	3.5	66.19	4.6	65.8	5.7	63.56	6.2	66.74	6.4	59.3	6.1
48.3	1.1	63.81	1.7	65.13	3.5	66.23	4.6	65.85	5.7	63.6	6.2	66.74	6.4	59.34	6.1
48.34	1.1	63.85	1.7	65.18	3.5	66.27	4.6	65.89	5.7	63.64	6.2	66.74	6.4	59.39	6.1
48.38	1.1	63.89	1.7	65.23	3.5	66.31	4.6	65.93	5.7	63.67	6.2	66.74	6.4	59.44	6.1
48.42	1.1	63.94	1.7	65.28	3.5	66.36	4.6	65.97	5.7	63.71	6.2	66.74	6.4	59.48	6.1
48.46	1.1	63.98	1.7	65.33	3.5	66.4	4.6	66.02	5.7	63.75	6.2	66.74	6.4	59.53	6.1
48.51	1.1	64.02	1.7	65.38	3.5	66.44	4.7	66.06	5.7	63.79	6.2	66.74	6.4	59.57	6.1
48.55	1.1	64.06	1.7	65.43	3.5	66.48	4.6	66.1	5.7	63.83	6.3	66.74	6.4	59.6	6.1
48.6	1.1	64.1	1.7	65.48	3.5	66.51	4.6	66.14	5.7	63.87	6.3	66.74	6.4	59.63	6.2
48.64	1.1	64.15	1.7	65.51	3.5	66.56	4.7	66.18	5.7	63.91	6.3	66.74	6.4	59.68	6.2
48.69	1.1	64.2	1.7	65.56	3.5	66.6	4.6	66.22	5.7	63.96	6.3	66.74	6.4	59.72	6.2
48.74	1.1	64.25	1.7	65.6	3.5	66.63	4.6	66.26	5.7	64.01	6.3	66.74	6.4	59.76	6.2
48.79	1.1	64.3	1.7	65.64	3.5	66.66	4.6	66.3	5.7	64.07	6.3	66.74	6.4	59.79	6.2
48.81	1.1	64.35	1.7	65.68	3.5	66.69	4.6	66.34	5.7	64.11	6.3	66.74	6.4	59.84	6.2
48.85	1.1	64.39	1.7	65.72	3.5	66.71	4.6	66.38	5.7	64.16	6.3	66.74	6.4	59.89	6.2
48.89	1.1	64.43	1.7	65.76	3.5	66.72	4.6	66.42	5.7	64.21	6.3	66.74	6.4	59.93	6.2
48.93	1.1	64.47	1.7	65.81	3.5	66.73	4.6	66.47	5.7	64.26	6.3	66.74	6.4	59.98	6.2
48.97	1.1	64.51	1.7	65.86	3.5	66.74	4.6	66.51	5.7	64.31	6.3	66.74	6.4	60.02	6.2
49.02	1.1	64.56	1.7	65.91	3.5	66.74	4.6	66.55	5.7	64.34	6.3	66.74	6.4	60.07	6.2
49.06	1.1	64.59	1.7	65.96	3.5	66.74	4.6	66.58	5.7	64.39	6.3	66.74	6.4	60.1	6.2
49.11	1.1	64.64	1.7	66	3.5	66.74	4.6	66.62	5.7	64.41	6.3	66.74	6.4	60.15	6.2
49.15	1.1	64.68	1.7	66.05	3.5	66.74	4.6	66.64	5.7	64.45	6.3	66.74	6.4	60.19	6.2
49.18	1.1	64.73	1.7	66.09	3.5	66.74	4.6	66.67	5.7	64.48	6.4	66.74	6.4	60.23	6.2
49.22	1.1	64.78	1.7	66.13	3.5	66.74	4.6	66.7	5.7	64.51	6.4	66.74	6.4	60.27	6.2
49.26	1.1	64.81	1.7	66.17	3.5	66.74	4.6	66.71	5.7	64.53	6.3	66.74	6.4	60.3	6.2
49.3	1.1	64.86	1.7	66.22	3.5	66.74	4.6	66.73	5.7	64.57	6.4	66.74	6.4	60.34	6.2
49.34	1.1	64.9	1.7	66.26	3.5	66.74	4.6	66.73	5.7	64.6	6.4	66.74	6.4	60.39	6.2
49.38	1.1	64.95	1.8	66.3	3.5	66.74	4.6	66.74	5.7	64.63	6.3	66.74	6.4	60.44	6.2
49.42	1.1	65	1.8	66.35	3.5	66.74	4.6	66.74	5.7	64.66	6.3	66.74	6.4	60.49	6.2
49.46	1.1	65.05	1.8	66.4	3.5	66.74	4.6	66.74	5.7	64.69	6.4	66.74	6.4	60.53	6.2
49.51	1.1	65.1	1.8	66.44	3.5	66.74	4.6	66.74	5.7	64.71	6.4	66.72	6.4	60.56	6.2
49.56	1.1	65.15	1.8	66.47	3.5	66.74	4.6	66.74	5.7	64.74	6.4	66.71	6.4	60.6	6.2
49.61	1.1	65.19	1.8	66.51	3.5	66.74	4.6	66.74	5.7	64.77	6.4	66.68	6.3	60.64	6.2
49.64	1.1	65.23	1.8	66.55	3.6	66.74	4.6	66.74	5.7	64.8	6.4	66.65	6.3	60.69	6.2
49.68	1.1	65.27	1.8	66.6	3.6	66.74	4.6	66.74	5.7	64.83	6.4	66.62	6.3	60.74	6.2
49.72	1.1	65.31	1.8	66.64	3.5	66.74	4.6	66.74	5.7	64.86	6.4	66.59	6.3	60.79	6.3
49.76	1.1	65.35	1.8	66.68	3.5	66.74	4.6	66.74	5.7	64.88	6.4	66.5	6.3	60.84	6.3
49.8	1.1	65.39	1.8	66.72	3.6	66.74	4.6	66.74	5.7	64.91	6.4	66.45	6.3	60.88	6.3
49.84	1.2	65.44	1.8	66.76	3.5	66.74	4.6	66.74	5.7	64.93	6.4	66.4	6.3	60.91	6.3
49.89	1.1	65.48	1.8	66.79	3.5	66.74	4.6	66.74	5.7	64.97	6.4	66.36	6.3	60.96	6.3
49.93	1.2	65.52	1.8	66.82	3.5	66.74	4.6	66.74	5.7	65	6.4	66.31	6.3	61.01	6.3
49.96	1.2	65.56	1.8	66.86	3.5	66.74	4.6	66.74	5.7	65.03	6.4	66.28	6.3	61.06	6.3
50	1.2	65.6	1.8	66.89	3.5	66.74	4.6	66.74	5.7	65.06	6.4	66.23	6.3	61.1	6.3
50.04	1.2	65.64	1.8	66.93	3.5	66.74	4.6	66.74	5.7	65.09	6.4	66.2	6.3	61.13	6.3
50.09	1.2	65.68	1.8	66.97	3.5	66.74	4.6	66.74	5.7	65.11	6.4	66.15	6.3	61.18	6.3
50.13	1.2	65.72	1.8	67.01	3.5	66.74	4.6	66.74	5.7	65.14	6.4	66.1	6.3	61.23	6.3
50.18	1.2	65.76	1.8	67.05	3.5	66.74	4.6	66.74	5.7	65.17	6.4	66.05	6.3	61.27	6.3
50.22	1.2	65.8	1.8	67.08	3.5	66.74	4.6	66.74	5.7	65.19	6.4	66	6.2	61.31	6.3
50.26	1.2	65.84	1.8	67.13	3.5	66.74	4.6	66.74	5.7	65.22	6.4	65.94	6.3	61.34	6.3
50.31	1.2	65.88	1.8	67.18	3.5	66.74	4.6	66.74	5.7	65.24	6.4	65.91	6.3	61.39	6.3
50.35	1.2	65.92	1.8	67.23	3.5	66.74	4.6	66.74	5.7	65.28	6.5	65.86	6.2	61.42	6.3
50.4	1.2	65.96	1.8	67.27	3.5	66.74	4.6	66.74	5.7	65.31	6.4	65.81	6.2	61.47	6.3
50.44	1.2	66	1.8	67.31	3.5	66.74	4.6	66.74	5.7	65.34	6.4	65.77	6.2	61.52	6.3
50.47	1.2	66.04	1.8	67.35	3.5	66.74	4.6	66.74	5.7	65.37	6.4	65.73	6.2	61.55	6.3
50.51	1.2	66.08	1.8	67.4	3.5	66.74	4.6	66.74	5.7	65.4	6.4	65.69	6.2	61.6	6.3
50.55	1.2	66.12	1.8	67.44	3.5	66.74	4.6	66.74	5.7	65.42	6.5	65.65	6.2	61.64	6.3
50.6	1.2	66.16	1.8	67.48	3.5	66.74	4.6	66.74	5.7	65.44	6.5	65.61	6.2	61.69	6.3
50.64	1.2	66.2	1.8	67.53	3.5	66.74	4.6	66.74	5.7	65.48	6.4	65.57	6.2	61.74	6.3
50.68	1.2	66.24	1.8	67.58	3.5	66.74	4.6	66.74	5.7	65.51	6.5	65.52	6.2	61.78	6.3
50.73	1.2	66.27	1.8	67.62	3.5	66.74	4.6	66.74	5.7	65.53	6.5	65.47	6.2	61.81	6.3
50.78	1.2	66.3	1.8	67.65	3.5	66.74	4.6	66.74	5.7	65.57	6.5	65.42	6.2	61.85	6.4
50.83	1.2	66.32	1.8	67.7	3.5	66.74	4.6	66.74	5.7	65.6	6.5	65.37	6.2	61.9	6.4
50.88	1.2	66.34	1.8	67.75	3.5	66.74	4.6	66.74	5.7	65.63	6.5	65.34	6.2	61.94	6.4
50.92	1.2	66.35	1.8	67.79	3.5	66.74	4.6	66.74	5.7	65.65	6.5	65.3	6.2	61.98	6.4
50.96	1.2	66.36	1.8	67.82	3.5	66.74	4.6	66.74	5.7	65.69	6.5	65.26	6.2	62.01	6.4
51	1.2	66.37	1.8	67.85	3.5	66.74	4.6	66.74	5.7	65.72	6.5	65.22	6.2	62.05	6.4
51.04	1.2	66.37	1.8	67.9	3.5	66.74	4.6	66.74	5.7	65.75	6.5	65.18	6.2	62.08	6.4
51.08	1.2	66.37	1.8	67.95	3.5	66.74	4.6	66.74	5.7	65.8	6.5	65.14	6.2	62.12	6.4
51.12	1.2	66.37	1.8	67.97	3.5	66.74	4.6	66.74	5.7	65.83	6.5	65.1	6.2	62.16	6.4
51.16	1.2	66.37	1.8	68.02	3.5	66.74	4.6	66.74	5.7	65.89	6.5	65.06	6.2	62.19	6.4
51.21	1.2	66.37	1.8	68.06	3.5	66.74	4.6	66.74	5.7	65.93	6.5	65.02	6.2	62.24	6.4
51.25	1.2	66.37	1.8	68.08	3.5	66.74	4.6	66.74	5.7	65.98	6.5	64.98	6.2	62.29	6.4
51.29	1.2	66.37	1.8	68.11	3.5	66.74	4.6	66.74	5.7	66.02	6.5	64.94	6.2	62.32	6.4
51.33	1.2	66.37	1.8	68.13	3.5	66.74	4.6	66.74	5.7	66.06	6.5	64.9	6.2	62.37	6.4
51.37	1.2	66.37	1.8	68.15	3.5	66.74	4.6	66.74	5.7	66.11	6.5	64.84	6.2	62.4	6.4
51.41	1.2	66.37	1.8	68.17	3.5	66.74	4.6	66.74	5.7	66.15	6.5	64.8	6.1	62.45	6.4
51.46	1.2	66.37	1.8	68.19	3.5	66.74	4.6	66.74	5.7	66.19	6.5	64.75	6.1	62.48	6.4
51.5	1.2	66.37	1.8	68.2	3.5	66.74	4.6	66.74	5.7	66.23	6.5	64.7	6.1	62.52	6.4
51.54	1.2	66.37	1.8	68.2	3.5	66.74	4.6	66.74	5.7	66.27	6.5	64.67	6.1	62.55	6.4
51.58	1.2	66.37	1.8	68.2	3.5	66.74	4.6	66.74	5.7	66.32	6.5	64.64	6.1	62.6	6.4
51.6	1.2	66.37	1.8	68.2	3.5	66.74	4.6	66.74	5.7	66.35	6.5	64.59	6.1	62.65	6.4
51.64	1.2	66.37	1.8	68.2	3.5	66.74	4.6	66.74	5.7	66.39	6.5	64.57	6.1	62.7	6.4
51.68	1.2	66.37	1.8	68.2	3.5	66.74	4.6	66.74	5.7	66.43	6.5	64.53	6.1	62.75	6.5
51.72	1.2	66.37	1.8	68.2	3.5	66.74	4.6	66.74	5.7	66.47	6.5	64.49	6.1	62.78	6.5
51.77	1.2	66.37	1.8	68.2	3.5	66.74	4.6	66.74	5.7	66.51	6.5	64.44	6.1	62.83	6.4
51.81	1.2	66.37	1.8	68.2	3.5	66.74	4.6	66.74	5.7	66.55	6.5	64.4	6.1	62.86	6.4
51.86	1.2	66.37	1.8	68.2	3.5	66.74	4.6	66.74	5.7	66.59	6.5	64.36	6.1	62.89	6.4
51.9	1.2	66.37	1.8	68.2	3.5	66.74	4.6	66.74	5.7	66.63	6.5	64.31	6.1	62.93	6.5
51.94	1.2	66.37	1.8	68.2	3.5	66.74	4.6	66.74	5.7	66.67	6.5	64.28	6.1	62.97	6.5
51.97	1.2	66.37	1.8	68.2	3.5	66.74	4.6	66.74	5.7	66.69	6.5	64.24	6.1	63.01	6.5
52.01	1.2	66.37	1.8	68.2	3.5	66.74	4.6	66.74	5.7	66.71	6.5	64.2	6.1	63.05	6.5
52.04	1.2	66.37	1.8	68.2	3.5	66.74	4.6	66.74	5.7	66.73	6.5	64.16	6.1	63.09	6.5
52.08	1.2	66.37	1.8	68.2	3.5	66.74	4.6	66.74	5.7	66.74	6.5	64.11	6.1	63.14	6.5
52.12	1.2	66.37	1.8	68.2	3.5	66.74	4.6	66.74	5.7	66.74	6.5	64.06	6.1	63.18	6.5
52.16	1.2	66.37	1.8	68.2	3.5	66.74	4.6	66.74	5.7	66.74	6.5	64.01	6.1	63.22	6.5
52.2	1.2	66.37	1.8	68.2	3.5	66.74	4.6	66.74	5.7	66.74	6.5	63.96	6.1	63.26	6.5
52.24	1.2	66.37	1.8	68.2	3.5	66.74	4.6	66.74	5.7	66.74	6.5	63.91	6.1	63.3	6.5
52.28	1.2	66.37	1.8	68.2	3.5	66.74	4.6	66.74	5.7	66.74	6.5	63.86	6.1	63.35	6.5
52.32	1.2	66.37	1.8	68.2	3.5	66.74	4.6	66.74	5.7	66.74	6.5	63.82	6.1	63.39	6.5
52.36	1.2	66.37	1.8	68.2	3.5	66.74	4.6	66.74	5.7	66.74	6.5	63.79	6	63.43	6.5
52.4	1.2	66.37	1.8	68.2	3.5	66.74	4.6	66.74	5.7	66.74	6.5	63.74	6.1	63.47	6.5
52.44	1.2	66.37	1.8	68.2	3.5	66.74	4.6	66.74	5.7	66.74	6.5	63.7	6.1	63.51	6.5
52.49	1.2	66.37	1.8	68.2	3.5	66.74	4.6	66.74	5.7	66.74	6.5	63.65	6.1	63.56	6.5
52.54	1.2	66.37	1.8	68.2	3.5	66.74	4.6	66.74	5.7	66.74	6.5	63.62	6.1	63.6	6.5
52.58	1.2	66.37	1.8	68.2	3.5	66.74	4.6	66.74	5.7	66.74	6.5	63.58	6	63.65	6.5
52.61	1.2	66.37	1.8	68.2	3.5	66.74	4.6	66.74	5.7	66.74	6.5	63.53	6	63.69	6.5
52.65	1.2	66.37	1.8	68.2	3.5	66.74	4.6	66.74	5.7	66.74	6.5	63.49	6	63.73	6.6
52.69	1.2	66.37	1.8	68.2	3.5	66.74	4.6	66.74	5.7	66.74	6.5	63.45	6	63.77	6.6
52.73	1.2	66.37	1.8	68.2	3.5	66.74	4.6	66.74	5.7	66.74	6.5	63.41	6	63.81	6.6
52.77	1.2	66.37	1.8	68.2	3.5	66.74	4.6	66.74	5.7	66.74	6.5	63.38	6	63.85	6.6
52.81	1.2	66.37	1.8	68.2	3.5	66.74	4.6	66.74	5.7	66.74	6.5	63.33	6	63.89	6.6
52.85	1.2	66.37	1.8	68.2	3.5	66.74	4.6	66.74	5.7	66.74	6.5	63.28	6	63.94	6.5
52.89	1.2	66.37	1.8	68.2	3.5	66.74	4.6	66.74	5.7	66.74	6.5	63.25	6	63.99	6.6
52.93	1.2	66.37	1.8	68.2	3.5	66.74	4.6	66.74	5.7	66.74	6.5	63.21	6	64.04	6.6
52.96	1.2	66.37	1.8	68.2	3.5	66.74	4.6	66.74	5.7	66.74	6.5	63.16	6	64.09	6.6
52.99	1.2	66.37	1.8	68.2	3.5	66.74	4.6	66.74	5.7	66.74	6.5	63.11	6	64.14	6.6
53.03	1.2	66.37	1.8	68.2	3.5	66.74	4.6	66.74	5.7	66.74	6.5	63.08	6	64.19	6.6
53.07	1.2	66.37	1.8	68.2	3.5	66.74	4.6	66.74	5.7	66.74	6.5	63.06	6	64.22	6.6
53.11	1.2	66.37	1.8	68.2	3.5	66.74	4.6	66.74	5.7	66.74	6.5	63.01	6	64.26	6.6
53.16	1.2	66.37	1.8	68.2	3.5	66.74	4.6	66.74	5.7	66.74	6.5	62.88	6	64.38	6.6
53.2	1.2	66.37	1.8	68.2	3.5	66.74	4.6	66.74	5.7	66.74	6.5	62.85	6	64.43	6.6
53.24	1.2	66.37	1.8	68.2	3.5	66.74	4.6	66.74	5.7	66.74	6.5	62.81	6	64.48	6.6
53.27	1.2	66.37	1.8	68.2	3.5	66.74	4.6	66.74	5.7	66.74	6.5	62.78	6	64.53	6.6
53.31	1.2	66.37	1.8	68.2	3.5	66.74	4.6	66.74	5.7	66.74	6.5	62.73	6	64.57	6.6
53.35	1.2	66.37	1.8	68.2	3.5	66.74	4.6	66.74	5.7	66.74	6.5	62.68	6	64.62	6.6
53.39	1.2	66.37	1.8	68.2	3.5	66.74	4.6	66.74	5.7	66.74	6.5	62.64	6	64.67	6.6
53.43	1.2	66.37	1.8	68.2	3.5	66.74	4.6	66.74	5.7	66.74	6.5	62.61	6	64.73	6.6
53.46	1.2	66.37	1.8	68.2	3.5	66.74	4.6	66.74	5.7	66.74	6.5	62.58	6	64.78	6.6
53.5	1.2	66.37	1.8	68.2	3.5	66.74	4.6	66.74	5.7	66.74	6.5	62.54	6	64.82	6.6
53.55	1.2	66.37	1.8	68.2	3.5	66.74	4.6	66.74	5.7	66.74	6.5	62.5	6	64.88	6.6
53.59	1.2	66.37	1.8	68.2	3.5	66.74	4.6	66.74	5.7	66.74	6.5	62.46	6	64.93	6.6
53.63	1.2	66.37	1.8	68.2	3.5	66.74	4.6	66.74	5.7	66.74	6.5	62.42	6	64.98	6.6
53.67	1.2	66.37	1.8	68.2	3.5	66.74	4.6	66.74	5.7	66.74	6.5	62.38	6	65.03	6.6
53.72	1.2	66.37	1.8	68.2	3.5	66.74	4.6	66.74	5.7	66.74	6.5	62.34	5.9	65.08	6.7
53.77	1.2	66.37	1.8	68.2	3.5	66.74	4.6	66.74	5.7	66.74	6.5	62.29	5.9	65.13	6.7
53.79	1.2	66.37	1.8	68.2	3.5	66.74	4.6	66.74	5.7	66.74	6.5	62.25	5.9	65.18	6.7
53.84	1.2	66.37	1.7	68.2	3.5	66.74	4.6	66.74	5.7	66.74	6.5	62.22	5.9	65.23	6.7
53.89	1.2	66.37	1.7	68.2	3.5	66.74	4.6	66.74	5.7	66.74	6.5	62.17	5.9	65.28	6.7
53.94	1.2	66.37	1.7	68.2	3.5	66.74	4.6	66.74	5.7	66.74	6.5	62.13	5.9	65.33	6.7
53.99	1.2	66.37	1.7	68.2	3.5	66.74	4.6	66.74	5.7	66.74	6.5	62.09	5.9	65.38	6.7
54.04	1.2	66.37	1.7	68.2	3.5	66.74	4.6	66.74	5.7	66.74	6.5	62.04	5.9	65.43	6.7
54.1	1.2	66.37	1.7	68.2	3.5	66.74	4.6	66.74	5.7	66.74	6.5	61.99	5.9	65.48	6.7
54.14	1.2	66.37	1.7	68.2	3.5	66.74	4.6	66.74	5.7	66.74	6.5	61.94	5.9	65.52	6.7
54.19	1.2	66.37	1.7	68.2	3.5	66.74	4.6	66.74	5.7	66.74	6.5	61.9	5.9	65.56	6.7
54.24	1.2	66.37	1.7	68.2	3.5	66.74	4.6	66.74	5.7	66.74	6.5	61.85	5.9	65.61	6.7
54.28	1.2	66.37	1.7	68.2	3.5	66.74	4.6	66.74	5.7	66.74	6.5	61.8	5.9	65.66	6.7
54.31	1.2	66.37	1.7	68.2	3.5	66.74	4.6	66.74	5.7	66.74	6.5	61.75	5.9	65.7	6.7
54.36	1.2	66.37	1.7	68.2	3.5	66.74	4.6	66.74	5.7	66.74	6.5	61.71	5.9	65.76	6.7
54.39	1.2	66.37	1.7	68.2	3.5	66.74	4.6	66.74	5.7	66.74	6.5	61.67	5.9	65.81	6.7
54.44	1.2	66.37	1.7	68.2	3.5	66.74	4.6	66.74	5.7	66.74	6.5	61.63	5.9	65.85	6.7
54.47	1.2	66.37	1.7	68.2	3.5	66.73	4.6	66.74	5.7	66.74	6.5	61.59	5.9	65.9	6.7
54.51	1.2	66.37	1.7	68.2	3.5	66.72	4.6	66.74	5.7	66.74	6.5	61.55	5.9	65.94	6.7
54.55	1.2	66.37	1.7	68.2	3.5	66.69	4.6	66.74	5.6	66.74	6.5	61.5	5.9	65.99	6.8
54.59	1.2	66.37	1.7	68.2	3.5	66.67	4.6	66.74	5.6	66.74	6.5	61.45	5.9	66.03	6.8
54.63	1.2	66.37	1.7	68.2	3.5	66.63	4.6	66.74	5.6	66.74	6.5	61.41	5.8	66.06	6.8
54.67	1.2	66.37	1.7	68.2	3.5	66.6	4.5	66.74	5.6	66.74	6.5	61.38	5.9	66.11	6.8
54.72	1.2	66.37	1.7	68.2	3.5	66.57	4.5	66.74	5.6	66.74	6.5	61.33	5.8	66.15	6.8
54.76	1.2	66.37	1.7	68.2	3.5	66.52	4.5	66.74	5.6	66.74	6.5	61.3	5.8	66.19	6.8
54.8	1.2	66.37	1.7	68.2	3.5	66.48	4.5	66.74	5.6	66.74	6.5	61.25	5.8	66.23	6.8
54.84	1.2	66.37	1.7	68.2	3.5	66.43	4.5	66.74	5.6	66.74	6.4	61.2	5.8	66.26	6.8
54.88	1.2	66.37	1.7	68.2	3.5	66.39	4.5	66.74	5.6	66.74	6.4	61.16	5.8	66.3	6.8
54.92	1.2	66.37	1.7	68.2	3.5	66.34	4.5	66.74	5.6	66.74	6.4	61.12	5.8	66.34	6.8
54.96	1.2	66.37	1.7	68.2	3.5	66.3	4.5	66.74	5.6	66.74	6.4	61.08	5.8	66.4	6.8
55.01	1.2	66.37	1.7	68.2	3.5	66.25	4.5	66.74	5.6	66.74	6.4	61.04	5.8	66.44	6.8
55.06	1.2	66.37	1.7	68.2	3.5	66.2	4.5	66.74	5.6	66.74	6.5	61.01	5.8	66.48	6.8
55.11	1.2	66.37	1.7	68.2	3.5	66.16	4.5	66.74	5.6	66.74	6.5	60.96	5.8	66.52	6.8
55.13	1.2	66.37	1.7	68.2	3.5	66.11	4.5	66.74	5.6	66.74	6.5	60.91	5.8	66.56	6.8
55.19	1.2	66.37	1.7	68.2	3.5	66.06	4.5	66.74	5.6	66.74	6.4	60.85	5.8	66.58	6.8
55.23	1.2	66.37	1.7	68.2	3.5	66.01	4.5	66.74	5.6	66.74	6.4	60.81	5.8	66.61	6.8
55.28	1.2	66.37	1.7	68.2	3.5	65.83	4.5	66.74	5.6	66.74	6.5	60.75	5.8	66.65	6.8
55.33	1.2	66.37	1.7	68.2	3.5	65.8	4.4	66.74	5.6	66.74	6.5	60.7	5.8	66.67	6.8
55.38	1.2	66.37	1.7	68.2	3.5	65.75	4.4	66.74	5.6	66.74	6.4	60.66	5.8	66.69	6.8
55.42	1.2	66.37	1.7	68.2	3.5	65.72	4.4	66.73	5.6	66.74	6.4	60.6	5.8	66.7	6.8
55.47	1.2	66.37	1.7	68.2	3.5	65.67	4.4	66.72	5.6	66.74	6.4	60.56	5.8	66.71	6.8
55.52	1.2	66.37	1.7	68.2	3.5	65.64	4.4	66.7	5.6	66.74	6.4	60.51	5.8	66.72	6.8
55.55	1.2	66.37	1.7	68.2	3.5	65.59	4.4	66.68	5.6	66.74	6.4	60.46	5.8	66.73	6.9
55.6	1.2	66.37	1.7	68.2	3.5	65.54	4.4	66.65	5.6	66.74	6.4	60.41	5.8	66.73	6.8
55.63	1.2	66.37	1.7	68.2	3.5	65.49	4.4	66.63	5.6	66.74	6.5	60.35	5.8	66.74	6.8
55.68	1.2	66.37	1.7	68.2	3.5	65.44	4.4	66.58	5.6	66.74	6.4	60.31	5.8	66.74	6.8
55.73	1.2	66.37	1.7	68.2	3.5	65.39	4.4	66.54	5.6	66.74	6.4	60.27	5.7	66.74	6.8
55.77	1.2	66.37	1.7	68.2	3.5	65.34	4.4	66.48	5.6	66.74	6.4	60.22	5.7	66.74	6.8
55.81	1.2	66.37	1.7	68.2	3.5	65.29	4.4	66.44	5.6	66.74	6.4	60.16	5.7	66.74	6.8
55.85	1.2	66.37	1.7	68.2	3.5	65.24	4.4	66.4	5.6	66.74	6.4	60.13	5.7	66.74	6.9
55.89	1.2	66.37	1.7	68.2	3.5	65.19	4.4	66.36	5.6	66.74	6.4	60.04	5.7	66.74	6.9
55.93	1.2	66.37	1.7	68.2	3.5	65.14	4.4	66.33	5.6	66.74	6.4	60	5.7	66.74	6.9
55.97	1.2	66.37	1.7	68.2	3.5	65.09	4.4	66.29	5.6	66.74	6.4	59.95	5.7	66.74	6.9
56.01	1.2	66.37	1.7	68.2	3.5	65.04	4.4	66.24	5.6	66.74	6.4	59.91	5.7	66.74	6.9
56.05	1.2	66.37	1.7	68.2	3.5	64.99	4.4	66.21	5.6	66.74	6.4	59.87	5.7	66.74	6.9
56.1	1.2	66.37	1.7	68.2	3.5	64.94	4.4	66.15	5.6	66.74	6.4	59.82	5.7	66.74	6.9
56.13	1.2	66.37	1.7	68.2	3.5	64.9	4.4	66.1	5.6	66.74	6.4	59.77	5.7	66.74	6.8
56.18	1.2	66.37	1.7	68.2	3.5	64.86	4.3	66.06	5.5	66.74	6.4	59.72	5.7	66.74	6.8
56.21	1.2	66.37	1.7	68.2	3.5	64.82	4.4	66.01	5.5	66.74	6.4	59.68	5.7	66.74	6.8
56.26	1.2	66.37	1.7	68.2	3.5	64.78	4.4	65.98	5.5	66.74	6.4	59.63	5.7	66.74	6.9
56.3	1.2	66.37	1.7	68.2	3.5	64.74	4.3	65.94	5.5	66.74	6.4	59.59	5.7	66.74	6.9
56.35	1.2	66.37	1.7	68.2	3.5	64.69	4.3	65.91	5.5	66.74	6.4	59.53	5.7	66.74	6.9
56.4	1.2	66.37	1.7	68.2	3.5	64.65	4.3	65.85	5.5	66.74	6.4	59.48	5.7	66.74	6.8
56.45	1.2	66.37	1.7	68.2	3.5	64.6	4.3	65.81	5.5	66.74	6.4	59.44	5.7	66.74	6.9
56.5	1.2	66.37	1.7	68.2	3.5	64.55	4.3	65.78	5.5	66.74	6.4	59.39	5.7	66.74	6.8
56.55	1.3	66.37	1.7	68.2	3.5	64.5	4.3	65.74	5.5	66.74	6.4	59.34	5.7	66.74	6.8
56.6	1.2	66.37	1.7	68.2	3.5	64.45	4.3	65.69	5.5	66.74	6.4	59.29	5.7	66.74	6.9
56.64	1.2	66.36	1.7	68.2	3.5	64.41	4.3	65.65	5.5	66.74	6.4	59.24	5.7	66.74	6.8
56.69	1.2	66.34	1.7	68.2	3.5	64.37	4.3	65.61	5.5	66.74	6.4	59.19	5.7	66.74	6.8
56.72	1.2	66.32	1.7	68.2	3.5	64.33	4.3	65.57	5.5	66.74	6.4	59.14	5.6	66.74	6.8
56.77	1.2	66.29	1.7	68.2	3.5	64.3	4.3	65.53	5.5	66.74	6.4	59.09	5.6	66.74	6.8
56.81	1.2	66.25	1.7	68.2	3.5	64.25	4.3	65.48	5.5	66.74	6.4	59.04	5.6	66.74	6.8
56.84	1.2	66.2	1.7	68.2	3.5	64.2	4.3	65.43	5.5	66.74	6.4	58.99	5.6	66.74	6.9
56.89	1.2	66.16	1.7	68.2	3.5	64.17	4.3	65.38	5.5	66.74	6.4	58.94	5.6	66.74	6.8
56.94	1.2	66.12	1.7	68.2	3.5	64.13	4.3	65.33	5.5	66.74	6.4	58.89	5.6	66.74	6.8
56.97	1.2	66.07	1.7	68.2	3.5	64.1	4.3	65.28	5.5	66.74	6.4	58.85	5.6	66.74	6.8
57.02	1.2	66.03	1.7	68.2	3.5	64.06	4.3	65.23	5.5	66.74	6.4	58.8	5.6	66.74	6.8
57.07	1.3	65.98	1.7	68.2	3.5	64.02	4.3	65.18	5.5	66.74	6.4	58.76	5.6	66.74	6.8
57.1	1.2	65.93	1.7	68.2	3.5	63.99	4.3	65.14	5.5	66.74	6.4	58.71	5.6	66.74	6.8
57.14	1.2	65.89	1.7	68.2	3.5	63.94	4.3	65.1	5.5	66.74	6.4	58.66	5.6	66.74	6.8
57.18	1.2	65.85	1.7	68.2	3.5	63.89	4.3	65.06	5.5	66.74	6.4	58.59	5.6	66.74	6.8
57.22	1.2	65.81	1.7	68.2	3.5	63.85	4.2	65.02	5.5	66.74	6.4	58.55	5.6	66.74	6.8
57.26	1.2	65.77	1.7	68.2	3.5	63.81	4.3	64.98	5.4	66.74	6.4	58.52	5.6	66.74	6.8
57.3	1.2	65.74	1.7	68.2	3.5	63.77	4.3	64.94	5.4	66.74	6.4	58.48	5.6	66.74	6.8
57.34	1.2	65.69	1.7	68.2	3.5	63.73	4.3	64.9	5.4	66.74	6.4	58.44	5.6	66.74	6.8
57.38	1.3	65.65	1.7	68.2	3.5	63.7	4.3	64.86	5.4	66.74	6.3	58.39	5.6	66.74	6.8
57.41	1.2	65.62	1.7	68.2	3.5	63.66	4.2	64.82	5.5	66.74	6.3	58.34	5.5	66.74	6.8
57.46	1.2	65.58	1.7	68.2	3.5	63.62	4.2	64.79	5.4	66.74	6.3	58.3	5.5	66.74	6.8
57.51	1.2	65.54	1.7	68.2	3.5	63.59	4.2	64.75	5.4	66.74	6.4	58.25	5.5	66.74	6.8
57.56	1.2	65.5	1.7	68.2	3.5	63.56	4.2	64.7	5.4	66.74	6.3	58.21	5.5	66.74	6.8
57.6	1.2	65.46	1.7	68.2	3.5	63.51	4.2	64.66	5.4	66.74	6.3	58.17	5.5	66.74	6.8
57.64	1.2	65.41	1.7	68.2	3.5	63.46	4.2	64.62	5.4	66.74	6.3	58.13	5.5	66.74	6.8
57.68	1.2	65.39	1.7	68.2	3.5	63.43	4.2	64.58	5.4	66.74	6.3	58.1	5.5	66.74	6.8
57.73	1.2	65.35	1.7	68.2	3.5	63.38	4.2	64.54	5.4	66.74	6.3	58.05	5.5	66.74	6.8
57.76	1.2	65.32	1.7	68.2	3.5	63.33	4.2	64.52	5.4	66.74	6.3	58	5.5	66.74	6.8
57.8	1.2	65.29	1.7	68.2	3.5	63.3	4.2	64.48	5.4	66.74	6.3	57.94	5.5	66.74	6.8
57.85	1.2	65.26	1.7	68.2	3.5	63.25	4.2	64.44	5.4	66.74	6.3	57.9	5.5	66.74	6.8
57.88	1.2	65.24	1.7	68.2	3.5	63.22	4.2	64.4	5.4	66.74	6.3	57.86	5.5	66.74	6.8
57.93	1.3	65.21	1.7	68.2	3.5	63.17	4.2	64.36	5.4	66.74	6.3	57.82	5.5	66.74	6.8
57.97	1.2	65.17	1.6	68.2	3.5	63.14	4.2	64.32	5.4	66.74	6.3	57.78	5.5	66.74	6.8
58.01	1.2	65.14	1.6	68.2	3.5	63.09	4.2	64.27	5.4	66.73	6.3	57.74	5.5	66.74	6.8
58.04	1.3	65.1	1.6	68.2	3.5	63.04	4.2	64.23	5.4	66.72	6.3	57.7	5.5	66.74	6.8
58.08	1.3	65.07	1.6	68.2	3.5	62.99	4.2	64.19	5.4	66.7	6.3	57.66	5.5	66.74	6.8
58.12	1.3	65.04	1.6	68.2	3.5	62.94	4.2	64.15	5.4	66.69	6.3	57.62	5.5	66.74	6.8
58.16	1.3	65.02	1.7	68.2	3.5	62.9	4.2	64.11	5.4	66.66	6.3	57.58	5.5	66.74	6.8
58.2	1.3	64.99	1.7	68.2	3.5	62.86	4.2	64.07	5.4	66.63	6.3	57.54	5.5	66.74	6.8
58.24	1.3	64.95	1.6	68.2	3.5	62.83	4.2	64.03	5.4	66.62	6.4	57.49	5.5	66.74	6.8
58.28	1.3	64.92	1.6	68.2	3.5	62.8	4.2	63.99	5.4	66.59	6.3	57.44	5.5	66.74	6.8
58.32	1.3	64.89	1.6	68.2	3.5	62.76	4.1	63.95	5.4	66.56	6.3	57.4	5.5	66.74	6.8
58.37	1.3	64.86	1.6	68.2	3.5	62.73	4.2	63.9	5.4	66.53	6.3	57.34	5.5	66.74	6.8
58.41	1.3	64.82	1.6	68.2	3.5	62.7	4.2	63.86	5.4	66.51	6.3	57.3	5.5	66.74	6.8
58.45	1.3	64.78	1.6	68.2	3.5	62.64	4.1	63.82	5.3	66.47	6.3	57.25	5.4	66.74	6.8
58.49	1.3	64.74	1.6	68.2	3.5	62.6	4.1	63.78	5.3	66.44	6.3	57.2	5.4	66.74	6.8
58.52	1.3	64.7	1.6	68.2	3.5	62.57	4.1	63.74	5.3	66.41	6.3	57.16	5.4	66.74	6.8
58.57	1.3	64.67	1.6	68.2	3.5	62.53	4.1	63.7	5.4	66.38	6.3	57.11	5.4	66.74	6.8
58.6	1.3	64.63	1.6	68.2	3.5	62.49	4.1	63.66	5.3	66.35	6.3	57.06	5.4	66.74	6.8
58.64	1.3	64.59	1.6	68.2	3.5	62.45	4.1	63.62	5.3	66.32	6.3	57.01	5.4	66.74	6.9
58.68	1.3	64.54	1.6	68.2	3.5	62.41	4.1	63.58	5.3	66.29	6.3	56.96	5.4	66.74	6.8
58.73	1.3	64.49	1.6	68.2	3.5	62.38	4.1	63.54	5.3	66.26	6.3	56.9	5.4	66.74	6.8
58.78	1.3	64.44	1.6	68.2	3.5	62.33	4.1	63.49	5.3	66.23	6.3	56.86	5.4	66.74	6.9
58.82	1.3	64.39	1.6	68.2	3.5	62.3	4.1	63.44	5.3	66.2	6.3	56.81	5.4	66.74	6.9
58.87	1.3	64.34	1.6	68.2	3.5	62.26	4.1	63.39	5.3	66.17	6.3	56.76	5.4	66.74	6.9
58.92	1.3	64.29	1.6	68.2	3.5	62.23	4.1	63.34	5.3	66.13	6.3	56.62	5.4	66.74	6.9
58.96	1.3	64.25	1.6	68.2	3.5	62.18	4.1	63.29	5.3	66.1	6.3	56.59	5.4	66.74	6.9
59	1.3	64.21	1.6	68.2	3.5	62.13	4.1	63.26	5.3	66.05	6.3	56.55	5.4	66.74	6.9
59.04	1.3	64.17	1.6	68.2	3.5	62.09	4.1	63.22	5.3	66.02	6.3	56.52	5.4	66.74	6.9
59.08	1.3	64.13	1.6	68.2	3.5	62.05	4.1	63.18	5.3	65.99	6.3	56.47	5.4	66.74	6.9
59.12	1.3	64.09	1.6	68.2	3.5	62.02	4.1	63.14	5.3	65.96	6.2	56.44	5.4	66.74	6.9
59.17	1.3	64.05	1.6	68.2	3.5	61.99	4.1	63.1	5.3	65.91	6.2	56.39	5.4	66.74	6.9
59.21	1.3	64.02	1.6	68.2	3.5	61.94	4.1	63.06	5.3	65.86	6.2	56.36	5.4	66.74	6.9
59.26	1.3	63.97	1.6	68.19	3.5	61.91	4.1	63.03	5.3	65.81	6.2	56.32	5.4	66.74	6.9
59.3	1.3	63.92	1.6	68.19	3.5	61.88	4.1	62.99	5.3	65.76	6.2	56.27	5.3	66.74	6.9
59.35	1.3	63.87	1.6	68.18	3.5	61.84	4.1	62.94	5.3	65.71	6.2	56.23	5.4	66.74	6.9
59.39	1.3	63.82	1.6	68.16	3.5	61.79	4.1	62.89	5.3	65.66	6.2	56.18	5.3	66.74	6.9
59.43	1.3	63.78	1.6	68.14	3.5	61.74	4.1	62.86	5.3	65.61	6.2	56.14	5.3	66.74	6.9
59.47	1.3	63.74	1.6	68.13	3.5	61.69	4.1	62.82	5.3	65.57	6.2	56.09	5.3	66.74	6.9
59.51	1.3	63.7	1.6	68.11	3.5	61.64	4	62.77	5.3	65.51	6.2	56.04	5.3	66.74	6.9
59.55	1.3	63.66	1.6	68.09	3.5	61.6	4	62.73	5.3	65.46	6.2	55.99	5.3	66.74	6.9
59.59	1.3	63.62	1.6	68.06	3.5	61.56	4	62.69	5.2	65.41	6.2	55.93	5.3	66.74	6.9
59.64	1.3	63.58	1.6	68.04	3.5	61.51	4	62.65	5.3	65.36	6.2	55.89	5.3	66.74	6.9
59.68	1.3	63.54	1.6	68.01	3.5	61.48	4	62.61	5.3	65.32	6.2	55.84	5.3	66.74	6.9
59.72	1.3	63.51	1.6	67.98	3.5	61.44	4	62.59	5.3	65.27	6.1	55.78	5.3	66.74	6.9
59.76	1.3	63.46	1.5	67.95	3.5	61.39	4	62.55	5.2	65.22	6.2	55.73	5.3	66.74	6.9
59.8	1.3	63.43	1.5	67.91	3.5	61.35	4	62.51	5.2	65.18	6.2	55.69	5.3	66.74	6.9
59.83	1.3	63.38	1.5	67.88	3.5	61.31	4	62.47	5.2	65.14	6.2	55.64	5.3	66.74	6.9
59.86	1.3	63.33	1.5	67.86	3.5	61.27	4	62.43	5.2	65.1	6.2	55.59	5.3	66.74	6.9
59.89	1.3	63.29	1.5	67.83	3.5	61.23	4	62.38	5.2	65.06	6.2	55.54	5.3	66.74	6.9
59.94	1.3	63.25	1.5	67.79	3.5	61.18	4	62.34	5.2	65.03	6.2	55.49	5.3	66.74	6.9
59.98	1.3	63.21	1.5	67.77	3.5	61.14	4	62.3	5.2	64.97	6.2	55.44	5.3	66.74	6.9
60.02	1.3	63.17	1.5	67.74	3.4	61.1	4	62.26	5.2	64.93	6.2	55.41	5.3	66.74	6.9
60.06	1.3	63.12	1.5	67.71	3.4	61.07	4	62.22	5.2	64.88	6.2	55.36	5.3	66.74	6.9
60.1	1.3	63.07	1.5	67.68	3.4	61.03	4	62.18	5.2	64.84	6.2	55.31	5.3	66.74	6.9
60.15	1.3	63.03	1.5	67.65	3.4	60.99	4	62.14	5.2	64.8	6.1	55.27	5.3	66.74	6.9
60.18	1.3	62.99	1.5	67.61	3.4	60.94	4	62.1	5.2	64.77	6.1	55.22	5.2	66.74	6.9
60.22	1.2	62.95	1.5	67.58	3.4	60.91	4	62.06	5.2	64.72	6.1	55.18	5.2	66.74	6.9
60.26	1.3	62.9	1.5	67.54	3.4	60.86	4	62.02	5.2	64.68	6.1	55.14	5.2	66.74	6.9
60.3	1.3	62.87	1.5	67.51	3.4	60.82	4	61.99	5.2	64.63	6.1	55.1	5.2	66.74	6.9
60.35	1.3	62.82	1.5	67.49	3.4	60.78	4	61.96	5.2	64.6	6.1	55.06	5.2	66.74	6.9
60.39	1.3	62.78	1.5	67.46	3.4	60.74	4	61.91	5.2	64.54	6.1	55.02	5.2	66.74	6.9
60.43	1.3	62.73	1.5	67.42	3.4	60.71	4	61.86	5.2	64.49	6.1	54.98	5.2	66.74	6.9
60.47	1.3	62.68	1.5	67.39	3.4	60.66	3.9	61.81	5.2	64.45	6.1	54.93	5.2	66.74	6.9
60.51	1.3	62.63	1.5	67.36	3.4	60.62	4	61.76	5.2	64.41	6.1	54.89	5.2	66.74	6.9
60.55	1.3	62.57	1.5	67.33	3.4	60.58	4	61.71	5.2	64.37	6.1	54.85	5.2	66.74	6.9
60.6	1.3	62.54	1.5	67.3	3.4	60.55	4	61.67	5.2	64.33	6.1	54.8	5.2	66.74	6.9
60.64	1.3	62.49	1.5	67.27	3.4	60.5	4	61.64	5.2	64.3	6.1	54.75	5.2	66.74	6.9
60.68	1.3	62.44	1.5	67.24	3.4	60.45	4	61.6	5.2	64.26	6.1	54.7	5.2	66.74	6.9
60.72	1.3	62.4	1.5	67.21	3.4	60.42	4	61.56	5.2	64.23	6.1	54.65	5.2	66.74	6.9
60.75	1.3	62.36	1.5	67.19	3.4	60.38	4	61.51	5.2	64.19	6.1	54.6	5.2	66.74	6.9
60.8	1.3	62.32	1.5	67.15	3.4	60.34	4	61.46	5.2	64.15	6.1	54.55	5.2	66.74	6.9
60.85	1.3	62.29	1.5	67.12	3.4	60.31	3.9	61.41	5.2	64.11	6.1	54.5	5.2	66.74	6.9
60.89	1.3	62.24	1.5	67.09	3.4	60.26	3.9	61.37	5.2	64.07	6.1	54.45	5.2	66.74	6.9
60.93	1.3	62.18	1.5	67.06	3.4	60.22	3.9	61.34	5.2	64.02	6.1	54.4	5.2	66.74	6.8
60.97	1.3	62.14	1.5	67.04	3.4	60.18	3.9	61.29	5.1	63.97	6.1	54.35	5.2	66.74	6.8
61.01	1.3	62.1	1.5	67.01	3.4	60.14	3.9	61.26	5.1	63.92	6.1	54.3	5.2	66.74	6.8
61.06	1.3	62.06	1.5	66.97	3.4	60.1	3.9	61.22	5.1	63.88	6.1	54.25	5.1	66.74	6.8
61.09	1.3	62.02	1.5	66.94	3.4	60.06	3.9	61.18	5.1	63.83	6.1	54.2	5.1	66.74	6.8
61.14	1.3	61.99	1.5	66.91	3.4	60.02	3.9	61.14	5.1	63.79	6.1	54.15	5.1	66.74	6.8
61.17	1.3	61.95	1.5	66.88	3.4	59.99	3.9	61.1	5.1	63.75	6.1	54.1	5.1	66.74	6.8
61.21	1.3	61.92	1.5	66.86	3.4	59.94	3.9	61.05	5.1	63.71	6.1	54.05	5.1	66.74	6.8
61.25	1.3	61.87	1.4	66.82	3.4	59.89	3.9	61.01	5.1	63.66	6	54	5.1	66.74	6.8
61.29	1.3	61.84	1.4	66.79	3.4	59.85	3.9	60.97	5.1	63.61	6.1	53.96	5.1	66.74	6.8
61.33	1.3	61.79	1.4	66.77	3.4	59.8	3.9	60.93	5.1	63.58	6.1	53.91	5.1	66.74	6.8
61.36	1.3	61.74	1.4	66.73	3.4	59.75	3.9	60.89	5.1	63.53	6.1	53.86	5.1	66.74	6.8
61.39	1.3	61.69	1.4	66.7	3.3	59.71	3.9	60.84	5.1	63.49	6	53.81	5.1	66.74	6.8
61.42	1.3	61.65	1.5	66.67	3.4	59.66	3.9	60.79	5.1	63.45	6	53.76	5.1	66.74	6.8
61.46	1.3	61.61	1.4	66.64	3.4	59.62	3.9	60.75	5.1	63.41	6	53.71	5.1	66.74	6.8
61.5	1.3	61.57	1.4	66.61	3.3	59.58	3.9	60.72	5.1	63.37	6	53.67	5.1	66.73	6.8
61.52	1.3	61.54	1.4	66.58	3.4	59.53	3.9	60.67	5.1	63.33	6	53.63	5.1	66.72	6.8
61.55	1.3	61.49	1.4	66.55	3.3	59.49	3.9	60.63	5.1	63.29	6	53.59	5.1	66.71	6.8
61.57	1.3	61.44	1.4	66.51	3.4	59.45	3.9	60.59	5.1	63.24	6	53.55	5.1	66.69	6.8
61.6	1.3	61.4	1.4	66.48	3.3	59.41	3.9	60.56	5.1	63.19	6	53.5	5.1	66.67	6.8
61.64	1.3	61.35	1.4	66.45	3.3	59.38	3.9	60.51	5.1	63.15	6	53.46	5.1	66.64	6.8
61.67	1.3	61.31	1.4	66.43	3.3	59.33	3.8	60.47	5.1	63.1	6	53.42	5.1	66.61	6.8
61.69	1.3	61.27	1.4	66.4	3.3	59.28	3.9	60.42	5.1	63.06	6	53.38	5.1	66.57	6.8
61.73	1.3	61.23	1.4	66.36	3.3	59.24	3.9	60.38	5.1	63.02	6	53.28	5.1	66.53	6.8
61.75	1.3	61.2	1.4	66.33	3.3	59.19	3.9	60.34	5.1	62.99	6	53.26	5	66.49	6.8
61.78	1.3	61.16	1.4	66.3	3.3	59.14	3.8	60.29	5.1	62.96	6	53.21	5	66.45	6.8
61.8	1.3	61.11	1.4	66.28	3.3	59.09	3.8	60.26	5	62.92	6	53.17	5	66.42	6.8
61.83	1.3	61.06	1.4	66.24	3.3	59.04	3.8	60.21	5	62.87	6	53.12	5	66.37	6.8
61.86	1.3	61.01	1.4	66.21	3.3	58.99	3.8	60.16	5	62.82	6	53.09	5	66.32	6.8
61.89	1.3	60.97	1.4	66.18	3.3	58.95	3.8	60.13	5	62.78	6	53.04	5	66.27	6.8
61.92	1.3	60.94	1.4	66.15	3.3	58.89	3.8	60.09	5	62.74	6	52.99	5	66.23	6.8
61.94	1.3	60.89	1.4	66.12	3.3	58.85	3.8	60.03	5	62.7	6	52.94	5	66.19	6.8
61.98	1.3	60.86	1.4	66.09	3.3	58.8	3.8	60	5	62.65	6	52.9	5	66.15	6.8
62.01	1.3	60.81	1.4	66.06	3.3	58.76	3.8	59.97	5	62.6	6	52.86	5	66.11	6.8
62.04	1.3	60.77	1.4	66.03	3.3	58.71	3.8	59.92	5	62.55	6	52.82	5	66.07	6.8
62.06	1.3	60.73	1.4	66	3.3	58.68	3.8	59.88	5	62.5	6	52.78	5	66.03	6.8
62.09	1.3	60.68	1.4	65.97	3.3	58.64	3.8	59.84	5	62.45	6	52.74	5	65.99	6.8
62.13	1.3	60.64	1.4	65.94	3.3	58.61	3.8	59.8	5	62.41	6	52.7	5	65.95	6.7
62.16	1.3	60.6	1.4	65.91	3.3	58.59	3.8	59.76	5	62.37	6	52.67	5	65.91	6.7
62.19	1.3	60.56	1.4	65.89	3.3	58.56	3.8	59.71	5	62.33	6	52.63	5	65.87	6.7
62.22	1.3	60.52	1.4	65.86	3.3	58.51	3.8	59.67	5	62.29	6	52.59	5	65.83	6.7
62.26	1.3	60.48	1.4	65.82	3.3	58.46	3.8	59.62	5	62.25	6	52.55	5	65.8	6.7
62.28	1.3	60.44	1.4	65.79	3.3	58.42	3.8	59.57	5	62.21	6	52.51	5	65.75	6.7
62.32	1.3	60.39	1.4	65.76	3.3	58.38	3.8	59.52	5	62.17	6	52.47	5	65.7	6.7
62.35	1.3	60.34	1.4	65.74	3.3	58.34	3.8	59.48	5	62.13	6	52.43	5	65.65	6.7
62.38	1.3	60.3	1.4	65.71	3.3	58.3	3.8	59.43	5	62.09	6	52.39	5	65.6	6.7
62.41	1.3	60.26	1.4	65.67	3.2	58.26	3.8	59.39	5	62.06	6	52.35	5	65.56	6.7
62.44	1.3	60.21	1.4	65.64	3.3	58.22	3.8	59.36	4.9	62.02	6	52.31	5	65.51	6.7
62.47	1.3	60.18	1.4	65.62	3.3	58.18	3.8	59.32	5	61.98	6	52.26	5	65.48	6.7
62.49	1.3	60.14	1.4	65.59	3.3	58.15	3.8	59.27	5	61.94	6	52.22	5	65.43	6.7
62.52	1.3	60.09	1.4	65.55	3.3	58.1	3.8	59.22	4.9	61.9	6	52.17	5	65.4	6.7
62.56	1.3	60.06	1.4	65.52	3.3	58.05	3.8	59.18	4.9	61.86	5.9	52.12	4.9	65.38	6.7
62.59	1.3	60.01	1.4	65.49	3.2	58	3.8	59.14	4.9	61.82	6	52.07	4.9	65.33	6.7
62.62	1.3	59.98	1.4	65.46	3.2	57.95	3.8	59.1	4.9	61.78	6	52.02	4.9	65.3	6.7
62.65	1.3	59.93	1.4	65.43	3.2	57.91	3.8	59.06	4.9	61.74	6	51.97	4.9	65.26	6.7
62.67	1.3	59.9	1.4	65.4	3.2	57.87	3.7	59.03	4.9	61.7	5.9	51.92	4.9	65.21	6.7
62.7	1.3	59.86	1.4	65.37	3.2	57.84	3.7	58.98	4.9	61.66	5.9	51.87	4.9	65.17	6.6
62.74	1.3	59.82	1.4	65.33	3.2	57.79	3.7	58.94	4.9	61.61	5.9	51.82	4.9	65.13	6.6
62.77	1.3	59.76	1.4	65.3	3.2	57.74	3.7	58.9	4.9	61.57	5.9	51.79	4.9	65.08	6.6
62.8	1.3	59.72	1.4	65.27	3.2	57.71	3.7	58.86	4.9	61.51	5.9	51.74	4.9	65.04	6.6
62.83	1.3	59.69	1.4	65.24	3.2	57.67	3.7	58.82	4.9	61.47	5.9	51.7	4.9	65	6.6
62.86	1.3	59.64	1.3	65.21	3.2	57.63	3.7	58.77	4.9	61.43	5.9	51.66	4.9	64.96	6.6
62.89	1.3	59.6	1.3	65.18	3.2	57.58	3.7	58.72	4.9	61.39	5.9	51.62	4.9	64.92	6.6
62.91	1.3	59.56	1.3	65.15	3.2	57.54	3.7	58.67	4.9	61.35	5.9	51.58	4.9	64.88	6.6
62.95	1.3	59.53	1.3	65.12	3.2	57.5	3.7	58.62	4.9	61.31	5.9	51.54	4.9	64.84	6.6
62.98	1.3	59.49	1.3	65.09	3.2	57.46	3.7	58.57	4.9	61.27	5.9	51.5	4.9	64.8	6.6
63.01	1.3	59.45	1.3	65.05	3.2	57.42	3.7	58.52	4.9	61.23	5.9	51.47	4.9	64.76	6.6
63.04	1.3	59.4	1.3	65.02	3.2	57.39	3.7	58.48	4.9	61.2	5.9	51.33	4.8	64.72	6.6
63.06	1.3	59.36	1.3	64.99	3.2	57.35	3.7	58.44	4.9	61.15	5.9	51.29	4.8	64.68	6.6
63.08	1.3	59.32	1.3	64.95	3.2	57.3	3.7	58.4	4.9	61.1	5.9	51.24	4.9	64.64	6.6
63.11	1.3	59.29	1.3	64.92	3.2	57.25	3.7	58.36	4.9	61.05	5.9	51.2	4.8	64.6	6.6
63.13	1.3	59.24	1.3	64.88	3.2	57.21	3.7	58.33	4.9	61	5.9	51.17	4.8	64.56	6.6
63.15	1.3	59.2	1.3	64.84	3.2	57.17	3.7	58.28	4.9	60.94	5.8	51.12	4.8	64.52	6.6
63.16	1.3	59.15	1.3	64.79	3.2	57.13	3.7	58.24	4.9	60.89	5.8	51.08	4.8	64.48	6.6
63.18	1.3	59.12	1.3	64.74	3.2	57.09	3.7	58.2	4.9	60.84	5.9	51.04	4.8	64.44	6.6
63.19	1.3	59.08	1.3	64.69	3.2	57.06	3.7	58.15	4.9	60.79	5.8	51.01	4.8	64.4	6.6
63.19	1.3	59.04	1.3	64.65	3.2	57.02	3.7	58.11	4.9	60.74	5.8	50.95	4.8	64.37	6.5
63.2	1.3	58.99	1.3	64.6	3.2	56.98	3.7	58.08	4.9	60.69	5.8	50.9	4.8	64.32	6.5
63.2	1.3	58.95	1.3	64.55	3.2	56.93	3.7	58.06	4.8	60.65	5.8	50.85	4.8	64.27	6.5
63.2	1.3	58.92	1.3	64.5	3.2	56.89	3.7	58.01	4.8	60.6	5.8	50.81	4.8	64.24	6.5
63.21	1.3	58.88	1.3	64.46	3.1	56.85	3.7	57.96	4.8	60.55	5.8	50.77	4.8	64.2	6.5
63.21	1.3	58.82	1.3	64.43	3.1	56.81	3.7	57.91	4.8	60.51	5.8	50.72	4.8	64.16	6.5
63.21	1.3	58.78	1.3	64.38	3.2	56.78	3.7	57.87	4.8	60.48	5.8	50.68	4.8	64.1	6.5
63.21	1.3	58.74	1.3	64.32	3.1	56.74	3.7	57.82	4.8	60.44	5.8	50.64	4.8	64.07	6.5
63.21	1.3	58.71	1.3	64.28	3.1	56.7	3.7	57.78	4.8	60.4	5.8	50.59	4.8	64.02	6.5
63.21	1.3	58.66	1.3	64.23	3.1	56.66	3.7	57.74	4.8	60.36	5.8	50.56	4.7	63.97	6.5
63.21	1.3	58.61	1.3	64.19	3.1	56.62	3.7	57.69	4.8	60.32	5.8	50.51	4.8	63.92	6.5
63.21	1.3	58.57	1.3	64.16	3.1	56.58	3.7	57.64	4.8	60.27	5.7	50.47	4.8	63.88	6.5
63.21	1.3	58.53	1.3	64.11	3.1	56.55	3.7	57.6	4.8	60.23	5.7	50.42	4.8	63.84	6.5
63.21	1.3	58.5	1.3	64.08	3.1	56.5	3.7	57.56	4.8	60.19	5.8	50.37	4.7	63.79	6.5
63.21	1.3	58.45	1.3	64.05	3.1	56.46	3.7	57.52	4.8	60.16	5.8	50.32	4.7	63.75	6.5
63.21	1.3	58.4	1.3	64.02	3.1	56.43	3.7	57.49	4.8	60.13	5.7	50.27	4.7	63.72	6.5
63.21	1.3	58.37	1.3	63.98	3.1	56.38	3.7	57.45	4.8	60.08	5.7	50.22	4.7	63.67	6.5
63.21	1.3	58.32	1.3	63.94	3.1	56.33	3.7	57.41	4.8	60.03	5.7	50.16	4.7	63.62	6.5
63.21	1.3	58.27	1.3	63.9	3.1	56.3	3.7	57.38	4.8	59.99	5.7	50.12	4.7	63.58	6.5
63.21	1.3	58.22	1.3	63.86	3.1	56.26	3.7	57.34	4.8	59.95	5.7	50.07	4.7	63.55	6.5
63.21	1.3	58.17	1.3	63.82	3.1	56.21	3.7	57.29	4.8	59.9	5.7	50.02	4.7	63.5	6.4
63.21	1.3	58.12	1.3	63.78	3.1	56.18	3.7	57.26	4.7	59.86	5.7	49.97	4.7	63.45	6.4
63.21	1.3	58.06	1.3	63.74	3.1	56.13	3.6	57.21	4.7	59.82	5.7	49.92	4.7	63.41	6.4
63.21	1.3	58.02	1.3	63.71	3.1	56.1	3.6	57.17	4.7	59.77	5.7	49.87	4.7	63.36	6.4
63.21	1.3	57.96	1.3	63.67	3.1	56.05	3.7	57.13	4.7	59.72	5.7	49.82	4.7	63.32	6.4
[truncated: 3,178 more rows]

## Sheet: Fig.2(e)
Load (g)	Contraction strain (%)					Mean	Std.
	test 1	test 2	test 3	test 4	test 5
25	54.2	53	53.8	54.3	53.7	53.8	0.514782
70	60.9674	59.7007	60.7117	60.2656	60.4759	60.4243	0.481905
100	58.9406	58.8705	59.1327	58.806	62.0218	59.5543	1.38477
130	57.6316	59.4452	60.2053	58.8727	58.9115	59.0133	0.941654
160	57.8957	57.7918	56.8226	57.7731	56.8009	57.4168	0.554363
200	55.052	53.319	52.3382	53.2374	50.1997	52.8293	1.76798
220	47.6684	47.9055	45.4281	40.1404	43.1633	44.8612	3.26491
240	39.2997	39.4024	37.5348	34.4187	40.9519	38.3215	2.49476
260	38.6525	37.7535	36.8536	36.7806	38.122	37.6324	0.810405
300	30.0767	32.6762	31.0523	31.0495	32.6584	31.5026	1.13515
