# Supplementary material for: Fabric muscle with a cooling acceleration structure for upper limb assistance soft exosuits
Source: Sci Rep. 2022 Jul 6;12:11398. doi: 10.1038/s41598-022-15682-w (PMC9259748; doi:10.1038/s41598-022-15682-w)
Supplement: Supplementary file 2 — Supplementary Information 2. [file 41598_2022_15682_MOESM2_ESM.xlsx]

## Sheet: Fig.4(a)
Time (s)	Displacement (mm)
	Current 19 (A)	Current 17 (A)	Current 15 (A)	Current 13 (A)	Current 11 (A)
0	0	0	0	0	0
0.000125	0.00140667	0.00151003	0.00232257	-0.000527535	-0.000206245
0.00025	0.00281337	0.00301998	0.00464502	-0.00105501	-0.00041264
0.000375	0.00422009	0.00452985	0.00696732	-0.00158243	-0.000619181
0.0005	0.0056268	0.00603959	0.00928942	-0.00210978	-0.000825867
0.000625	0.00703348	0.0075492	0.0116113	-0.00263704	-0.00103269
0.00075	0.00844011	0.00905865	0.0139329	-0.00316422	-0.00123966
0.000875	0.00984668	0.0105679	0.0162542	-0.00369131	-0.00144676
0.001	0.0112532	0.012077	0.0185752	-0.00421829	-0.001654
0.001125	0.0126595	0.0135858	0.0208958	-0.00474517	-0.00186136
0.00125	0.0140658	0.0150944	0.023216	-0.00527192	-0.00206886
0.001375	0.0154719	0.0166027	0.0255358	-0.00579855	-0.00227647
0.0015	0.0168778	0.0181107	0.0278551	-0.00632505	-0.00248421
0.001625	0.0182836	0.0196184	0.0301739	-0.0068514	-0.00269207
0.00175	0.0196891	0.0211258	0.0324922	-0.00737761	-0.00290005
0.001875	0.0210945	0.0226328	0.0348099	-0.00790366	-0.00310814
0.002	0.0224996	0.0241394	0.037127	-0.00842955	-0.00331635
0.002125	0.0239044	0.0256456	0.0394434	-0.00895527	-0.00352466
0.00225	0.025309	0.0271514	0.0417592	-0.00948081	-0.00373308
0.002375	0.0267132	0.0286568	0.0440743	-0.0100062	-0.0039416
0.0025	0.0281172	0.0301616	0.0463887	-0.0105313	-0.00415022
0.002625	0.0295208	0.031666	0.0487023	-0.0110563	-0.00435895
0.00275	0.0309241	0.0331699	0.0510151	-0.011581	-0.00456776
0.002875	0.032327	0.0346733	0.0533271	-0.0121056	-0.00477668
0.003	0.0337295	0.0361761	0.0556383	-0.0126299	-0.00498568
0.003125	0.0351316	0.0376784	0.0579485	-0.013154	-0.00519477
0.00325	0.0365333	0.0391801	0.0602578	-0.0136779	-0.00540395
0.003375	0.0379345	0.0406811	0.0625662	-0.0142015	-0.00561322
0.0035	0.0393353	0.0421816	0.0648736	-0.0147249	-0.00582256
0.003625	0.0407357	0.0436814	0.06718	-0.015248	-0.00603198
0.00375	0.0421355	0.0451805	0.0694853	-0.0157708	-0.00624148
0.003875	0.0435348	0.0466789	0.0717896	-0.0162934	-0.00645106
0.004	0.0449336	0.0481766	0.0740927	-0.0168157	-0.00666071
0.004125	0.0463318	0.0496736	0.0763948	-0.0173377	-0.00687042
0.00425	0.0477295	0.0511699	0.0786956	-0.0178594	-0.0070802
0.004375	0.0491267	0.0526654	0.0809953	-0.0183809	-0.00729005
0.0045	0.0505232	0.0541601	0.0832938	-0.018902	-0.00749996
0.004625	0.0519191	0.055654	0.085591	-0.0194228	-0.00770993
0.00475	0.0533144	0.0571471	0.0878869	-0.0199433	-0.00791995
0.004875	0.054709	0.0586393	0.0901816	-0.0204635	-0.00813003
0.005	0.056103	0.0601307	0.0924748	-0.0209833	-0.00834017
0.005125	0.0574963	0.0616212	0.0947668	-0.0215028	-0.00855035
0.00525	0.058889	0.0631108	0.0970573	-0.022022	-0.00876059
0.005375	0.0602809	0.0645995	0.0993464	-0.0225408	-0.00897086
0.0055	0.0616721	0.0660873	0.101634	-0.0230593	-0.00918119
0.005625	0.0630625	0.0675741	0.10392	-0.0235774	-0.00939155
0.00575	0.0644522	0.0690599	0.106205	-0.0240951	-0.00960195
0.005875	0.0658412	0.0705448	0.108488	-0.0246124	-0.00981239
0.006	0.0672293	0.0720287	0.11077	-0.0251294	-0.0100229
0.006125	0.0686167	0.0735115	0.11305	-0.025646	-0.0102334
0.00625	0.0700032	0.0749933	0.115328	-0.0261622	-0.0104439
0.006375	0.0713889	0.076474	0.117605	-0.026678	-0.0106545
0.0065	0.0727738	0.0779537	0.11988	-0.0271934	-0.0108651
0.006625	0.0741577	0.0794323	0.122153	-0.0277083	-0.0110757
0.00675	0.0755409	0.0809098	0.124425	-0.0282229	-0.0112863
0.006875	0.0769231	0.0823861	0.126695	-0.028737	-0.011497
0.007	0.0783044	0.0838613	0.128963	-0.0292507	-0.0117076
0.007125	0.0796848	0.0853354	0.13123	-0.029764	-0.0119183
0.00725	0.0810643	0.0868083	0.133494	-0.0302768	-0.012129
0.007375	0.0824428	0.08828	0.135757	-0.0307892	-0.0123398
0.0075	0.0838204	0.0897504	0.138018	-0.0313011	-0.0125505
0.007625	0.0851969	0.0912197	0.140277	-0.0318126	-0.0127612
0.00775	0.0865725	0.0926877	0.142534	-0.0323236	-0.012972
0.007875	0.0879471	0.0941545	0.144789	-0.0328341	-0.0131827
0.008	0.0893206	0.09562	0.147042	-0.0333442	-0.0133935
0.008125	0.0906932	0.0970842	0.149293	-0.0338538	-0.0136042
0.00825	0.0920646	0.0985471	0.151542	-0.0343629	-0.0138149
0.008375	0.0934351	0.100009	0.153789	-0.0348715	-0.0140257
0.0085	0.0948044	0.101469	0.156034	-0.0353796	-0.0142364
0.008625	0.0961726	0.102928	0.158277	-0.0358872	-0.0144472
0.00875	0.0975398	0.104385	0.160518	-0.0363943	-0.0146579
0.008875	0.0989058	0.105842	0.162756	-0.0369009	-0.0148686
0.009	0.100271	0.107296	0.164993	-0.0374069	-0.0150793
0.009125	0.101635	0.10875	0.167227	-0.0379125	-0.01529
0.00925	0.102997	0.110202	0.169459	-0.0384175	-0.0155006
0.009375	0.104359	0.111652	0.171689	-0.038922	-0.0157113
0.0095	0.105719	0.113101	0.173916	-0.0394259	-0.0159219
0.009625	0.107078	0.114549	0.176141	-0.0399293	-0.0161325
0.00975	0.108436	0.115995	0.178364	-0.0404322	-0.0163431
0.009875	0.109792	0.11744	0.180585	-0.0409345	-0.0165537
0.01	0.111148	0.118883	0.182803	-0.0414362	-0.0167642
0.010125	0.112502	0.120324	0.185019	-0.0419374	-0.0169747
0.01025	0.113855	0.121765	0.187233	-0.042438	-0.0171852
0.010375	0.115207	0.123203	0.189444	-0.0429381	-0.0173956
0.0105	0.116557	0.12464	0.191653	-0.0434376	-0.017606
0.010625	0.117906	0.126075	0.193859	-0.0439365	-0.0178164
0.01075	0.119254	0.127509	0.196062	-0.0444348	-0.0180267
0.010875	0.120601	0.128941	0.198264	-0.0449325	-0.018237
0.011	0.121946	0.130372	0.200462	-0.0454296	-0.0184473
0.011125	0.12329	0.131801	0.202659	-0.0459261	-0.0186575
0.01125	0.124632	0.133228	0.204852	-0.0464221	-0.0188677
0.011375	0.125973	0.134654	0.207043	-0.0469174	-0.0190778
0.0115	0.127313	0.136078	0.209232	-0.0474121	-0.0192879
0.011625	0.128651	0.1375	0.211417	-0.0479062	-0.0194979
0.01175	0.129988	0.138921	0.213601	-0.0483996	-0.0197079
0.011875	0.131324	0.14034	0.215781	-0.0488925	-0.0199178
0.012	0.132658	0.141757	0.217959	-0.0493847	-0.0201277
0.012125	0.133991	0.143172	0.220134	-0.0498763	-0.0203375
0.01225	0.135322	0.144586	0.222306	-0.0503672	-0.0205473
0.012375	0.136652	0.145998	0.224476	-0.0508575	-0.020757
0.0125	0.137981	0.147408	0.226643	-0.0513472	-0.0209666
0.012625	0.139308	0.148816	0.228807	-0.0518362	-0.0211762
0.01275	0.140633	0.150223	0.230968	-0.0523245	-0.0213858
0.012875	0.141957	0.151628	0.233127	-0.0528122	-0.0215952
0.013	0.143279	0.153031	0.235282	-0.0532992	-0.0218046
0.013125	0.1446	0.154432	0.237435	-0.0537856	-0.0220139
0.01325	0.14592	0.155831	0.239585	-0.0542713	-0.0222232
0.013375	0.147238	0.157229	0.241732	-0.0547563	-0.0224324
0.0135	0.148554	0.158624	0.243876	-0.0552406	-0.0226415
0.013625	0.149869	0.160018	0.246017	-0.0557243	-0.0228505
0.01375	0.151182	0.16141	0.248155	-0.0562073	-0.0230595
0.013875	0.152494	0.1628	0.25029	-0.0566896	-0.0232684
0.014	0.153804	0.164188	0.252423	-0.0571711	-0.0234772
0.014125	0.155113	0.165574	0.254552	-0.057652	-0.0236859
0.01425	0.15642	0.166958	0.256678	-0.0581322	-0.0238946
0.014375	0.157725	0.16834	0.258801	-0.0586117	-0.0241032
0.0145	0.159029	0.16972	0.260921	-0.0590905	-0.0243117
0.014625	0.160331	0.171099	0.263038	-0.0595686	-0.0245201
0.01475	0.161631	0.172475	0.265152	-0.060046	-0.0247284
0.014875	0.16293	0.173849	0.267263	-0.0605226	-0.0249367
0.015	0.164227	0.175222	0.269371	-0.0609986	-0.0251448
0.015125	0.165523	0.176592	0.271475	-0.0614738	-0.0253529
0.01525	0.166817	0.177961	0.273577	-0.0619483	-0.0255609
0.015375	0.168109	0.179327	0.275675	-0.062422	-0.0257688
0.0155	0.1694	0.180691	0.27777	-0.062895	-0.0259766
0.015625	0.170688	0.182053	0.279862	-0.0633673	-0.0261843
0.01575	0.171975	0.183414	0.281951	-0.0638389	-0.026392
0.015875	0.173261	0.184772	0.284036	-0.0643097	-0.0265995
0.016	0.174544	0.186128	0.286118	-0.0647798	-0.0268069
0.016125	0.175826	0.187482	0.288197	-0.0652491	-0.0270143
0.01625	0.177106	0.188834	0.290273	-0.0657176	-0.0272215
0.016375	0.178385	0.190183	0.292345	-0.0661854	-0.0274287
0.0165	0.179662	0.191531	0.294414	-0.0666525	-0.0276357
0.016625	0.180936	0.192876	0.29648	-0.0671188	-0.0278427
0.01675	0.18221	0.19422	0.298542	-0.0675843	-0.0280495
0.016875	0.183481	0.195561	0.300601	-0.0680491	-0.0282563
0.017	0.184751	0.1969	0.302656	-0.0685131	-0.0284629
0.017125	0.186018	0.198237	0.304709	-0.0689763	-0.0286695
0.01725	0.187284	0.199572	0.306757	-0.0694388	-0.0288759
0.017375	0.188548	0.200905	0.308803	-0.0699005	-0.0290822
0.0175	0.189811	0.202235	0.310845	-0.0703614	-0.0292885
0.017625	0.191071	0.203563	0.312883	-0.0708215	-0.0294946
0.01775	0.19233	0.204889	0.314918	-0.0712808	-0.0297006
0.017875	0.193587	0.206213	0.31695	-0.0717394	-0.0299065
0.018	0.194842	0.207535	0.318978	-0.0721972	-0.0301123
0.018125	0.196095	0.208854	0.321003	-0.0726541	-0.0303179
0.01825	0.197346	0.210171	0.323024	-0.0731103	-0.0305235
0.018375	0.198596	0.211486	0.325041	-0.0735657	-0.0307289
0.0185	0.199843	0.212798	0.327056	-0.0740203	-0.0309343
0.018625	0.201089	0.214109	0.329066	-0.0744741	-0.0311395
0.01875	0.202333	0.215417	0.331073	-0.0749271	-0.0313446
0.018875	0.203575	0.216723	0.333077	-0.0753793	-0.0315495
0.019	0.204815	0.218026	0.335076	-0.0758307	-0.0317544
0.019125	0.206053	0.219327	0.337073	-0.0762812	-0.0319591
0.01925	0.207289	0.220626	0.339065	-0.076731	-0.0321637
0.019375	0.208523	0.221923	0.341054	-0.0771799	-0.0323682
0.0195	0.209756	0.223217	0.34304	-0.0776281	-0.0325726
0.019625	0.210986	0.224509	0.345021	-0.0780754	-0.0327768
0.01975	0.212214	0.225799	0.347	-0.0785219	-0.0329809
0.019875	0.213441	0.227086	0.348974	-0.0789676	-0.0331849
0.02	0.214665	0.228371	0.350945	-0.0794124	-0.0333887
0.020125	0.215888	0.229654	0.352912	-0.0798564	-0.0335925
0.02025	0.217109	0.230934	0.354875	-0.0802996	-0.033796
0.020375	0.218327	0.232212	0.356835	-0.080742	-0.0339995
0.0205	0.219544	0.233487	0.358791	-0.0811835	-0.0342028
0.020625	0.220759	0.234761	0.360743	-0.0816242	-0.034406
0.02075	0.221971	0.236031	0.362692	-0.0820641	-0.0346091
0.020875	0.223182	0.2373	0.364637	-0.0825031	-0.034812
0.021	0.224391	0.238566	0.366578	-0.0829413	-0.0350148
0.021125	0.225597	0.239829	0.368515	-0.0833787	-0.0352174
0.02125	0.226802	0.241091	0.370449	-0.0838152	-0.0354199
0.021375	0.228005	0.242349	0.372378	-0.0842509	-0.0356223
0.0215	0.229205	0.243606	0.374304	-0.0846857	-0.0358245
0.021625	0.230404	0.24486	0.376226	-0.0851197	-0.0360266
0.02175	0.2316	0.246111	0.378145	-0.0855528	-0.0362286
0.021875	0.232795	0.24736	0.380059	-0.0859851	-0.0364304
0.022	0.233987	0.248607	0.38197	-0.0864165	-0.036632
0.022125	0.235178	0.249851	0.383877	-0.0868471	-0.0368336
0.02225	0.236366	0.251093	0.38578	-0.0872768	-0.0370349
0.022375	0.237552	0.252332	0.387679	-0.0877057	-0.0372362
0.0225	0.238737	0.253569	0.389574	-0.0881337	-0.0374372
0.022625	0.239919	0.254803	0.391465	-0.0885608	-0.0376382
0.02275	0.241099	0.256035	0.393353	-0.0889871	-0.037839
0.022875	0.242277	0.257265	0.395236	-0.0894126	-0.0380396
0.023	0.243453	0.258492	0.397116	-0.0898371	-0.0382401
0.023125	0.244626	0.259716	0.398992	-0.0902609	-0.0384404
0.02325	0.245798	0.260938	0.400863	-0.0906837	-0.0386406
0.023375	0.246967	0.262158	0.402731	-0.0911057	-0.0388406
0.0235	0.248135	0.263375	0.404595	-0.0915268	-0.0390405
0.023625	0.2493	0.264589	0.406455	-0.091947	-0.0392402
0.02375	0.250463	0.265801	0.408311	-0.0923664	-0.0394398
0.023875	0.251625	0.26701	0.410163	-0.0927849	-0.0396392
0.024	0.252783	0.268217	0.412011	-0.0932026	-0.0398385
0.024125	0.25394	0.269422	0.413856	-0.0936193	-0.0400376
0.02425	0.255095	0.270624	0.415696	-0.0940352	-0.0402365
0.024375	0.256247	0.271823	0.417532	-0.0944502	-0.0404353
0.0245	0.257398	0.27302	0.419364	-0.0948643	-0.0406339
0.024625	0.258546	0.274214	0.421192	-0.0952776	-0.0408324
0.02475	0.259692	0.275406	0.423016	-0.09569	-0.0410307
0.024875	0.260836	0.276595	0.424836	-0.0961015	-0.0412289
0.025	0.261978	0.277782	0.426652	-0.0965121	-0.0414269
0.025125	0.263117	0.278966	0.428464	-0.0969218	-0.0416247
0.02525	0.264255	0.280148	0.430272	-0.0973306	-0.0418223
0.025375	0.26539	0.281327	0.432076	-0.0977386	-0.0420198
0.0255	0.266523	0.282503	0.433876	-0.0981457	-0.0422172
0.025625	0.267654	0.283677	0.435672	-0.0985518	-0.0424144
0.02575	0.268782	0.284848	0.437463	-0.0989571	-0.0426114
0.025875	0.269909	0.286017	0.439251	-0.0993615	-0.0428082
0.026	0.271033	0.287183	0.441035	-0.099765	-0.0430049
0.026125	0.272155	0.288347	0.442814	-0.100168	-0.0432014
0.02625	0.273275	0.289508	0.444589	-0.100569	-0.0433977
0.026375	0.274392	0.290666	0.446361	-0.10097	-0.0435939
0.0265	0.275508	0.291822	0.448128	-0.10137	-0.0437899
0.026625	0.276621	0.292975	0.449891	-0.101769	-0.0439858
0.02675	0.277732	0.294126	0.45165	-0.102167	-0.0441814
0.026875	0.278841	0.295274	0.453405	-0.102565	-0.0443769
0.027	0.279947	0.296419	0.455155	-0.102961	-0.0445722
0.027125	0.281051	0.297562	0.456902	-0.103356	-0.0447674
0.02725	0.282153	0.298702	0.458644	-0.103751	-0.0449624
0.027375	0.283253	0.29984	0.460383	-0.104144	-0.0451572
0.0275	0.284351	0.300975	0.462117	-0.104537	-0.0453518
0.027625	0.285446	0.302107	0.463847	-0.104929	-0.0455462
0.02775	0.286539	0.303237	0.465572	-0.10532	-0.0457405
0.027875	0.28763	0.304364	0.467294	-0.10571	-0.0459346
0.028	0.288719	0.305489	0.469011	-0.106099	-0.0461285
0.028125	0.289805	0.306611	0.470725	-0.106487	-0.0463223
0.02825	0.290889	0.30773	0.472434	-0.106874	-0.0465158
0.028375	0.291971	0.308847	0.474139	-0.107261	-0.0467092
0.0285	0.29305	0.309961	0.47584	-0.107646	-0.0469024
0.028625	0.294128	0.311072	0.477536	-0.108031	-0.0470954
0.02875	0.295203	0.312181	0.479229	-0.108414	-0.0472883
0.028875	0.296276	0.313287	0.480917	-0.108797	-0.0474809
0.029	0.297346	0.31439	0.482601	-0.109179	-0.0476734
0.029125	0.298414	0.315491	0.48428	-0.10956	-0.0478657
0.02925	0.29948	0.31659	0.485956	-0.10994	-0.0480578
0.029375	0.300544	0.317685	0.487627	-0.110319	-0.0482497
0.0295	0.301605	0.318778	0.489295	-0.110697	-0.0484414
0.029625	0.302664	0.319868	0.490958	-0.111074	-0.048633
0.02975	0.303721	0.320956	0.492616	-0.111451	-0.0488243
0.029875	0.304775	0.322041	0.494271	-0.111826	-0.0490155
0.03	0.305828	0.323124	0.495921	-0.112201	-0.0492065
0.030125	0.306878	0.324203	0.497567	-0.112574	-0.0493973
0.03025	0.307925	0.32528	0.499209	-0.112947	-0.0495879
0.030375	0.30897	0.326355	0.500846	-0.113318	-0.0497783
0.0305	0.310013	0.327427	0.50248	-0.113689	-0.0499685
0.030625	0.311054	0.328496	0.504109	-0.114059	-0.0501585
0.03075	0.312093	0.329562	0.505734	-0.114428	-0.0503483
0.030875	0.313129	0.330626	0.507354	-0.114796	-0.0505379
0.031	0.314162	0.331687	0.50897	-0.115163	-0.0507274
0.031125	0.315194	0.332745	0.510583	-0.11553	-0.0509166
0.03125	0.316223	0.333801	0.51219	-0.115895	-0.0511056
0.031375	0.31725	0.334854	0.513794	-0.116259	-0.0512945
0.0315	0.318274	0.335905	0.515393	-0.116623	-0.0514831
0.031625	0.319297	0.336953	0.516988	-0.116985	-0.0516715
0.03175	0.320316	0.337998	0.518579	-0.117347	-0.0518598
0.031875	0.321334	0.33904	0.520165	-0.117707	-0.0520478
0.032	0.322349	0.34008	0.521748	-0.118067	-0.0522357
0.032125	0.323362	0.341117	0.523326	-0.118426	-0.0524233
0.03225	0.324373	0.342152	0.524899	-0.118784	-0.0526107
0.032375	0.325381	0.343184	0.526469	-0.119141	-0.052798
0.0325	0.326387	0.344213	0.528034	-0.119497	-0.052985
0.032625	0.327391	0.345239	0.529595	-0.119852	-0.0531718
0.03275	0.328392	0.346263	0.531151	-0.120206	-0.0533585
0.032875	0.329391	0.347285	0.532704	-0.120559	-0.0535449
0.033	0.330387	0.348303	0.534252	-0.120912	-0.0537311
0.033125	0.331382	0.349319	0.535795	-0.121263	-0.0539171
0.03325	0.332374	0.350332	0.537335	-0.121613	-0.0541029
0.033375	0.333363	0.351343	0.53887	-0.121963	-0.0542885
0.0335	0.33435	0.35235	0.540401	-0.122312	-0.0544739
0.033625	0.335335	0.353356	0.541928	-0.122659	-0.054659
0.03375	0.336318	0.354358	0.54345	-0.123006	-0.054844
0.033875	0.337298	0.355358	0.544968	-0.123352	-0.0550287
0.034	0.338276	0.356355	0.546482	-0.123697	-0.0552132
0.034125	0.339251	0.35735	0.547991	-0.124041	-0.0553976
0.03425	0.340225	0.358341	0.549496	-0.124384	-0.0555817
0.034375	0.341195	0.359331	0.550997	-0.124726	-0.0557656
0.0345	0.342164	0.360317	0.552494	-0.125067	-0.0559492
0.034625	0.34313	0.361301	0.553986	-0.125407	-0.0561327
0.03475	0.344094	0.362282	0.555474	-0.125747	-0.0563159
0.034875	0.345055	0.36326	0.556958	-0.126085	-0.056499
0.035	0.346014	0.364236	0.558437	-0.126422	-0.0566818
0.035125	0.346971	0.365209	0.559912	-0.126759	-0.0568644
0.03525	0.347925	0.36618	0.561383	-0.127094	-0.0570467
0.035375	0.348877	0.367148	0.56285	-0.127429	-0.0572289
0.0355	0.349827	0.368113	0.564312	-0.127763	-0.0574108
0.035625	0.350774	0.369075	0.56577	-0.128096	-0.0575925
0.03575	0.351719	0.370035	0.567223	-0.128428	-0.057774
0.035875	0.352662	0.370992	0.568673	-0.128758	-0.0579553
0.036	0.353602	0.371947	0.570118	-0.129088	-0.0581363
0.036125	0.35454	0.372899	0.571559	-0.129418	-0.0583172
0.03625	0.355475	0.373848	0.572995	-0.129746	-0.0584978
0.036375	0.356409	0.374795	0.574427	-0.130073	-0.0586782
0.0365	0.357339	0.375738	0.575855	-0.130399	-0.0588583
0.036625	0.358268	0.37668	0.577279	-0.130725	-0.0590383
0.03675	0.359194	0.377618	0.578698	-0.131049	-0.059218
0.036875	0.360118	0.378554	0.580113	-0.131372	-0.0593975
0.037	0.361039	0.379487	0.581524	-0.131695	-0.0595767
0.037125	0.361958	0.380418	0.582931	-0.132017	-0.0597558
0.03725	0.362875	0.381346	0.584333	-0.132337	-0.0599346
0.037375	0.363789	0.382271	0.585731	-0.132657	-0.0601132
0.0375	0.364701	0.383194	0.587125	-0.132976	-0.0602916
0.037625	0.365611	0.384114	0.588514	-0.133294	-0.0604697
0.03775	0.366518	0.385031	0.589899	-0.133611	-0.0606476
0.037875	0.367423	0.385946	0.59128	-0.133927	-0.0608253
0.038	0.368325	0.386858	0.592656	-0.134242	-0.0610028
0.038125	0.369225	0.387767	0.594029	-0.134556	-0.0611801
0.03825	0.370123	0.388674	0.595397	-0.13487	-0.0613571
0.038375	0.371019	0.389578	0.596761	-0.135182	-0.0615339
0.0385	0.371912	0.39048	0.59812	-0.135493	-0.0617104
0.038625	0.372802	0.391379	0.599475	-0.135804	-0.0618868
0.03875	0.373691	0.392275	0.600826	-0.136113	-0.0620629
0.038875	0.374577	0.393169	0.602173	-0.136422	-0.0622388
0.039	0.37546	0.39406	0.603515	-0.13673	-0.0624144
0.039125	0.376342	0.394948	0.604854	-0.137037	-0.0625899
0.03925	0.377221	0.395834	0.606188	-0.137342	-0.0627651
0.039375	0.378097	0.396717	0.607517	-0.137647	-0.0629401
0.0395	0.378971	0.397597	0.608843	-0.137951	-0.0631148
0.039625	0.379843	0.398475	0.610164	-0.138254	-0.0632893
0.03975	0.380713	0.399351	0.611481	-0.138557	-0.0634636
0.039875	0.38158	0.400223	0.612794	-0.138858	-0.0636377
0.04	0.382445	0.401093	0.614102	-0.139158	-0.0638115
0.040125	0.383307	0.401961	0.615406	-0.139457	-0.0639851
0.04025	0.384167	0.402826	0.616706	-0.139756	-0.0641585
0.040375	0.385025	0.403688	0.618002	-0.140053	-0.0643316
0.0405	0.385881	0.404547	0.619294	-0.14035	-0.0645046
0.040625	0.386734	0.405404	0.620581	-0.140646	-0.0646773
0.04075	0.387584	0.406259	0.621864	-0.14094	-0.0648497
0.040875	0.388433	0.407111	0.623143	-0.141234	-0.065022
0.041	0.389279	0.40796	0.624418	-0.141527	-0.065194
0.041125	0.390122	0.408807	0.625688	-0.141819	-0.0653657
0.04125	0.390964	0.409651	0.626954	-0.14211	-0.0655373
0.041375	0.391803	0.410492	0.628216	-0.1424	-0.0657086
0.0415	0.39264	0.411331	0.629474	-0.14269	-0.0658797
0.041625	0.393474	0.412167	0.630728	-0.142978	-0.0660506
0.04175	0.394306	0.413001	0.631977	-0.143265	-0.0662212
0.041875	0.395135	0.413832	0.633222	-0.143552	-0.0663916
0.042	0.395963	0.414661	0.634463	-0.143837	-0.0665618
0.042125	0.396788	0.415487	0.6357	-0.144122	-0.0667318
0.04225	0.39761	0.41631	0.636933	-0.144406	-0.0669015
0.042375	0.398431	0.417131	0.638161	-0.144688	-0.067071
0.0425	0.399249	0.417949	0.639386	-0.14497	-0.0672403
0.042625	0.400064	0.418765	0.640606	-0.145251	-0.0674093
0.04275	0.400878	0.419578	0.641822	-0.145531	-0.0675781
0.042875	0.401689	0.420389	0.643034	-0.14581	-0.0677467
0.043	0.402497	0.421197	0.644241	-0.146089	-0.0679151
0.043125	0.403304	0.422002	0.645445	-0.146366	-0.0680832
0.04325	0.404108	0.422805	0.646644	-0.146642	-0.0682511
0.043375	0.404909	0.423605	0.647839	-0.146918	-0.0684188
0.0435	0.405709	0.424403	0.64903	-0.147192	-0.0685862
0.043625	0.406506	0.425199	0.650217	-0.147466	-0.0687535
0.04375	0.4073	0.425991	0.6514	-0.147739	-0.0689205
0.043875	0.408093	0.426782	0.652579	-0.148011	-0.0690872
0.044	0.408883	0.427569	0.653753	-0.148282	-0.0692538
0.044125	0.409671	0.428355	0.654924	-0.148552	-0.0694201
0.04425	0.410456	0.429137	0.65609	-0.148821	-0.0695862
0.044375	0.411239	0.429917	0.657252	-0.149089	-0.0697521
0.0445	0.41202	0.430695	0.65841	-0.149356	-0.0699177
0.044625	0.412798	0.43147	0.659564	-0.149623	-0.0700831
0.04475	0.413575	0.432243	0.660714	-0.149888	-0.0702483
0.044875	0.414349	0.433013	0.661859	-0.150153	-0.0704133
0.045	0.41512	0.43378	0.663001	-0.150417	-0.070578
0.045125	0.415889	0.434546	0.664139	-0.15068	-0.0707426
0.04525	0.416656	0.435308	0.665272	-0.150942	-0.0709069
0.045375	0.417421	0.436068	0.666401	-0.151203	-0.0710709
0.0455	0.418183	0.436826	0.667527	-0.151463	-0.0712348
0.045625	0.418943	0.437581	0.668648	-0.151722	-0.0713984
0.04575	0.419701	0.438334	0.669765	-0.15198	-0.0715618
0.045875	0.420457	0.439084	0.670878	-0.152238	-0.0717249
0.046	0.42121	0.439831	0.671987	-0.152494	-0.0718879
0.046125	0.421961	0.440577	0.673092	-0.15275	-0.0720506
0.04625	0.422709	0.441319	0.674193	-0.153005	-0.0722131
0.046375	0.423455	0.44206	0.67529	-0.153259	-0.0723753
0.0465	0.424199	0.442797	0.676383	-0.153512	-0.0725374
0.046625	0.424941	0.443533	0.677471	-0.153764	-0.0726992
0.04675	0.42568	0.444266	0.678556	-0.154015	-0.0728608
0.046875	0.426418	0.444996	0.679637	-0.154265	-0.0730222
0.047	0.427152	0.445724	0.680714	-0.154515	-0.0731833
0.047125	0.427885	0.446449	0.681786	-0.154763	-0.0733442
0.04725	0.428615	0.447173	0.682855	-0.155011	-0.0735049
0.047375	0.429343	0.447893	0.68392	-0.155258	-0.0736654
0.0475	0.430069	0.448611	0.684981	-0.155504	-0.0738256
0.047625	0.430793	0.449327	0.686037	-0.155749	-0.0739857
0.04775	0.431514	0.45004	0.68709	-0.155993	-0.0741455
0.047875	0.432233	0.450751	0.688139	-0.156237	-0.0743051
0.048	0.432949	0.45146	0.689184	-0.156479	-0.0744644
0.048125	0.433664	0.452166	0.690224	-0.156721	-0.0746235
0.04825	0.434376	0.452869	0.691261	-0.156961	-0.0747825
0.048375	0.435086	0.453571	0.692294	-0.157201	-0.0749411
0.0485	0.435793	0.45427	0.693323	-0.15744	-0.0750996
0.048625	0.436499	0.454966	0.694348	-0.157678	-0.0752579
0.04875	0.437202	0.45566	0.695369	-0.157915	-0.0754159
0.048875	0.437903	0.456352	0.696386	-0.158152	-0.0755737
0.049	0.438601	0.457041	0.6974	-0.158387	-0.0757312
0.049125	0.439298	0.457728	0.698409	-0.158622	-0.0758886
0.04925	0.439992	0.458412	0.699414	-0.158856	-0.0760457
0.049375	0.440684	0.459094	0.700416	-0.159089	-0.0762026
0.0495	0.441373	0.459774	0.701413	-0.159321	-0.0763593
0.049625	0.442061	0.460451	0.702407	-0.159552	-0.0765158
0.04975	0.442746	0.461126	0.703397	-0.159782	-0.076672
0.049875	0.443429	0.461799	0.704383	-0.160012	-0.076828
0.05	0.44411	0.462469	0.705365	-0.16024	-0.0769838
0.050125	0.444788	0.463137	0.706343	-0.160468	-0.0771394
0.05025	0.445464	0.463802	0.707317	-0.160695	-0.0772947
0.050375	0.446138	0.464465	0.708287	-0.160921	-0.0774499
0.0505	0.44681	0.465126	0.709254	-0.161146	-0.0776048
0.050625	0.44748	0.465784	0.710217	-0.161371	-0.0777594
0.05075	0.448147	0.466441	0.711175	-0.161594	-0.0779139
0.050875	0.448812	0.467094	0.71213	-0.161817	-0.0780681
0.051	0.449475	0.467746	0.713081	-0.162039	-0.0782221
0.051125	0.450136	0.468395	0.714029	-0.16226	-0.0783759
0.05125	0.450795	0.469042	0.714972	-0.16248	-0.0785295
0.051375	0.451451	0.469686	0.715912	-0.162699	-0.0786828
0.0515	0.452105	0.470328	0.716848	-0.162918	-0.0788359
0.051625	0.452757	0.470968	0.71778	-0.163135	-0.0789888
0.05175	0.453407	0.471605	0.718708	-0.163352	-0.0791415
0.051875	0.454054	0.472241	0.719633	-0.163568	-0.079294
0.052	0.4547	0.472874	0.720554	-0.163783	-0.0794462
0.052125	0.455343	0.473504	0.721471	-0.163997	-0.0795982
0.05225	0.455984	0.474132	0.722384	-0.164211	-0.07975
0.052375	0.456623	0.474758	0.723293	-0.164423	-0.0799015
0.0525	0.457259	0.475382	0.724199	-0.164635	-0.0800528
0.052625	0.457894	0.476004	0.725101	-0.164846	-0.0802039
0.05275	0.458526	0.476623	0.725999	-0.165056	-0.0803548
0.052875	0.459156	0.47724	0.726893	-0.165265	-0.0805055
0.053	0.459784	0.477854	0.727784	-0.165474	-0.0806559
0.053125	0.46041	0.478467	0.728671	-0.165682	-0.0808061
0.05325	0.461033	0.479077	0.729554	-0.165888	-0.0809561
0.053375	0.461655	0.479684	0.730434	-0.166094	-0.0811058
0.0535	0.462274	0.48029	0.73131	-0.1663	-0.0812554
0.053625	0.462891	0.480893	0.732182	-0.166504	-0.0814047
0.05375	0.463506	0.481494	0.73305	-0.166707	-0.0815537
0.053875	0.464119	0.482093	0.733915	-0.16691	-0.0817026
0.054	0.46473	0.48269	0.734776	-0.167112	-0.0818512
0.054125	0.465338	0.483284	0.735634	-0.167313	-0.0819996
0.05425	0.465945	0.483876	0.736488	-0.167513	-0.0821477
0.054375	0.466549	0.484466	0.737338	-0.167713	-0.0822957
0.0545	0.467151	0.485054	0.738184	-0.167912	-0.0824434
0.054625	0.467751	0.485639	0.739027	-0.168109	-0.0825909
0.05475	0.468349	0.486223	0.739866	-0.168306	-0.0827381
0.054875	0.468945	0.486804	0.740702	-0.168503	-0.0828851
0.055	0.469539	0.487382	0.741534	-0.168698	-0.0830319
0.055125	0.47013	0.487959	0.742362	-0.168893	-0.0831785
0.05525	0.47072	0.488533	0.743187	-0.169087	-0.0833248
0.055375	0.471307	0.489106	0.744008	-0.16928	-0.0834709
0.0555	0.471892	0.489676	0.744826	-0.169472	-0.0836167
0.055625	0.472475	0.490244	0.74564	-0.169663	-0.0837624
0.05575	0.473056	0.490809	0.74645	-0.169854	-0.0839078
0.055875	0.473635	0.491373	0.747257	-0.170044	-0.0840529
0.056	0.474212	0.491934	0.74806	-0.170233	-0.0841979
0.056125	0.474787	0.492493	0.74886	-0.170421	-0.0843426
0.05625	0.475359	0.49305	0.749656	-0.170609	-0.0844871
0.056375	0.47593	0.493605	0.750449	-0.170795	-0.0846313
0.0565	0.476498	0.494158	0.751238	-0.170981	-0.0847753
0.056625	0.477065	0.494708	0.752023	-0.171166	-0.0849191
0.05675	0.477629	0.495257	0.752805	-0.171351	-0.0850626
0.056875	0.478191	0.495803	0.753584	-0.171534	-0.085206
0.057	0.478751	0.496347	0.754359	-0.171717	-0.0853491
0.057125	0.47931	0.496889	0.75513	-0.171899	-0.0854919
0.05725	0.479866	0.497429	0.755898	-0.17208	-0.0856345
0.057375	0.48042	0.497967	0.756663	-0.172261	-0.0857769
0.0575	0.480971	0.498502	0.757424	-0.17244	-0.0859191
0.057625	0.481521	0.499036	0.758182	-0.172619	-0.0860611
0.05775	0.482069	0.499567	0.758936	-0.172797	-0.0862028
0.057875	0.482615	0.500096	0.759687	-0.172975	-0.0863443
0.058	0.483159	0.500623	0.760434	-0.173151	-0.0864855
0.058125	0.4837	0.501148	0.761178	-0.173327	-0.0866265
0.05825	0.48424	0.501671	0.761918	-0.173502	-0.0867673
0.058375	0.484778	0.502192	0.762655	-0.173677	-0.0869079
0.0585	0.485313	0.502711	0.763388	-0.17385	-0.0870483
0.058625	0.485847	0.503228	0.764119	-0.174023	-0.0871884
0.05875	0.486379	0.503742	0.764845	-0.174195	-0.0873283
0.058875	0.486908	0.504255	0.765569	-0.174366	-0.0874679
0.059	0.487436	0.504765	0.766289	-0.174537	-0.0876074
0.059125	0.487961	0.505274	0.767005	-0.174706	-0.0877466
0.05925	0.488485	0.50578	0.767718	-0.174875	-0.0878856
0.059375	0.489006	0.506284	0.768428	-0.175043	-0.0880243
0.0595	0.489526	0.506787	0.769135	-0.175211	-0.0881628
0.059625	0.490043	0.507287	0.769838	-0.175378	-0.0883011
0.05975	0.490559	0.507785	0.770538	-0.175544	-0.0884392
0.059875	0.491073	0.508281	0.771234	-0.175709	-0.0885771
0.06	0.491584	0.508775	0.771927	-0.175873	-0.0887147
0.060125	0.492094	0.509267	0.772617	-0.176037	-0.0888521
0.06025	0.492601	0.509757	0.773304	-0.1762	-0.0889893
0.060375	0.493107	0.510245	0.773987	-0.176362	-0.0891262
0.0605	0.493611	0.510731	0.774667	-0.176524	-0.0892629
0.060625	0.494112	0.511215	0.775343	-0.176684	-0.0893994
0.06075	0.494612	0.511697	0.776017	-0.176844	-0.0895357
0.060875	0.49511	0.512177	0.776687	-0.177004	-0.0896717
0.061	0.495606	0.512655	0.777354	-0.177162	-0.0898075
0.061125	0.4961	0.513131	0.778017	-0.17732	-0.0899431
0.06125	0.496592	0.513605	0.778678	-0.177477	-0.0900785
0.061375	0.497082	0.514077	0.779335	-0.177634	-0.0902137
0.0615	0.49757	0.514547	0.779989	-0.177789	-0.0903486
0.061625	0.498056	0.515015	0.780639	-0.177944	-0.0904833
0.06175	0.498541	0.515481	0.781287	-0.178098	-0.0906177
0.061875	0.499023	0.515945	0.781931	-0.178252	-0.090752
0.062	0.499503	0.516407	0.782572	-0.178404	-0.090886
0.062125	0.499982	0.516867	0.78321	-0.178556	-0.0910198
0.06225	0.500459	0.517325	0.783845	-0.178708	-0.0911534
0.062375	0.500933	0.517781	0.784476	-0.178858	-0.0912867
0.0625	0.501406	0.518236	0.785104	-0.179008	-0.0914199
0.062625	0.501877	0.518688	0.78573	-0.179157	-0.0915528
0.06275	0.502346	0.519138	0.786352	-0.179305	-0.0916854
0.062875	0.502813	0.519587	0.78697	-0.179453	-0.0918179
0.063	0.503278	0.520033	0.787586	-0.1796	-0.0919501
0.063125	0.503742	0.520478	0.788199	-0.179746	-0.0920821
0.06325	0.504203	0.52092	0.788808	-0.179892	-0.0922139
0.063375	0.504663	0.521361	0.789415	-0.180037	-0.0923454
0.0635	0.505121	0.5218	0.790018	-0.180181	-0.0924768
0.063625	0.505577	0.522237	0.790618	-0.180324	-0.0926079
0.06375	0.506031	0.522672	0.791215	-0.180467	-0.0927387
0.063875	0.506483	0.523105	0.791809	-0.180609	-0.0928694
0.064	0.506933	0.523536	0.7924	-0.18075	-0.0929998
0.064125	0.507382	0.523966	0.792988	-0.180891	-0.09313
0.06425	0.507828	0.524393	0.793573	-0.181031	-0.09326
0.064375	0.508273	0.524819	0.794155	-0.18117	-0.0933897
0.0645	0.508716	0.525242	0.794733	-0.181309	-0.0935192
0.064625	0.509157	0.525664	0.795309	-0.181447	-0.0936485
0.06475	0.509597	0.526084	0.795882	-0.181584	-0.0937776
0.064875	0.510034	0.526502	0.796451	-0.18172	-0.0939064
0.065	0.51047	0.526918	0.797018	-0.181856	-0.0940351
0.065125	0.510904	0.527332	0.797582	-0.181991	-0.0941634
0.06525	0.511336	0.527745	0.798142	-0.182126	-0.0942916
0.065375	0.511766	0.528156	0.7987	-0.182259	-0.0944195
0.0655	0.512195	0.528564	0.799255	-0.182392	-0.0945472
0.065625	0.512622	0.528971	0.799806	-0.182525	-0.0946747
0.06575	0.513047	0.529376	0.800355	-0.182656	-0.0948019
0.065875	0.51347	0.52978	0.800901	-0.182787	-0.0949289
0.066	0.513891	0.530181	0.801444	-0.182918	-0.0950557
0.066125	0.514311	0.530581	0.801984	-0.183047	-0.0951822
0.06625	0.514729	0.530978	0.802521	-0.183176	-0.0953086
0.066375	0.515145	0.531374	0.803055	-0.183305	-0.0954346
0.0665	0.515559	0.531768	0.803586	-0.183432	-0.0955605
0.066625	0.515972	0.532161	0.804114	-0.183559	-0.0956861
0.06675	0.516383	0.532551	0.804639	-0.183686	-0.0958115
0.066875	0.516792	0.53294	0.805162	-0.183811	-0.0959366
0.067	0.517199	0.533327	0.805681	-0.183936	-0.0960615
0.067125	0.517605	0.533712	0.806198	-0.184061	-0.0961862
0.06725	0.518009	0.534095	0.806712	-0.184184	-0.0963106
0.067375	0.518411	0.534477	0.807223	-0.184307	-0.0964348
0.0675	0.518811	0.534857	0.807731	-0.18443	-0.0965588
0.067625	0.51921	0.535235	0.808236	-0.184551	-0.0966825
0.06775	0.519607	0.535611	0.808739	-0.184672	-0.096806
0.067875	0.520002	0.535985	0.809238	-0.184793	-0.0969292
0.068	0.520396	0.536358	0.809735	-0.184912	-0.0970522
0.068125	0.520788	0.536729	0.810229	-0.185031	-0.097175
0.06825	0.521178	0.537098	0.81072	-0.18515	-0.0972975
0.068375	0.521566	0.537465	0.811209	-0.185268	-0.0974198
0.0685	0.521953	0.537831	0.811694	-0.185385	-0.0975419
0.068625	0.522338	0.538195	0.812177	-0.185501	-0.0976637
0.06875	0.522722	0.538557	0.812657	-0.185617	-0.0977852
0.068875	0.523104	0.538917	0.813134	-0.185732	-0.0979065
0.069	0.523484	0.539276	0.813609	-0.185847	-0.0980276
0.069125	0.523862	0.539633	0.81408	-0.185961	-0.0981484
0.06925	0.524239	0.539988	0.814549	-0.186074	-0.098269
0.069375	0.524614	0.540342	0.815015	-0.186186	-0.0983893
0.0695	0.524988	0.540694	0.815479	-0.186298	-0.0985094
0.069625	0.52536	0.541044	0.81594	-0.18641	-0.0986292
0.06975	0.52573	0.541392	0.816398	-0.18652	-0.0987488
0.069875	0.526099	0.541739	0.816853	-0.18663	-0.0988682
0.07	0.526466	0.542083	0.817306	-0.18674	-0.0989872
0.070125	0.526831	0.542427	0.817756	-0.186849	-0.0991061
0.07025	0.527195	0.542768	0.818203	-0.186957	-0.0992247
0.070375	0.527557	0.543108	0.818648	-0.187064	-0.099343
0.0705	0.527918	0.543446	0.81909	-0.187171	-0.0994611
0.070625	0.528277	0.543783	0.819529	-0.187278	-0.0995789
0.07075	0.528634	0.544117	0.819966	-0.187383	-0.0996965
0.070875	0.52899	0.544451	0.8204	-0.187488	-0.0998138
0.071	0.529344	0.544782	0.820831	-0.187593	-0.0999309
0.071125	0.529697	0.545112	0.82126	-0.187696	-0.100048
0.07125	0.530048	0.54544	0.821686	-0.1878	-0.100164
0.071375	0.530397	0.545766	0.822109	-0.187902	-0.100281
0.0715	0.530745	0.546091	0.82253	-0.188004	-0.100397
0.071625	0.531091	0.546414	0.822949	-0.188105	-0.100512
0.07175	0.531436	0.546736	0.823364	-0.188206	-0.100628
0.071875	0.531779	0.547056	0.823778	-0.188306	-0.100743
0.072	0.532121	0.547374	0.824188	-0.188405	-0.100858
0.072125	0.532461	0.54769	0.824596	-0.188504	-0.100973
0.07225	0.5328	0.548005	0.825002	-0.188603	-0.101087
0.072375	0.533137	0.548319	0.825405	-0.1887	-0.101202
0.0725	0.533472	0.54863	0.825805	-0.188797	-0.101316
0.072625	0.533806	0.54894	0.826203	-0.188894	-0.101429
0.07275	0.534139	0.549249	0.826598	-0.188989	-0.101543
0.072875	0.53447	0.549556	0.826991	-0.189085	-0.101656
0.073	0.534799	0.549861	0.827381	-0.189179	-0.101769
0.073125	0.535127	0.550165	0.827769	-0.189273	-0.101881
0.07325	0.535453	0.550467	0.828154	-0.189367	-0.101994
0.073375	0.535778	0.550767	0.828537	-0.189459	-0.102106
0.0735	0.536102	0.551066	0.828917	-0.189552	-0.102218
0.073625	0.536424	0.551363	0.829295	-0.189643	-0.102329
0.07375	0.536744	0.551659	0.82967	-0.189734	-0.102441
0.073875	0.537063	0.551953	0.830043	-0.189825	-0.102552
0.074	0.537381	0.552246	0.830414	-0.189914	-0.102662
0.074125	0.537697	0.552537	0.830782	-0.190004	-0.102773
0.07425	0.538012	0.552826	0.831147	-0.190092	-0.102883
0.074375	0.538325	0.553114	0.831511	-0.19018	-0.102993
0.0745	0.538637	0.5534	0.831871	-0.190268	-0.103103
0.074625	0.538947	0.553685	0.83223	-0.190355	-0.103212
0.07475	0.539256	0.553968	0.832586	-0.190441	-0.103321
0.074875	0.539563	0.55425	0.832939	-0.190527	-0.10343
0.075	0.539869	0.55453	0.83329	-0.190612	-0.103539
0.075125	0.540174	0.554808	0.833639	-0.190696	-0.103647
0.07525	0.540477	0.555085	0.833985	-0.19078	-0.103755
0.075375	0.540779	0.555361	0.834329	-0.190864	-0.103863
0.0755	0.541079	0.555635	0.834671	-0.190946	-0.10397
0.075625	0.541378	0.555907	0.83501	-0.191029	-0.104077
0.07575	0.541675	0.556178	0.835347	-0.19111	-0.104184
0.075875	0.541971	0.556447	0.835682	-0.191191	-0.104291
0.076	0.542266	0.556715	0.836014	-0.191272	-0.104397
0.076125	0.542559	0.556982	0.836344	-0.191352	-0.104503
0.07625	0.542851	0.557246	0.836672	-0.191431	-0.104609
0.076375	0.543142	0.55751	0.836997	-0.19151	-0.104714
0.0765	0.543431	0.557772	0.83732	-0.191588	-0.10482
0.076625	0.543719	0.558032	0.837641	-0.191666	-0.104924
0.07675	0.544006	0.558291	0.83796	-0.191743	-0.105029
0.076875	0.544291	0.558548	0.838276	-0.191819	-0.105133
0.077	0.544574	0.558804	0.83859	-0.191895	-0.105237
0.077125	0.544857	0.559059	0.838902	-0.191971	-0.105341
0.07725	0.545138	0.559312	0.839211	-0.192046	-0.105445
0.077375	0.545418	0.559563	0.839518	-0.19212	-0.105548
0.0775	0.545696	0.559813	0.839823	-0.192194	-0.105651
0.077625	0.545973	0.560062	0.840126	-0.192267	-0.105753
0.07775	0.546249	0.560309	0.840427	-0.192339	-0.105856
0.077875	0.546524	0.560555	0.840725	-0.192412	-0.105958
0.078	0.546797	0.560799	0.841021	-0.192483	-0.106059
0.078125	0.547069	0.561042	0.841315	-0.192554	-0.106161
0.07825	0.547339	0.561283	0.841607	-0.192624	-0.106262
0.078375	0.547608	0.561523	0.841896	-0.192694	-0.106363
0.0785	0.547876	0.561762	0.842184	-0.192763	-0.106463
0.078625	0.548143	0.561999	0.842469	-0.192832	-0.106563
0.07875	0.548408	0.562234	0.842752	-0.1929	-0.106663
0.078875	0.548672	0.562469	0.843033	-0.192968	-0.106763
0.079	0.548935	0.562701	0.843312	-0.193035	-0.106862
0.079125	0.549197	0.562933	0.843588	-0.193102	-0.106961
0.07925	0.549457	0.563163	0.843863	-0.193168	-0.10706
0.079375	0.549716	0.563391	0.844135	-0.193233	-0.107159
0.0795	0.549973	0.563619	0.844406	-0.193298	-0.107257
0.079625	0.55023	0.563844	0.844674	-0.193362	-0.107355
0.07975	0.550485	0.564069	0.84494	-0.193426	-0.107452
0.079875	0.550739	0.564292	0.845204	-0.19349	-0.107549
0.08	0.550992	0.564513	0.845466	-0.193552	-0.107646
0.080125	0.551243	0.564734	0.845726	-0.193615	-0.107743
0.08025	0.551494	0.564953	0.845983	-0.193676	-0.107839
0.080375	0.551743	0.56517	0.846239	-0.193737	-0.107935
0.0805	0.55199	0.565386	0.846493	-0.193798	-0.108031
0.080625	0.552237	0.565601	0.846744	-0.193858	-0.108126
0.08075	0.552482	0.565814	0.846994	-0.193918	-0.108221
0.080875	0.552727	0.566026	0.847242	-0.193977	-0.108316
0.081	0.55297	0.566237	0.847487	-0.194035	-0.10841
0.081125	0.553211	0.566446	0.847731	-0.194093	-0.108504
0.08125	0.553452	0.566655	0.847972	-0.19415	-0.108598
0.081375	0.553691	0.566861	0.848212	-0.194207	-0.108692
0.0815	0.553929	0.567067	0.848449	-0.194264	-0.108785
0.081625	0.554166	0.567271	0.848685	-0.19432	-0.108878
0.08175	0.554402	0.567473	0.848918	-0.194375	-0.10897
0.081875	0.554637	0.567675	0.84915	-0.19443	-0.109063
0.082	0.55487	0.567875	0.849379	-0.194484	-0.109155
0.082125	0.555103	0.568073	0.849607	-0.194538	-0.109246
0.08225	0.555334	0.568271	0.849833	-0.194591	-0.109337
0.082375	0.555564	0.568467	0.850056	-0.194644	-0.109428
0.0825	0.555793	0.568662	0.850278	-0.194696	-0.109519
0.082625	0.556021	0.568855	0.850498	-0.194748	-0.109609
0.08275	0.556247	0.569047	0.850716	-0.194799	-0.109699
0.082875	0.556473	0.569238	0.850932	-0.19485	-0.109789
0.083	0.556697	0.569428	0.851146	-0.1949	-0.109878
0.083125	0.55692	0.569616	0.851358	-0.194949	-0.109967
0.08325	0.557142	0.569803	0.851569	-0.194998	-0.110056
0.083375	0.557363	0.569989	0.851777	-0.195047	-0.110145
0.0835	0.557583	0.570174	0.851984	-0.195095	-0.110233
0.083625	0.557802	0.570357	0.852189	-0.195143	-0.11032
0.08375	0.55802	0.570539	0.852391	-0.19519	-0.110408
0.083875	0.558236	0.57072	0.852592	-0.195237	-0.110495
0.084	0.558452	0.570899	0.852792	-0.195283	-0.110582
0.084125	0.558666	0.571078	0.852989	-0.195328	-0.110668
0.08425	0.558879	0.571255	0.853184	-0.195373	-0.110754
0.084375	0.559092	0.57143	0.853378	-0.195418	-0.11084
0.0845	0.559303	0.571605	0.85357	-0.195462	-0.110925
0.084625	0.559513	0.571778	0.85376	-0.195506	-0.11101
0.08475	0.559722	0.57195	0.853948	-0.195549	-0.111095
0.084875	0.55993	0.572121	0.854135	-0.195591	-0.11118
0.085	0.560137	0.572291	0.854319	-0.195633	-0.111264
0.085125	0.560343	0.572459	0.854502	-0.195675	-0.111347
0.08525	0.560547	0.572626	0.854683	-0.195716	-0.111431
0.085375	0.560751	0.572792	0.854862	-0.195757	-0.111514
0.0855	0.560954	0.572957	0.85504	-0.195797	-0.111597
0.085625	0.561156	0.57312	0.855216	-0.195837	-0.111679
0.08575	0.561356	0.573283	0.85539	-0.195876	-0.111761
0.085875	0.561556	0.573444	0.855562	-0.195914	-0.111843
0.086	0.561755	0.573604	0.855733	-0.195953	-0.111924
0.086125	0.561952	0.573763	0.855901	-0.19599	-0.112005
0.08625	0.562149	0.57392	0.856069	-0.196028	-0.112086
0.086375	0.562345	0.574077	0.856234	-0.196064	-0.112166
0.0865	0.562539	0.574232	0.856398	-0.196101	-0.112246
0.086625	0.562733	0.574386	0.85656	-0.196137	-0.112326
0.08675	0.562926	0.574539	0.85672	-0.196172	-0.112405
0.086875	0.563117	0.574691	0.856879	-0.196207	-0.112484
0.087	0.563308	0.574842	0.857036	-0.196241	-0.112563
0.087125	0.563498	0.574991	0.857191	-0.196275	-0.112641
0.08725	0.563686	0.575139	0.857344	-0.196308	-0.112719
0.087375	0.563874	0.575286	0.857496	-0.196341	-0.112797
0.0875	0.564061	0.575432	0.857647	-0.196374	-0.112874
0.087625	0.564247	0.575577	0.857795	-0.196406	-0.112951
0.08775	0.564432	0.575721	0.857942	-0.196438	-0.113028
0.087875	0.564616	0.575864	0.858088	-0.196469	-0.113104
0.088	0.564799	0.576005	0.858231	-0.196499	-0.11318
0.088125	0.564981	0.576146	0.858374	-0.196529	-0.113255
0.08825	0.565162	0.576285	0.858514	-0.196559	-0.11333
0.088375	0.565342	0.576423	0.858653	-0.196588	-0.113405
0.0885	0.565522	0.57656	0.85879	-0.196617	-0.113479
0.088625	0.5657	0.576696	0.858926	-0.196646	-0.113553
0.08875	0.565878	0.576831	0.85906	-0.196673	-0.113627
0.088875	0.566054	0.576965	0.859193	-0.196701	-0.1137
0.089	0.56623	0.577097	0.859324	-0.196728	-0.113773
0.089125	0.566405	0.577229	0.859453	-0.196754	-0.113846
0.08925	0.566579	0.577359	0.859581	-0.19678	-0.113918
0.089375	0.566752	0.577489	0.859707	-0.196806	-0.11399
0.0895	0.566924	0.577617	0.859832	-0.196831	-0.114062
0.089625	0.567095	0.577744	0.859955	-0.196856	-0.114133
0.08975	0.567265	0.577871	0.860077	-0.19688	-0.114204
0.089875	0.567435	0.577996	0.860197	-0.196904	-0.114274
0.09	0.567604	0.57812	0.860316	-0.196927	-0.114344
0.090125	0.567771	0.578243	0.860433	-0.19695	-0.114414
0.09025	0.567938	0.578365	0.860548	-0.196973	-0.114483
0.090375	0.568104	0.578486	0.860663	-0.196995	-0.114552
0.0905	0.568269	0.578605	0.860775	-0.197016	-0.114621
0.090625	0.568434	0.578724	0.860886	-0.197037	-0.114689
0.09075	0.568597	0.578842	0.860996	-0.197058	-0.114757
0.090875	0.56876	0.578959	0.861104	-0.197078	-0.114824
0.091	0.568922	0.579075	0.861211	-0.197098	-0.114891
0.091125	0.569083	0.579189	0.861316	-0.197118	-0.114958
0.09125	0.569243	0.579303	0.86142	-0.197137	-0.115024
0.091375	0.569403	0.579416	0.861522	-0.197155	-0.11509
0.0915	0.569561	0.579527	0.861623	-0.197173	-0.115156
0.091625	0.569719	0.579638	0.861723	-0.197191	-0.115221
0.09175	0.569876	0.579748	0.861821	-0.197208	-0.115286
0.091875	0.570032	0.579856	0.861917	-0.197225	-0.115351
0.092	0.570188	0.579964	0.862013	-0.197241	-0.115415
0.092125	0.570343	0.580071	0.862106	-0.197257	-0.115478
0.09225	0.570496	0.580177	0.862199	-0.197273	-0.115542
0.092375	0.570649	0.580281	0.86229	-0.197288	-0.115605
0.0925	0.570802	0.580385	0.862379	-0.197302	-0.115667
0.092625	0.570953	0.580488	0.862468	-0.197317	-0.115729
0.09275	0.571104	0.58059	0.862554	-0.197331	-0.115791
0.092875	0.571254	0.58069	0.86264	-0.197344	-0.115853
0.093	0.571404	0.58079	0.862724	-0.197357	-0.115914
0.093125	0.571552	0.580889	0.862807	-0.19737	-0.115974
0.09325	0.5717	0.580987	0.862888	-0.197382	-0.116035
0.093375	0.571847	0.581084	0.862968	-0.197393	-0.116095
0.0935	0.571993	0.58118	0.863047	-0.197405	-0.116154
0.093625	0.572139	0.581276	0.863124	-0.197416	-0.116213
0.09375	0.572284	0.58137	0.8632	-0.197426	-0.116272
0.093875	0.572428	0.581463	0.863275	-0.197436	-0.11633
0.094	0.572571	0.581556	0.863348	-0.197446	-0.116388
0.094125	0.572714	0.581647	0.86342	-0.197455	-0.116446
0.09425	0.572856	0.581738	0.863491	-0.197464	-0.116503
0.094375	0.572997	0.581827	0.86356	-0.197473	-0.11656
0.0945	0.573138	0.581916	0.863628	-0.197481	-0.116616
0.094625	0.573278	0.582004	0.863695	-0.197489	-0.116672
0.09475	0.573417	0.582091	0.86376	-0.197496	-0.116728
0.094875	0.573556	0.582177	0.863825	-0.197503	-0.116783
0.095	0.573694	0.582262	0.863888	-0.197509	-0.116838
0.095125	0.573831	0.582346	0.863949	-0.197515	-0.116892
0.09525	0.573967	0.582429	0.86401	-0.197521	-0.116946
0.095375	0.574103	0.582512	0.864069	-0.197526	-0.117
0.0955	0.574238	0.582594	0.864127	-0.197531	-0.117053
0.095625	0.574373	0.582674	0.864183	-0.197536	-0.117106
0.09575	0.574507	0.582754	0.864239	-0.19754	-0.117158
0.095875	0.57464	0.582833	0.864293	-0.197544	-0.11721
0.096	0.574773	0.582911	0.864346	-0.197547	-0.117262
0.096125	0.574904	0.582989	0.864398	-0.19755	-0.117313
0.09625	0.575036	0.583065	0.864448	-0.197553	-0.117364
0.096375	0.575166	0.583141	0.864497	-0.197555	-0.117414
0.0965	0.575296	0.583215	0.864546	-0.197557	-0.117464
0.096625	0.575426	0.583289	0.864592	-0.197559	-0.117513
0.09675	0.575555	0.583363	0.864638	-0.19756	-0.117562
0.096875	0.575683	0.583435	0.864683	-0.19756	-0.117611
0.097	0.57581	0.583506	0.864726	-0.197561	-0.117659
0.097125	0.575937	0.583577	0.864768	-0.197561	-0.117707
0.09725	0.576064	0.583647	0.864809	-0.19756	-0.117755
0.097375	0.576189	0.583716	0.864849	-0.19756	-0.117802
0.0975	0.576315	0.583784	0.864887	-0.197558	-0.117848
0.097625	0.576439	0.583851	0.864925	-0.197557	-0.117894
0.09775	0.576563	0.583918	0.864961	-0.197555	-0.11794
0.097875	0.576687	0.583984	0.864996	-0.197553	-0.117985
0.098	0.576809	0.584049	0.86503	-0.19755	-0.11803
0.098125	0.576932	0.584113	0.865063	-0.197547	-0.118075
0.09825	0.577053	0.584176	0.865095	-0.197544	-0.118119
0.098375	0.577174	0.584239	0.865125	-0.19754	-0.118162
0.0985	0.577295	0.584301	0.865155	-0.197536	-0.118206
0.098625	0.577415	0.584362	0.865183	-0.197532	-0.118248
0.09875	0.577534	0.584422	0.86521	-0.197527	-0.118291
0.098875	0.577653	0.584482	0.865236	-0.197522	-0.118333
0.099	0.577772	0.58454	0.865261	-0.197517	-0.118374
0.099125	0.577889	0.584598	0.865285	-0.197511	-0.118415
0.09925	0.578007	0.584656	0.865308	-0.197505	-0.118456
0.099375	0.578123	0.584712	0.86533	-0.197498	-0.118496
0.0995	0.57824	0.584768	0.86535	-0.197491	-0.118535
0.099625	0.578355	0.584823	0.86537	-0.197484	-0.118575
0.09975	0.578471	0.584877	0.865388	-0.197477	-0.118614
0.099875	0.578585	0.584931	0.865406	-0.197469	-0.118652
0.1	0.578699	0.584984	0.865422	-0.197461	-0.11869
0.100125	0.578813	0.585036	0.865437	-0.197452	-0.118727
0.10025	0.578926	0.585087	0.865452	-0.197443	-0.118764
0.100375	0.579039	0.585138	0.865465	-0.197434	-0.118801
0.1005	0.579151	0.585188	0.865477	-0.197424	-0.118837
0.100625	0.579263	0.585237	0.865488	-0.197414	-0.118873
0.10075	0.579374	0.585285	0.865498	-0.197404	-0.118908
0.100875	0.579484	0.585333	0.865507	-0.197393	-0.118943
0.101	0.579595	0.58538	0.865515	-0.197382	-0.118977
0.101125	0.579704	0.585427	0.865522	-0.197371	-0.119011
0.10125	0.579813	0.585472	0.865529	-0.197359	-0.119044
0.101375	0.579922	0.585517	0.865534	-0.197347	-0.119077
0.1015	0.580031	0.585561	0.865538	-0.197335	-0.11911
0.101625	0.580138	0.585605	0.865541	-0.197322	-0.119142
0.10175	0.580246	0.585648	0.865543	-0.197309	-0.119173
0.101875	0.580353	0.58569	0.865544	-0.197296	-0.119205
0.102	0.580459	0.585732	0.865544	-0.197283	-0.119235
0.102125	0.580565	0.585773	0.865543	-0.197269	-0.119265
0.10225	0.580671	0.585813	0.865541	-0.197254	-0.119295
0.102375	0.580776	0.585852	0.865538	-0.19724	-0.119324
0.1025	0.580881	0.585891	0.865535	-0.197225	-0.119353
0.102625	0.580985	0.585929	0.86553	-0.197209	-0.119382
0.10275	0.581089	0.585967	0.865524	-0.197194	-0.119409
0.102875	0.581192	0.586004	0.865518	-0.197178	-0.119437
0.103	0.581296	0.58604	0.86551	-0.197162	-0.119464
0.103125	0.581398	0.586076	0.865502	-0.197145	-0.11949
0.10325	0.5815	0.586111	0.865492	-0.197128	-0.119516
0.103375	0.581602	0.586145	0.865482	-0.197111	-0.119542
0.1035	0.581704	0.586179	0.865471	-0.197094	-0.119567
0.103625	0.581805	0.586212	0.865458	-0.197076	-0.119591
0.10375	0.581905	0.586244	0.865445	-0.197058	-0.119615
0.103875	0.582006	0.586276	0.865431	-0.197039	-0.119639
0.104	0.582105	0.586307	0.865417	-0.197021	-0.119662
0.104125	0.582205	0.586338	0.865401	-0.197001	-0.119685
0.10425	0.582304	0.586368	0.865384	-0.196982	-0.119707
0.104375	0.582403	0.586397	0.865367	-0.196962	-0.119728
0.1045	0.582501	0.586426	0.865348	-0.196942	-0.11975
0.104625	0.582599	0.586454	0.865329	-0.196922	-0.11977
0.10475	0.582697	0.586481	0.865309	-0.196902	-0.119791
0.104875	0.582794	0.586508	0.865288	-0.196881	-0.11981
0.105	0.582891	0.586534	0.865266	-0.196859	-0.11983
0.105125	0.582987	0.58656	0.865243	-0.196838	-0.119848
0.10525	0.583084	0.586585	0.865219	-0.196816	-0.119867
0.105375	0.58318	0.58661	0.865195	-0.196794	-0.119884
0.1055	0.583275	0.586634	0.86517	-0.196772	-0.119902
0.105625	0.58337	0.586657	0.865144	-0.196749	-0.119919
0.10575	0.583465	0.58668	0.865117	-0.196726	-0.119935
0.105875	0.58356	0.586702	0.865089	-0.196703	-0.119951
0.106	0.583654	0.586723	0.86506	-0.196679	-0.119966
0.106125	0.583748	0.586744	0.865031	-0.196655	-0.119981
0.10625	0.583841	0.586765	0.865001	-0.196631	-0.119995
0.106375	0.583934	0.586785	0.86497	-0.196607	-0.120009
0.1065	0.584027	0.586804	0.864938	-0.196582	-0.120023
0.106625	0.58412	0.586823	0.864905	-0.196557	-0.120035
0.10675	0.584212	0.586841	0.864872	-0.196531	-0.120048
0.106875	0.584304	0.586859	0.864837	-0.196506	-0.12006
0.107	0.584396	0.586876	0.864802	-0.19648	-0.120071
0.107125	0.584487	0.586893	0.864766	-0.196454	-0.120082
0.10725	0.584578	0.586909	0.86473	-0.196427	-0.120092
0.107375	0.584669	0.586924	0.864692	-0.196401	-0.120102
0.1075	0.58476	0.586939	0.864654	-0.196374	-0.120112
0.107625	0.58485	0.586954	0.864615	-0.196346	-0.120121
0.10775	0.58494	0.586968	0.864576	-0.196319	-0.120129
0.107875	0.58503	0.586981	0.864535	-0.196291	-0.120137
0.108	0.585119	0.586994	0.864494	-0.196263	-0.120144
0.108125	0.585208	0.587006	0.864452	-0.196234	-0.120151
0.10825	0.585297	0.587018	0.864409	-0.196206	-0.120157
0.108375	0.585385	0.587029	0.864366	-0.196177	-0.120163
0.1085	0.585474	0.58704	0.864322	-0.196147	-0.120169
0.108625	0.585562	0.587051	0.864277	-0.196118	-0.120173
0.10875	0.58565	0.58706	0.864231	-0.196088	-0.120178
0.108875	0.585737	0.58707	0.864185	-0.196058	-0.120182
0.109	0.585824	0.587079	0.864138	-0.196028	-0.120185
0.109125	0.585912	0.587087	0.86409	-0.195997	-0.120188
0.10925	0.585998	0.587095	0.864042	-0.195966	-0.12019
0.109375	0.586085	0.587102	0.863992	-0.195935	-0.120192
0.1095	0.586171	0.587109	0.863942	-0.195904	-0.120193
0.109625	0.586257	0.587115	0.863892	-0.195872	-0.120194
0.10975	0.586343	0.587121	0.863841	-0.19584	-0.120194
0.109875	0.586429	0.587127	0.863789	-0.195808	-0.120194
0.11	0.586514	0.587132	0.863736	-0.195776	-0.120193
0.110125	0.586599	0.587136	0.863683	-0.195743	-0.120191
0.11025	0.586684	0.58714	0.863629	-0.19571	-0.12019
0.110375	0.586769	0.587144	0.863574	-0.195677	-0.120187
0.1105	0.586854	0.587147	0.863518	-0.195643	-0.120184
0.110625	0.586938	0.58715	0.863462	-0.19561	-0.120181
0.11075	0.587022	0.587152	0.863406	-0.195576	-0.120177
0.110875	0.587106	0.587154	0.863348	-0.195541	-0.120172
0.111	0.58719	0.587155	0.86329	-0.195507	-0.120167
0.111125	0.587273	0.587156	0.863232	-0.195472	-0.120162
0.11125	0.587357	0.587157	0.863172	-0.195437	-0.120156
0.111375	0.58744	0.587157	0.863113	-0.195402	-0.120149
0.1115	0.587523	0.587156	0.863052	-0.195367	-0.120142
0.111625	0.587605	0.587155	0.862991	-0.195331	-0.120135
0.11175	0.587688	0.587154	0.862929	-0.195295	-0.120126
0.111875	0.58777	0.587153	0.862867	-0.195259	-0.120118
0.112	0.587853	0.58715	0.862804	-0.195222	-0.120109
0.112125	0.587935	0.587148	0.86274	-0.195185	-0.120099
0.11225	0.588016	0.587145	0.862676	-0.195149	-0.120088
0.112375	0.588098	0.587142	0.862611	-0.195111	-0.120078
0.1125	0.58818	0.587138	0.862545	-0.195074	-0.120066
0.112625	0.588261	0.587134	0.862479	-0.195036	-0.120054
0.11275	0.588342	0.587129	0.862412	-0.194998	-0.120042
0.112875	0.588423	0.587125	0.862345	-0.19496	-0.120029
0.113	0.588504	0.587119	0.862277	-0.194922	-0.120015
0.113125	0.588585	0.587114	0.862209	-0.194883	-0.120001
0.11325	0.588666	0.587107	0.86214	-0.194845	-0.119987
0.113375	0.588746	0.587101	0.86207	-0.194806	-0.119972
0.1135	0.588826	0.587094	0.862	-0.194766	-0.119956
0.113625	0.588906	0.587087	0.861929	-0.194727	-0.11994
0.11375	0.588986	0.587079	0.861858	-0.194687	-0.119923
0.113875	0.589066	0.587071	0.861786	-0.194647	-0.119906
0.114	0.589146	0.587063	0.861714	-0.194607	-0.119888
0.114125	0.589226	0.587054	0.861641	-0.194567	-0.11987
0.11425	0.589305	0.587045	0.861567	-0.194526	-0.119851
0.114375	0.589384	0.587036	0.861493	-0.194485	-0.119831
0.1145	0.589464	0.587026	0.861418	-0.194444	-0.119811
0.114625	0.589543	0.587016	0.861343	-0.194403	-0.119791
0.11475	0.589622	0.587005	0.861268	-0.194361	-0.119769
0.114875	0.589701	0.586994	0.861191	-0.19432	-0.119748
0.115	0.589779	0.586983	0.861115	-0.194278	-0.119725
0.115125	0.589858	0.586972	0.861037	-0.194236	-0.119703
0.11525	0.589937	0.58696	0.86096	-0.194193	-0.119679
0.115375	0.590015	0.586948	0.860881	-0.194151	-0.119655
0.1155	0.590094	0.586935	0.860802	-0.194108	-0.119631
0.115625	0.590172	0.586922	0.860723	-0.194065	-0.119606
0.11575	0.59025	0.586909	0.860643	-0.194022	-0.11958
0.115875	0.590328	0.586895	0.860563	-0.193979	-0.119554
0.116	0.590406	0.586881	0.860482	-0.193935	-0.119527
0.116125	0.590484	0.586867	0.860401	-0.193891	-0.1195
0.11625	0.590562	0.586853	0.860319	-0.193847	-0.119472
0.116375	0.590639	0.586838	0.860237	-0.193803	-0.119444
0.1165	0.590717	0.586823	0.860154	-0.193759	-0.119415
0.116625	0.590795	0.586807	0.860071	-0.193714	-0.119386
0.11675	0.590872	0.586792	0.859987	-0.193669	-0.119356
0.116875	0.590949	0.586776	0.859903	-0.193625	-0.119325
0.117	0.591027	0.586759	0.859818	-0.193579	-0.119294
0.117125	0.591104	0.586743	0.859733	-0.193534	-0.119262
0.11725	0.591181	0.586726	0.859648	-0.193488	-0.11923
0.117375	0.591258	0.586708	0.859562	-0.193443	-0.119197
0.1175	0.591336	0.586691	0.859475	-0.193397	-0.119163
0.117625	0.591413	0.586673	0.859388	-0.193351	-0.119129
0.11775	0.59149	0.586655	0.859301	-0.193304	-0.119095
0.117875	0.591566	0.586636	0.859213	-0.193258	-0.119059
0.118	0.591643	0.586618	0.859125	-0.193211	-0.119024
0.118125	0.59172	0.586599	0.859036	-0.193164	-0.118987
0.11825	0.591797	0.58658	0.858947	-0.193117	-0.11895
0.118375	0.591874	0.58656	0.858858	-0.19307	-0.118913
0.1185	0.59195	0.58654	0.858768	-0.193023	-0.118875
0.118625	0.592027	0.58652	0.858678	-0.192975	-0.118836
0.11875	0.592103	0.5865	0.858587	-0.192927	-0.118797
0.118875	0.59218	0.58648	0.858496	-0.192879	-0.118757
0.119	0.592257	0.586459	0.858404	-0.192831	-0.118717
0.119125	0.592333	0.586438	0.858312	-0.192783	-0.118676
0.11925	0.59241	0.586416	0.85822	-0.192734	-0.118635
0.119375	0.592486	0.586395	0.858127	-0.192686	-0.118593
0.1195	0.592562	0.586373	0.858034	-0.192637	-0.11855
0.119625	0.592639	0.586351	0.857941	-0.192588	-0.118507
0.11975	0.592715	0.586329	0.857847	-0.192539	-0.118463
0.119875	0.592792	0.586306	0.857752	-0.19249	-0.118418
0.12	0.592868	0.586283	0.857658	-0.19244	-0.118373
0.120125	0.592944	0.58626	0.857563	-0.19239	-0.118328
0.12025	0.593021	0.586237	0.857467	-0.19234	-0.118282
0.120375	0.593097	0.586214	0.857372	-0.19229	-0.118235
0.1205	0.593173	0.58619	0.857276	-0.19224	-0.118188
0.120625	0.593249	0.586166	0.857179	-0.19219	-0.11814
0.12075	0.593326	0.586142	0.857082	-0.192139	-0.118091
0.120875	0.593402	0.586118	0.856985	-0.192089	-0.118042
0.121	0.593478	0.586093	0.856888	-0.192038	-0.117993
0.121125	0.593555	0.586068	0.85679	-0.191987	-0.117942
0.12125	0.593631	0.586043	0.856692	-0.191936	-0.117892
0.121375	0.593707	0.586018	0.856593	-0.191885	-0.11784
0.1215	0.593783	0.585993	0.856494	-0.191833	-0.117788
0.121625	0.59386	0.585967	0.856395	-0.191782	-0.117736
0.12175	0.593936	0.585942	0.856296	-0.19173	-0.117682
0.121875	0.594012	0.585916	0.856196	-0.191678	-0.117629
0.122	0.594089	0.585889	0.856096	-0.191626	-0.117574
0.122125	0.594165	0.585863	0.855995	-0.191574	-0.117519
0.12225	0.594241	0.585836	0.855894	-0.191521	-0.117464
0.122375	0.594318	0.58581	0.855793	-0.191469	-0.117408
0.1225	0.594394	0.585783	0.855692	-0.191416	-0.117351
0.122625	0.594471	0.585756	0.85559	-0.191363	-0.117294
0.12275	0.594547	0.585728	0.855488	-0.19131	-0.117236
0.122875	0.594624	0.585701	0.855386	-0.191257	-0.117177
0.123	0.5947	0.585673	0.855283	-0.191204	-0.117118
0.123125	0.594777	0.585645	0.855181	-0.191151	-0.117058
0.12325	0.594853	0.585617	0.855077	-0.191097	-0.116998
0.123375	0.59493	0.585589	0.854974	-0.191043	-0.116937
0.1235	0.595007	0.585561	0.85487	-0.19099	-0.116876
0.123625	0.595083	0.585532	0.854766	-0.190936	-0.116814
0.12375	0.59516	0.585504	0.854662	-0.190881	-0.116751
0.123875	0.595237	0.585475	0.854557	-0.190827	-0.116688
0.124	0.595314	0.585446	0.854453	-0.190773	-0.116624
0.124125	0.59539	0.585417	0.854348	-0.190718	-0.11656
0.12425	0.595467	0.585388	0.854242	-0.190664	-0.116495
0.124375	0.595544	0.585358	0.854137	-0.190609	-0.116429
0.1245	0.595621	0.585329	0.854031	-0.190554	-0.116363
0.124625	0.595698	0.585299	0.853925	-0.190499	-0.116296
0.12475	0.595775	0.585269	0.853818	-0.190444	-0.116229
0.124875	0.595853	0.585239	0.853712	-0.190388	-0.116161
0.125	0.59593	0.585209	0.853605	-0.190333	-0.116092
0.125125	0.596007	0.585178	0.853498	-0.190278	-0.116023
0.12525	0.596085	0.585148	0.85339	-0.190222	-0.115953
0.125375	0.596162	0.585117	0.853283	-0.190166	-0.115883
0.1255	0.596239	0.585087	0.853175	-0.19011	-0.115812
0.125625	0.596317	0.585056	0.853067	-0.190054	-0.115741
0.12575	0.596395	0.585025	0.852959	-0.189998	-0.115669
0.125875	0.596472	0.584994	0.85285	-0.189942	-0.115596
0.126	0.59655	0.584962	0.852742	-0.189885	-0.115523
0.126125	0.596628	0.584931	0.852633	-0.189829	-0.115449
0.12625	0.596706	0.5849	0.852524	-0.189772	-0.115374
0.126375	0.596784	0.584868	0.852414	-0.189715	-0.115299
0.1265	0.596862	0.584836	0.852305	-0.189658	-0.115224
0.126625	0.59694	0.584805	0.852195	-0.189601	-0.115148
0.12675	0.597018	0.584773	0.852085	-0.189544	-0.115071
0.126875	0.597096	0.584741	0.851975	-0.189487	-0.114993
0.127	0.597175	0.584708	0.851864	-0.18943	-0.114915
0.127125	0.597253	0.584676	0.851754	-0.189373	-0.114837
0.12725	0.597332	0.584644	0.851643	-0.189315	-0.114758
0.127375	0.59741	0.584611	0.851532	-0.189257	-0.114678
0.1275	0.597489	0.584579	0.851421	-0.1892	-0.114598
0.127625	0.597568	0.584546	0.851309	-0.189142	-0.114517
0.12775	0.597646	0.584513	0.851198	-0.189084	-0.114435
0.127875	0.597725	0.58448	0.851086	-0.189026	-0.114353
0.128	0.597805	0.584447	0.850974	-0.188968	-0.114271
0.128125	0.597884	0.584414	0.850862	-0.18891	-0.114188
0.12825	0.597963	0.584381	0.85075	-0.188851	-0.114104
0.128375	0.598042	0.584348	0.850637	-0.188793	-0.114019
0.1285	0.598122	0.584315	0.850524	-0.188734	-0.113934
0.128625	0.598201	0.584281	0.850412	-0.188676	-0.113849
0.12875	0.598281	0.584248	0.850299	-0.188617	-0.113763
0.128875	0.598361	0.584214	0.850185	-0.188559	-0.113676
0.129	0.59844	0.584181	0.850072	-0.1885	-0.113589
0.129125	0.59852	0.584147	0.849959	-0.188441	-0.113501
0.12925	0.5986	0.584113	0.849845	-0.188382	-0.113413
0.129375	0.59868	0.584079	0.849731	-0.188323	-0.113324
0.1295	0.598761	0.584046	0.849617	-0.188264	-0.113234
0.129625	0.598841	0.584012	0.849503	-0.188204	-0.113144
0.12975	0.598922	0.583978	0.849389	-0.188145	-0.113053
0.129875	0.599002	0.583943	0.849274	-0.188086	-0.112962
0.13	0.599083	0.583909	0.84916	-0.188026	-0.11287
0.130125	0.599164	0.583875	0.849045	-0.187967	-0.112777
0.13025	0.599244	0.583841	0.84893	-0.187907	-0.112684
0.130375	0.599325	0.583806	0.848815	-0.187847	-0.112591
0.1305	0.599407	0.583772	0.8487	-0.187787	-0.112497
0.130625	0.599488	0.583738	0.848585	-0.187728	-0.112402
0.13075	0.599569	0.583703	0.84847	-0.187668	-0.112307
0.130875	0.599651	0.583669	0.848354	-0.187608	-0.112211
0.131	0.599732	0.583634	0.848239	-0.187548	-0.112114
0.131125	0.599814	0.583599	0.848123	-0.187488	-0.112017
0.13125	0.599896	0.583565	0.848007	-0.187427	-0.11192
0.131375	0.599978	0.58353	0.847891	-0.187367	-0.111822
0.1315	0.60006	0.583495	0.847775	-0.187307	-0.111723
0.131625	0.600142	0.58346	0.847659	-0.187246	-0.111624
0.13175	0.600224	0.583425	0.847542	-0.187186	-0.111524
0.131875	0.600307	0.583391	0.847426	-0.187125	-0.111423
0.132	0.600389	0.583356	0.847309	-0.187065	-0.111322
0.132125	0.600472	0.583321	0.847193	-0.187004	-0.111221
0.13225	0.600555	0.583286	0.847076	-0.186944	-0.111119
0.132375	0.600638	0.583251	0.846959	-0.186883	-0.111016
0.1325	0.600721	0.583216	0.846842	-0.186822	-0.110913
0.132625	0.600804	0.583181	0.846725	-0.186761	-0.110809
0.13275	0.600887	0.583145	0.846608	-0.1867	-0.110705
0.132875	0.600971	0.58311	0.846491	-0.18664	-0.1106
0.133	0.601054	0.583075	0.846373	-0.186579	-0.110495
0.133125	0.601138	0.58304	0.846256	-0.186517	-0.110389
0.13325	0.601222	0.583005	0.846138	-0.186456	-0.110282
0.133375	0.601306	0.58297	0.846021	-0.186395	-0.110175
0.1335	0.60139	0.582934	0.845903	-0.186334	-0.110067
0.133625	0.601474	0.582899	0.845785	-0.186273	-0.109959
0.13375	0.601558	0.582864	0.845667	-0.186212	-0.10985
0.133875	0.601643	0.582829	0.845549	-0.18615	-0.109741
0.134	0.601727	0.582794	0.845431	-0.186089	-0.109631
0.134125	0.601812	0.582758	0.845313	-0.186027	-0.109521
0.13425	0.601897	0.582723	0.845195	-0.185966	-0.10941
0.134375	0.601982	0.582688	0.845077	-0.185904	-0.109299
0.1345	0.602067	0.582653	0.844958	-0.185843	-0.109187
0.134625	0.602153	0.582617	0.84484	-0.185781	-0.109074
0.13475	0.602238	0.582582	0.844722	-0.18572	-0.108961
0.134875	0.602324	0.582547	0.844603	-0.185658	-0.108847
0.135	0.60241	0.582511	0.844484	-0.185596	-0.108733
0.135125	0.602495	0.582476	0.844366	-0.185535	-0.108618
0.13525	0.602581	0.582441	0.844247	-0.185473	-0.108503
0.135375	0.602668	0.582406	0.844128	-0.185411	-0.108387
0.1355	0.602754	0.58237	0.84401	-0.185349	-0.108271
0.135625	0.60284	0.582335	0.843891	-0.185287	-0.108154
0.13575	0.602927	0.5823	0.843772	-0.185225	-0.108037
0.135875	0.603014	0.582265	0.843653	-0.185164	-0.107919
0.136	0.603101	0.58223	0.843534	-0.185102	-0.1078
0.136125	0.603188	0.582194	0.843415	-0.18504	-0.107681
0.13625	0.603275	0.582159	0.843295	-0.184978	-0.107562
0.136375	0.603362	0.582124	0.843176	-0.184916	-0.107442
0.1365	0.60345	0.582089	0.843057	-0.184854	-0.107321
0.136625	0.603537	0.582054	0.842938	-0.184791	-0.1072
0.13675	0.603625	0.582019	0.842819	-0.184729	-0.107078
0.136875	0.603713	0.581984	0.842699	-0.184667	-0.106956
0.137	0.603801	0.581948	0.84258	-0.184605	-0.106833
0.137125	0.603889	0.581913	0.84246	-0.184543	-0.10671
0.13725	0.603978	0.581878	0.842341	-0.184481	-0.106586
0.137375	0.604066	0.581843	0.842222	-0.184419	-0.106462
0.1375	0.604155	0.581808	0.842102	-0.184356	-0.106337
0.137625	0.604243	0.581773	0.841983	-0.184294	-0.106212
0.13775	0.604332	0.581738	0.841863	-0.184232	-0.106086
0.137875	0.604421	0.581704	0.841743	-0.18417	-0.10596
0.138	0.604511	0.581669	0.841624	-0.184107	-0.105833
0.138125	0.6046	0.581634	0.841504	-0.184045	-0.105705
0.13825	0.60469	0.581599	0.841384	-0.183983	-0.105578
0.138375	0.604779	0.581564	0.841265	-0.18392	-0.105449
0.1385	0.604869	0.581529	0.841145	-0.183858	-0.10532
0.138625	0.604959	0.581495	0.841025	-0.183796	-0.105191
0.13875	0.605049	0.58146	0.840906	-0.183733	-0.105061
0.138875	0.60514	0.581425	0.840786	-0.183671	-0.10493
0.139	0.60523	0.581391	0.840666	-0.183608	-0.104799
0.139125	0.605321	0.581356	0.840547	-0.183546	-0.104668
0.13925	0.605411	0.581322	0.840427	-0.183484	-0.104536
0.139375	0.605502	0.581287	0.840307	-0.183421	-0.104404
0.1395	0.605593	0.581253	0.840187	-0.183359	-0.104271
0.139625	0.605684	0.581218	0.840067	-0.183296	-0.104137
0.13975	0.605776	0.581184	0.839948	-0.183234	-0.104003
0.139875	0.605867	0.58115	0.839828	-0.183172	-0.103869
0.14	0.605959	0.581115	0.839708	-0.183109	-0.103734
0.140125	0.606051	0.581081	0.839588	-0.183047	-0.103598
0.14025	0.606143	0.581047	0.839469	-0.182984	-0.103462
0.140375	0.606235	0.581013	0.839349	-0.182922	-0.103326
0.1405	0.606327	0.580979	0.839229	-0.182859	-0.103189
0.140625	0.606419	0.580945	0.839109	-0.182797	-0.103051
0.14075	0.606512	0.580911	0.83899	-0.182735	-0.102913
0.140875	0.606604	0.580877	0.83887	-0.182672	-0.102775
0.141	0.606697	0.580843	0.83875	-0.18261	-0.102636
0.141125	0.60679	0.580809	0.83863	-0.182547	-0.102497
0.14125	0.606883	0.580775	0.838511	-0.182485	-0.102357
0.141375	0.606977	0.580741	0.838391	-0.182423	-0.102216
0.1415	0.60707	0.580708	0.838271	-0.18236	-0.102076
0.141625	0.607164	0.580674	0.838152	-0.182298	-0.101934
0.14175	0.607258	0.58064	0.838032	-0.182235	-0.101793
0.141875	0.607351	0.580607	0.837913	-0.182173	-0.10165
0.142	0.607445	0.580573	0.837793	-0.182111	-0.101507
0.142125	0.60754	0.58054	0.837673	-0.182048	-0.101364
0.14225	0.607634	0.580507	0.837554	-0.181986	-0.101221
0.142375	0.607729	0.580474	0.837434	-0.181924	-0.101076
0.1425	0.607823	0.58044	0.837315	-0.181862	-0.100932
0.142625	0.607918	0.580407	0.837196	-0.181799	-0.100787
0.14275	0.608013	0.580374	0.837076	-0.181737	-0.100641
0.142875	0.608108	0.580341	0.836957	-0.181675	-0.100495
0.143	0.608203	0.580308	0.836838	-0.181613	-0.100349
0.143125	0.608299	0.580275	0.836718	-0.181551	-0.100202
0.14325	0.608394	0.580243	0.836599	-0.181489	-0.100054
0.143375	0.60849	0.58021	0.83648	-0.181426	-0.0999064
0.1435	0.608586	0.580177	0.836361	-0.181364	-0.0997581
0.143625	0.608682	0.580145	0.836242	-0.181302	-0.0996093
0.14375	0.608778	0.580112	0.836123	-0.18124	-0.0994601
0.143875	0.608874	0.58008	0.836004	-0.181178	-0.0993104
0.144	0.608971	0.580047	0.835885	-0.181116	-0.0991603
0.144125	0.609067	0.580015	0.835766	-0.181054	-0.0990097
0.14425	0.609164	0.579983	0.835647	-0.180993	-0.0988587
0.144375	0.609261	0.579951	0.835528	-0.180931	-0.0987073
0.1445	0.609358	0.579919	0.835409	-0.180869	-0.0985554
0.144625	0.609455	0.579887	0.835291	-0.180807	-0.0984031
0.14475	0.609552	0.579855	0.835172	-0.180745	-0.0982503
0.144875	0.60965	0.579823	0.835053	-0.180684	-0.0980971
0.145	0.609747	0.579791	0.834935	-0.180622	-0.0979435
0.145125	0.609845	0.57976	0.834816	-0.18056	-0.0977894
0.14525	0.609943	0.579728	0.834698	-0.180499	-0.0976349
0.145375	0.610041	0.579697	0.83458	-0.180437	-0.09748
0.1455	0.610139	0.579665	0.834461	-0.180375	-0.0973247
0.145625	0.610237	0.579634	0.834343	-0.180314	-0.0971689
0.14575	0.610336	0.579603	0.834225	-0.180253	-0.0970127
0.145875	0.610434	0.579572	0.834107	-0.180191	-0.0968561
0.146	0.610533	0.579541	0.833989	-0.18013	-0.0966991
0.146125	0.610632	0.57951	0.833871	-0.180068	-0.0965417
0.14625	0.610731	0.579479	0.833753	-0.180007	-0.0963838
0.146375	0.61083	0.579448	0.833635	-0.179946	-0.0962256
0.1465	0.61093	0.579417	0.833518	-0.179885	-0.0960669
0.146625	0.611029	0.579387	0.8334	-0.179824	-0.0959079
0.14675	0.611129	0.579356	0.833283	-0.179762	-0.0957484
0.146875	0.611228	0.579326	0.833165	-0.179701	-0.0955885
0.147	0.611328	0.579295	0.833048	-0.17964	-0.0954282
0.147125	0.611428	0.579265	0.83293	-0.179579	-0.0952675
0.14725	0.611528	0.579235	0.832813	-0.179519	-0.0951065
0.147375	0.611629	0.579205	0.832696	-0.179458	-0.094945
0.1475	0.611729	0.579175	0.832579	-0.179397	-0.0947831
0.147625	0.61183	0.579145	0.832462	-0.179336	-0.0946208
0.14775	0.61193	0.579115	0.832345	-0.179276	-0.0944582
0.147875	0.612031	0.579085	0.832229	-0.179215	-0.0942952
0.148	0.612132	0.579056	0.832112	-0.179154	-0.0941317
0.148125	0.612233	0.579026	0.831995	-0.179094	-0.0939679
0.14825	0.612335	0.578997	0.831879	-0.179033	-0.0938037
0.148375	0.612436	0.578968	0.831762	-0.178973	-0.0936392
0.1485	0.612538	0.578938	0.831646	-0.178913	-0.0934742
0.148625	0.612639	0.578909	0.83153	-0.178852	-0.0933089
0.14875	0.612741	0.57888	0.831414	-0.178792	-0.0931432
0.148875	0.612843	0.578851	0.831298	-0.178732	-0.0929771
0.149	0.612945	0.578823	0.831182	-0.178672	-0.0928107
0.149125	0.613047	0.578794	0.831066	-0.178612	-0.0926439
0.14925	0.61315	0.578765	0.830951	-0.178552	-0.0924767
0.149375	0.613252	0.578737	0.830835	-0.178492	-0.0923092
0.1495	0.613355	0.578708	0.83072	-0.178432	-0.0921413
0.149625	0.613457	0.57868	0.830604	-0.178373	-0.0919731
0.14975	0.61356	0.578652	0.830489	-0.178313	-0.0918045
0.149875	0.613663	0.578624	0.830374	-0.178253	-0.0916355
0.15	0.613766	0.578596	0.830259	-0.178194	-0.0914662
0.150125	0.61387	0.578568	0.830144	-0.178134	-0.0912965
0.15025	0.613973	0.57854	0.830029	-0.178075	-0.0911265
0.150375	0.614077	0.578512	0.829915	-0.178016	-0.0909561
0.1505	0.61418	0.578484	0.8298	-0.177956	-0.0907854
0.150625	0.614284	0.578457	0.829686	-0.177897	-0.0906144
0.15075	0.614388	0.578429	0.829571	-0.177838	-0.090443
0.150875	0.614492	0.578402	0.829457	-0.177779	-0.0902712
0.151	0.614596	0.578375	0.829343	-0.17772	-0.0900992
0.151125	0.6147	0.578348	0.829229	-0.177661	-0.0899268
0.15125	0.614805	0.578321	0.829115	-0.177603	-0.089754
0.151375	0.614909	0.578294	0.829002	-0.177544	-0.089581
0.1515	0.615014	0.578267	0.828888	-0.177485	-0.0894076
0.151625	0.615119	0.57824	0.828774	-0.177427	-0.0892338
0.15175	0.615224	0.578214	0.828661	-0.177368	-0.0890598
0.151875	0.615329	0.578187	0.828548	-0.17731	-0.0888854
0.152	0.615434	0.578161	0.828435	-0.177252	-0.0887107
0.152125	0.615539	0.578135	0.828322	-0.177193	-0.0885357
0.15225	0.615645	0.578108	0.828209	-0.177135	-0.0883604
0.152375	0.61575	0.578082	0.828096	-0.177077	-0.0881847
0.1525	0.615856	0.578056	0.827984	-0.177019	-0.0880087
0.152625	0.615962	0.57803	0.827872	-0.176961	-0.0878325
0.15275	0.616067	0.578005	0.827759	-0.176904	-0.0876559
0.152875	0.616174	0.577979	0.827647	-0.176846	-0.087479
0.153	0.61628	0.577953	0.827535	-0.176788	-0.0873018
0.153125	0.616386	0.577928	0.827423	-0.176731	-0.0871243
0.15325	0.616492	0.577902	0.827312	-0.176673	-0.0869464
0.153375	0.616599	0.577877	0.8272	-0.176616	-0.0867683
0.1535	0.616705	0.577852	0.827088	-0.176559	-0.0865899
0.153625	0.616812	0.577827	0.826977	-0.176502	-0.0864112
0.15375	0.616919	0.577802	0.826866	-0.176445	-0.0862322
0.153875	0.617026	0.577777	0.826755	-0.176388	-0.0860529
0.154	0.617133	0.577752	0.826644	-0.176331	-0.0858733
0.154125	0.61724	0.577728	0.826533	-0.176274	-0.0856934
0.15425	0.617348	0.577703	0.826423	-0.176217	-0.0855133
0.154375	0.617455	0.577678	0.826312	-0.176161	-0.0853328
0.1545	0.617563	0.577654	0.826202	-0.176104	-0.0851521
0.154625	0.61767	0.57763	0.826092	-0.176048	-0.084971
0.15475	0.617778	0.577606	0.825982	-0.175992	-0.0847897
0.154875	0.617886	0.577582	0.825872	-0.175936	-0.0846082
0.155	0.617994	0.577558	0.825762	-0.17588	-0.0844263
0.155125	0.618102	0.577534	0.825652	-0.175824	-0.0842442
0.15525	0.61821	0.57751	0.825543	-0.175768	-0.0840618
0.155375	0.618319	0.577486	0.825434	-0.175712	-0.0838791
0.1555	0.618427	0.577463	0.825324	-0.175656	-0.0836962
0.155625	0.618536	0.577439	0.825215	-0.175601	-0.083513
0.15575	0.618645	0.577416	0.825107	-0.175545	-0.0833295
0.155875	0.618753	0.577392	0.824998	-0.17549	-0.0831458
0.156	0.618862	0.577369	0.824889	-0.175435	-0.0829618
0.156125	0.618971	0.577346	0.824781	-0.17538	-0.0827776
0.15625	0.619081	0.577323	0.824673	-0.175325	-0.0825931
0.156375	0.61919	0.5773	0.824564	-0.17527	-0.0824083
0.1565	0.619299	0.577277	0.824456	-0.175215	-0.0822233
0.156625	0.619409	0.577254	0.824349	-0.17516	-0.0820381
0.15675	0.619518	0.577232	0.824241	-0.175105	-0.0818526
0.156875	0.619628	0.577209	0.824133	-0.175051	-0.0816669
0.157	0.619738	0.577187	0.824026	-0.174997	-0.0814809
0.157125	0.619848	0.577164	0.823919	-0.174942	-0.0812947
0.15725	0.619958	0.577142	0.823812	-0.174888	-0.0811082
0.157375	0.620068	0.57712	0.823705	-0.174834	-0.0809215
0.1575	0.620178	0.577098	0.823598	-0.17478	-0.0807346
0.157625	0.620288	0.577076	0.823491	-0.174726	-0.0805474
0.15775	0.620399	0.577054	0.823385	-0.174673	-0.08036
0.157875	0.620509	0.577032	0.823278	-0.174619	-0.0801724
0.158	0.62062	0.57701	0.823172	-0.174565	-0.0799846
0.158125	0.620731	0.576989	0.823066	-0.174512	-0.0797965
0.15825	0.620841	0.576967	0.82296	-0.174459	-0.0796082
0.158375	0.620952	0.576946	0.822854	-0.174406	-0.0794197
0.1585	0.621063	0.576924	0.822749	-0.174353	-0.079231
0.158625	0.621175	0.576903	0.822643	-0.1743	-0.0790421
0.15875	0.621286	0.576882	0.822538	-0.174247	-0.0788529
0.158875	0.621397	0.57686	0.822432	-0.174194	-0.0786635
0.159	0.621509	0.576839	0.822327	-0.174142	-0.078474
0.159125	0.62162	0.576818	0.822222	-0.174089	-0.0782842
0.15925	0.621732	0.576797	0.822118	-0.174037	-0.0780942
0.159375	0.621843	0.576777	0.822013	-0.173985	-0.077904
0.1595	0.621955	0.576756	0.821909	-0.173933	-0.0777136
0.159625	0.622067	0.576735	0.821804	-0.173881	-0.077523
0.15975	0.622179	0.576715	0.8217	-0.173829	-0.0773322
0.159875	0.622291	0.576694	0.821596	-0.173777	-0.0771411
0.16	0.622404	0.576674	0.821492	-0.173725	-0.0769499
0.160125	0.622516	0.576653	0.821388	-0.173674	-0.0767586
0.16025	0.622628	0.576633	0.821285	-0.173622	-0.076567
0.160375	0.622741	0.576613	0.821181	-0.173571	-0.0763752
0.1605	0.622853	0.576593	0.821078	-0.17352	-0.0761832
0.160625	0.622966	0.576573	0.820975	-0.173469	-0.0759911
0.16075	0.623079	0.576553	0.820872	-0.173418	-0.0757987
0.160875	0.623192	0.576533	0.820769	-0.173368	-0.0756062
0.161	0.623305	0.576513	0.820666	-0.173317	-0.0754135
0.161125	0.623418	0.576493	0.820563	-0.173266	-0.0752207
0.16125	0.623531	0.576474	0.820461	-0.173216	-0.0750276
0.161375	0.623644	0.576454	0.820359	-0.173166	-0.0748344
0.1615	0.623757	0.576434	0.820257	-0.173116	-0.074641
0.161625	0.623871	0.576415	0.820154	-0.173066	-0.0744474
0.16175	0.623984	0.576396	0.820053	-0.173016	-0.0742537
0.161875	0.624098	0.576376	0.819951	-0.172966	-0.0740598
0.162	0.624211	0.576357	0.819849	-0.172917	-0.0738657
0.162125	0.624325	0.576338	0.819748	-0.172867	-0.0736715
0.16225	0.624439	0.576319	0.819646	-0.172818	-0.0734771
0.162375	0.624553	0.5763	0.819545	-0.172769	-0.0732825
0.1625	0.624667	0.576281	0.819444	-0.17272	-0.0730878
0.162625	0.624781	0.576262	0.819343	-0.172671	-0.0728929
0.16275	0.624895	0.576243	0.819243	-0.172622	-0.0726979
0.162875	0.625009	0.576224	0.819142	-0.172573	-0.0725028
0.163	0.625124	0.576205	0.819041	-0.172525	-0.0723074
0.163125	0.625238	0.576187	0.818941	-0.172476	-0.072112
0.16325	0.625353	0.576168	0.818841	-0.172428	-0.0719163
0.163375	0.625467	0.57615	0.818741	-0.17238	-0.0717206
0.1635	0.625582	0.576131	0.818641	-0.172332	-0.0715247
0.163625	0.625697	0.576113	0.818541	-0.172284	-0.0713287
0.16375	0.625811	0.576094	0.818441	-0.172236	-0.0711325
0.163875	0.625926	0.576076	0.818342	-0.172189	-0.0709362
0.164	0.626041	0.576058	0.818242	-0.172141	-0.0707397
0.164125	0.626156	0.57604	0.818143	-0.172094	-0.0705431
0.16425	0.626271	0.576022	0.818044	-0.172047	-0.0703464
0.164375	0.626387	0.576003	0.817945	-0.172	-0.0701496
0.1645	0.626502	0.575985	0.817846	-0.171953	-0.0699526
0.164625	0.626617	0.575968	0.817748	-0.171906	-0.0697555
0.16475	0.626732	0.57595	0.817649	-0.17186	-0.0695583
0.164875	0.626848	0.575932	0.817551	-0.171813	-0.0693609
0.165	0.626963	0.575914	0.817452	-0.171767	-0.0691635
0.165125	0.627079	0.575896	0.817354	-0.171721	-0.0689659
0.16525	0.627195	0.575879	0.817256	-0.171675	-0.0687682
0.165375	0.62731	0.575861	0.817158	-0.171629	-0.0685704
0.1655	0.627426	0.575843	0.81706	-0.171583	-0.0683725
0.165625	0.627542	0.575826	0.816963	-0.171537	-0.0681744
0.16575	0.627658	0.575808	0.816865	-0.171492	-0.0679763
0.165875	0.627774	0.575791	0.816768	-0.171446	-0.0677781
0.166	0.62789	0.575773	0.816671	-0.171401	-0.0675797
0.166125	0.628006	0.575756	0.816573	-0.171356	-0.0673812
0.16625	0.628122	0.575739	0.816477	-0.171311	-0.0671827
0.166375	0.628239	0.575721	0.81638	-0.171267	-0.066984
0.1665	0.628355	0.575704	0.816283	-0.171222	-0.0667853
0.166625	0.628471	0.575687	0.816186	-0.171177	-0.0665864
0.16675	0.628588	0.57567	0.81609	-0.171133	-0.0663875
0.166875	0.628704	0.575653	0.815993	-0.171089	-0.0661884
0.167	0.628821	0.575636	0.815897	-0.171045	-0.0659893
0.167125	0.628937	0.575619	0.815801	-0.171001	-0.0657901
0.16725	0.629054	0.575602	0.815705	-0.170957	-0.0655908
0.167375	0.629171	0.575585	0.815609	-0.170914	-0.0653914
0.1675	0.629287	0.575568	0.815514	-0.17087	-0.0651919
0.167625	0.629404	0.575551	0.815418	-0.170827	-0.0649924
0.16775	0.629521	0.575534	0.815323	-0.170784	-0.0647927
0.167875	0.629638	0.575518	0.815227	-0.170741	-0.064593
0.168	0.629755	0.575501	0.815132	-0.170698	-0.0643932
0.168125	0.629872	0.575484	0.815037	-0.170655	-0.0641933
0.16825	0.629989	0.575468	0.814942	-0.170613	-0.0639934
0.168375	0.630106	0.575451	0.814847	-0.17057	-0.0637934
0.1685	0.630223	0.575434	0.814753	-0.170528	-0.0635933
0.168625	0.63034	0.575418	0.814658	-0.170486	-0.0633932
0.16875	0.630457	0.575401	0.814564	-0.170444	-0.0631929
0.168875	0.630574	0.575385	0.814469	-0.170402	-0.0629926
0.169	0.630691	0.575368	0.814375	-0.17036	-0.0627923
0.169125	0.630809	0.575352	0.814281	-0.170319	-0.0625919
0.16925	0.630926	0.575335	0.814187	-0.170277	-0.0623914
0.169375	0.631043	0.575319	0.814094	-0.170236	-0.0621909
0.1695	0.631161	0.575303	0.814	-0.170195	-0.0619903
0.169625	0.631278	0.575286	0.813907	-0.170154	-0.0617897
0.16975	0.631396	0.57527	0.813813	-0.170113	-0.061589
0.169875	0.631513	0.575254	0.81372	-0.170073	-0.0613883
0.17	0.631631	0.575238	0.813627	-0.170032	-0.0611875
0.170125	0.631748	0.575221	0.813534	-0.169992	-0.0609867
0.17025	0.631866	0.575205	0.813441	-0.169952	-0.0607858
0.170375	0.631983	0.575189	0.813348	-0.169912	-0.0605849
0.1705	0.632101	0.575173	0.813256	-0.169872	-0.0603839
0.170625	0.632218	0.575157	0.813163	-0.169832	-0.0601829
0.17075	0.632336	0.575141	0.813071	-0.169792	-0.0599819
0.170875	0.632454	0.575125	0.812979	-0.169753	-0.0597808
0.171	0.632571	0.575109	0.812887	-0.169714	-0.0595797
0.171125	0.632689	0.575092	0.812795	-0.169674	-0.0593786
0.17125	0.632807	0.575076	0.812703	-0.169635	-0.0591774
0.171375	0.632925	0.57506	0.812611	-0.169597	-0.0589762
0.1715	0.633042	0.575044	0.81252	-0.169558	-0.058775
0.171625	0.63316	0.575028	0.812428	-0.169519	-0.0585738
0.17175	0.633278	0.575013	0.812337	-0.169481	-0.0583726
0.171875	0.633396	0.574997	0.812246	-0.169443	-0.0581713
0.172	0.633514	0.574981	0.812155	-0.169405	-0.05797
0.172125	0.633631	0.574965	0.812064	-0.169367	-0.0577687
0.17225	0.633749	0.574949	0.811973	-0.169329	-0.0575674
0.172375	0.633867	0.574933	0.811882	-0.169291	-0.0573661
0.1725	0.633985	0.574917	0.811792	-0.169254	-0.0571647
0.172625	0.634103	0.574901	0.811701	-0.169216	-0.0569634
0.17275	0.634221	0.574885	0.811611	-0.169179	-0.0567621
0.172875	0.634339	0.574869	0.811521	-0.169142	-0.0565607
0.173	0.634456	0.574853	0.811431	-0.169105	-0.0563594
0.173125	0.634574	0.574838	0.811341	-0.169069	-0.056158
0.17325	0.634692	0.574822	0.811252	-0.169032	-0.0559567
0.173375	0.63481	0.574806	0.811162	-0.168996	-0.0557554
0.1735	0.634928	0.57479	0.811072	-0.168959	-0.055554
0.173625	0.635046	0.574774	0.810983	-0.168923	-0.0553527
0.17375	0.635164	0.574758	0.810894	-0.168887	-0.0551514
0.173875	0.635281	0.574742	0.810805	-0.168851	-0.0549501
0.174	0.635399	0.574727	0.810716	-0.168816	-0.0547488
0.174125	0.635517	0.574711	0.810627	-0.16878	-0.0545475
0.17425	0.635635	0.574695	0.810538	-0.168745	-0.0543463
0.174375	0.635753	0.574679	0.81045	-0.16871	-0.0541451
0.1745	0.635871	0.574663	0.810361	-0.168675	-0.0539438
0.174625	0.635989	0.574647	0.810273	-0.16864	-0.0537427
0.17475	0.636106	0.574631	0.810185	-0.168605	-0.0535415
0.174875	0.636224	0.574615	0.810097	-0.168571	-0.0533403
0.175	0.636342	0.5746	0.810009	-0.168536	-0.0531392
0.175125	0.63646	0.574584	0.809921	-0.168502	-0.0529382
0.17525	0.636577	0.574568	0.809833	-0.168468	-0.0527371
0.175375	0.636695	0.574552	0.809746	-0.168434	-0.0525361
0.1755	0.636813	0.574536	0.809658	-0.1684	-0.0523351
0.175625	0.636931	0.57452	0.809571	-0.168367	-0.0521342
0.17575	0.637048	0.574504	0.809484	-0.168333	-0.0519333
0.175875	0.637166	0.574488	0.809397	-0.1683	-0.0517324
0.176	0.637284	0.574472	0.80931	-0.168267	-0.0515316
0.176125	0.637401	0.574456	0.809223	-0.168234	-0.0513308
0.17625	0.637519	0.57444	0.809137	-0.168201	-0.05113
0.176375	0.637636	0.574424	0.80905	-0.168169	-0.0509294
0.1765	0.637754	0.574408	0.808964	-0.168136	-0.0507287
0.176625	0.637871	0.574391	0.808877	-0.168104	-0.0505281
0.17675	0.637989	0.574375	0.808791	-0.168072	-0.0503276
0.176875	0.638106	0.574359	0.808705	-0.16804	-0.0501271
0.177	0.638224	0.574343	0.80862	-0.168008	-0.0499267
0.177125	0.638341	0.574327	0.808534	-0.167976	-0.0497263
0.17725	0.638459	0.574311	0.808448	-0.167945	-0.049526
0.177375	0.638576	0.574294	0.808363	-0.167914	-0.0493257
0.1775	0.638693	0.574278	0.808277	-0.167882	-0.0491255
0.177625	0.638811	0.574262	0.808192	-0.167851	-0.0489254
0.17775	0.638928	0.574245	0.808107	-0.167821	-0.0487253
0.177875	0.639045	0.574229	0.808022	-0.16779	-0.0485253
0.178	0.639162	0.574212	0.807937	-0.167759	-0.0483254
0.178125	0.639279	0.574196	0.807853	-0.167729	-0.0481256
0.17825	0.639396	0.57418	0.807768	-0.167699	-0.0479258
0.178375	0.639513	0.574163	0.807684	-0.167669	-0.0477261
0.1785	0.63963	0.574147	0.807599	-0.167639	-0.0475265
0.178625	0.639747	0.57413	0.807515	-0.167609	-0.0473269
0.17875	0.639864	0.574113	0.807431	-0.16758	-0.0471274
0.178875	0.639981	0.574097	0.807347	-0.16755	-0.0469281
0.179	0.640098	0.57408	0.807263	-0.167521	-0.0467288
0.179125	0.640215	0.574063	0.80718	-0.167492	-0.0465295
0.17925	0.640331	0.574047	0.807096	-0.167463	-0.0463304
0.179375	0.640448	0.57403	0.807013	-0.167434	-0.0461314
0.1795	0.640565	0.574013	0.80693	-0.167406	-0.0459324
0.179625	0.640681	0.573996	0.806847	-0.167377	-0.0457336
0.17975	0.640798	0.573979	0.806764	-0.167349	-0.0455348
0.179875	0.640914	0.573962	0.806681	-0.167321	-0.0453362
0.18	0.641031	0.573945	0.806598	-0.167293	-0.0451376
0.180125	0.641147	0.573928	0.806516	-0.167265	-0.0449392
0.18025	0.641263	0.573911	0.806433	-0.167237	-0.0447408
0.180375	0.641379	0.573894	0.806351	-0.16721	-0.0445426
0.1805	0.641496	0.573877	0.806269	-0.167183	-0.0443445
0.180625	0.641612	0.57386	0.806187	-0.167156	-0.0441464
0.18075	0.641728	0.573843	0.806105	-0.167129	-0.0439485
0.180875	0.641844	0.573826	0.806023	-0.167102	-0.0437507
0.181	0.64196	0.573808	0.805941	-0.167075	-0.043553
0.181125	0.642075	0.573791	0.80586	-0.167049	-0.0433554
0.18125	0.642191	0.573774	0.805778	-0.167022	-0.043158
0.181375	0.642307	0.573756	0.805697	-0.166996	-0.0429607
0.1815	0.642423	0.573739	0.805616	-0.16697	-0.0427634
0.181625	0.642538	0.573721	0.805535	-0.166944	-0.0425663
0.18175	0.642654	0.573704	0.805454	-0.166919	-0.0423694
0.181875	0.642769	0.573686	0.805373	-0.166893	-0.0421725
0.182	0.642884	0.573669	0.805293	-0.166868	-0.0419758
0.182125	0.643	0.573651	0.805212	-0.166843	-0.0417793
0.18225	0.643115	0.573633	0.805132	-0.166818	-0.0415828
0.182375	0.64323	0.573616	0.805052	-0.166793	-0.0413865
0.1825	0.643345	0.573598	0.804972	-0.166768	-0.0411903
0.182625	0.64346	0.57358	0.804892	-0.166744	-0.0409943
0.18275	0.643575	0.573562	0.804812	-0.166719	-0.0407984
0.182875	0.64369	0.573544	0.804732	-0.166695	-0.0406027
0.183	0.643804	0.573526	0.804653	-0.166671	-0.0404071
0.183125	0.643919	0.573508	0.804573	-0.166647	-0.0402116
0.18325	0.644034	0.57349	0.804494	-0.166623	-0.0400163
0.183375	0.644148	0.573472	0.804415	-0.1666	-0.0398212
0.1835	0.644263	0.573454	0.804336	-0.166576	-0.0396262
0.183625	0.644377	0.573436	0.804257	-0.166553	-0.0394313
0.18375	0.644491	0.573418	0.804179	-0.16653	-0.0392367
0.183875	0.644605	0.5734	0.8041	-0.166507	-0.0390421
0.184	0.644719	0.573381	0.804022	-0.166484	-0.0388478
0.184125	0.644833	0.573363	0.803943	-0.166462	-0.0386535
0.18425	0.644947	0.573345	0.803865	-0.166439	-0.0384595
0.184375	0.645061	0.573326	0.803787	-0.166417	-0.0382656
0.1845	0.645175	0.573308	0.803709	-0.166395	-0.0380719
0.184625	0.645288	0.573289	0.803631	-0.166373	-0.0378784
0.18475	0.645402	0.573271	0.803554	-0.166351	-0.037685
0.184875	0.645515	0.573252	0.803476	-0.16633	-0.0374918
0.185	0.645628	0.573234	0.803399	-0.166308	-0.0372987
0.185125	0.645742	0.573215	0.803322	-0.166287	-0.0371059
0.18525	0.645855	0.573196	0.803245	-0.166266	-0.0369132
0.185375	0.645968	0.573177	0.803168	-0.166245	-0.0367207
0.1855	0.646081	0.573159	0.803091	-0.166224	-0.0365284
0.185625	0.646193	0.57314	0.803015	-0.166203	-0.0363362
0.18575	0.646306	0.573121	0.802938	-0.166183	-0.0361443
0.185875	0.646419	0.573102	0.802862	-0.166162	-0.0359525
0.186	0.646531	0.573083	0.802786	-0.166142	-0.0357609
0.186125	0.646644	0.573064	0.802709	-0.166122	-0.0355695
0.18625	0.646756	0.573045	0.802634	-0.166102	-0.0353783
0.186375	0.646868	0.573026	0.802558	-0.166083	-0.0351872
0.1865	0.64698	0.573007	0.802482	-0.166063	-0.0349964
0.186625	0.647092	0.572987	0.802407	-0.166044	-0.0348058
0.18675	0.647204	0.572968	0.802331	-0.166025	-0.0346153
0.186875	0.647316	0.572949	0.802256	-0.166006	-0.034425
0.187	0.647427	0.57293	0.802181	-0.165987	-0.034235
0.187125	0.647539	0.57291	0.802106	-0.165968	-0.0340451
0.18725	0.64765	0.572891	0.802031	-0.16595	-0.0338554
0.187375	0.647762	0.572871	0.801957	-0.165931	-0.033666
0.1875	0.647873	0.572852	0.801882	-0.165913	-0.0334767
0.187625	0.647984	0.572832	0.801808	-0.165895	-0.0332877
0.18775	0.648095	0.572813	0.801734	-0.165877	-0.0330988
0.187875	0.648206	0.572793	0.80166	-0.165859	-0.0329101
0.188	0.648316	0.572773	0.801586	-0.165842	-0.0327217
0.188125	0.648427	0.572753	0.801512	-0.165824	-0.0325335
0.18825	0.648537	0.572734	0.801438	-0.165807	-0.0323454
0.188375	0.648648	0.572714	0.801365	-0.16579	-0.0321576
0.1885	0.648758	0.572694	0.801292	-0.165773	-0.03197
0.188625	0.648868	0.572674	0.801219	-0.165756	-0.0317826
0.18875	0.648978	0.572654	0.801146	-0.16574	-0.0315954
0.188875	0.649088	0.572634	0.801073	-0.165723	-0.0314085
0.189	0.649198	0.572614	0.801	-0.165707	-0.0312217
0.189125	0.649307	0.572594	0.800927	-0.165691	-0.0310352
0.18925	0.649417	0.572573	0.800855	-0.165675	-0.0308489
0.189375	0.649526	0.572553	0.800783	-0.16566	-0.0306628
0.1895	0.649635	0.572533	0.800711	-0.165644	-0.0304769
0.189625	0.649745	0.572513	0.800639	-0.165629	-0.0302913
0.18975	0.649854	0.572492	0.800567	-0.165613	-0.0301059
0.189875	0.649963	0.572472	0.800495	-0.165598	-0.0299207
0.19	0.650071	0.572451	0.800424	-0.165583	-0.0297357
0.190125	0.65018	0.572431	0.800352	-0.165569	-0.029551
0.19025	0.650288	0.57241	0.800281	-0.165554	-0.0293665
0.190375	0.650397	0.57239	0.80021	-0.16554	-0.0291822
0.1905	0.650505	0.572369	0.800139	-0.165525	-0.0289982
0.190625	0.650613	0.572348	0.800069	-0.165511	-0.0288144
0.19075	0.650721	0.572327	0.799998	-0.165497	-0.0286308
0.190875	0.650829	0.572307	0.799928	-0.165484	-0.0284475
0.191	0.650936	0.572286	0.799857	-0.16547	-0.0282644
0.191125	0.651044	0.572265	0.799787	-0.165457	-0.0280815
0.19125	0.651151	0.572244	0.799717	-0.165444	-0.0278989
0.191375	0.651259	0.572223	0.799648	-0.165431	-0.0277166
0.1915	0.651366	0.572202	0.799578	-0.165418	-0.0275344
0.191625	0.651473	0.572181	0.799508	-0.165405	-0.0273526
0.19175	0.65158	0.57216	0.799439	-0.165393	-0.0271709
0.191875	0.651686	0.572138	0.79937	-0.16538	-0.0269896
0.192	0.651793	0.572117	0.799301	-0.165368	-0.0268084
0.192125	0.651899	0.572096	0.799232	-0.165356	-0.0266276
0.19225	0.652006	0.572074	0.799163	-0.165344	-0.0264469
0.192375	0.652112	0.572053	0.799095	-0.165333	-0.0262666
0.1925	0.652218	0.572032	0.799027	-0.165321	-0.0260864
0.192625	0.652324	0.57201	0.798958	-0.16531	-0.0259066
0.19275	0.652429	0.571988	0.79889	-0.165299	-0.025727
0.192875	0.652535	0.571967	0.798822	-0.165288	-0.0255476
0.193	0.65264	0.571945	0.798755	-0.165277	-0.0253686
0.193125	0.652745	0.571923	0.798687	-0.165267	-0.0251897
0.19325	0.652851	0.571902	0.79862	-0.165256	-0.0250112
0.193375	0.652956	0.57188	0.798552	-0.165246	-0.0248329
0.1935	0.65306	0.571858	0.798485	-0.165236	-0.0246549
0.193625	0.653165	0.571836	0.798418	-0.165226	-0.0244771
0.19375	0.653269	0.571814	0.798351	-0.165217	-0.0242996
0.193875	0.653374	0.571792	0.798285	-0.165207	-0.0241224
0.194	0.653478	0.57177	0.798218	-0.165198	-0.0239455
0.194125	0.653582	0.571748	0.798152	-0.165189	-0.0237688
0.19425	0.653686	0.571726	0.798086	-0.16518	-0.0235924
0.194375	0.65379	0.571704	0.79802	-0.165171	-0.0234163
0.1945	0.653893	0.571681	0.797954	-0.165163	-0.0232404
0.194625	0.653997	0.571659	0.797888	-0.165154	-0.0230648
0.19475	0.6541	0.571637	0.797823	-0.165146	-0.0228895
0.194875	0.654203	0.571614	0.797757	-0.165138	-0.0227145
0.195	0.654306	0.571592	0.797692	-0.16513	-0.0225398
0.195125	0.654409	0.571569	0.797627	-0.165123	-0.0223653
0.19525	0.654512	0.571547	0.797562	-0.165115	-0.0221912
0.195375	0.654614	0.571524	0.797497	-0.165108	-0.0220173
0.1955	0.654716	0.571502	0.797433	-0.165101	-0.0218437
0.195625	0.654819	0.571479	0.797368	-0.165094	-0.0216704
0.19575	0.654921	0.571456	0.797304	-0.165087	-0.0214974
0.195875	0.655023	0.571433	0.79724	-0.165081	-0.0213246
0.196	0.655124	0.571411	0.797176	-0.165074	-0.0211522
0.196125	0.655226	0.571388	0.797112	-0.165068	-0.02098
0.19625	0.655327	0.571365	0.797048	-0.165062	-0.0208082
0.196375	0.655428	0.571342	0.796985	-0.165056	-0.0206366
0.1965	0.655529	0.571319	0.796921	-0.165051	-0.0204653
0.196625	0.65563	0.571296	0.796858	-0.165046	-0.0202944
0.19675	0.655731	0.571272	0.796795	-0.16504	-0.0201237
0.196875	0.655832	0.571249	0.796732	-0.165035	-0.0199533
0.197	0.655932	0.571226	0.796669	-0.16503	-0.0197832
0.197125	0.656032	0.571203	0.796607	-0.165026	-0.0196134
0.19725	0.656132	0.571179	0.796544	-0.165021	-0.0194439
0.197375	0.656232	0.571156	0.796482	-0.165017	-0.0192747
0.1975	0.656332	0.571132	0.79642	-0.165013	-0.0191059
0.197625	0.656432	0.571109	0.796358	-0.165009	-0.0189373
0.19775	0.656531	0.571085	0.796296	-0.165006	-0.018769
0.197875	0.65663	0.571062	0.796234	-0.165002	-0.0186011
0.198	0.656729	0.571038	0.796173	-0.164999	-0.0184334
0.198125	0.656828	0.571014	0.796112	-0.164996	-0.018266
0.19825	0.656927	0.57099	0.79605	-0.164993	-0.018099
0.198375	0.657025	0.570967	0.795989	-0.16499	-0.0179323
0.1985	0.657124	0.570943	0.795928	-0.164988	-0.0177658
0.198625	0.657222	0.570919	0.795868	-0.164985	-0.0175997
0.19875	0.65732	0.570895	0.795807	-0.164983	-0.0174339
0.198875	0.657418	0.570871	0.795747	-0.164981	-0.0172684
0.199	0.657516	0.570847	0.795686	-0.164979	-0.0171033
0.199125	0.657613	0.570823	0.795626	-0.164978	-0.0169384
0.19925	0.657711	0.570798	0.795566	-0.164977	-0.0167739
0.199375	0.657808	0.570774	0.795507	-0.164975	-0.0166097
0.1995	0.657905	0.57075	0.795447	-0.164974	-0.0164458
0.199625	0.658002	0.570725	0.795387	-0.164974	-0.0162822
0.19975	0.658098	0.570701	0.795328	-0.164973	-0.0161189
0.199875	0.658195	0.570676	0.795269	-0.164973	-0.015956
0.2	0.658291	0.570652	0.79521	-0.164973	-0.0157934
0.200125	0.658387	0.570627	0.795151	-0.164973	-0.0156311
0.20025	0.658483	0.570603	0.795092	-0.164973	-0.0154691
0.200375	0.658579	0.570578	0.795034	-0.164973	-0.0153075
0.2005	0.658674	0.570553	0.794975	-0.164974	-0.0151461
0.200625	0.65877	0.570529	0.794917	-0.164975	-0.0149852
0.20075	0.658865	0.570504	0.794859	-0.164976	-0.0148245
0.200875	0.65896	0.570479	0.794801	-0.164977	-0.0146642
0.201	0.659055	0.570454	0.794743	-0.164978	-0.0145042
0.201125	0.659149	0.570429	0.794686	-0.16498	-0.0143445
0.20125	0.659244	0.570404	0.794628	-0.164982	-0.0141852
0.201375	0.659338	0.570379	0.794571	-0.164984	-0.0140262
0.2015	0.659432	0.570354	0.794513	-0.164986	-0.0138675
0.201625	0.659526	0.570328	0.794456	-0.164989	-0.0137092
0.20175	0.65962	0.570303	0.794399	-0.164991	-0.0135512
0.201875	0.659714	0.570278	0.794343	-0.164994	-0.0133935
0.202	0.659807	0.570252	0.794286	-0.164997	-0.0132362
0.202125	0.6599	0.570227	0.79423	-0.165	-0.0130792
0.20225	0.659993	0.570202	0.794173	-0.165004	-0.0129225
0.202375	0.660086	0.570176	0.794117	-0.165007	-0.0127662
0.2025	0.660179	0.570151	0.794061	-0.165011	-0.0126103
0.202625	0.660271	0.570125	0.794005	-0.165015	-0.0124546
0.20275	0.660363	0.570099	0.79395	-0.16502	-0.0122994
0.202875	0.660455	0.570074	0.793894	-0.165024	-0.0121444
0.203	0.660547	0.570048	0.793839	-0.165029	-0.0119898
0.203125	0.660639	0.570022	0.793783	-0.165034	-0.0118356
0.20325	0.66073	0.569996	0.793728	-0.165039	-0.0116817
0.203375	0.660822	0.56997	0.793673	-0.165044	-0.0115281
0.2035	0.660913	0.569944	0.793618	-0.165049	-0.0113749
0.203625	0.661004	0.569918	0.793564	-0.165055	-0.0112221
0.20375	0.661094	0.569892	0.793509	-0.165061	-0.0110696
0.203875	0.661185	0.569866	0.793455	-0.165067	-0.0109174
0.204	0.661275	0.56984	0.7934	-0.165073	-0.0107656
0.204125	0.661365	0.569814	0.793346	-0.16508	-0.0106142
0.20425	0.661455	0.569788	0.793292	-0.165087	-0.0104631
0.204375	0.661545	0.569761	0.793238	-0.165094	-0.0103124
0.2045	0.661635	0.569735	0.793185	-0.165101	-0.010162
0.204625	0.661724	0.569709	0.793131	-0.165108	-0.0100119
0.20475	0.661813	0.569682	0.793078	-0.165116	-0.00986228
0.204875	0.661902	0.569656	0.793025	-0.165123	-0.00971297
0.205	0.661991	0.569629	0.792971	-0.165131	-0.00956402
0.205125	0.66208	0.569603	0.792919	-0.165139	-0.00941543
0.20525	0.662168	0.569576	0.792866	-0.165148	-0.0092672
0.205375	0.662256	0.56955	0.792813	-0.165156	-0.00911934
0.2055	0.662344	0.569523	0.79276	-0.165165	-0.00897184
0.205625	0.662432	0.569496	0.792708	-0.165174	-0.0088247
0.20575	0.66252	0.56947	0.792656	-0.165183	-0.00867792
0.205875	0.662607	0.569443	0.792604	-0.165193	-0.00853151
0.206	0.662694	0.569416	0.792552	-0.165202	-0.00838547
0.206125	0.662781	0.569389	0.7925	-0.165212	-0.00823979
0.20625	0.662868	0.569362	0.792448	-0.165222	-0.00809449
0.206375	0.662955	0.569335	0.792397	-0.165233	-0.00794955
0.2065	0.663041	0.569308	0.792345	-0.165243	-0.00780498
0.206625	0.663128	0.569281	0.792294	-0.165254	-0.00766078
0.20675	0.663214	0.569254	0.792243	-0.165265	-0.00751695
0.206875	0.663299	0.569227	0.792192	-0.165276	-0.00737349
0.207	0.663385	0.5692	0.792141	-0.165287	-0.00723041
0.207125	0.66347	0.569173	0.792091	-0.165299	-0.00708769
0.20725	0.663556	0.569146	0.79204	-0.16531	-0.00694535
0.207375	0.663641	0.569118	0.79199	-0.165322	-0.00680339
0.2075	0.663726	0.569091	0.791939	-0.165334	-0.0066618
0.207625	0.66381	0.569064	0.791889	-0.165347	-0.00652059
0.20775	0.663895	0.569037	0.791839	-0.165359	-0.00637975
0.207875	0.663979	0.569009	0.791789	-0.165372	-0.00623929
0.208	0.664063	0.568982	0.79174	-0.165385	-0.00609921
0.208125	0.664147	0.568954	0.79169	-0.165398	-0.00595951
0.20825	0.664231	0.568927	0.791641	-0.165412	-0.00582019
0.208375	0.664314	0.568899	0.791592	-0.165425	-0.00568125
0.2085	0.664397	0.568872	0.791542	-0.165439	-0.00554269
0.208625	0.66448	0.568844	0.791493	-0.165453	-0.00540451
0.20875	0.664563	0.568817	0.791445	-0.165468	-0.00526671
0.208875	0.664646	0.568789	0.791396	-0.165482	-0.0051293
0.209	0.664728	0.568761	0.791347	-0.165497	-0.00499227
0.209125	0.66481	0.568734	0.791299	-0.165512	-0.00485562
0.20925	0.664893	0.568706	0.791251	-0.165527	-0.00471936
0.209375	0.664974	0.568678	0.791203	-0.165542	-0.00458349
0.2095	0.665056	0.56865	0.791155	-0.165557	-0.004448
0.209625	0.665137	0.568623	0.791107	-0.165573	-0.0043129
0.20975	0.665219	0.568595	0.791059	-0.165589	-0.00417818
0.209875	0.6653	0.568567	0.791011	-0.165605	-0.00404386
0.21	0.665381	0.568539	0.790964	-0.165622	-0.00390992
0.210125	0.665461	0.568511	0.790917	-0.165638	-0.00377638
0.21025	0.665542	0.568483	0.790869	-0.165655	-0.00364323
0.210375	0.665622	0.568455	0.790822	-0.165672	-0.00351046
0.2105	0.665702	0.568427	0.790776	-0.165689	-0.00337809
0.210625	0.665782	0.568399	0.790729	-0.165707	-0.00324612
0.21075	0.665861	0.568371	0.790682	-0.165724	-0.00311453
0.210875	0.665941	0.568343	0.790636	-0.165742	-0.00298335
0.211	0.66602	0.568315	0.790589	-0.16576	-0.00285255
0.211125	0.666099	0.568287	0.790543	-0.165778	-0.00272216
0.21125	0.666178	0.568259	0.790497	-0.165797	-0.00259216
0.211375	0.666256	0.568231	0.790451	-0.165815	-0.00246255
0.2115	0.666335	0.568203	0.790405	-0.165834	-0.00233335
0.211625	0.666413	0.568174	0.79036	-0.165853	-0.00220454
0.21175	0.666491	0.568146	0.790314	-0.165873	-0.00207613
0.211875	0.666569	0.568118	0.790269	-0.165892	-0.00194813
0.212	0.666646	0.56809	0.790223	-0.165912	-0.00182052
0.212125	0.666724	0.568062	0.790178	-0.165932	-0.00169331
0.21225	0.666801	0.568033	0.790133	-0.165952	-0.00156651
0.212375	0.666878	0.568005	0.790088	-0.165972	-0.00144011
0.2125	0.666955	0.567977	0.790044	-0.165993	-0.00131411
0.212625	0.667031	0.567949	0.789999	-0.166013	-0.00118851
0.21275	0.667108	0.56792	0.789954	-0.166034	-0.00106332
0.212875	0.667184	0.567892	0.78991	-0.166055	-0.000938526
0.213	0.66726	0.567864	0.789866	-0.166077	-0.000814142
0.213125	0.667336	0.567835	0.789822	-0.166098	-0.000690164
0.21325	0.667411	0.567807	0.789778	-0.16612	-0.000566592
0.213375	0.667487	0.567779	0.789734	-0.166142	-0.000443426
0.2135	0.667562	0.56775	0.78969	-0.166164	-0.000320667
0.213625	0.667637	0.567722	0.789647	-0.166186	-0.000198316
0.21375	0.667712	0.567694	0.789603	-0.166209	-7.63728e-05
0.213875	0.667786	0.567665	0.78956	-0.166231	4.51619e-05
0.214	0.667861	0.567637	0.789517	-0.166254	0.000166288
0.214125	0.667935	0.567608	0.789474	-0.166278	0.000287004
0.21425	0.668009	0.56758	0.789431	-0.166301	0.00040731
0.214375	0.668083	0.567551	0.789388	-0.166324	0.000527206
0.2145	0.668156	0.567523	0.789345	-0.166348	0.000646691
0.214625	0.66823	0.567495	0.789303	-0.166372	0.000765766
0.21475	0.668303	0.567466	0.78926	-0.166396	0.00088443
0.214875	0.668376	0.567438	0.789218	-0.16642	0.00100268
0.215	0.668449	0.567409	0.789176	-0.166445	0.00112052
0.215125	0.668521	0.567381	0.789134	-0.16647	0.00123795
0.21525	0.668594	0.567352	0.789092	-0.166495	0.00135497
0.215375	0.668666	0.567324	0.78905	-0.16652	0.00147157
0.2155	0.668738	0.567295	0.789009	-0.166545	0.00158776
0.215625	0.66881	0.567267	0.788967	-0.16657	0.00170353
0.21575	0.668882	0.567239	0.788926	-0.166596	0.00181889
0.215875	0.668953	0.56721	0.788884	-0.166622	0.00193383
0.216	0.669024	0.567182	0.788843	-0.166648	0.00204835
0.216125	0.669095	0.567153	0.788802	-0.166674	0.00216246
0.21625	0.669166	0.567125	0.788762	-0.166701	0.00227616
0.216375	0.669237	0.567096	0.788721	-0.166728	0.00238943
0.2165	0.669307	0.567068	0.78868	-0.166754	0.00250229
0.216625	0.669378	0.567039	0.78864	-0.166781	0.00261473
0.21675	0.669448	0.567011	0.788599	-0.166809	0.00272675
0.216875	0.669518	0.566983	0.788559	-0.166836	0.00283835
0.217	0.669587	0.566954	0.788519	-0.166864	0.00294953
0.217125	0.669657	0.566926	0.788479	-0.166891	0.00306029
0.21725	0.669726	0.566897	0.78844	-0.166919	0.00317063
0.217375	0.669795	0.566869	0.7884	-0.166948	0.00328055
0.2175	0.669864	0.56684	0.78836	-0.166976	0.00339005
0.217625	0.669933	0.566812	0.788321	-0.167005	0.00349913
0.21775	0.670001	0.566784	0.788282	-0.167033	0.00360778
0.217875	0.67007	0.566755	0.788243	-0.167062	0.00371602
0.218	0.670138	0.566727	0.788204	-0.167091	0.00382383
0.218125	0.670206	0.566699	0.788165	-0.167121	0.00393122
0.21825	0.670274	0.56667	0.788126	-0.16715	0.00403819
0.218375	0.670341	0.566642	0.788087	-0.16718	0.00414474
0.2185	0.670409	0.566613	0.788049	-0.16721	0.00425086
0.218625	0.670476	0.566585	0.788011	-0.16724	0.00435656
0.21875	0.670543	0.566557	0.787972	-0.16727	0.00446184
0.218875	0.67061	0.566528	0.787934	-0.1673	0.00456669
0.219	0.670676	0.5665	0.787896	-0.167331	0.00467112
0.219125	0.670743	0.566472	0.787859	-0.167362	0.00477512
0.21925	0.670809	0.566444	0.787821	-0.167393	0.00487869
0.219375	0.670875	0.566415	0.787783	-0.167424	0.00498185
0.2195	0.670941	0.566387	0.787746	-0.167455	0.00508457
0.219625	0.671007	0.566359	0.787709	-0.167487	0.00518687
0.21975	0.671072	0.566331	0.787672	-0.167518	0.00528874
0.219875	0.671137	0.566302	0.787635	-0.16755	0.00539019
0.22	0.671202	0.566274	0.787598	-0.167582	0.00549121
0.220125	0.671267	0.566246	0.787561	-0.167615	0.00559181
0.22025	0.671332	0.566218	0.787524	-0.167647	0.00569197
0.220375	0.671397	0.56619	0.787488	-0.16768	0.00579171
0.2205	0.671461	0.566162	0.787452	-0.167712	0.00589102
0.220625	0.671525	0.566134	0.787415	-0.167745	0.0059899
0.22075	0.671589	0.566105	0.787379	-0.167779	0.00608835
0.220875	0.671653	0.566077	0.787343	-0.167812	0.00618638
0.221	0.671717	0.566049	0.787308	-0.167845	0.00628397
0.221125	0.67178	0.566021	0.787272	-0.167879	0.00638114
0.22125	0.671843	0.565993	0.787236	-0.167913	0.00647787
0.221375	0.671906	0.565965	0.787201	-0.167947	0.00657417
0.2215	0.671969	0.565937	0.787166	-0.167981	0.00667005
0.221625	0.672032	0.56591	0.787131	-0.168016	0.00676549
0.22175	0.672094	0.565882	0.787096	-0.16805	0.0068605
0.221875	0.672157	0.565854	0.787061	-0.168085	0.00695507
0.222	0.672219	0.565826	0.787026	-0.16812	0.00704922
0.222125	0.672281	0.565798	0.786991	-0.168155	0.00714293
0.22225	0.672342	0.56577	0.786957	-0.16819	0.0072362
0.222375	0.672404	0.565743	0.786923	-0.168226	0.00732905
0.2225	0.672465	0.565715	0.786888	-0.168261	0.00742146
0.222625	0.672527	0.565687	0.786854	-0.168297	0.00751343
0.22275	0.672588	0.565659	0.78682	-0.168333	0.00760497
0.222875	0.672649	0.565632	0.786787	-0.168369	0.00769608
0.223	0.672709	0.565604	0.786753	-0.168405	0.00778675
0.223125	0.67277	0.565577	0.786719	-0.168442	0.00787699
0.22325	0.67283	0.565549	0.786686	-0.168479	0.0079668
0.223375	0.67289	0.565522	0.786653	-0.168515	0.00805617
0.2235	0.67295	0.565494	0.786619	-0.168552	0.0081451
0.223625	0.67301	0.565467	0.786586	-0.16859	0.0082336
0.22375	0.673069	0.565439	0.786554	-0.168627	0.00832167
0.223875	0.673129	0.565412	0.786521	-0.168664	0.00840931
0.224	0.673188	0.565384	0.786488	-0.168702	0.00849651
0.224125	0.673247	0.565357	0.786456	-0.16874	0.00858327
0.22425	0.673306	0.56533	0.786423	-0.168778	0.0086696
0.224375	0.673365	0.565303	0.786391	-0.168816	0.0087555
0.2245	0.673423	0.565275	0.786359	-0.168855	0.00884097
0.224625	0.673481	0.565248	0.786327	-0.168893	0.008926
0.22475	0.673539	0.565221	0.786295	-0.168932	0.0090106
0.224875	0.673597	0.565194	0.786263	-0.168971	0.00909476
0.225	0.673655	0.565167	0.786232	-0.16901	0.0091785
0.225125	0.673713	0.56514	0.7862	-0.169049	0.0092618
0.22525	0.67377	0.565113	0.786169	-0.169088	0.00934467
0.225375	0.673827	0.565086	0.786138	-0.169128	0.0094271
0.2255	0.673884	0.565059	0.786107	-0.169167	0.00950911
0.225625	0.673941	0.565032	0.786076	-0.169207	0.00959068
0.22575	0.673998	0.565005	0.786045	-0.169247	0.00967182
0.225875	0.674055	0.564979	0.786014	-0.169287	0.00975253
0.226	0.674111	0.564952	0.785984	-0.169328	0.00983281
0.226125	0.674167	0.564925	0.785953	-0.169368	0.00991266
0.22625	0.674223	0.564898	0.785923	-0.169409	0.00999208
0.226375	0.674279	0.564872	0.785893	-0.169449	0.0100711
0.2265	0.674334	0.564845	0.785863	-0.16949	0.0101496
0.226625	0.67439	0.564819	0.785833	-0.169532	0.0102277
0.22675	0.674445	0.564792	0.785803	-0.169573	0.0103054
0.226875	0.6745	0.564766	0.785774	-0.169614	0.0103827
0.227	0.674555	0.564739	0.785744	-0.169656	0.0104595
0.227125	0.67461	0.564713	0.785715	-0.169698	0.0105359
0.22725	0.674664	0.564687	0.785685	-0.169739	0.0106119
0.227375	0.674719	0.564661	0.785656	-0.169781	0.0106874
0.2275	0.674773	0.564634	0.785627	-0.169824	0.0107625
0.227625	0.674827	0.564608	0.785598	-0.169866	0.0108372
0.22775	0.674881	0.564582	0.785569	-0.169909	0.0109115
0.227875	0.674935	0.564556	0.785541	-0.169951	0.0109853
0.228	0.674988	0.56453	0.785512	-0.169994	0.0110587
0.228125	0.675041	0.564504	0.785484	-0.170037	0.0111316
0.22825	0.675095	0.564478	0.785456	-0.17008	0.0112042
0.228375	0.675148	0.564452	0.785427	-0.170123	0.0112763
0.2285	0.6752	0.564427	0.785399	-0.170167	0.011348
0.228625	0.675253	0.564401	0.785371	-0.17021	0.0114192
0.22875	0.675305	0.564375	0.785344	-0.170254	0.01149
0.228875	0.675358	0.56435	0.785316	-0.170298	0.0115604
0.229	0.67541	0.564324	0.785288	-0.170342	0.0116304
0.229125	0.675462	0.564299	0.785261	-0.170386	0.0116999
0.22925	0.675513	0.564273	0.785233	-0.170431	0.0117691
0.229375	0.675565	0.564248	0.785206	-0.170475	0.0118377
0.2295	0.675616	0.564222	0.785179	-0.17052	0.011906
0.229625	0.675668	0.564197	0.785152	-0.170564	0.0119738
0.22975	0.675719	0.564172	0.785125	-0.170609	0.0120413
0.229875	0.675769	0.564147	0.785099	-0.170654	0.0121083
0.23	0.67582	0.564122	0.785072	-0.1707	0.0121748
0.230125	0.675871	0.564097	0.785045	-0.170745	0.012241
0.23025	0.675921	0.564072	0.785019	-0.170791	0.0123067
0.230375	0.675971	0.564047	0.784993	-0.170836	0.012372
0.2305	0.676021	0.564022	0.784967	-0.170882	0.0124368
0.230625	0.676071	0.563997	0.784941	-0.170928	0.0125013
0.23075	0.67612	0.563972	0.784915	-0.170974	0.0125653
0.230875	0.67617	0.563948	0.784889	-0.17102	0.0126289
0.231	0.676219	0.563923	0.784863	-0.171067	0.0126921
0.231125	0.676268	0.563898	0.784838	-0.171113	0.0127549
0.23125	0.676317	0.563874	0.784812	-0.17116	0.0128172
0.231375	0.676366	0.563849	0.784787	-0.171207	0.0128791
0.2315	0.676414	0.563825	0.784762	-0.171254	0.0129406
0.231625	0.676463	0.563801	0.784736	-0.171301	0.0130017
0.23175	0.676511	0.563777	0.784711	-0.171348	0.0130623
0.231875	0.676559	0.563752	0.784687	-0.171395	0.0131226
0.232	0.676607	0.563728	0.784662	-0.171443	0.0131824
0.232125	0.676654	0.563704	0.784637	-0.171491	0.0132418
0.23225	0.676702	0.56368	0.784613	-0.171538	0.0133008
0.232375	0.676749	0.563656	0.784588	-0.171586	0.0133593
0.2325	0.676796	0.563633	0.784564	-0.171634	0.0134175
0.232625	0.676843	0.563609	0.78454	-0.171683	0.0134752
0.23275	0.67689	0.563585	0.784516	-0.171731	0.0135325
0.232875	0.676937	0.563562	0.784492	-0.17178	0.0135894
0.233	0.676983	0.563538	0.784468	-0.171828	0.0136458
0.233125	0.67703	0.563515	0.784444	-0.171877	0.0137019
0.23325	0.677076	0.563491	0.78442	-0.171926	0.0137575
0.233375	0.677122	0.563468	0.784397	-0.171975	0.0138127
0.2335	0.677167	0.563445	0.784374	-0.172024	0.0138675
0.233625	0.677213	0.563422	0.78435	-0.172073	0.0139219
0.23375	0.677258	0.563398	0.784327	-0.172123	0.0139759
0.233875	0.677304	0.563375	0.784304	-0.172173	0.0140294
0.234	0.677349	0.563352	0.784281	-0.172222	0.0140826
0.234125	0.677394	0.56333	0.784258	-0.172272	0.0141353
0.23425	0.677438	0.563307	0.784236	-0.172322	0.0141876
0.234375	0.677483	0.563284	0.784213	-0.172372	0.0142395
0.2345	0.677527	0.563261	0.78419	-0.172423	0.014291
0.234625	0.677572	0.563239	0.784168	-0.172473	0.014342
0.23475	0.677616	0.563216	0.784146	-0.172523	0.0143927
0.234875	0.67766	0.563194	0.784124	-0.172574	0.014443
0.235	0.677703	0.563172	0.784101	-0.172625	0.0144928
0.235125	0.677747	0.563149	0.784079	-0.172676	0.0145422
0.23525	0.67779	0.563127	0.784058	-0.172727	0.0145912
0.235375	0.677834	0.563105	0.784036	-0.172778	0.0146398
0.2355	0.677877	0.563083	0.784014	-0.172829	0.014688
0.235625	0.677919	0.563061	0.783993	-0.172881	0.0147358
0.23575	0.677962	0.563039	0.783971	-0.172932	0.0147832
0.235875	0.678005	0.563017	0.78395	-0.172984	0.0148301
0.236	0.678047	0.562996	0.783929	-0.173036	0.0148767
0.236125	0.678089	0.562974	0.783908	-0.173088	0.0149229
0.23625	0.678131	0.562952	0.783887	-0.17314	0.0149686
0.236375	0.678173	0.562931	0.783866	-0.173192	0.0150139
0.2365	0.678215	0.562909	0.783845	-0.173245	0.0150589
0.236625	0.678256	0.562888	0.783824	-0.173297	0.0151034
0.23675	0.678298	0.562867	0.783804	-0.17335	0.0151475
0.236875	0.678339	0.562846	0.783783	-0.173402	0.0151912
0.237	0.67838	0.562824	0.783763	-0.173455	0.0152345
0.237125	0.678421	0.562803	0.783743	-0.173508	0.0152775
0.23725	0.678461	0.562782	0.783723	-0.173561	0.01532
0.237375	0.678502	0.562762	0.783703	-0.173614	0.0153621
0.2375	0.678542	0.562741	0.783683	-0.173668	0.0154038
0.237625	0.678582	0.56272	0.783663	-0.173721	0.0154451
0.23775	0.678622	0.562699	0.783643	-0.173775	0.0154859
0.237875	0.678662	0.562679	0.783624	-0.173829	0.0155264
0.238	0.678702	0.562658	0.783604	-0.173882	0.0155665
0.238125	0.678741	0.562638	0.783585	-0.173936	0.0156062
0.23825	0.678781	0.562618	0.783565	-0.17399	0.0156455
0.238375	0.67882	0.562598	0.783546	-0.174044	0.0156844
0.2385	0.678859	0.562577	0.783527	-0.174099	0.0157229
0.238625	0.678897	0.562557	0.783508	-0.174153	0.015761
0.23875	0.678936	0.562537	0.783489	-0.174208	0.0157987
0.238875	0.678975	0.562517	0.78347	-0.174262	0.015836
0.239	0.679013	0.562498	0.783452	-0.174317	0.0158729
0.239125	0.679051	0.562478	0.783433	-0.174372	0.0159094
0.23925	0.679089	0.562458	0.783415	-0.174427	0.0159455
0.239375	0.679127	0.562439	0.783396	-0.174482	0.0159813
0.2395	0.679164	0.562419	0.783378	-0.174537	0.0160166
0.239625	0.679202	0.5624	0.78336	-0.174592	0.0160515
0.23975	0.679239	0.56238	0.783342	-0.174648	0.0160861
0.239875	0.679276	0.562361	0.783324	-0.174703	0.0161202
0.24	0.679313	0.562342	0.783306	-0.174759	0.016154
0.240125	0.67935	0.562323	0.783288	-0.174815	0.0161874
0.24025	0.679387	0.562304	0.78327	-0.17487	0.0162203
0.240375	0.679423	0.562285	0.783253	-0.174926	0.0162529
0.2405	0.679459	0.562266	0.783235	-0.174982	0.0162851
0.240625	0.679495	0.562247	0.783218	-0.175039	0.0163169
0.24075	0.679531	0.562229	0.7832	-0.175095	0.0163484
0.240875	0.679567	0.56221	0.783183	-0.175151	0.0163794
0.241	0.679603	0.562191	0.783166	-0.175208	0.0164101
0.241125	0.679638	0.562173	0.783149	-0.175264	0.0164403
0.24125	0.679673	0.562155	0.783132	-0.175321	0.0164702
0.241375	0.679709	0.562136	0.783115	-0.175378	0.0164997
0.2415	0.679743	0.562118	0.783098	-0.175435	0.0165288
0.241625	0.679778	0.5621	0.783082	-0.175492	0.0165576
0.24175	0.679813	0.562082	0.783065	-0.175549	0.0165859
0.241875	0.679847	0.562064	0.783049	-0.175606	0.0166139
0.242	0.679882	0.562046	0.783032	-0.175663	0.0166415
0.242125	0.679916	0.562029	0.783016	-0.17572	0.0166687
0.24225	0.67995	0.562011	0.783	-0.175778	0.0166955
0.242375	0.679983	0.561993	0.782984	-0.175835	0.0167219
0.2425	0.680017	0.561976	0.782967	-0.175893	0.016748
0.242625	0.68005	0.561959	0.782952	-0.175951	0.0167737
0.24275	0.680084	0.561941	0.782936	-0.176009	0.016799
0.242875	0.680117	0.561924	0.78292	-0.176067	0.016824
0.243	0.68015	0.561907	0.782904	-0.176125	0.0168485
0.243125	0.680182	0.56189	0.782889	-0.176183	0.0168727
0.24325	0.680215	0.561873	0.782873	-0.176241	0.0168965
0.243375	0.680247	0.561856	0.782857	-0.176299	0.01692
0.2435	0.680279	0.561839	0.782842	-0.176358	0.016943
0.243625	0.680312	0.561823	0.782827	-0.176416	0.0169657
0.24375	0.680343	0.561806	0.782812	-0.176475	0.016988
0.243875	0.680375	0.56179	0.782796	-0.176533	0.01701
0.244	0.680407	0.561773	0.782781	-0.176592	0.0170316
0.244125	0.680438	0.561757	0.782766	-0.176651	0.0170528
0.24425	0.680469	0.561741	0.782751	-0.17671	0.0170737
0.244375	0.6805	0.561725	0.782737	-0.176769	0.0170941
0.2445	0.680531	0.561708	0.782722	-0.176828	0.0171143
0.244625	0.680562	0.561693	0.782707	-0.176887	0.017134
0.24475	0.680593	0.561677	0.782693	-0.176946	0.0171534
0.244875	0.680623	0.561661	0.782678	-0.177006	0.0171724
0.245	0.680653	0.561645	0.782664	-0.177065	0.0171911
0.245125	0.680683	0.56163	0.782649	-0.177125	0.0172094
0.24525	0.680713	0.561614	0.782635	-0.177184	0.0172274
0.245375	0.680743	0.561599	0.782621	-0.177244	0.017245
0.2455	0.680773	0.561584	0.782607	-0.177304	0.0172622
0.245625	0.680802	0.561569	0.782592	-0.177364	0.0172791
0.24575	0.680831	0.561554	0.782578	-0.177423	0.0172956
0.245875	0.68086	0.561539	0.782564	-0.177483	0.0173117
0.246	0.680889	0.561524	0.782551	-0.177543	0.0173275
0.246125	0.680918	0.561509	0.782537	-0.177604	0.017343
0.24625	0.680946	0.561494	0.782523	-0.177664	0.0173581
0.246375	0.680975	0.56148	0.782509	-0.177724	0.0173728
0.2465	0.681003	0.561465	0.782496	-0.177784	0.0173872
0.246625	0.681031	0.561451	0.782482	-0.177845	0.0174013
0.24675	0.681059	0.561436	0.782469	-0.177905	0.017415
0.246875	0.681087	0.561422	0.782455	-0.177966	0.0174283
0.247	0.681114	0.561408	0.782442	-0.178026	0.0174413
0.247125	0.681142	0.561394	0.782428	-0.178087	0.017454
0.24725	0.681169	0.56138	0.782415	-0.178148	0.0174663
0.247375	0.681196	0.561366	0.782402	-0.178209	0.0174782
0.2475	0.681223	0.561353	0.782389	-0.17827	0.0174899
0.247625	0.68125	0.561339	0.782376	-0.178331	0.0175011
0.24775	0.681277	0.561325	0.782363	-0.178392	0.0175121
0.247875	0.681303	0.561312	0.78235	-0.178453	0.0175227
0.248	0.681329	0.561299	0.782337	-0.178514	0.0175329
0.248125	0.681355	0.561285	0.782324	-0.178575	0.0175428
0.24825	0.681381	0.561272	0.782311	-0.178636	0.0175524
0.248375	0.681407	0.561259	0.782299	-0.178698	0.0175616
0.2485	0.681433	0.561246	0.782286	-0.178759	0.0175706
0.248625	0.681458	0.561234	0.782273	-0.178821	0.0175791
0.24875	0.681484	0.561221	0.782261	-0.178882	0.0175874
0.248875	0.681509	0.561208	0.782248	-0.178944	0.0175953
0.249	0.681534	0.561196	0.782236	-0.179005	0.0176028
0.249125	0.681559	0.561183	0.782224	-0.179067	0.0176101
0.24925	0.681584	0.561171	0.782211	-0.179129	0.017617
0.249375	0.681608	0.561158	0.782199	-0.179191	0.0176236
0.2495	0.681633	0.561146	0.782187	-0.179253	0.0176299
0.249625	0.681657	0.561134	0.782174	-0.179314	0.0176358
[truncated: 238,002+ more rows]

## Sheet: Fig.4(b)
	Current (A)	Displacement (mm)		Temperature (℃)		Contraction strain (%)
		Mean	Std.	Mean	Std.	Mean
	11	3.19647	0.3603	36.718	0.105389	1.8803
	13	21.1838	4.29179	41.6188	1.85866	12.4611
	15	49.6839	0.588389	47.2394	0.495936	29.2258
	17	63.2656	0.367659	51.0978	0.837767	35.1475
	19	70.55	0.581903	59.3767	1.57571	41.1

## Sheet: Fig.4(c)
Time (s)	Force (N)
	Current 11 (A)	Current 13 (A)	Current 15 (A)	Current 17 (A)	Current 19 (A)
0	0	0	0	0	0
0.000125	4.82362e-08	2.80987e-07	8.66247e-08	3.99481e-07	2.58755e-07
0.00025	7.64603e-07	9.624e-07	5.6563e-07	1.23021e-06	1.03598e-06
0.000375	2.15117e-06	2.04575e-06	1.43886e-06	2.49443e-06	2.33388e-06
0.0005	4.21002e-06	3.53256e-06	2.70818e-06	4.1944e-06	4.15468e-06
0.000625	6.9432e-06	5.42434e-06	4.37543e-06	6.33237e-06	6.5006e-06
0.00075	1.03528e-05	7.72262e-06	6.44249e-06	8.9106e-06	9.37385e-06
0.000875	1.44408e-05	1.04289e-05	8.91123e-06	1.19314e-05	1.27767e-05
0.001	1.92094e-05	1.35447e-05	1.17835e-05	1.5397e-05	1.67113e-05
0.001125	2.46605e-05	1.70716e-05	1.50612e-05	1.93096e-05	2.11799e-05
0.00125	3.07962e-05	2.10111e-05	1.87463e-05	2.36717e-05	2.61847e-05
0.001375	3.76186e-05	2.53647e-05	2.28406e-05	2.84855e-05	3.17281e-05
0.0015	4.51296e-05	3.0134e-05	2.73459e-05	3.37532e-05	3.78121e-05
0.001625	5.33313e-05	3.53204e-05	3.22643e-05	3.94772e-05	4.4439e-05
0.00175	6.22258e-05	4.09256e-05	3.75977e-05	4.56598e-05	5.16111e-05
0.001875	7.1815e-05	4.6951e-05	4.33478e-05	5.23033e-05	5.93306e-05
0.002	8.2101e-05	5.33983e-05	4.95168e-05	5.941e-05	6.75997e-05
0.002125	9.30857e-05	6.02689e-05	5.61064e-05	6.69823e-05	7.64207e-05
0.00225	0.000104771	6.75643e-05	6.31187e-05	7.50225e-05	8.57958e-05
0.002375	0.00011716	7.52862e-05	7.05555e-05	8.3533e-05	9.57272e-05
0.0025	0.000130253	8.34361e-05	7.84188e-05	9.2516e-05	0.000106217
0.002625	0.000144052	9.20155e-05	8.67106e-05	0.000101974	0.000117268
0.00275	0.000158561	0.000101026	9.54328e-05	0.000111909	0.000128882
0.002875	0.00017378	0.000110469	0.000104587	0.000122324	0.000141061
0.003	0.000189712	0.000120346	0.000114176	0.000133221	0.000153808
0.003125	0.000206359	0.000130659	0.000124201	0.000144603	0.000167124
0.00325	0.000223722	0.000141409	0.000134665	0.000156471	0.000181013
0.003375	0.000241804	0.000152599	0.000145569	0.000168828	0.000195476
0.0035	0.000260606	0.000164228	0.000156914	0.000181677	0.000210515
0.003625	0.000280131	0.000176299	0.000168705	0.00019502	0.000226133
0.00375	0.00030038	0.000188814	0.000180941	0.000208859	0.000242332
0.003875	0.000321356	0.000201774	0.000193625	0.000223197	0.000259115
0.004	0.00034306	0.000215181	0.00020676	0.000238037	0.000276483
0.004125	0.000365494	0.000229036	0.000220347	0.00025338	0.000294438
0.00425	0.00038866	0.00024334	0.000234388	0.000269229	0.000312984
0.004375	0.00041256	0.000258096	0.000248886	0.000285586	0.000332122
0.0045	0.000437197	0.000273305	0.000263841	0.000302455	0.000351855
0.004625	0.000462571	0.000288968	0.000279257	0.000319837	0.000372184
0.00475	0.000488685	0.000305088	0.000295135	0.000337735	0.000393113
0.004875	0.00051554	0.000321665	0.000311478	0.000356151	0.000414642
0.005	0.000543139	0.000338701	0.000328287	0.000375088	0.000436776
0.005125	0.000571483	0.000356197	0.000345564	0.000394548	0.000459515
0.00525	0.000600575	0.000374157	0.000363312	0.000414534	0.000482862
0.005375	0.000630415	0.00039258	0.000381532	0.000435048	0.000506819
0.0055	0.000661007	0.000411468	0.000400226	0.000456093	0.000531389
0.005625	0.000692351	0.000430824	0.000419398	0.000477671	0.000556574
0.00575	0.000724451	0.000450648	0.000439048	0.000499785	0.000582376
0.005875	0.000757306	0.000470943	0.000459178	0.000522437	0.000608798
0.006	0.00079092	0.000491709	0.000479792	0.00054563	0.000635841
0.006125	0.000825294	0.000512949	0.00050089	0.000569366	0.000663507
0.00625	0.00086043	0.000534664	0.000522475	0.000593648	0.0006918
0.006375	0.00089633	0.000556855	0.000544549	0.000618478	0.000720722
0.0065	0.000932996	0.000579524	0.000567114	0.000643859	0.000750274
0.006625	0.000970428	0.000602674	0.000590173	0.000669793	0.000780458
0.00675	0.00100863	0.000626304	0.000613726	0.000696283	0.000811278
0.006875	0.0010476	0.000650418	0.000637777	0.000723332	0.000842736
0.007	0.00108735	0.000675016	0.000662327	0.000750942	0.000874833
0.007125	0.00112787	0.0007001	0.000687379	0.000779116	0.000907572
0.00725	0.00116917	0.000725672	0.000712935	0.000807855	0.000940955
0.007375	0.00121124	0.000751733	0.000738996	0.000837164	0.000974985
0.0075	0.00125409	0.000778285	0.000765565	0.000867044	0.00100966
0.007625	0.00129773	0.00080533	0.000792644	0.000897497	0.00104499
0.00775	0.00134215	0.000832869	0.000820235	0.000928528	0.00108098
0.007875	0.00138735	0.000860903	0.00084834	0.000960137	0.00111761
0.008	0.00143334	0.000889435	0.000876961	0.000992328	0.00115491
0.008125	0.00148012	0.000918466	0.000906101	0.0010251	0.00119286
0.00825	0.00152769	0.000947997	0.000935761	0.00105847	0.00123148
0.008375	0.00157605	0.00097803	0.000965945	0.00109242	0.00127077
0.0085	0.0016252	0.00100857	0.000996652	0.00112696	0.00131071
0.008625	0.00167515	0.00103961	0.00102789	0.0011621	0.00135133
0.00875	0.0017259	0.00107116	0.00105965	0.00119784	0.00139262
0.008875	0.00177744	0.00110322	0.00109195	0.00123418	0.00143459
0.009	0.00182979	0.00113578	0.00112477	0.00127112	0.00147722
0.009125	0.00188293	0.00116886	0.00115814	0.00130866	0.00152054
0.00925	0.00193688	0.00120246	0.00119204	0.00134681	0.00156454
0.009375	0.00199164	0.00123656	0.00122648	0.00138558	0.00160922
0.0095	0.0020472	0.00127119	0.00126147	0.00142495	0.00165458
0.009625	0.00210356	0.00130633	0.00129699	0.00146495	0.00170063
0.00975	0.00216074	0.00134199	0.00133307	0.00150556	0.00174738
0.009875	0.00221873	0.00137818	0.00136969	0.00154679	0.00179481
0.01	0.00227754	0.00141488	0.00140686	0.00158865	0.00184293
0.010125	0.00233715	0.00145211	0.00144459	0.00163114	0.00189176
0.01025	0.00239759	0.00148987	0.00148287	0.00167425	0.00194128
0.010375	0.00245884	0.00152815	0.00152171	0.001718	0.0019915
0.0105	0.00252091	0.00156697	0.0015611	0.00176238	0.00204242
0.010625	0.0025838	0.00160631	0.00160106	0.0018074	0.00209405
0.01075	0.00264751	0.00164619	0.00164158	0.00185306	0.00214639
0.010875	0.00271205	0.0016866	0.00168267	0.00189936	0.00219943
0.011	0.00277741	0.00172755	0.00172433	0.00194631	0.00225319
0.011125	0.0028436	0.00176904	0.00176655	0.00199391	0.00230766
0.01125	0.00291061	0.00181106	0.00180935	0.00204216	0.00236285
0.011375	0.00297846	0.00185363	0.00185272	0.00209106	0.00241875
0.0115	0.00304714	0.00189673	0.00189667	0.00214062	0.00247538
0.011625	0.00311665	0.00194038	0.0019412	0.00219084	0.00253273
0.01175	0.00318699	0.00198458	0.00198631	0.00224172	0.0025908
0.011875	0.00325817	0.00202932	0.00203201	0.00229327	0.00264961
0.012	0.00333019	0.00207462	0.00207828	0.00234548	0.00270914
0.012125	0.00340304	0.00212046	0.00212515	0.00239837	0.0027694
0.01225	0.00347674	0.00216685	0.00217261	0.00245193	0.0028304
0.012375	0.00355127	0.0022138	0.00222066	0.00250616	0.00289213
0.0125	0.00362665	0.0022613	0.0022693	0.00256107	0.00295461
0.012625	0.00370287	0.00230936	0.00231854	0.00261667	0.00301782
0.01275	0.00377994	0.00235798	0.00236838	0.00267295	0.00308178
0.012875	0.00385786	0.00240716	0.00241881	0.00272992	0.00314648
0.013	0.00393662	0.0024569	0.00246986	0.00278758	0.00321193
0.013125	0.00401623	0.0025072	0.0025215	0.00284593	0.00327813
0.01325	0.00409669	0.00255807	0.00257376	0.00290498	0.00334508
0.013375	0.00417801	0.0026095	0.00262662	0.00296472	0.00341278
0.0135	0.00426018	0.0026615	0.0026801	0.00302517	0.00348124
0.013625	0.0043432	0.00271407	0.00273419	0.00308632	0.00355046
0.01375	0.00442708	0.00276721	0.0027889	0.00314818	0.00362044
0.013875	0.00451181	0.00282093	0.00284422	0.00321075	0.00369119
0.014	0.00459741	0.00287522	0.00290017	0.00327403	0.0037627
0.014125	0.00468386	0.00293008	0.00295674	0.00333803	0.00383497
0.01425	0.00477118	0.00298552	0.00301393	0.00340274	0.00390802
0.014375	0.00485935	0.00304154	0.00307176	0.00346818	0.00398184
0.0145	0.00494839	0.00309815	0.00313021	0.00353434	0.00405643
0.014625	0.0050383	0.00315533	0.00318929	0.00360123	0.00413179
0.01475	0.00512907	0.0032131	0.00324901	0.00366884	0.00420794
0.014875	0.00522071	0.00327145	0.00330936	0.00373719	0.00428487
0.015	0.00531322	0.00333039	0.00337036	0.00380628	0.00436258
0.015125	0.00540659	0.00338992	0.00343199	0.0038761	0.00444107
0.01525	0.00550084	0.00345004	0.00349427	0.00394667	0.00452036
0.015375	0.00559596	0.00351075	0.00355719	0.00401798	0.00460043
0.0155	0.00569195	0.00357205	0.00362076	0.00409004	0.00468129
0.015625	0.00578882	0.00363395	0.00368498	0.00416284	0.00476295
0.01575	0.00588656	0.00369645	0.00374985	0.0042364	0.0048454
0.015875	0.00598518	0.00375954	0.00381537	0.00431072	0.00492865
0.016	0.00608467	0.00382324	0.00388155	0.00438579	0.0050127
0.016125	0.00618505	0.00388753	0.00394839	0.00446163	0.00509756
0.01625	0.0062863	0.00395243	0.00401589	0.00453823	0.00518322
0.016375	0.00638844	0.00401793	0.00408405	0.00461559	0.00526969
0.0165	0.00649145	0.00408404	0.00415288	0.00469373	0.00535696
0.016625	0.00659535	0.00415075	0.00422237	0.00477264	0.00544505
0.01675	0.00670014	0.00421808	0.00429254	0.00485233	0.00553395
0.016875	0.00680581	0.00428601	0.00436337	0.00493279	0.00562366
0.017	0.00691236	0.00435456	0.00443488	0.00501404	0.0057142
0.017125	0.0070198	0.00442372	0.00450707	0.00509607	0.00580555
0.01725	0.00712813	0.0044935	0.00457993	0.00517889	0.00589773
0.017375	0.00723735	0.00456389	0.00465348	0.0052625	0.00599073
0.0175	0.00734746	0.0046349	0.0047277	0.00534691	0.00608455
0.017625	0.00745846	0.00470654	0.00480262	0.00543211	0.00617921
0.01775	0.00757035	0.00477879	0.00487822	0.00551811	0.0062747
0.017875	0.00768313	0.00485167	0.0049545	0.00560491	0.00637101
0.018	0.00779681	0.00492517	0.00503148	0.00569252	0.00646817
0.018125	0.00791138	0.0049993	0.00510916	0.00578093	0.00656616
0.01825	0.00802685	0.00507405	0.00518753	0.00587016	0.00666499
0.018375	0.00814322	0.00514943	0.0052666	0.0059602	0.00676466
0.0185	0.00826048	0.00522545	0.00534636	0.00605106	0.00686518
0.018625	0.00837864	0.0053021	0.00542683	0.00614274	0.00696654
0.01875	0.0084977	0.00537938	0.00550801	0.00623524	0.00706875
0.018875	0.00861766	0.0054573	0.00558989	0.00632856	0.00717181
0.019	0.00873852	0.00553585	0.00567248	0.00642272	0.00727572
0.019125	0.00886028	0.00561504	0.00575579	0.00651771	0.00738049
0.01925	0.00898295	0.00569487	0.0058398	0.00661353	0.00748611
0.019375	0.00910652	0.00577535	0.00592453	0.00671019	0.0075926
0.0195	0.00923099	0.00585647	0.00600998	0.00680769	0.00769994
0.019625	0.00935637	0.00593823	0.00609615	0.00690603	0.00780814
0.01975	0.00948266	0.00602063	0.00618304	0.00700523	0.00791722
0.019875	0.00960985	0.00610369	0.00627066	0.00710527	0.00802715
0.02	0.00973794	0.00618739	0.006359	0.00720616	0.00813796
0.020125	0.00986695	0.00627175	0.00644807	0.00730791	0.00824964
0.02025	0.00999687	0.00635675	0.00653787	0.00741052	0.00836219
0.020375	0.0101277	0.00644241	0.00662841	0.00751399	0.00847562
0.0205	0.0102594	0.00652873	0.00671968	0.00761832	0.00858992
0.020625	0.0103921	0.0066157	0.00681168	0.00772352	0.00870511
0.02075	0.0105256	0.00670333	0.00690443	0.00782959	0.00882117
0.020875	0.0106601	0.00679162	0.00699792	0.00793654	0.00893812
0.021	0.0107955	0.00688057	0.00709215	0.00804436	0.00905596
0.021125	0.0109318	0.00697018	0.00718713	0.00815306	0.00917468
0.02125	0.011069	0.00706046	0.00728285	0.00826264	0.0092943
0.021375	0.0112071	0.0071514	0.00737933	0.00837311	0.0094148
0.0215	0.0113462	0.007243	0.00747656	0.00848447	0.0095362
0.021625	0.0114861	0.00733528	0.00757454	0.00859672	0.0096585
0.02175	0.011627	0.00742823	0.00767328	0.00870986	0.0097817
0.021875	0.0117688	0.00752184	0.00777278	0.0088239	0.00990579
0.022	0.0119115	0.00761613	0.00787304	0.00893884	0.0100308
0.022125	0.0120551	0.0077111	0.00797406	0.00905468	0.0101567
0.02225	0.0121997	0.00780674	0.00807584	0.00917143	0.0102835
0.022375	0.0123452	0.00790305	0.0081784	0.00928909	0.0104112
0.0225	0.0124916	0.00800005	0.00828172	0.00940766	0.0105399
0.022625	0.0126389	0.00809772	0.00838582	0.00952715	0.0106694
0.02275	0.0127871	0.00819608	0.00849069	0.00964755	0.0107999
0.022875	0.0129363	0.00829511	0.00859633	0.00976888	0.0109312
0.023	0.0130863	0.00839484	0.00870275	0.00989113	0.0110635
0.023125	0.0132374	0.00849524	0.00880996	0.0100143	0.0111967
0.02325	0.0133893	0.00859634	0.00891794	0.0101384	0.0113309
0.023375	0.0135421	0.00869812	0.00902671	0.0102635	0.0114659
0.0235	0.0136959	0.00880059	0.00913627	0.0103894	0.0116019
0.023625	0.0138506	0.00890375	0.00924661	0.0105164	0.0117388
0.02375	0.0140062	0.00900761	0.00935774	0.0106442	0.0118767
0.023875	0.0141628	0.00911216	0.00946967	0.010773	0.0120155
0.024	0.0143203	0.0092174	0.00958239	0.0109028	0.0121552
0.024125	0.0144787	0.00932334	0.00969591	0.0110335	0.0122958
0.02425	0.014638	0.00942998	0.00981022	0.0111651	0.0124374
0.024375	0.0147983	0.00953732	0.00992534	0.0112977	0.01258
0.0245	0.0149595	0.00964536	0.0100413	0.0114313	0.0127235
0.024625	0.0151216	0.0097541	0.010158	0.0115659	0.0128679
0.02475	0.0152846	0.00986354	0.0102755	0.0117014	0.0130132
0.024875	0.0154486	0.00997369	0.0103939	0.0118378	0.0131596
0.025	0.0156135	0.0100845	0.010513	0.0119753	0.0133068
0.025125	0.0157794	0.0101961	0.010633	0.0121137	0.0134551
0.02525	0.0159461	0.0103084	0.0107537	0.0122531	0.0136042
0.025375	0.0161138	0.0104214	0.0108753	0.0123935	0.0137544
0.0255	0.0162825	0.010535	0.0109978	0.0125349	0.0139055
0.025625	0.016452	0.0106494	0.011121	0.0126772	0.0140575
0.02575	0.0166225	0.0107646	0.0112451	0.0128206	0.0142105
0.025875	0.016794	0.0108804	0.0113699	0.0129649	0.0143645
0.026	0.0169663	0.0109969	0.0114957	0.0131102	0.0145195
0.026125	0.0171396	0.0111142	0.0116222	0.0132566	0.0146754
0.02625	0.0173138	0.0112322	0.0117496	0.0134039	0.0148323
0.026375	0.017489	0.0113509	0.0118778	0.0135522	0.0149901
0.0265	0.0176651	0.0114703	0.0120068	0.0137016	0.015149
0.026625	0.0178421	0.0115905	0.0121367	0.0138519	0.0153088
0.02675	0.0180201	0.0117114	0.0122674	0.0140033	0.0154696
0.026875	0.018199	0.011833	0.012399	0.0141557	0.0156313
0.027	0.0183788	0.0119553	0.0125314	0.0143091	0.0157941
0.027125	0.0185596	0.0120783	0.0126646	0.0144635	0.0159578
0.02725	0.0187413	0.0122021	0.0127987	0.014619	0.0161225
0.027375	0.0189239	0.0123266	0.0129336	0.0147755	0.0162883
0.0275	0.0191075	0.0124519	0.0130694	0.014933	0.016455
0.027625	0.019292	0.0125779	0.0132061	0.0150916	0.0166226
0.02775	0.0194774	0.0127046	0.0133436	0.0152511	0.0167913
0.027875	0.0196638	0.012832	0.0134819	0.0154118	0.016961
0.028	0.0198511	0.0129602	0.0136211	0.0155735	0.0171317
0.028125	0.0200393	0.0130891	0.0137612	0.0157362	0.0173034
0.02825	0.0202285	0.0132188	0.0139021	0.0158999	0.017476
0.028375	0.0204187	0.0133492	0.0140439	0.0160648	0.0176497
0.0285	0.0206097	0.0134803	0.0141866	0.0162307	0.0178244
0.028625	0.0208017	0.0136122	0.0143301	0.0163976	0.0180001
0.02875	0.0209946	0.0137448	0.0144745	0.0165656	0.0181768
0.028875	0.0211885	0.0138782	0.0146198	0.0167347	0.0183545
0.029	0.0213833	0.0140123	0.014766	0.0169048	0.0185332
0.029125	0.0215791	0.0141472	0.014913	0.017076	0.0187129
0.02925	0.0217757	0.0142828	0.0150609	0.0172483	0.0188937
0.029375	0.0219734	0.0144192	0.0152097	0.0174216	0.0190755
0.0295	0.0221719	0.0145563	0.0153593	0.017596	0.0192583
0.029625	0.0223714	0.0146942	0.0155099	0.0177715	0.0194421
0.02975	0.0225718	0.0148328	0.0156613	0.0179481	0.0196269
0.029875	0.0227732	0.0149722	0.0158136	0.0181258	0.0198128
0.03	0.0229755	0.0151123	0.0159668	0.0183046	0.0199996
0.030125	0.0231787	0.0152532	0.0161209	0.0184845	0.0201876
0.03025	0.0233829	0.0153948	0.0162759	0.0186654	0.0203765
0.030375	0.023588	0.0155372	0.0164318	0.0188475	0.0205665
0.0305	0.0237941	0.0156804	0.0165885	0.0190307	0.0207575
0.030625	0.0240011	0.0158243	0.0167462	0.0192149	0.0209495
0.03075	0.024209	0.015969	0.0169048	0.0194003	0.0211426
0.030875	0.0244179	0.0161145	0.0170643	0.0195868	0.0213367
0.031	0.0246277	0.0162607	0.0172246	0.0197744	0.0215319
0.031125	0.0248384	0.0164077	0.0173859	0.0199631	0.0217281
0.03125	0.0250501	0.0165554	0.0175481	0.0201529	0.0219254
0.031375	0.0252627	0.0167039	0.0177112	0.0203439	0.0221237
0.0315	0.0254763	0.0168532	0.0178752	0.020536	0.022323
0.031625	0.0256907	0.0170032	0.0180401	0.0207292	0.0225234
0.03175	0.0259062	0.0171541	0.0182059	0.0209235	0.0227249
0.031875	0.0261225	0.0173057	0.0183727	0.021119	0.0229274
0.032	0.0263398	0.017458	0.0185403	0.0213156	0.0231309
0.032125	0.0265581	0.0176112	0.0187089	0.0215134	0.0233355
0.03225	0.0267772	0.0177651	0.0188784	0.0217123	0.0235412
0.032375	0.0269973	0.0179198	0.0190488	0.0219123	0.0237479
0.0325	0.0272184	0.0180752	0.0192201	0.0221135	0.0239557
0.032625	0.0274403	0.0182315	0.0193924	0.0223158	0.0241646
0.03275	0.0276632	0.0183885	0.0195656	0.0225193	0.0243745
0.032875	0.0278871	0.0185463	0.0197397	0.022724	0.0245855
0.033	0.0281119	0.0187049	0.0199147	0.0229298	0.0247976
0.033125	0.0283376	0.0188642	0.0200907	0.0231368	0.0250107
0.03325	0.0285642	0.0190244	0.0202676	0.0233449	0.0252249
0.033375	0.0287918	0.0191853	0.0204455	0.0235542	0.0254402
0.0335	0.0290203	0.019347	0.0206243	0.0237647	0.0256565
0.033625	0.0292498	0.0195095	0.020804	0.0239763	0.025874
0.03375	0.0294802	0.0196728	0.0209846	0.0241891	0.0260925
0.033875	0.0297115	0.0198369	0.0211662	0.0244031	0.0263121
0.034	0.0299438	0.0200017	0.0213488	0.0246183	0.0265328
0.034125	0.0301769	0.0201674	0.0215323	0.0248346	0.0267545
0.03425	0.0304111	0.0203338	0.0217167	0.0250522	0.0269774
0.034375	0.0306461	0.020501	0.0219021	0.0252709	0.0272013
0.0345	0.0308821	0.020669	0.0220884	0.0254909	0.0274263
0.034625	0.031119	0.0208379	0.0222757	0.025712	0.0276525
0.03475	0.0313568	0.0210075	0.0224639	0.0259343	0.0278797
0.034875	0.0315956	0.0211779	0.0226531	0.0261578	0.028108
0.035	0.0318353	0.0213491	0.0228433	0.0263825	0.0283374
0.035125	0.032076	0.021521	0.0230344	0.0266085	0.0285679
0.03525	0.0323175	0.0216938	0.0232264	0.0268356	0.0287995
0.035375	0.03256	0.0218674	0.0234195	0.027064	0.0290322
0.0355	0.0328035	0.0220418	0.0236134	0.0272935	0.029266
0.035625	0.0330478	0.022217	0.0238084	0.0275243	0.0295009
0.03575	0.0332931	0.022393	0.0240043	0.0277563	0.0297369
0.035875	0.0335393	0.0225697	0.0242012	0.0279895	0.029974
0.036	0.0337864	0.0227473	0.024399	0.028224	0.0302122
0.036125	0.0340345	0.0229257	0.0245978	0.0284596	0.0304515
0.03625	0.0342835	0.0231049	0.0247976	0.0286965	0.030692
0.036375	0.0345334	0.0232849	0.0249984	0.0289347	0.0309336
0.0365	0.0347843	0.0234657	0.0252001	0.029174	0.0311762
0.036625	0.035036	0.0236473	0.0254028	0.0294146	0.03142
0.03675	0.0352887	0.0238297	0.0256065	0.0296565	0.0316649
0.036875	0.0355424	0.0240129	0.0258111	0.0298996	0.031911
0.037	0.0357969	0.024197	0.0260168	0.0301439	0.0321581
0.037125	0.0360524	0.0243818	0.0262234	0.0303895	0.0324064
0.03725	0.0363088	0.0245675	0.026431	0.0306363	0.0326558
0.037375	0.0365661	0.0247539	0.0266396	0.0308844	0.0329063
0.0375	0.0368243	0.0249412	0.0268491	0.0311337	0.033158
0.037625	0.0370835	0.0251293	0.0270597	0.0313843	0.0334108
0.03775	0.0373436	0.0253181	0.0272712	0.0316362	0.0336647
0.037875	0.0376046	0.0255078	0.0274837	0.0318893	0.0339198
0.038	0.0378665	0.0256984	0.0276972	0.0321437	0.0341759
0.038125	0.0381293	0.0258897	0.0279118	0.0323994	0.0344333
0.03825	0.0383931	0.0260818	0.0281273	0.0326563	0.0346917
0.038375	0.0386577	0.0262748	0.0283437	0.0329145	0.0349513
0.0385	0.0389233	0.0264686	0.0285612	0.033174	0.0352121
0.038625	0.0391899	0.0266632	0.0287797	0.0334347	0.0354739
0.03875	0.0394573	0.0268586	0.0289992	0.0336967	0.035737
0.038875	0.0397256	0.0270548	0.0292197	0.0339601	0.0360011
0.039	0.0399949	0.0272519	0.0294412	0.0342247	0.0362664
0.039125	0.0402651	0.0274497	0.0296637	0.0344906	0.0365329
0.03925	0.0405361	0.0276484	0.0298871	0.0347577	0.0368005
0.039375	0.0408082	0.0278479	0.0301116	0.0350262	0.0370693
0.0395	0.0410811	0.0280483	0.0303371	0.035296	0.0373392
0.039625	0.0413549	0.0282494	0.0305636	0.035567	0.0376102
0.03975	0.0416296	0.0284514	0.0307912	0.0358394	0.0378825
0.039875	0.0419053	0.0286542	0.0310197	0.0361131	0.0381558
0.04	0.0421818	0.0288578	0.0312492	0.0363881	0.0384304
0.040125	0.0424593	0.0290622	0.0314798	0.0366643	0.0387061
0.04025	0.0427377	0.0292675	0.0317113	0.0369419	0.0389829
0.040375	0.043017	0.0294736	0.0319439	0.0372209	0.0392609
0.0405	0.0432972	0.0296805	0.0321775	0.0375011	0.0395401
0.040625	0.0435783	0.0298883	0.0324121	0.0377826	0.0398205
0.04075	0.0438603	0.0300968	0.0326477	0.0380655	0.040102
0.040875	0.0441432	0.0303062	0.0328843	0.0383496	0.0403846
0.041	0.044427	0.0305165	0.033122	0.0386352	0.0406685
0.041125	0.0447117	0.0307275	0.0333607	0.038922	0.0409535
0.04125	0.0449974	0.0309394	0.0336004	0.0392101	0.0412397
0.041375	0.0452839	0.0311521	0.0338411	0.0394996	0.0415271
0.0415	0.0455713	0.0313657	0.0340829	0.0397905	0.0418156
0.041625	0.0458597	0.03158	0.0343256	0.0400826	0.0421053
0.04175	0.0461489	0.0317953	0.0345694	0.0403761	0.0423962
0.041875	0.046439	0.0320113	0.0348143	0.0406709	0.0426883
0.042	0.04673	0.0322282	0.0350601	0.0409671	0.0429816
0.042125	0.047022	0.0324459	0.035307	0.0412646	0.043276
0.04225	0.0473148	0.0326644	0.0355549	0.0415635	0.0435716
0.042375	0.0476085	0.0328837	0.0358039	0.0418637	0.0438684
0.0425	0.0479031	0.0331039	0.0360539	0.0421653	0.0441664
0.042625	0.0481986	0.033325	0.0363049	0.0424682	0.0444656
0.04275	0.048495	0.0335468	0.036557	0.0427725	0.0447659
0.042875	0.0487923	0.0337695	0.03681	0.0430782	0.0450675
0.043	0.0490905	0.0339931	0.0370642	0.0433852	0.0453702
0.043125	0.0493896	0.0342174	0.0373193	0.0436935	0.0456742
0.04325	0.0496896	0.0344426	0.0375756	0.0440032	0.0459793
0.043375	0.0499904	0.0346687	0.0378328	0.0443143	0.0462856
0.0435	0.0502922	0.0348956	0.0380911	0.0446268	0.0465932
0.043625	0.0505948	0.0351233	0.0383504	0.0449406	0.0469019
0.04375	0.0508983	0.0353518	0.0386108	0.0452558	0.0472118
0.043875	0.0512028	0.0355812	0.0388722	0.0455724	0.0475229
0.044	0.051508	0.0358114	0.0391347	0.0458904	0.0478353
0.044125	0.0518142	0.0360425	0.0393982	0.0462097	0.0481488
0.04425	0.0521213	0.0362744	0.0396627	0.0465304	0.0484635
0.044375	0.0524292	0.0365071	0.0399283	0.0468526	0.0487795
0.0445	0.0527381	0.0367407	0.040195	0.047176	0.0490966
0.044625	0.0530478	0.0369751	0.0404627	0.0475009	0.049415
0.04475	0.0533583	0.0372104	0.0407314	0.0478272	0.0497345
0.044875	0.0536698	0.0374465	0.0410012	0.0481548	0.0500553
0.045	0.0539821	0.0376834	0.0412721	0.0484839	0.0503773
0.045125	0.0542954	0.0379212	0.041544	0.0488144	0.0507005
0.04525	0.0546095	0.0381598	0.041817	0.0491462	0.0510249
0.045375	0.0549244	0.0383993	0.042091	0.0494794	0.0513505
0.0455	0.0552403	0.0386395	0.0423661	0.0498141	0.0516774
0.045625	0.055557	0.0388807	0.0426422	0.0501501	0.0520054
0.04575	0.0558746	0.0391227	0.0429194	0.0504876	0.0523347
0.045875	0.056193	0.0393655	0.0431976	0.0508265	0.0526652
0.046	0.0565123	0.0396091	0.0434769	0.0511668	0.0529969
0.046125	0.0568325	0.0398536	0.0437573	0.0515084	0.0533299
0.04625	0.0571536	0.040099	0.0440387	0.0518515	0.0536641
0.046375	0.0574755	0.0403452	0.0443212	0.0521961	0.0539995
0.0465	0.0577983	0.0405922	0.0446047	0.052542	0.0543361
0.046625	0.058122	0.0408401	0.0448894	0.0528893	0.054674
0.04675	0.0584465	0.0410888	0.045175	0.0532381	0.055013
0.046875	0.0587719	0.0413384	0.0454618	0.0535883	0.0553534
0.047	0.0590981	0.0415888	0.0457496	0.0539399	0.0556949
0.047125	0.0594252	0.04184	0.0460385	0.054293	0.0560377
0.04725	0.0597532	0.0420921	0.0463284	0.0546475	0.0563817
0.047375	0.060082	0.042345	0.0466194	0.0550034	0.0567269
0.0475	0.0604117	0.0425988	0.0469115	0.0553607	0.0570734
0.047625	0.0607422	0.0428534	0.0472046	0.0557195	0.0574212
0.04775	0.0610736	0.0431089	0.0474988	0.0560797	0.0577701
0.047875	0.0614059	0.0433652	0.0477941	0.0564413	0.0581203
0.048	0.061739	0.0436223	0.0480905	0.0568044	0.0584718
0.048125	0.0620729	0.0438803	0.0483879	0.057169	0.0588244
0.04825	0.0624077	0.0441391	0.0486864	0.0575349	0.0591784
0.048375	0.0627434	0.0443988	0.048986	0.0579023	0.0595335
0.0485	0.0630799	0.0446594	0.0492866	0.0582712	0.05989
0.048625	0.0634172	0.0449207	0.0495883	0.0586415	0.0602476
0.04875	0.0637554	0.0451829	0.0498911	0.0590133	0.0606065
0.048875	0.0640945	0.045446	0.050195	0.0593865	0.0609667
0.049	0.0644343	0.0457099	0.0504999	0.0597611	0.0613281
0.049125	0.0647751	0.0459746	0.0508059	0.0601372	0.0616908
0.04925	0.0651166	0.0462402	0.051113	0.0605148	0.0620547
0.049375	0.065459	0.0465067	0.0514212	0.0608938	0.0624199
0.0495	0.0658023	0.0467739	0.0517305	0.0612743	0.0627863
0.049625	0.0661464	0.0470421	0.0520408	0.0616563	0.063154
0.04975	0.0664913	0.047311	0.0523522	0.0620397	0.0635229
0.049875	0.0668371	0.0475809	0.0526647	0.0624246	0.0638931
0.05	0.0671836	0.0478515	0.0529783	0.0628109	0.0642645
0.050125	0.0675311	0.048123	0.0532929	0.0631987	0.0646372
0.05025	0.0678793	0.0483954	0.0536087	0.063588	0.0650112
0.050375	0.0682284	0.0486685	0.0539255	0.0639787	0.0653864
0.0505	0.0685783	0.0489426	0.0542434	0.064371	0.0657629
0.050625	0.0689291	0.0492175	0.0545624	0.0647647	0.0661407
0.05075	0.0692807	0.0494932	0.0548825	0.0651598	0.0665197
0.050875	0.0696331	0.0497697	0.0552036	0.0655565	0.0669
0.051	0.0699863	0.0500472	0.0555258	0.0659546	0.0672816
0.051125	0.0703403	0.0503254	0.0558492	0.0663542	0.0676644
0.05125	0.0706952	0.0506045	0.0561736	0.0667553	0.0680485
0.051375	0.0710509	0.0508845	0.0564991	0.0671578	0.0684339
0.0515	0.0714074	0.0511652	0.0568257	0.0675619	0.0688205
0.051625	0.0717647	0.0514469	0.0571533	0.0679674	0.0692084
0.05175	0.0721229	0.0517293	0.0574821	0.0683744	0.0695976
0.051875	0.0724818	0.0520127	0.0578119	0.0687829	0.0699881
0.052	0.0728416	0.0522968	0.0581428	0.0691929	0.0703798
0.052125	0.0732022	0.0525818	0.0584749	0.0696044	0.0707728
0.05225	0.0735636	0.0528677	0.058808	0.0700174	0.0711671
0.052375	0.0739258	0.0531544	0.0591422	0.0704318	0.0715627
0.0525	0.0742889	0.0534419	0.0594775	0.0708478	0.0719595
0.052625	0.0746527	0.0537303	0.0598138	0.0712653	0.0723577
0.05275	0.0750174	0.0540195	0.0601513	0.0716842	0.0727571
0.052875	0.0753828	0.0543095	0.0604898	0.0721047	0.0731578
0.053	0.0757491	0.0546004	0.0608295	0.0725266	0.0735597
0.053125	0.0761161	0.0548922	0.0611702	0.0729501	0.073963
0.05325	0.076484	0.0551848	0.0615121	0.073375	0.0743675
0.053375	0.0768526	0.0554782	0.061855	0.0738015	0.0747734
0.0535	0.0772221	0.0557725	0.062199	0.0742294	0.0751805
0.053625	0.0775924	0.0560676	0.0625441	0.0746589	0.0755889
0.05375	0.0779634	0.0563635	0.0628903	0.0750899	0.0759986
0.053875	0.0783353	0.0566603	0.0632376	0.0755223	0.0764096
0.054	0.0787079	0.0569579	0.063586	0.0759563	0.0768218
0.054125	0.0790813	0.0572564	0.0639355	0.0763918	0.0772354
0.05425	0.0794556	0.0575557	0.064286	0.0768288	0.0776503
0.054375	0.0798306	0.0578559	0.0646377	0.0772674	0.0780664
0.0545	0.0802064	0.0581568	0.0649905	0.0777074	0.0784839
0.054625	0.080583	0.0584587	0.0653443	0.0781489	0.0789026
0.05475	0.0809604	0.0587613	0.0656993	0.078592	0.0793226
0.054875	0.0813385	0.0590648	0.0660553	0.0790366	0.079744
0.055	0.0817175	0.0593692	0.0664125	0.0794827	0.0801666
0.055125	0.0820972	0.0596744	0.0667707	0.0799303	0.0805906
0.05525	0.0824777	0.0599804	0.06713	0.0803794	0.0810158
0.055375	0.082859	0.0602872	0.0674905	0.0808301	0.0814423
0.0555	0.0832411	0.0605949	0.067852	0.0812823	0.0818702
0.055625	0.083624	0.0609034	0.0682146	0.081736	0.0822993
0.05575	0.0840076	0.0612128	0.0685783	0.0821912	0.0827298
0.055875	0.084392	0.061523	0.0689431	0.0826479	0.0831615
0.056	0.0847771	0.061834	0.069309	0.0831062	0.0835946
0.056125	0.0851631	0.0621459	0.069676	0.083566	0.0840289
0.05625	0.0855498	0.0624586	0.0700441	0.0840273	0.0844646
0.056375	0.0859373	0.0627722	0.0704133	0.0844902	0.0849016
0.0565	0.0863255	0.0630865	0.0707836	0.0849546	0.0853398
0.056625	0.0867145	0.0634018	0.071155	0.0854205	0.0857794
0.05675	0.0871043	0.0637178	0.0715275	0.0858879	0.0862203
0.056875	0.0874948	0.0640347	0.0719011	0.0863569	0.0866626
0.057	0.0878861	0.0643524	0.0722758	0.0868274	0.0871061
0.057125	0.0882782	0.0646709	0.0726516	0.0872994	0.0875509
0.05725	0.088671	0.0649903	0.0730284	0.087773	0.0879971
0.057375	0.0890645	0.0653105	0.0734064	0.0882481	0.0884445
0.0575	0.0894589	0.0656315	0.0737855	0.0887247	0.0888933
0.057625	0.0898539	0.0659534	0.0741657	0.0892029	0.0893434
0.05775	0.0902498	0.0662761	0.0745469	0.0896826	0.0897948
0.057875	0.0906463	0.0665996	0.0749293	0.0901639	0.0902476
0.058	0.0910437	0.066924	0.0753127	0.0906467	0.0907016
0.058125	0.0914417	0.0672492	0.0756973	0.091131	0.091157
0.05825	0.0918406	0.0675752	0.076083	0.0916169	0.0916137
0.058375	0.0922401	0.067902	0.0764697	0.0921043	0.0920717
0.0585	0.0926404	0.0682297	0.0768576	0.0925932	0.092531
0.058625	0.0930415	0.0685582	0.0772465	0.0930837	0.0929917
0.05875	0.0934433	0.0688876	0.0776365	0.0935757	0.0934537
0.058875	0.0938458	0.0692177	0.0780277	0.0940693	0.093917
0.059	0.0942491	0.0695487	0.0784199	0.0945644	0.0943816
0.059125	0.0946531	0.0698805	0.0788132	0.0950611	0.0948476
0.05925	0.0950578	0.0702131	0.0792077	0.0955593	0.0953149
0.059375	0.0954633	0.0705466	0.0796032	0.096059	0.0957835
0.0595	0.0958695	0.0708809	0.0799998	0.0965603	0.0962534
0.059625	0.0962764	0.071216	0.0803975	0.0970632	0.0967247
0.05975	0.0966841	0.0715519	0.0807964	0.0975676	0.0971973
0.059875	0.0970925	0.0718886	0.0811963	0.0980735	0.0976712
0.06	0.0975016	0.0722262	0.0815973	0.098581	0.0981464
0.060125	0.0979114	0.0725646	0.0819994	0.09909	0.098623
0.06025	0.098322	0.0729038	0.0824026	0.0996006	0.0991009
0.060375	0.0987332	0.0732439	0.0828069	0.100113	0.0995802
0.0605	0.0991452	0.0735847	0.0832123	0.100626	0.100061
0.060625	0.0995579	0.0739264	0.0836187	0.101142	0.100543
0.06075	0.0999714	0.0742689	0.0840263	0.101658	0.101026
0.060875	0.100386	0.0746122	0.084435	0.102177	0.101511
0.061	0.1008	0.0749563	0.0848448	0.102697	0.101996
0.061125	0.101216	0.0753013	0.0852556	0.103218	0.102484
0.06125	0.101632	0.075647	0.0856676	0.103741	0.102972
0.061375	0.102049	0.0759936	0.0860806	0.104266	0.103462
0.0615	0.102467	0.076341	0.0864948	0.104792	0.103954
0.061625	0.102885	0.0766892	0.08691	0.105319	0.104446
0.06175	0.103304	0.0770383	0.0873263	0.105848	0.10494
0.061875	0.103724	0.0773881	0.0877438	0.106379	0.105435
0.062	0.104145	0.0777388	0.0881623	0.106911	0.105932
0.062125	0.104566	0.0780902	0.0885819	0.107445	0.10643
0.06225	0.104988	0.0784425	0.0890026	0.107981	0.106929
0.062375	0.10541	0.0787956	0.0894244	0.108518	0.10743
0.0625	0.105834	0.0791495	0.0898473	0.109056	0.107932
0.062625	0.106258	0.0795042	0.0902712	0.109596	0.108435
0.06275	0.106682	0.0798597	0.0906963	0.110138	0.10894
0.062875	0.107108	0.0802161	0.0911224	0.110681	0.109446
0.063	0.107534	0.0805732	0.0915497	0.111226	0.109954
0.063125	0.10796	0.0809312	0.091978	0.111772	0.110462
0.06325	0.108388	0.0812899	0.0924074	0.11232	0.110972
0.063375	0.108816	0.0816495	0.092838	0.112869	0.111484
0.0635	0.109245	0.0820099	0.0932696	0.11342	0.111997
0.063625	0.109674	0.082371	0.0937022	0.113973	0.112511
0.06375	0.110104	0.082733	0.094136	0.114527	0.113026
0.063875	0.110535	0.0830958	0.0945709	0.115082	0.113543
0.064	0.110966	0.0834594	0.0950068	0.115639	0.114061
0.064125	0.111399	0.0838238	0.0954439	0.116198	0.114581
0.06425	0.111831	0.084189	0.095882	0.116758	0.115102
0.064375	0.112265	0.084555	0.0963212	0.11732	0.115624
0.0645	0.112699	0.0849218	0.0967615	0.117884	0.116148
0.064625	0.113134	0.0852894	0.0972029	0.118448	0.116673
0.06475	0.113569	0.0856578	0.0976454	0.119015	0.117199
0.064875	0.114005	0.086027	0.0980889	0.119583	0.117727
0.065	0.114442	0.086397	0.0985335	0.120153	0.118256
0.065125	0.11488	0.0867678	0.0989792	0.120724	0.118786
0.06525	0.115318	0.0871394	0.099426	0.121296	0.119318
0.065375	0.115757	0.0875118	0.0998739	0.121871	0.119851
0.0655	0.116196	0.087885	0.100323	0.122447	0.120385
0.065625	0.116636	0.088259	0.100773	0.123024	0.120921
0.06575	0.117077	0.0886337	0.101224	0.123603	0.121459
0.065875	0.117518	0.0890093	0.101676	0.124183	0.121997
0.066	0.11796	0.0893857	0.10213	0.124765	0.122537
0.066125	0.118403	0.0897628	0.102584	0.125349	0.123078
0.06625	0.118846	0.0901408	0.103039	0.125934	0.123621
0.066375	0.11929	0.0905195	0.103496	0.126521	0.124165
0.0665	0.119735	0.090899	0.103953	0.127109	0.12471
0.066625	0.12018	0.0912794	0.104412	0.127699	0.125257
0.06675	0.120626	0.0916605	0.104872	0.12829	0.125805
0.066875	0.121072	0.0920424	0.105333	0.128883	0.126354
0.067	0.121519	0.0924251	0.105795	0.129477	0.126905
0.067125	0.121967	0.0928085	0.106258	0.130073	0.127457
0.06725	0.122415	0.0931928	0.106722	0.130671	0.128011
0.067375	0.122864	0.0935778	0.107187	0.13127	0.128566
0.0675	0.123314	0.0939636	0.107653	0.13187	0.129122
0.067625	0.123764	0.0943503	0.10812	0.132473	0.12968
0.06775	0.124215	0.0947377	0.108589	0.133076	0.130239
0.067875	0.124667	0.0951258	0.109058	0.133682	0.130799
0.068	0.125119	0.0955148	0.109528	0.134289	0.131361
0.068125	0.125572	0.0959045	0.11	0.134897	0.131924
0.06825	0.126025	0.096295	0.110473	0.135507	0.132489
0.068375	0.126479	0.0966863	0.110946	0.136118	0.133054
0.0685	0.126933	0.0970784	0.111421	0.136731	0.133622
0.068625	0.127389	0.0974713	0.111897	0.137346	0.13419
0.06875	0.127844	0.0978649	0.112374	0.137962	0.13476
0.068875	0.128301	0.0982593	0.112852	0.13858	0.135332
0.069	0.128758	0.0986545	0.113331	0.139199	0.135904
0.069125	0.129215	0.0990505	0.113811	0.139819	0.136478
0.06925	0.129674	0.0994472	0.114292	0.140442	0.137054
0.069375	0.130132	0.0998447	0.114774	0.141066	0.137631
0.0695	0.130592	0.100243	0.115258	0.141691	0.138209
0.069625	0.131052	0.100642	0.115742	0.142318	0.138788
0.06975	0.131512	0.101042	0.116227	0.142946	0.139369
0.069875	0.131974	0.101442	0.116714	0.143576	0.139952
0.07	0.132435	0.101844	0.117201	0.144208	0.140535
0.070125	0.132898	0.102246	0.11769	0.144841	0.141121
0.07025	0.133361	0.102649	0.118179	0.145475	0.141707
0.070375	0.133824	0.103052	0.11867	0.146111	0.142295
0.0705	0.134288	0.103457	0.119162	0.146749	0.142884
0.070625	0.134753	0.103862	0.119655	0.147388	0.143475
0.07075	0.135218	0.104268	0.120149	0.148029	0.144067
0.070875	0.135684	0.104675	0.120643	0.148671	0.14466
0.071	0.136151	0.105082	0.121139	0.149315	0.145255
0.071125	0.136618	0.105491	0.121636	0.14996	0.145851
0.07125	0.137085	0.1059	0.122135	0.150607	0.146448
0.071375	0.137553	0.106309	0.122634	0.151256	0.147047
0.0715	0.138022	0.10672	0.123134	0.151906	0.147647
0.071625	0.138491	0.107131	0.123635	0.152557	0.148249
0.07175	0.138961	0.107543	0.124137	0.15321	0.148852
0.071875	0.139432	0.107956	0.124641	0.153864	0.149456
0.072	0.139903	0.10837	0.125145	0.154521	0.150062
0.072125	0.140374	0.108784	0.12565	0.155178	0.150669
0.07225	0.140846	0.109199	0.126157	0.155837	0.151278
0.072375	0.141319	0.109615	0.126664	0.156498	0.151887
0.0725	0.141792	0.110031	0.127173	0.15716	0.152499
0.072625	0.142266	0.110449	0.127682	0.157824	0.153111
0.07275	0.14274	0.110867	0.128193	0.158489	0.153725
0.072875	0.143215	0.111286	0.128705	0.159155	0.154341
0.073	0.14369	0.111705	0.129217	0.159824	0.154958
0.073125	0.144166	0.112125	0.129731	0.160493	0.155576
0.07325	0.144643	0.112547	0.130246	0.161165	0.156195
0.073375	0.14512	0.112968	0.130762	0.161837	0.156816
0.0735	0.145597	0.113391	0.131279	0.162512	0.157439
0.073625	0.146075	0.113814	0.131796	0.163187	0.158062
0.07375	0.146554	0.114238	0.132315	0.163865	0.158688
0.073875	0.147033	0.114663	0.132835	0.164544	0.159314
0.074	0.147513	0.115089	0.133356	0.165224	0.159942
0.074125	0.147993	0.115515	0.133878	0.165906	0.160571
0.07425	0.148474	0.115942	0.134401	0.166589	0.161202
0.074375	0.148955	0.11637	0.134925	0.167274	0.161834
0.0745	0.149437	0.116798	0.135451	0.16796	0.162467
0.074625	0.149919	0.117228	0.135977	0.168648	0.163102
0.07475	0.150402	0.117658	0.136504	0.169338	0.163738
0.074875	0.150885	0.118088	0.137032	0.170028	0.164376
0.075	0.151369	0.11852	0.137561	0.170721	0.165015
0.075125	0.151853	0.118952	0.138091	0.171415	0.165655
0.07525	0.152338	0.119385	0.138623	0.17211	0.166297
0.075375	0.152824	0.119819	0.139155	0.172807	0.16694
0.0755	0.15331	0.120253	0.139688	0.173505	0.167584
0.075625	0.153796	0.120688	0.140223	0.174205	0.16823
0.07575	0.154283	0.121124	0.140758	0.174907	0.168878
0.075875	0.15477	0.121561	0.141294	0.17561	0.169526
0.076	0.155258	0.121998	0.141832	0.176314	0.170176
0.076125	0.155747	0.122436	0.14237	0.17702	0.170828
0.07625	0.156236	0.122875	0.142909	0.177727	0.17148
0.076375	0.156725	0.123314	0.14345	0.178436	0.172135
0.0765	0.157215	0.123754	0.143991	0.179146	0.17279
0.076625	0.157705	0.124195	0.144534	0.179858	0.173447
0.07675	0.158196	0.124637	0.145077	0.180571	0.174106
0.076875	0.158688	0.125079	0.145621	0.181286	0.174765
0.077	0.15918	0.125523	0.146167	0.182003	0.175427
0.077125	0.159672	0.125966	0.146713	0.18272	0.176089
0.07725	0.160165	0.126411	0.147261	0.18344	0.176753
0.077375	0.160658	0.126856	0.147809	0.18416	0.177418
0.0775	0.161152	0.127302	0.148359	0.184882	0.178085
0.077625	0.161646	0.127749	0.148909	0.185606	0.178753
0.07775	0.162141	0.128196	0.149461	0.186331	0.179423
0.077875	0.162636	0.128645	0.150013	0.187058	0.180094
0.078	0.163132	0.129094	0.150567	0.187786	0.180766
0.078125	0.163628	0.129543	0.151121	0.188516	0.181439
0.07825	0.164125	0.129993	0.151676	0.189247	0.182114
0.078375	0.164622	0.130444	0.152233	0.189979	0.182791
0.0785	0.165119	0.130896	0.15279	0.190713	0.183469
0.078625	0.165618	0.131349	0.153349	0.191449	0.184148
0.07875	0.166116	0.131802	0.153908	0.192185	0.184829
0.078875	0.166615	0.132256	0.154469	0.192924	0.185511
0.079	0.167114	0.13271	0.15503	0.193664	0.186194
0.079125	0.167614	0.133165	0.155592	0.194405	0.186879
0.07925	0.168115	0.133621	0.156156	0.195148	0.187565
0.079375	0.168615	0.134078	0.15672	0.195892	0.188252
0.0795	0.169117	0.134536	0.157285	0.196638	0.188941
0.079625	0.169618	0.134994	0.157852	0.197385	0.189632
0.07975	0.17012	0.135452	0.158419	0.198133	0.190323
0.079875	0.170623	0.135912	0.158987	0.198883	0.191016
0.08	0.171126	0.136372	0.159557	0.199635	0.191711
0.080125	0.171629	0.136833	0.160127	0.200388	0.192407
0.08025	0.172133	0.137295	0.160698	0.201142	0.193104
0.080375	0.172638	0.137757	0.16127	0.201898	0.193803
0.0805	0.173142	0.13822	0.161844	0.202655	0.194503
0.080625	0.173647	0.138684	0.162418	0.203414	0.195204
0.08075	0.174153	0.139148	0.162993	0.204174	0.195907
0.080875	0.174659	0.139613	0.163569	0.204936	0.196611
0.081	0.175166	0.140079	0.164146	0.205699	0.197317
0.081125	0.175673	0.140545	0.164724	0.206463	0.198024
0.08125	0.17618	0.141013	0.165303	0.207229	0.198732
0.081375	0.176688	0.14148	0.165883	0.207996	0.199442
0.0815	0.177196	0.141949	0.166464	0.208765	0.200153
0.081625	0.177704	0.142418	0.167046	0.209535	0.200866
0.08175	0.178213	0.142888	0.167629	0.210307	0.20158
0.081875	0.178723	0.143359	0.168212	0.21108	0.202295
0.082	0.179233	0.14383	0.168797	0.211855	0.203012
0.082125	0.179743	0.144302	0.169383	0.21263	0.20373
0.08225	0.180253	0.144775	0.16997	0.213408	0.20445
0.082375	0.180765	0.145248	0.170557	0.214187	0.205171
0.0825	0.181276	0.145722	0.171146	0.214967	0.205893
0.082625	0.181788	0.146197	0.171735	0.215748	0.206616
0.08275	0.1823	0.146672	0.172326	0.216531	0.207342
0.082875	0.182813	0.147148	0.172917	0.217316	0.208068
0.083	0.183326	0.147625	0.17351	0.218101	0.208796
0.083125	0.183839	0.148103	0.174103	0.218889	0.209525
0.08325	0.184353	0.148581	0.174697	0.219677	0.210256
0.083375	0.184867	0.14906	0.175293	0.220467	0.210988
0.0835	0.185382	0.149539	0.175889	0.221259	0.211721
0.083625	0.185897	0.150019	0.176486	0.222052	0.212456
0.08375	0.186413	0.1505	0.177084	0.222846	0.213192
0.083875	0.186928	0.150982	0.177683	0.223642	0.21393
0.084	0.187445	0.151464	0.178283	0.224439	0.214669
0.084125	0.187961	0.151947	0.178884	0.225237	0.215409
0.08425	0.188478	0.15243	0.179486	0.226037	0.216151
0.084375	0.188995	0.152914	0.180088	0.226838	0.216894
0.0845	0.189513	0.153399	0.180692	0.227641	0.217638
0.084625	0.190031	0.153885	0.181297	0.228445	0.218384
0.08475	0.19055	0.154371	0.181902	0.22925	0.219131
0.084875	0.191069	0.154858	0.182509	0.230057	0.21988
0.085	0.191588	0.155345	0.183116	0.230865	0.22063
0.085125	0.192107	0.155834	0.183724	0.231675	0.221381
0.08525	0.192627	0.156323	0.184333	0.232486	0.222134
0.085375	0.193148	0.156812	0.184944	0.233298	0.222888
0.0855	0.193668	0.157302	0.185555	0.234112	0.223644
0.085625	0.194189	0.157793	0.186167	0.234927	0.224401
0.08575	0.194711	0.158285	0.18678	0.235743	0.225159
0.085875	0.195232	0.158777	0.187393	0.236561	0.225919
0.086	0.195755	0.15927	0.188008	0.23738	0.22668
0.086125	0.196277	0.159763	0.188624	0.238201	0.227443
0.08625	0.1968	0.160258	0.18924	0.239023	0.228207
0.086375	0.197323	0.160752	0.189858	0.239846	0.228972
0.0865	0.197846	0.161248	0.190476	0.24067	0.229739
0.086625	0.19837	0.161744	0.191096	0.241496	0.230507
0.08675	0.198895	0.162241	0.191716	0.242324	0.231276
0.086875	0.199419	0.162738	0.192337	0.243152	0.232047
0.087	0.199944	0.163236	0.192959	0.243983	0.232819
0.087125	0.200469	0.163735	0.193582	0.244814	0.233592
0.08725	0.200995	0.164235	0.194206	0.245647	0.234367
0.087375	0.201521	0.164735	0.194831	0.246481	0.235144
0.0875	0.202047	0.165235	0.195456	0.247316	0.235921
0.087625	0.202573	0.165737	0.196083	0.248153	0.2367
0.08775	0.2031	0.166239	0.19671	0.248991	0.237481
0.087875	0.203628	0.166741	0.197338	0.249831	0.238263
0.088	0.204155	0.167245	0.197968	0.250672	0.239046
0.088125	0.204683	0.167749	0.198598	0.251514	0.239831
0.08825	0.205211	0.168253	0.199229	0.252357	0.240617
0.088375	0.20574	0.168759	0.199861	0.253202	0.241404
0.0885	0.206269	0.169264	0.200493	0.254048	0.242193
0.088625	0.206798	0.169771	0.201127	0.254896	0.242983
0.08875	0.207327	0.170278	0.201762	0.255744	0.243774
0.088875	0.207857	0.170786	0.202397	0.256595	0.244567
0.089	0.208387	0.171294	0.203033	0.257446	0.245361
0.089125	0.208918	0.171804	0.20367	0.258299	0.246157
0.08925	0.209448	0.172313	0.204309	0.259153	0.246954
0.089375	0.209979	0.172824	0.204947	0.260008	0.247752
0.0895	0.210511	0.173335	0.205587	0.260865	0.248552
0.089625	0.211043	0.173846	0.206228	0.261723	0.249353
0.08975	0.211575	0.174359	0.206869	0.262582	0.250156
0.089875	0.212107	0.174872	0.207512	0.263443	0.250959
0.09	0.212639	0.175385	0.208155	0.264305	0.251765
0.090125	0.213172	0.175899	0.208799	0.265168	0.252571
0.09025	0.213705	0.176414	0.209444	0.266033	0.253379
0.090375	0.214239	0.17693	0.21009	0.266899	0.254188
0.0905	0.214773	0.177446	0.210737	0.267766	0.254999
0.090625	0.215307	0.177962	0.211385	0.268634	0.255811
0.09075	0.215841	0.17848	0.212033	0.269504	0.256625
0.090875	0.216376	0.178998	0.212682	0.270375	0.257439
0.091	0.216911	0.179516	0.213333	0.271247	0.258256
0.091125	0.217446	0.180036	0.213984	0.272121	0.259073
0.09125	0.217981	0.180555	0.214635	0.272996	0.259892
0.091375	0.218517	0.181076	0.215288	0.273872	0.260712
0.0915	0.219053	0.181597	0.215942	0.27475	0.261534
0.091625	0.219589	0.182119	0.216596	0.275628	0.262357
0.09175	0.220126	0.182641	0.217251	0.276508	0.263181
0.091875	0.220663	0.183164	0.217908	0.27739	0.264007
0.092	0.2212	0.183688	0.218565	0.278272	0.264834
0.092125	0.221738	0.184212	0.219222	0.279156	0.265663
0.09225	0.222275	0.184737	0.219881	0.280041	0.266493
0.092375	0.222813	0.185262	0.220541	0.280928	0.267324
0.0925	0.223351	0.185788	0.221201	0.281815	0.268156
0.092625	0.22389	0.186315	0.221862	0.282704	0.26899
0.09275	0.224429	0.186842	0.222524	0.283594	0.269826
0.092875	0.224968	0.18737	0.223187	0.284486	0.270662
0.093	0.225507	0.187899	0.223851	0.285378	0.2715
0.093125	0.226047	0.188428	0.224515	0.286272	0.272339
0.09325	0.226586	0.188958	0.22518	0.287168	0.27318
0.093375	0.227126	0.189488	0.225846	0.288064	0.274022
0.0935	0.227667	0.190019	0.226513	0.288962	0.274866
0.093625	0.228207	0.190551	0.227181	0.289861	0.27571
0.09375	0.228748	0.191083	0.22785	0.290761	0.276557
0.093875	0.229289	0.191616	0.228519	0.291662	0.277404
0.094	0.229831	0.192149	0.22919	0.292565	0.278253
0.094125	0.230372	0.192683	0.229861	0.293469	0.279103
0.09425	0.230914	0.193218	0.230532	0.294374	0.279955
0.094375	0.231456	0.193753	0.231205	0.29528	0.280808
0.0945	0.231998	0.194289	0.231879	0.296188	0.281662
0.094625	0.232541	0.194826	0.232553	0.297097	0.282517
0.09475	0.233084	0.195363	0.233228	0.298007	0.283374
0.094875	0.233627	0.1959	0.233904	0.298918	0.284233
0.095	0.23417	0.196439	0.234581	0.29983	0.285092
0.095125	0.234713	0.196977	0.235258	0.300744	0.285953
0.09525	0.235257	0.197517	0.235937	0.301659	0.286816
0.095375	0.235801	0.198057	0.236616	0.302575	0.287679
0.0955	0.236345	0.198598	0.237296	0.303492	0.288544
0.095625	0.236889	0.199139	0.237977	0.304411	0.289411
0.09575	0.237434	0.199681	0.238658	0.305331	0.290278
0.095875	0.237979	0.200223	0.23934	0.306252	0.291148
0.096	0.238524	0.200767	0.240024	0.307174	0.292018
0.096125	0.239069	0.20131	0.240707	0.308097	0.29289
0.09625	0.239615	0.201854	0.241392	0.309022	0.293763
0.096375	0.24016	0.202399	0.242078	0.309948	0.294637
0.0965	0.240706	0.202945	0.242764	0.310875	0.295513
0.096625	0.241253	0.203491	0.243451	0.311803	0.29639
0.09675	0.241799	0.204038	0.244139	0.312732	0.297269
0.096875	0.242345	0.204585	0.244827	0.313662	0.298148
0.097	0.242892	0.205133	0.245517	0.314594	0.29903
0.097125	0.243439	0.205681	0.246207	0.315527	0.299912
0.09725	0.243986	0.20623	0.246898	0.316461	0.300796
0.097375	0.244534	0.20678	0.24759	0.317396	0.301681
0.0975	0.245081	0.20733	0.248282	0.318333	0.302567
0.097625	0.245629	0.207881	0.248976	0.31927	0.303455
0.09775	0.246177	0.208432	0.24967	0.320209	0.304344
0.097875	0.246725	0.208984	0.250364	0.321149	0.305235
0.098	0.247274	0.209537	0.25106	0.32209	0.306127
0.098125	0.247822	0.21009	0.251756	0.323032	0.30702
0.09825	0.248371	0.210643	0.252453	0.323976	0.307914
0.098375	0.24892	0.211198	0.253151	0.32492	0.30881
0.0985	0.249469	0.211753	0.25385	0.325866	0.309707
0.098625	0.250019	0.212308	0.254549	0.326813	0.310605
0.09875	0.250568	0.212864	0.255249	0.327761	0.311505
0.098875	0.251118	0.213421	0.25595	0.32871	0.312406
0.099	0.251668	0.213978	0.256652	0.329661	0.313309
0.099125	0.252218	0.214536	0.257354	0.330612	0.314212
0.09925	0.252768	0.215094	0.258057	0.331565	0.315117
0.099375	0.253319	0.215653	0.258761	0.332519	0.316024
0.0995	0.25387	0.216213	0.259466	0.333473	0.316932
0.099625	0.25442	0.216773	0.260171	0.334429	0.317841
0.09975	0.254971	0.217333	0.260878	0.335387	0.318751
0.099875	0.255523	0.217895	0.261584	0.336345	0.319662
0.1	0.256074	0.218456	0.262292	0.337304	0.320575
0.100125	0.256625	0.219019	0.263	0.338265	0.32149
0.10025	0.257177	0.219582	0.263709	0.339227	0.322405
0.100375	0.257729	0.220145	0.264419	0.340189	0.323322
0.1005	0.258281	0.22071	0.26513	0.341153	0.32424
0.100625	0.258833	0.221274	0.265841	0.342118	0.32516
0.10075	0.259386	0.221839	0.266553	0.343085	0.326081
0.100875	0.259938	0.222405	0.267266	0.344052	0.327003
0.101	0.260491	0.222972	0.267979	0.34502	0.327926
0.101125	0.261044	0.223539	0.268694	0.34599	0.328851
0.10125	0.261597	0.224106	0.269408	0.34696	0.329777
0.101375	0.26215	0.224674	0.270124	0.347932	0.330705
0.1015	0.262703	0.225243	0.27084	0.348905	0.331633
0.101625	0.263257	0.225812	0.271558	0.349879	0.332563
0.10175	0.26381	0.226382	0.272275	0.350854	0.333495
0.101875	0.264364	0.226952	0.272994	0.35183	0.334427
0.102	0.264918	0.227523	0.273713	0.352807	0.335361
0.102125	0.265472	0.228095	0.274433	0.353785	0.336296
0.10225	0.266027	0.228667	0.275154	0.354765	0.337233
0.102375	0.266581	0.229239	0.275875	0.355745	0.33817
0.1025	0.267135	0.229813	0.276597	0.356727	0.33911
0.102625	0.26769	0.230386	0.27732	0.357709	0.34005
0.10275	0.268245	0.230961	0.278043	0.358693	0.340992
0.102875	0.2688	0.231535	0.278767	0.359678	0.341935
0.103	0.269355	0.232111	0.279492	0.360663	0.342879
0.103125	0.26991	0.232687	0.280218	0.36165	0.343824
0.10325	0.270466	0.233263	0.280944	0.362638	0.344771
0.103375	0.271021	0.23384	0.281671	0.363627	0.345719
0.1035	0.271577	0.234418	0.282399	0.364617	0.346669
0.103625	0.272133	0.234996	0.283127	0.365608	0.347619
0.10375	0.272688	0.235575	0.283856	0.366601	0.348571
0.103875	0.273245	0.236154	0.284586	0.367594	0.349525
0.104	0.273801	0.236734	0.285316	0.368588	0.350479
0.104125	0.274357	0.237314	0.286047	0.369584	0.351435
0.10425	0.274913	0.237895	0.286779	0.37058	0.352392
0.104375	0.27547	0.238477	0.287511	0.371577	0.353351
0.1045	0.276027	0.239059	0.288245	0.372576	0.35431
0.104625	0.276583	0.239642	0.288978	0.373575	0.355271
0.10475	0.27714	0.240225	0.289713	0.374576	0.356234
0.104875	0.277697	0.240808	0.290448	0.375578	0.357197
0.105	0.278255	0.241393	0.291184	0.37658	0.358162
0.105125	0.278812	0.241977	0.29192	0.377584	0.359128
0.10525	0.279369	0.242563	0.292657	0.378589	0.360095
0.105375	0.279927	0.243149	0.293395	0.379594	0.361064
0.1055	0.280484	0.243735	0.294134	0.380601	0.362034
0.105625	0.281042	0.244322	0.294873	0.381609	0.363005
0.10575	0.2816	0.24491	0.295613	0.382617	0.363978
0.105875	0.282158	0.245498	0.296353	0.383627	0.364951
0.106	0.282716	0.246086	0.297094	0.384638	0.365926
0.106125	0.283274	0.246675	0.297836	0.38565	0.366903
0.10625	0.283832	0.247265	0.298579	0.386663	0.36788
0.106375	0.284391	0.247855	0.299322	0.387677	0.368859
0.1065	0.284949	0.248446	0.300065	0.388691	0.369839
0.106625	0.285508	0.249037	0.30081	0.389707	0.37082
0.10675	0.286066	0.249629	0.301555	0.390724	0.371803
0.106875	0.286625	0.250222	0.302301	0.391742	0.372787
0.107	0.287184	0.250814	0.303047	0.392761	0.373772
0.107125	0.287743	0.251408	0.303794	0.39378	0.374758
0.10725	0.288302	0.252002	0.304542	0.394801	0.375746
0.107375	0.288861	0.252596	0.30529	0.395823	0.376734
0.1075	0.289421	0.253191	0.306039	0.396846	0.377725
0.107625	0.28998	0.253787	0.306788	0.39787	0.378716
0.10775	0.290539	0.254383	0.307538	0.398894	0.379709
0.107875	0.291099	0.25498	0.308289	0.39992	0.380702
0.108	0.291658	0.255577	0.309041	0.400947	0.381697
0.108125	0.292218	0.256175	0.309793	0.401974	0.382694
0.10825	0.292778	0.256773	0.310546	0.403003	0.383691
0.108375	0.293338	0.257372	0.311299	0.404032	0.38469
0.1085	0.293898	0.257971	0.312053	0.405063	0.38569
0.108625	0.294458	0.258571	0.312807	0.406095	0.386692
0.10875	0.295018	0.259171	0.313563	0.407127	0.387694
0.108875	0.295578	0.259772	0.314318	0.40816	0.388698
0.109	0.296138	0.260374	0.315075	0.409195	0.389703
0.109125	0.296699	0.260976	0.315832	0.41023	0.390709
0.10925	0.297259	0.261578	0.31659	0.411266	0.391717
0.109375	0.29782	0.262181	0.317348	0.412304	0.392726
0.1095	0.29838	0.262785	0.318107	0.413342	0.393736
0.109625	0.298941	0.263389	0.318866	0.414381	0.394747
0.10975	0.299502	0.263993	0.319626	0.415421	0.39576
0.109875	0.300062	0.264598	0.320387	0.416462	0.396773
0.11	0.300623	0.265204	0.321148	0.417504	0.397788
0.110125	0.301184	0.26581	0.32191	0.418547	0.398804
0.11025	0.301745	0.266417	0.322673	0.41959	0.399822
0.110375	0.302306	0.267024	0.323436	0.420635	0.40084
0.1105	0.302867	0.267631	0.3242	0.421681	0.40186
0.110625	0.303428	0.26824	0.324964	0.422727	0.402881
0.11075	0.30399	0.268848	0.325729	0.423775	0.403904
0.110875	0.304551	0.269458	0.326494	0.424823	0.404927
0.111	0.305112	0.270067	0.327261	0.425872	0.405952
0.111125	0.305674	0.270678	0.328027	0.426923	0.406978
0.11125	0.306235	0.271288	0.328794	0.427974	0.408005
0.111375	0.306797	0.2719	0.329562	0.429026	0.409033
0.1115	0.307358	0.272512	0.330331	0.430079	0.410063
0.111625	0.30792	0.273124	0.3311	0.431132	0.411094
0.11175	0.308482	0.273737	0.331869	0.432187	0.412126
0.111875	0.309044	0.27435	0.33264	0.433243	0.413159
0.112	0.309605	0.274964	0.33341	0.434299	0.414194
0.112125	0.310167	0.275578	0.334182	0.435357	0.415229
0.11225	0.310729	0.276193	0.334954	0.436415	0.416266
0.112375	0.311291	0.276809	0.335726	0.437474	0.417304
0.1125	0.311853	0.277425	0.336499	0.438534	0.418343
0.112625	0.312415	0.278041	0.337273	0.439595	0.419384
0.11275	0.312977	0.278658	0.338047	0.440657	0.420426
0.112875	0.313539	0.279276	0.338822	0.441719	0.421469
0.113	0.314102	0.279893	0.339597	0.442783	0.422513
0.113125	0.314664	0.280512	0.340373	0.443847	0.423558
0.11325	0.315226	0.281131	0.341149	0.444913	0.424605
0.113375	0.315788	0.28175	0.341926	0.445979	0.425652
0.1135	0.316351	0.28237	0.342704	0.447046	0.426701
0.113625	0.316913	0.282991	0.343482	0.448114	0.427751
0.11375	0.317475	0.283612	0.344261	0.449183	0.428803
0.113875	0.318038	0.284233	0.34504	0.450252	0.429855
0.114	0.3186	0.284855	0.34582	0.451323	0.430909
0.114125	0.319163	0.285478	0.3466	0.452394	0.431964
0.11425	0.319725	0.286101	0.347381	0.453466	0.43302
0.114375	0.320288	0.286724	0.348162	0.454539	0.434077
0.1145	0.320851	0.287348	0.348944	0.455613	0.435135
0.114625	0.321413	0.287973	0.349727	0.456688	0.436195
0.11475	0.321976	0.288598	0.35051	0.457763	0.437256
0.114875	0.322539	0.289223	0.351293	0.458839	0.438318
0.115	0.323101	0.289849	0.352077	0.459917	0.439381
0.115125	0.323664	0.290476	0.352862	0.460995	0.440445
0.11525	0.324227	0.291103	0.353647	0.462073	0.441511
0.115375	0.324789	0.29173	0.354433	0.463153	0.442577
0.1155	0.325352	0.292358	0.355219	0.464234	0.443645
0.115625	0.325915	0.292987	0.356006	0.465315	0.444714
0.11575	0.326478	0.293616	0.356793	0.466397	0.445784
0.115875	0.327041	0.294245	0.357581	0.46748	0.446856
0.116	0.327604	0.294875	0.358369	0.468564	0.447928
0.116125	0.328167	0.295505	0.359158	0.469648	0.449002
0.11625	0.32873	0.296136	0.359947	0.470734	0.450077
0.116375	0.329292	0.296768	0.360737	0.47182	0.451153
0.1165	0.329855	0.2974	0.361528	0.472907	0.45223
0.116625	0.330418	0.298032	0.362319	0.473994	0.453309
0.11675	0.330981	0.298665	0.36311	0.475083	0.454388
0.116875	0.331544	0.299298	0.363902	0.476172	0.455469
0.117	0.332107	0.299932	0.364694	0.477263	0.456551
0.117125	0.33267	0.300567	0.365487	0.478354	0.457634
0.11725	0.333233	0.301201	0.366281	0.479445	0.458718
0.117375	0.333796	0.301837	0.367075	0.480538	0.459803
0.1175	0.334359	0.302473	0.367869	0.481631	0.46089
0.117625	0.334922	0.303109	0.368664	0.482725	0.461977
0.11775	0.335486	0.303746	0.36946	0.48382	0.463066
0.117875	0.336049	0.304383	0.370256	0.484916	0.464156
0.118	0.336612	0.305021	0.371052	0.486012	0.465247
0.118125	0.337175	0.305659	0.371849	0.487109	0.46634
0.11825	0.337738	0.306298	0.372646	0.488207	0.467433
0.118375	0.338301	0.306937	0.373444	0.489306	0.468528
0.1185	0.338864	0.307576	0.374243	0.490405	0.469623
0.118625	0.339427	0.308217	0.375042	0.491506	0.47072
0.11875	0.33999	0.308857	0.375841	0.492607	0.471818
0.118875	0.340553	0.309498	0.376641	0.493708	0.472917
0.119	0.341116	0.31014	0.377441	0.494811	0.474017
0.119125	0.341679	0.310782	0.378242	0.495914	0.475119
0.11925	0.342242	0.311425	0.379044	0.497018	0.476221
0.119375	0.342805	0.312068	0.379845	0.498123	0.477325
0.1195	0.343368	0.312711	0.380648	0.499228	0.47843
0.119625	0.343931	0.313355	0.381451	0.500335	0.479536
0.11975	0.344494	0.314	0.382254	0.501441	0.480643
0.119875	0.345057	0.314644	0.383057	0.502549	0.481751
0.12	0.34562	0.31529	0.383862	0.503658	0.48286
0.120125	0.346183	0.315936	0.384666	0.504767	0.483971
0.12025	0.346746	0.316582	0.385471	0.505877	0.485082
0.120375	0.347309	0.317229	0.386277	0.506987	0.486195
0.1205	0.347872	0.317876	0.387083	0.508099	0.487309
0.120625	0.348435	0.318524	0.38789	0.509211	0.488424
0.12075	0.348998	0.319172	0.388697	0.510323	0.48954
0.120875	0.349561	0.319821	0.389504	0.511437	0.490657
0.121	0.350124	0.32047	0.390312	0.512551	0.491775
0.121125	0.350687	0.32112	0.39112	0.513666	0.492895
0.12125	0.35125	0.32177	0.391929	0.514782	0.494015
0.121375	0.351812	0.32242	0.392738	0.515898	0.495137
0.1215	0.352375	0.323071	0.393548	0.517015	0.49626
0.121625	0.352938	0.323723	0.394358	0.518133	0.497383
0.12175	0.353501	0.324375	0.395169	0.519251	0.498508
0.121875	0.354064	0.325027	0.39598	0.52037	0.499635
0.122	0.354626	0.32568	0.396791	0.52149	0.500762
0.122125	0.355189	0.326333	0.397603	0.522611	0.50189
0.12225	0.355752	0.326987	0.398415	0.523732	0.503019
0.122375	0.356314	0.327642	0.399228	0.524854	0.50415
0.1225	0.356877	0.328296	0.400041	0.525976	0.505281
0.122625	0.35744	0.328952	0.400855	0.527099	0.506414
0.12275	0.358002	0.329607	0.401669	0.528223	0.507548
0.122875	0.358565	0.330263	0.402484	0.529348	0.508683
0.123	0.359127	0.33092	0.403299	0.530473	0.509819
0.123125	0.35969	0.331577	0.404114	0.531599	0.510956
0.12325	0.360252	0.332234	0.40493	0.532726	0.512094
0.123375	0.360815	0.332892	0.405746	0.533853	0.513233
0.1235	0.361377	0.333551	0.406563	0.534981	0.514374
0.123625	0.36194	0.33421	0.40738	0.53611	0.515515
0.12375	0.362502	0.334869	0.408198	0.537239	0.516658
0.123875	0.363064	0.335529	0.409016	0.538369	0.517801
0.124	0.363627	0.336189	0.409834	0.539499	0.518946
0.124125	0.364189	0.336849	0.410653	0.540631	0.520092
0.12425	0.364751	0.337511	0.411472	0.541763	0.521238
0.124375	0.365313	0.338172	0.412291	0.542895	0.522386
0.1245	0.365875	0.338834	0.413111	0.544028	0.523535
0.124625	0.366438	0.339497	0.413932	0.545162	0.524685
0.12475	0.367	0.34016	0.414753	0.546297	0.525837
0.124875	0.367562	0.340823	0.415574	0.547432	0.526989
0.125	0.368124	0.341487	0.416396	0.548567	0.528142
0.125125	0.368686	0.342151	0.417218	0.549704	0.529296
0.12525	0.369248	0.342816	0.41804	0.550841	0.530452
0.125375	0.36981	0.343481	0.418863	0.551978	0.531608
0.1255	0.370371	0.344146	0.419686	0.553117	0.532766
0.125625	0.370933	0.344812	0.42051	0.554256	0.533925
0.12575	0.371495	0.345479	0.421334	0.555395	0.535084
0.125875	0.372057	0.346146	0.422158	0.556535	0.536245
0.126	0.372618	0.346813	0.422983	0.557676	0.537407
0.126125	0.37318	0.347481	0.423808	0.558817	0.53857
0.12625	0.373742	0.348149	0.424634	0.559959	0.539734
0.126375	0.374303	0.348818	0.42546	0.561102	0.540899
0.1265	0.374865	0.349487	0.426287	0.562245	0.542065
0.126625	0.375426	0.350157	0.427113	0.563389	0.543232
0.12675	0.375988	0.350827	0.42794	0.564533	0.5444
0.126875	0.376549	0.351497	0.428768	0.565678	0.545569
0.127	0.37711	0.352168	0.429596	0.566824	0.546739
0.127125	0.377672	0.352839	0.430424	0.56797	0.547911
0.12725	0.378233	0.353511	0.431253	0.569117	0.549083
0.127375	0.378794	0.354183	0.432082	0.570264	0.550256
0.1275	0.379355	0.354856	0.432911	0.571412	0.551431
0.127625	0.379916	0.355529	0.433741	0.572561	0.552606
0.12775	0.380477	0.356202	0.434571	0.57371	0.553783
0.127875	0.381038	0.356876	0.435402	0.57486	0.55496
0.128	0.381599	0.357551	0.436233	0.57601	0.556139
0.128125	0.38216	0.358226	0.437064	0.577161	0.557318
0.12825	0.382721	0.358901	0.437896	0.578312	0.558499
0.128375	0.383282	0.359576	0.438728	0.579464	0.559681
0.1285	0.383842	0.360252	0.43956	0.580617	0.560863
0.128625	0.384403	0.360929	0.440393	0.58177	0.562047
0.12875	0.384964	0.361606	0.441226	0.582924	0.563232
0.128875	0.385524	0.362283	0.44206	0.584078	0.564418
0.129	0.386085	0.362961	0.442893	0.585233	0.565604
0.129125	0.386645	0.363639	0.443728	0.586388	0.566792
0.12925	0.387205	0.364318	0.444562	0.587544	0.567981
0.129375	0.387766	0.364997	0.445397	0.588701	0.569171
0.1295	0.388326	0.365676	0.446232	0.589858	0.570362
0.129625	0.388886	0.366356	0.447068	0.591016	0.571554
0.12975	0.389446	0.367037	0.447904	0.592174	0.572747
0.129875	0.390006	0.367717	0.44874	0.593333	0.57394
0.13	0.390566	0.368398	0.449577	0.594492	0.575135
0.130125	0.391126	0.36908	0.450414	0.595652	0.576331
0.13025	0.391686	0.369762	0.451251	0.596812	0.577528
0.130375	0.392246	0.370444	0.452089	0.597973	0.578726
0.1305	0.392806	0.371127	0.452927	0.599134	0.579925
0.130625	0.393366	0.371811	0.453765	0.600296	0.581125
0.13075	0.393925	0.372494	0.454604	0.601459	0.582326
0.130875	0.394485	0.373178	0.455443	0.602622	0.583528
0.131	0.395045	0.373863	0.456282	0.603785	0.584731
0.131125	0.395604	0.374548	0.457122	0.60495	0.585935
0.13125	0.396163	0.375233	0.457962	0.606114	0.58714
0.131375	0.396723	0.375919	0.458802	0.607279	0.588346
0.1315	0.397282	0.376605	0.459643	0.608445	0.589553
0.131625	0.397841	0.377291	0.460484	0.609611	0.590761
0.13175	0.3984	0.377978	0.461325	0.610778	0.59197
0.131875	0.398959	0.378666	0.462167	0.611945	0.59318
0.132	0.399518	0.379353	0.463009	0.613113	0.594391
0.132125	0.400077	0.380042	0.463851	0.614281	0.595603
0.13225	0.400636	0.38073	0.464694	0.61545	0.596816
0.132375	0.401195	0.381419	0.465537	0.616619	0.598029
0.1325	0.401754	0.382109	0.46638	0.617789	0.599244
0.132625	0.402313	0.382798	0.467224	0.618959	0.60046
0.13275	0.402871	0.383489	0.468068	0.620129	0.601677
0.132875	0.40343	0.384179	0.468912	0.621301	0.602895
0.133	0.403988	0.38487	0.469756	0.622472	0.604114
0.133125	0.404547	0.385562	0.470601	0.623645	0.605333
0.13325	0.405105	0.386253	0.471446	0.624817	0.606554
0.133375	0.405663	0.386946	0.472292	0.62599	0.607776
0.1335	0.406221	0.387638	0.473137	0.627164	0.608998
0.133625	0.406779	0.388331	0.473984	0.628338	0.610222
0.13375	0.407337	0.389025	0.47483	0.629513	0.611447
0.133875	0.407895	0.389718	0.475677	0.630688	0.612672
0.134	0.408453	0.390413	0.476524	0.631864	0.613899
0.134125	0.409011	0.391107	0.477371	0.63304	0.615126
0.13425	0.409569	0.391802	0.478218	0.634216	0.616354
0.134375	0.410127	0.392498	0.479066	0.635393	0.617584
0.1345	0.410684	0.393193	0.479914	0.636571	0.618814
0.134625	0.411242	0.393889	0.480763	0.637749	0.620046
0.13475	0.411799	0.394586	0.481612	0.638927	0.621278
0.134875	0.412356	0.395283	0.482461	0.640106	0.622511
0.135	0.412914	0.39598	0.48331	0.641285	0.623745
0.135125	0.413471	0.396678	0.48416	0.642465	0.62498
0.13525	0.414028	0.397376	0.48501	0.643645	0.626216
0.135375	0.414585	0.398075	0.48586	0.644826	0.627453
0.1355	0.415142	0.398773	0.48671	0.646007	0.628691
0.135625	0.415699	0.399473	0.487561	0.647189	0.62993
0.13575	0.416256	0.400172	0.488412	0.648371	0.63117
0.135875	0.416813	0.400872	0.489264	0.649553	0.632411
0.136	0.417369	0.401573	0.490115	0.650736	0.633652
0.136125	0.417926	0.402274	0.490967	0.651919	0.634895
0.13625	0.418482	0.402975	0.49182	0.653103	0.636139
0.136375	0.419039	0.403676	0.492672	0.654287	0.637383
0.1365	0.419595	0.404378	0.493525	0.655472	0.638629
0.136625	0.420151	0.40508	0.494378	0.656657	0.639875
0.13675	0.420707	0.405783	0.495231	0.657843	0.641122
0.136875	0.421264	0.406486	0.496085	0.659029	0.64237
0.137	0.42182	0.40719	0.496939	0.660215	0.64362
0.137125	0.422376	0.407893	0.497793	0.661402	0.64487
0.13725	0.422931	0.408598	0.498647	0.662589	0.646121
0.137375	0.423487	0.409302	0.499502	0.663777	0.647373
0.1375	0.424043	0.410007	0.500357	0.664965	0.648625
0.137625	0.424598	0.410712	0.501212	0.666154	0.649879
0.13775	0.425154	0.411418	0.502067	0.667343	0.651134
0.137875	0.425709	0.412124	0.502923	0.668532	0.652389
0.138	0.426265	0.41283	0.503779	0.669722	0.653646
0.138125	0.42682	0.413537	0.504635	0.670912	0.654903
0.13825	0.427375	0.414244	0.505492	0.672102	0.656161
0.138375	0.42793	0.414952	0.506349	0.673293	0.657421
0.1385	0.428485	0.41566	0.507206	0.674485	0.658681
0.138625	0.42904	0.416368	0.508063	0.675677	0.659942
0.13875	0.429595	0.417077	0.508921	0.676869	0.661204
0.138875	0.43015	0.417785	0.509779	0.678061	0.662467
0.139	0.430704	0.418495	0.510637	0.679255	0.66373
0.139125	0.431259	0.419204	0.511495	0.680448	0.664995
0.13925	0.431813	0.419914	0.512353	0.681642	0.66626
0.139375	0.432368	0.420625	0.513212	0.682836	0.667527
0.1395	0.432922	0.421336	0.514071	0.684031	0.668794
0.139625	0.433476	0.422047	0.514931	0.685226	0.670062
0.13975	0.43403	0.422758	0.51579	0.686421	0.671331
0.139875	0.434584	0.42347	0.51665	0.687617	0.672601
0.14	0.435138	0.424182	0.51751	0.688813	0.673872
0.140125	0.435692	0.424895	0.518371	0.690009	0.675144
0.14025	0.436246	0.425608	0.519231	0.691206	0.676417
0.140375	0.4368	0.426321	0.520092	0.692403	0.67769
0.1405	0.437353	0.427034	0.520953	0.693601	0.678965
0.140625	0.437907	0.427748	0.521814	0.694799	0.68024
0.14075	0.43846	0.428463	0.522676	0.695998	0.681516
0.140875	0.439013	0.429177	0.523538	0.697196	0.682793
0.141	0.439567	0.429892	0.5244	0.698395	0.684071
0.141125	0.44012	0.430607	0.525262	0.699595	0.68535
0.14125	0.440673	0.431323	0.526124	0.700795	0.686629
0.141375	0.441226	0.432039	0.526987	0.701995	0.68791
0.1415	0.441779	0.432755	0.52785	0.703196	0.689191
0.141625	0.442331	0.433472	0.528713	0.704397	0.690473
0.14175	0.442884	0.434189	0.529576	0.705598	0.691757
0.141875	0.443437	0.434906	0.53044	0.7068	0.693041
0.142	0.443989	0.435624	0.531304	0.708002	0.694325
0.142125	0.444541	0.436342	0.532168	0.709204	0.695611
0.14225	0.445094	0.437061	0.533032	0.710407	0.696898
0.142375	0.445646	0.437779	0.533897	0.71161	0.698185
0.1425	0.446198	0.438498	0.534762	0.712814	0.699473
0.142625	0.44675	0.439218	0.535627	0.714017	0.700762
0.14275	0.447302	0.439937	0.536492	0.715221	0.702052
0.142875	0.447854	0.440657	0.537357	0.716426	0.703343
0.143	0.448405	0.441378	0.538223	0.717631	0.704635
0.143125	0.448957	0.442098	0.539089	0.718836	0.705927
0.14325	0.449508	0.442819	0.539955	0.720041	0.707221
0.143375	0.45006	0.443541	0.540821	0.721247	0.708515
0.1435	0.450611	0.444263	0.541688	0.722453	0.70981
0.143625	0.451162	0.444985	0.542555	0.72366	0.711106
0.14375	0.451713	0.445707	0.543422	0.724867	0.712402
0.143875	0.452264	0.44643	0.544289	0.726074	0.7137
0.144	0.452815	0.447152	0.545156	0.727282	0.714998
0.144125	0.453366	0.447876	0.546024	0.728489	0.716298
0.14425	0.453917	0.448599	0.546892	0.729698	0.717598
0.144375	0.454467	0.449323	0.54776	0.730906	0.718899
0.1445	0.455018	0.450048	0.548628	0.732115	0.7202
0.144625	0.455568	0.450772	0.549496	0.733324	0.721503
0.14475	0.456119	0.451497	0.550365	0.734533	0.722806
0.144875	0.456669	0.452222	0.551234	0.735743	0.72411
0.145	0.457219	0.452948	0.552103	0.736953	0.725415
0.145125	0.457769	0.453674	0.552972	0.738164	0.726721
0.14525	0.458319	0.4544	0.553842	0.739374	0.728028
0.145375	0.458869	0.455126	0.554711	0.740585	0.729335
0.1455	0.459418	0.455853	0.555581	0.741797	0.730644
0.145625	0.459968	0.45658	0.556451	0.743008	0.731953
0.14575	0.460518	0.457307	0.557322	0.74422	0.733262
0.145875	0.461067	0.458035	0.558192	0.745433	0.734573
0.146	0.461616	0.458763	0.559063	0.746645	0.735885
0.146125	0.462165	0.459491	0.559934	0.747858	0.737197
0.14625	0.462715	0.46022	0.560805	0.749071	0.73851
0.146375	0.463263	0.460949	0.561676	0.750285	0.739824
0.1465	0.463812	0.461678	0.562548	0.751499	0.741139
0.146625	0.464361	0.462408	0.563419	0.752713	0.742454
0.14675	0.46491	0.463137	0.564291	0.753927	0.743771
0.146875	0.465458	0.463868	0.565163	0.755142	0.745088
0.147	0.466007	0.464598	0.566036	0.756357	0.746406
0.147125	0.466555	0.465329	0.566908	0.757572	0.747725
0.14725	0.467104	0.46606	0.567781	0.758787	0.749044
0.147375	0.467652	0.466791	0.568653	0.760003	0.750364
0.1475	0.4682	0.467523	0.569526	0.761219	0.751685
0.147625	0.468748	0.468254	0.5704	0.762436	0.753007
0.14775	0.469296	0.468987	0.571273	0.763652	0.75433
0.147875	0.469843	0.469719	0.572147	0.764869	0.755653
0.148	0.470391	0.470452	0.573021	0.766086	0.756978
0.148125	0.470938	0.471185	0.573894	0.767304	0.758303
0.14825	0.471486	0.471918	0.574769	0.768522	0.759629
0.148375	0.472033	0.472652	0.575643	0.76974	0.760955
0.1485	0.47258	0.473386	0.576518	0.770958	0.762282
0.148625	0.473128	0.47412	0.577392	0.772177	0.763611
0.14875	0.473675	0.474854	0.578267	0.773395	0.764939
0.148875	0.474221	0.475589	0.579142	0.774615	0.766269
0.149	0.474768	0.476324	0.580017	0.775834	0.7676
0.149125	0.475315	0.477059	0.580893	0.777054	0.768931
0.14925	0.475861	0.477795	0.581768	0.778274	0.770263
0.149375	0.476408	0.478531	0.582644	0.779494	0.771596
0.1495	0.476954	0.479267	0.58352	0.780714	0.772929
0.149625	0.477501	0.480003	0.584396	0.781935	0.774263
0.14975	0.478047	0.48074	0.585273	0.783156	0.775598
0.149875	0.478593	0.481477	0.586149	0.784377	0.776934
0.15	0.479139	0.482214	0.587026	0.785599	0.778271
0.150125	0.479684	0.482952	0.587903	0.78682	0.779608
0.15025	0.48023	0.48369	0.58878	0.788042	0.780946
0.150375	0.480776	0.484428	0.589657	0.789265	0.782285
0.1505	0.481321	0.485166	0.590534	0.790487	0.783624
0.150625	0.481867	0.485905	0.591412	0.79171	0.784965
0.15075	0.482412	0.486643	0.592289	0.792933	0.786306
0.150875	0.482957	0.487382	0.593167	0.794156	0.787648
0.151	0.483502	0.488122	0.594045	0.79538	0.78899
0.151125	0.484047	0.488861	0.594924	0.796603	0.790333
0.15125	0.484592	0.489601	0.595802	0.797827	0.791677
0.151375	0.485137	0.490341	0.596681	0.799052	0.793022
0.1515	0.485681	0.491082	0.597559	0.800276	0.794368
0.151625	0.486226	0.491823	0.598438	0.801501	0.795714
0.15175	0.48677	0.492563	0.599317	0.802726	0.797061
0.151875	0.487315	0.493305	0.600196	0.803951	0.798409
0.152	0.487859	0.494046	0.601076	0.805176	0.799757
0.152125	0.488403	0.494788	0.601955	0.806402	0.801106
0.15225	0.488947	0.49553	0.602835	0.807628	0.802456
0.152375	0.489491	0.496272	0.603715	0.808854	0.803807
0.1525	0.490034	0.497014	0.604595	0.81008	0.805158
0.152625	0.490578	0.497757	0.605475	0.811307	0.80651
0.15275	0.491121	0.4985	0.606355	0.812534	0.807863
0.152875	0.491665	0.499243	0.607236	0.813761	0.809216
0.153	0.492208	0.499987	0.608117	0.814988	0.810571
0.153125	0.492751	0.50073	0.608997	0.816215	0.811926
0.15325	0.493294	0.501474	0.609878	0.817443	0.813281
0.153375	0.493837	0.502218	0.61076	0.818671	0.814638
0.1535	0.49438	0.502963	0.611641	0.819899	0.815995
0.153625	0.494923	0.503707	0.612522	0.821127	0.817353
0.15375	0.495466	0.504452	0.613404	0.822356	0.818711
0.153875	0.496008	0.505197	0.614286	0.823585	0.82007
0.154	0.49655	0.505943	0.615168	0.824814	0.82143
0.154125	0.497093	0.506688	0.61605	0.826043	0.822791
0.15425	0.497635	0.507434	0.616932	0.827272	0.824152
0.154375	0.498177	0.50818	0.617814	0.828502	0.825514
0.1545	0.498719	0.508926	0.618697	0.829732	0.826877
0.154625	0.499261	0.509673	0.619579	0.830962	0.82824
0.15475	0.499802	0.51042	0.620462	0.832192	0.829604
0.154875	0.500344	0.511167	0.621345	0.833422	0.830969
0.155	0.500885	0.511914	0.622228	0.834653	0.832335
0.155125	0.501427	0.512661	0.623112	0.835884	0.833701
0.15525	0.501968	0.513409	0.623995	0.837115	0.835068
0.155375	0.502509	0.514157	0.624878	0.838346	0.836435
0.1555	0.50305	0.514905	0.625762	0.839577	0.837804
0.155625	0.503591	0.515653	0.626646	0.840809	0.839172
0.15575	0.504132	0.516402	0.62753	0.842041	0.840542
0.155875	0.504673	0.51715	0.628414	0.843273	0.841912
0.156	0.505213	0.517899	0.629299	0.844505	0.843283
0.156125	0.505754	0.518648	0.630183	0.845738	0.844655
0.15625	0.506294	0.519398	0.631068	0.84697	0.846027
0.156375	0.506834	0.520147	0.631952	0.848203	0.8474
0.1565	0.507374	0.520897	0.632837	0.849436	0.848774
0.156625	0.507914	0.521647	0.633722	0.850669	0.850148
0.15675	0.508454	0.522398	0.634607	0.851903	0.851523
0.156875	0.508994	0.523148	0.635493	0.853136	0.852899
0.157	0.509533	0.523899	0.636378	0.85437	0.854275
0.157125	0.510073	0.524649	0.637264	0.855604	0.855652
0.15725	0.510612	0.525401	0.638149	0.856838	0.85703
0.157375	0.511152	0.526152	0.639035	0.858072	0.858408
0.1575	0.511691	0.526903	0.639921	0.859307	0.859787
0.157625	0.51223	0.527655	0.640807	0.860541	0.861167
0.15775	0.512769	0.528407	0.641694	0.861776	0.862547
0.157875	0.513308	0.529159	0.64258	0.863011	0.863928
0.158	0.513846	0.529911	0.643466	0.864246	0.86531
0.158125	0.514385	0.530664	0.644353	0.865482	0.866692
0.15825	0.514923	0.531416	0.64524	0.866717	0.868075
0.158375	0.515462	0.532169	0.646127	0.867953	0.869459
0.1585	0.516	0.532922	0.647014	0.869189	0.870843
0.158625	0.516538	0.533676	0.647901	0.870425	0.872228
0.15875	0.517076	0.534429	0.648789	0.871661	0.873613
0.158875	0.517614	0.535183	0.649676	0.872897	0.874999
0.159	0.518152	0.535937	0.650564	0.874134	0.876386
0.159125	0.518689	0.536691	0.651451	0.875371	0.877774
0.15925	0.519227	0.537445	0.652339	0.876608	0.879162
0.159375	0.519764	0.538199	0.653227	0.877845	0.88055
0.1595	0.520301	0.538954	0.654115	0.879082	0.88194
0.159625	0.520838	0.539708	0.655004	0.880319	0.88333
0.15975	0.521375	0.540463	0.655892	0.881557	0.88472
0.159875	0.521912	0.541219	0.656781	0.882794	0.886112
0.16	0.522449	0.541974	0.657669	0.884032	0.887503
0.160125	0.522986	0.542729	0.658558	0.88527	0.888896
0.16025	0.523522	0.543485	0.659447	0.886508	0.890289
0.160375	0.524059	0.544241	0.660336	0.887747	0.891683
0.1605	0.524595	0.544997	0.661225	0.888985	0.893077
0.160625	0.525131	0.545753	0.662114	0.890224	0.894472
0.16075	0.525667	0.546509	0.663004	0.891463	0.895868
0.160875	0.526203	0.547266	0.663893	0.892702	0.897264
0.161	0.526739	0.548023	0.664783	0.893941	0.898661
0.161125	0.527275	0.548779	0.665673	0.89518	0.900058
0.16125	0.52781	0.549536	0.666563	0.896419	0.901456
0.161375	0.528346	0.550294	0.667453	0.897659	0.902855
0.1615	0.528881	0.551051	0.668343	0.898899	0.904254
0.161625	0.529416	0.551809	0.669233	0.900138	0.905654
0.16175	0.529951	0.552566	0.670124	0.901378	0.907054
0.161875	0.530486	0.553324	0.671014	0.902618	0.908455
0.162	0.531021	0.554082	0.671905	0.903859	0.909857
0.162125	0.531556	0.55484	0.672796	0.905099	0.911259
0.16225	0.53209	0.555599	0.673687	0.90634	0.912662
0.162375	0.532625	0.556357	0.674578	0.90758	0.914065
0.1625	0.533159	0.557116	0.675469	0.908821	0.915469
0.162625	0.533693	0.557874	0.67636	0.910062	0.916874
0.16275	0.534227	0.558633	0.677252	0.911303	0.918279
0.162875	0.534761	0.559393	0.678143	0.912544	0.919685
0.163	0.535295	0.560152	0.679035	0.913786	0.921092
0.163125	0.535828	0.560911	0.679926	0.915027	0.922499
0.16325	0.536362	0.561671	0.680818	0.916269	0.923906
0.163375	0.536895	0.56243	0.68171	0.917511	0.925314
0.1635	0.537429	0.56319	0.682602	0.918753	0.926723
0.163625	0.537962	0.56395	0.683495	0.919995	0.928132
0.16375	0.538495	0.56471	0.684387	0.921237	0.929542
0.163875	0.539028	0.565471	0.685279	0.922479	0.930953
0.164	0.539561	0.566231	0.686172	0.923721	0.932364
0.164125	0.540093	0.566992	0.687065	0.924964	0.933775
0.16425	0.540626	0.567752	0.687957	0.926207	0.935188
0.164375	0.541158	0.568513	0.68885	0.927449	0.9366
0.1645	0.541691	0.569274	0.689743	0.928692	0.938014
0.164625	0.542223	0.570035	0.690637	0.929935	0.939428
0.16475	0.542755	0.570797	0.69153	0.931179	0.940842
0.164875	0.543287	0.571558	0.692423	0.932422	0.942257
0.165	0.543818	0.572319	0.693317	0.933665	0.943673
0.165125	0.54435	0.573081	0.69421	0.934909	0.945089
0.16525	0.544882	0.573843	0.695104	0.936152	0.946506
0.165375	0.545413	0.574605	0.695998	0.937396	0.947923
0.1655	0.545944	0.575367	0.696892	0.93864	0.949341
0.165625	0.546475	0.576129	0.697786	0.939884	0.950759
0.16575	0.547006	0.576891	0.69868	0.941128	0.952178
0.165875	0.547537	0.577654	0.699574	0.942372	0.953597
0.166	0.548068	0.578416	0.700469	0.943617	0.955018
0.166125	0.548598	0.579179	0.701363	0.944861	0.956438
0.16625	0.549129	0.579941	0.702258	0.946106	0.957859
0.166375	0.549659	0.580704	0.703152	0.94735	0.959281
0.1665	0.550189	0.581467	0.704047	0.948595	0.960703
0.166625	0.550719	0.58223	0.704942	0.94984	0.962126
0.16675	0.551249	0.582994	0.705837	0.951085	0.963549
0.166875	0.551779	0.583757	0.706732	0.95233	0.964973
0.167	0.552309	0.58452	0.707628	0.953575	0.966397
0.167125	0.552838	0.585284	0.708523	0.954821	0.967822
0.16725	0.553368	0.586048	0.709419	0.956066	0.969248
0.167375	0.553897	0.586811	0.710314	0.957312	0.970674
0.1675	0.554426	0.587575	0.71121	0.958557	0.9721
0.167625	0.554955	0.588339	0.712106	0.959803	0.973527
0.16775	0.555484	0.589103	0.713002	0.961049	0.974955
0.167875	0.556013	0.589868	0.713898	0.962295	0.976383
0.168	0.556541	0.590632	0.714794	0.963541	0.977811
0.168125	0.55707	0.591396	0.71569	0.964787	0.979241
0.16825	0.557598	0.592161	0.716586	0.966033	0.98067
0.168375	0.558126	0.592925	0.717483	0.96728	0.9821
0.1685	0.558654	0.59369	0.718379	0.968526	0.983531
0.168625	0.559182	0.594455	0.719276	0.969773	0.984962
0.16875	0.55971	0.59522	0.720173	0.971019	0.986394
0.168875	0.560238	0.595985	0.72107	0.972266	0.987826
0.169	0.560765	0.59675	0.721967	0.973513	0.989259
0.169125	0.561293	0.597515	0.722864	0.97476	0.990692
0.16925	0.56182	0.59828	0.723761	0.976007	0.992126
0.169375	0.562347	0.599046	0.724658	0.977254	0.99356
0.1695	0.562874	0.599811	0.725556	0.978501	0.994995
0.169625	0.563401	0.600577	0.726453	0.979748	0.99643
0.16975	0.563928	0.601342	0.727351	0.980996	0.997866
0.169875	0.564454	0.602108	0.728248	0.982243	0.999302
0.17	0.564981	0.602874	0.729146	0.983491	1.00074
0.170125	0.565507	0.60364	0.730044	0.984738	1.00218
0.17025	0.566033	0.604406	0.730942	0.985986	1.00361
0.170375	0.566559	0.605172	0.73184	0.987234	1.00505
0.1705	0.567085	0.605938	0.732738	0.988482	1.00649
0.170625	0.567611	0.606704	0.733637	0.98973	1.00793
0.17075	0.568136	0.60747	0.734535	0.990978	1.00937
0.170875	0.568662	0.608236	0.735434	0.992226	1.01081
0.171	0.569187	0.609003	0.736332	0.993474	1.01225
0.171125	0.569712	0.609769	0.737231	0.994723	1.01369
0.17125	0.570237	0.610536	0.73813	0.995971	1.01513
0.171375	0.570762	0.611302	0.739029	0.99722	1.01658
0.1715	0.571287	0.612069	0.739928	0.998468	1.01802
0.171625	0.571812	0.612836	0.740827	0.999717	1.01946
0.17175	0.572336	0.613603	0.741726	1.00097	1.02091
0.171875	0.572861	0.61437	0.742625	1.00221	1.02235
0.172	0.573385	0.615137	0.743525	1.00346	1.02379
0.172125	0.573909	0.615904	0.744424	1.00471	1.02524
0.17225	0.574433	0.616671	0.745324	1.00596	1.02668
0.172375	0.574957	0.617438	0.746224	1.00721	1.02813
0.1725	0.57548	0.618205	0.747124	1.00846	1.02958
0.172625	0.576004	0.618972	0.748024	1.00971	1.03102
0.17275	0.576527	0.61974	0.748924	1.01096	1.03247
0.172875	0.57705	0.620507	0.749824	1.01221	1.03392
0.173	0.577573	0.621274	0.750724	1.01346	1.03537
0.173125	0.578096	0.622042	0.751624	1.01471	1.03682
0.17325	0.578619	0.622809	0.752525	1.01596	1.03826
0.173375	0.579142	0.623577	0.753425	1.01721	1.03971
0.1735	0.579664	0.624345	0.754326	1.01846	1.04116
0.173625	0.580187	0.625112	0.755226	1.01971	1.04261
0.17375	0.580709	0.62588	0.756127	1.02096	1.04407
0.173875	0.581231	0.626648	0.757028	1.02221	1.04552
0.174	0.581753	0.627416	0.757929	1.02346	1.04697
0.174125	0.582275	0.628183	0.75883	1.02471	1.04842
0.17425	0.582797	0.628951	0.759731	1.02596	1.04987
0.174375	0.583318	0.629719	0.760633	1.02721	1.05133
0.1745	0.58384	0.630487	0.761534	1.02846	1.05278
0.174625	0.584361	0.631255	0.762436	1.02971	1.05423
0.17475	0.584882	0.632023	0.763337	1.03096	1.05569
0.174875	0.585403	0.632791	0.764239	1.03221	1.05714
0.175	0.585924	0.63356	0.765141	1.03346	1.0586
0.175125	0.586444	0.634328	0.766043	1.03471	1.06006
0.17525	0.586965	0.635096	0.766945	1.03596	1.06151
0.175375	0.587485	0.635864	0.767847	1.03721	1.06297
0.1755	0.588005	0.636632	0.768749	1.03846	1.06443
0.175625	0.588526	0.637401	0.769651	1.03971	1.06588
0.17575	0.589046	0.638169	0.770553	1.04096	1.06734
0.175875	0.589565	0.638937	0.771456	1.04221	1.0688
0.176	0.590085	0.639706	0.772358	1.04346	1.07026
0.176125	0.590605	0.640474	0.773261	1.04472	1.07172
0.17625	0.591124	0.641243	0.774164	1.04597	1.07318
0.176375	0.591643	0.642011	0.775067	1.04722	1.07464
0.1765	0.592162	0.64278	0.775969	1.04847	1.0761
0.176625	0.592681	0.643548	0.776873	1.04972	1.07756
0.17675	0.5932	0.644317	0.777776	1.05097	1.07902
0.176875	0.593719	0.645085	0.778679	1.05222	1.08048
0.177	0.594237	0.645854	0.779582	1.05348	1.08194
0.177125	0.594755	0.646622	0.780486	1.05473	1.08341
0.17725	0.595274	0.647391	0.781389	1.05598	1.08487
0.177375	0.595792	0.648159	0.782293	1.05723	1.08633
0.1775	0.59631	0.648928	0.783196	1.05848	1.0878
0.177625	0.596827	0.649697	0.7841	1.05973	1.08926
0.17775	0.597345	0.650465	0.785004	1.06099	1.09073
0.177875	0.597863	0.651234	0.785908	1.06224	1.09219
0.178	0.59838	0.652002	0.786812	1.06349	1.09366
0.178125	0.598897	0.652771	0.787716	1.06474	1.09512
0.17825	0.599414	0.65354	0.78862	1.06599	1.09659
0.178375	0.599931	0.654308	0.789525	1.06725	1.09805
0.1785	0.600448	0.655077	0.790429	1.0685	1.09952
0.178625	0.600965	0.655846	0.791334	1.06975	1.10099
0.17875	0.601481	0.656614	0.792238	1.071	1.10246
0.178875	0.601997	0.657383	0.793143	1.07225	1.10393
0.179	0.602514	0.658152	0.794048	1.07351	1.10539
0.179125	0.60303	0.65892	0.794953	1.07476	1.10686
0.17925	0.603545	0.659689	0.795858	1.07601	1.10833
0.179375	0.604061	0.660458	0.796763	1.07726	1.1098
0.1795	0.604577	0.661226	0.797668	1.07852	1.11127
0.179625	0.605092	0.661995	0.798573	1.07977	1.11274
0.17975	0.605608	0.662764	0.799479	1.08102	1.11421
0.179875	0.606123	0.663532	0.800384	1.08227	1.11568
0.18	0.606638	0.664301	0.80129	1.08353	1.11716
0.180125	0.607153	0.665069	0.802195	1.08478	1.11863
0.18025	0.607667	0.665838	0.803101	1.08603	1.1201
0.180375	0.608182	0.666607	0.804007	1.08728	1.12157
0.1805	0.608696	0.667375	0.804913	1.08854	1.12305
0.180625	0.609211	0.668144	0.805819	1.08979	1.12452
0.18075	0.609725	0.668912	0.806725	1.09104	1.12599
0.180875	0.610239	0.669681	0.807631	1.0923	1.12747
0.181	0.610753	0.670449	0.808537	1.09355	1.12894
0.181125	0.611266	0.671218	0.809444	1.0948	1.13042
0.18125	0.61178	0.671986	0.81035	1.09605	1.13189
0.181375	0.612293	0.672754	0.811257	1.09731	1.13337
0.1815	0.612806	0.673523	0.812164	1.09856	1.13484
0.181625	0.61332	0.674291	0.81307	1.09981	1.13632
0.18175	0.613833	0.67506	0.813977	1.10107	1.1378
0.181875	0.614345	0.675828	0.814884	1.10232	1.13927
0.182	0.614858	0.676596	0.815791	1.10357	1.14075
0.182125	0.615371	0.677364	0.816698	1.10483	1.14223
0.18225	0.615883	0.678133	0.817606	1.10608	1.14371
0.182375	0.616395	0.678901	0.818513	1.10733	1.14519
0.1825	0.616907	0.679669	0.81942	1.10859	1.14666
0.182625	0.617419	0.680437	0.820328	1.10984	1.14814
0.18275	0.617931	0.681205	0.821235	1.11109	1.14962
0.182875	0.618443	0.681973	0.822143	1.11235	1.1511
0.183	0.618954	0.682741	0.823051	1.1136	1.15258
0.183125	0.619465	0.683509	0.823959	1.11485	1.15406
0.18325	0.619977	0.684277	0.824867	1.11611	1.15555
0.183375	0.620488	0.685045	0.825775	1.11736	1.15703
0.1835	0.620999	0.685813	0.826683	1.11862	1.15851
0.183625	0.621509	0.686581	0.827591	1.11987	1.15999
0.18375	0.62202	0.687349	0.8285	1.12112	1.16147
0.183875	0.622531	0.688116	0.829408	1.12238	1.16295
0.184	0.623041	0.688884	0.830316	1.12363	1.16444
0.184125	0.623551	0.689652	0.831225	1.12488	1.16592
0.18425	0.624061	0.690419	0.832134	1.12614	1.1674
0.184375	0.624571	0.691187	0.833043	1.12739	1.16889
0.1845	0.625081	0.691954	0.833952	1.12865	1.17037
0.184625	0.62559	0.692722	0.834861	1.1299	1.17186
0.18475	0.6261	0.693489	0.83577	1.13115	1.17334
0.184875	0.626609	0.694257	0.836679	1.13241	1.17483
0.185	0.627118	0.695024	0.837588	1.13366	1.17631
0.185125	0.627627	0.695791	0.838497	1.13492	1.1778
0.18525	0.628136	0.696558	0.839407	1.13617	1.17928
0.185375	0.628645	0.697326	0.840317	1.13742	1.18077
0.1855	0.629154	0.698093	0.841226	1.13868	1.18226
0.185625	0.629662	0.69886	0.842136	1.13993	1.18374
0.18575	0.63017	0.699627	0.843046	1.14119	1.18523
0.185875	0.630679	0.700393	0.843956	1.14244	1.18672
0.186	0.631187	0.70116	0.844866	1.1437	1.18821
0.186125	0.631694	0.701927	0.845776	1.14495	1.1897
0.18625	0.632202	0.702694	0.846686	1.1462	1.19118
0.186375	0.63271	0.70346	0.847596	1.14746	1.19267
0.1865	0.633217	0.704227	0.848507	1.14871	1.19416
0.186625	0.633724	0.704994	0.849417	1.14997	1.19565
0.18675	0.634232	0.70576	0.850328	1.15122	1.19714
0.186875	0.634739	0.706526	0.851239	1.15248	1.19863
0.187	0.635245	0.707293	0.852149	1.15373	1.20012
0.187125	0.635752	0.708059	0.85306	1.15498	1.20161
0.18725	0.636259	0.708825	0.853971	1.15624	1.2031
0.187375	0.636765	0.709591	0.854882	1.15749	1.2046
0.1875	0.637271	0.710357	0.855793	1.15875	1.20609
0.187625	0.637778	0.711123	0.856705	1.16	1.20758
0.18775	0.638284	0.711889	0.857616	1.16126	1.20907
0.187875	0.638789	0.712655	0.858527	1.16251	1.21056
0.188	0.639295	0.71342	0.859439	1.16377	1.21206
0.188125	0.639801	0.714186	0.860351	1.16502	1.21355
0.18825	0.640306	0.714952	0.861262	1.16628	1.21504
0.188375	0.640811	0.715717	0.862174	1.16753	1.21654
0.1885	0.641317	0.716483	0.863086	1.16879	1.21803
0.188625	0.641822	0.717248	0.863998	1.17004	1.21953
0.18875	0.642326	0.718013	0.86491	1.17129	1.22102
0.188875	0.642831	0.718778	0.865822	1.17255	1.22251
0.189	0.643336	0.719543	0.866735	1.1738	1.22401
0.189125	0.64384	0.720308	0.867647	1.17506	1.2255
0.18925	0.644345	0.721073	0.86856	1.17631	1.227
0.189375	0.644849	0.721838	0.869472	1.17757	1.2285
0.1895	0.645353	0.722603	0.870385	1.17882	1.22999
0.189625	0.645857	0.723367	0.871298	1.18008	1.23149
0.18975	0.64636	0.724132	0.87221	1.18133	1.23299
0.189875	0.646864	0.724896	0.873123	1.18259	1.23448
0.19	0.647367	0.725661	0.874036	1.18384	1.23598
0.190125	0.647871	0.726425	0.87495	1.1851	1.23748
0.19025	0.648374	0.727189	0.875863	1.18635	1.23898
0.190375	0.648877	0.727953	0.876776	1.18761	1.24047
0.1905	0.64938	0.728717	0.87769	1.18886	1.24197
0.190625	0.649883	0.729481	0.878603	1.19012	1.24347
0.19075	0.650385	0.730245	0.879517	1.19137	1.24497
0.190875	0.650888	0.731008	0.880431	1.19263	1.24647
0.191	0.65139	0.731772	0.881344	1.19388	1.24797
0.191125	0.651892	0.732535	0.882258	1.19514	1.24947
0.19125	0.652394	0.733299	0.883172	1.19639	1.25097
0.191375	0.652896	0.734062	0.884086	1.19765	1.25247
0.1915	0.653398	0.734825	0.885001	1.1989	1.25397
0.191625	0.6539	0.735588	0.885915	1.20016	1.25547
0.19175	0.654401	0.736351	0.886829	1.20141	1.25697
0.191875	0.654902	0.737114	0.887744	1.20267	1.25847
0.192	0.655404	0.737877	0.888659	1.20392	1.25997
0.192125	0.655905	0.73864	0.889573	1.20518	1.26147
0.19225	0.656406	0.739402	0.890488	1.20644	1.26297
0.192375	0.656907	0.740165	0.891403	1.20769	1.26448
0.1925	0.657407	0.740927	0.892318	1.20895	1.26598
0.192625	0.657908	0.741689	0.893233	1.2102	1.26748
0.19275	0.658408	0.742451	0.894148	1.21146	1.26898
0.192875	0.658909	0.743213	0.895063	1.21271	1.27049
0.193	0.659409	0.743975	0.895979	1.21397	1.27199
0.193125	0.659909	0.744737	0.896894	1.21522	1.27349
0.19325	0.660409	0.745498	0.89781	1.21648	1.275
0.193375	0.660908	0.74626	0.898726	1.21773	1.2765
0.1935	0.661408	0.747021	0.899641	1.21899	1.27801
0.193625	0.661908	0.747783	0.900557	1.22024	1.27951
0.19375	0.662407	0.748544	0.901473	1.2215	1.28102
0.193875	0.662906	0.749305	0.902389	1.22276	1.28252
0.194	0.663405	0.750066	0.903305	1.22401	1.28403
0.194125	0.663904	0.750827	0.904222	1.22527	1.28553
0.19425	0.664403	0.751587	0.905138	1.22652	1.28704
0.194375	0.664902	0.752348	0.906054	1.22778	1.28854
0.1945	0.6654	0.753108	0.906971	1.22903	1.29005
0.194625	0.665899	0.753869	0.907888	1.23029	1.29156
0.19475	0.666397	0.754629	0.908804	1.23154	1.29306
0.194875	0.666895	0.755389	0.909721	1.2328	1.29457
0.195	0.667393	0.756149	0.910638	1.23406	1.29608
0.195125	0.667891	0.756909	0.911555	1.23531	1.29758
0.19525	0.668389	0.757669	0.912472	1.23657	1.29909
0.195375	0.668887	0.758428	0.91339	1.23782	1.3006
0.1955	0.669384	0.759188	0.914307	1.23908	1.30211
0.195625	0.669882	0.759947	0.915224	1.24033	1.30361
0.19575	0.670379	0.760706	0.916142	1.24159	1.30512
0.195875	0.670876	0.761465	0.91706	1.24285	1.30663
0.196	0.671373	0.762224	0.917977	1.2441	1.30814
0.196125	0.67187	0.762983	0.918895	1.24536	1.30965
0.19625	0.672367	0.763742	0.919813	1.24661	1.31116
0.196375	0.672864	0.7645	0.920731	1.24787	1.31267
0.1965	0.67336	0.765258	0.921649	1.24912	1.31418
0.196625	0.673857	0.766017	0.922567	1.25038	1.31569
0.19675	0.674353	0.766775	0.923486	1.25164	1.3172
0.196875	0.674849	0.767533	0.924404	1.25289	1.31871
0.197	0.675345	0.768291	0.925323	1.25415	1.32022
0.197125	0.675841	0.769048	0.926241	1.2554	1.32173
0.19725	0.676337	0.769806	0.92716	1.25666	1.32324
0.197375	0.676832	0.770563	0.928079	1.25792	1.32475
0.1975	0.677328	0.771321	0.928998	1.25917	1.32626
0.197625	0.677823	0.772078	0.929917	1.26043	1.32777
0.19775	0.678319	0.772835	0.930836	1.26168	1.32928
0.197875	0.678814	0.773592	0.931755	1.26294	1.3308
0.198	0.679309	0.774349	0.932675	1.2642	1.33231
0.198125	0.679804	0.775105	0.933594	1.26545	1.33382
0.19825	0.680299	0.775862	0.934514	1.26671	1.33533
0.198375	0.680794	0.776618	0.935433	1.26796	1.33685
0.1985	0.681288	0.777374	0.936353	1.26922	1.33836
0.198625	0.681783	0.77813	0.937273	1.27048	1.33987
0.19875	0.682277	0.778886	0.938193	1.27173	1.34138
0.198875	0.682771	0.779642	0.939113	1.27299	1.3429
0.199	0.683266	0.780397	0.940033	1.27424	1.34441
0.199125	0.68376	0.781153	0.940953	1.2755	1.34593
0.19925	0.684253	0.781908	0.941873	1.27676	1.34744
0.199375	0.684747	0.782663	0.942794	1.27801	1.34895
0.1995	0.685241	0.783418	0.943714	1.27927	1.35047
0.199625	0.685735	0.784173	0.944635	1.28052	1.35198
0.19975	0.686228	0.784927	0.945556	1.28178	1.3535
0.199875	0.686721	0.785682	0.946477	1.28304	1.35501
0.2	0.687215	0.786436	0.947398	1.28429	1.35653
0.200125	0.687708	0.787191	0.948319	1.28555	1.35804
0.20025	0.688201	0.787945	0.94924	1.28681	1.35956
0.200375	0.688694	0.788699	0.950161	1.28806	1.36107
0.2005	0.689187	0.789452	0.951082	1.28932	1.36259
0.200625	0.689679	0.790206	0.952004	1.29058	1.3641
0.20075	0.690172	0.790959	0.952925	1.29183	1.36562
0.200875	0.690664	0.791713	0.953847	1.29309	1.36714
0.201	0.691157	0.792466	0.954769	1.29434	1.36865
0.201125	0.691649	0.793219	0.955691	1.2956	1.37017
0.20125	0.692141	0.793972	0.956613	1.29686	1.37169
0.201375	0.692633	0.794724	0.957535	1.29811	1.3732
0.2015	0.693125	0.795477	0.958457	1.29937	1.37472
0.201625	0.693617	0.796229	0.959379	1.30063	1.37624
0.20175	0.694109	0.796981	0.960301	1.30188	1.37776
0.201875	0.6946	0.797733	0.961224	1.30314	1.37927
0.202	0.695092	0.798485	0.962146	1.3044	1.38079
0.202125	0.695584	0.799237	0.963069	1.30565	1.38231
0.20225	0.696075	0.799988	0.963992	1.30691	1.38383
0.202375	0.696566	0.80074	0.964915	1.30817	1.38535
0.2025	0.697057	0.801491	0.965838	1.30942	1.38686
0.202625	0.697548	0.802242	0.966761	1.31068	1.38838
0.20275	0.698039	0.802993	0.967684	1.31194	1.3899
0.202875	0.69853	0.803744	0.968607	1.31319	1.39142
0.203	0.699021	0.804494	0.969531	1.31445	1.39294
0.203125	0.699512	0.805245	0.970454	1.31571	1.39446
0.20325	0.700002	0.805995	0.971378	1.31696	1.39598
0.203375	0.700493	0.806745	0.972301	1.31822	1.3975
0.2035	0.700983	0.807495	0.973225	1.31948	1.39902
0.203625	0.701473	0.808245	0.974149	1.32073	1.40054
0.20375	0.701964	0.808994	0.975073	1.32199	1.40206
0.203875	0.702454	0.809744	0.975997	1.32325	1.40358
0.204	0.702944	0.810493	0.976921	1.3245	1.4051
0.204125	0.703434	0.811242	0.977845	1.32576	1.40662
0.20425	0.703923	0.811991	0.97877	1.32702	1.40814
0.204375	0.704413	0.81274	0.979694	1.32828	1.40966
0.2045	0.704903	0.813488	0.980619	1.32953	1.41118
0.204625	0.705392	0.814237	0.981544	1.33079	1.4127
0.20475	0.705882	0.814985	0.982468	1.33205	1.41422
0.204875	0.706371	0.815733	0.983393	1.3333	1.41575
0.205	0.70686	0.816481	0.984318	1.33456	1.41727
0.205125	0.70735	0.817228	0.985243	1.33582	1.41879
0.20525	0.707839	0.817976	0.986169	1.33708	1.42031
0.205375	0.708328	0.818723	0.987094	1.33833	1.42183
0.2055	0.708817	0.81947	0.988019	1.33959	1.42336
0.205625	0.709306	0.820218	0.988945	1.34085	1.42488
0.20575	0.709795	0.820964	0.98987	1.3421	1.4264
0.205875	0.710283	0.821711	0.990796	1.34336	1.42792
0.206	0.710772	0.822458	0.991722	1.34462	1.42945
0.206125	0.71126	0.823204	0.992648	1.34588	1.43097
0.20625	0.711749	0.82395	0.993574	1.34713	1.43249
0.206375	0.712237	0.824696	0.9945	1.34839	1.43401
0.2065	0.712726	0.825442	0.995426	1.34965	1.43554
0.206625	0.713214	0.826187	0.996352	1.35091	1.43706
0.20675	0.713702	0.826933	0.997279	1.35216	1.43858
0.206875	0.71419	0.827678	0.998205	1.35342	1.44011
0.207	0.714678	0.828423	0.999132	1.35468	1.44163
0.207125	0.715166	0.829168	1.00006	1.35594	1.44316
0.20725	0.715654	0.829913	1.00099	1.35719	1.44468
0.207375	0.716142	0.830657	1.00191	1.35845	1.4462
0.2075	0.716629	0.831402	1.00284	1.35971	1.44773
0.207625	0.717117	0.832146	1.00377	1.36097	1.44925
0.20775	0.717605	0.83289	1.00469	1.36222	1.45078
0.207875	0.718092	0.833634	1.00562	1.36348	1.4523
0.208	0.71858	0.834377	1.00655	1.36474	1.45383
0.208125	0.719067	0.835121	1.00748	1.366	1.45535
0.20825	0.719554	0.835864	1.0084	1.36726	1.45688
0.208375	0.720041	0.836607	1.00933	1.36851	1.4584
0.2085	0.720529	0.83735	1.01026	1.36977	1.45993
0.208625	0.721016	0.838093	1.01119	1.37103	1.46145
0.20875	0.721503	0.838836	1.01211	1.37229	1.46298
0.208875	0.72199	0.839578	1.01304	1.37355	1.46451
0.209	0.722476	0.84032	1.01397	1.3748	1.46603
0.209125	0.722963	0.841062	1.0149	1.37606	1.46756
0.20925	0.72345	0.841804	1.01583	1.37732	1.46908
0.209375	0.723937	0.842546	1.01676	1.37858	1.47061
0.2095	0.724423	0.843287	1.01769	1.37984	1.47214
0.209625	0.72491	0.844028	1.01861	1.38109	1.47366
0.20975	0.725396	0.84477	1.01954	1.38235	1.47519
0.209875	0.725883	0.845511	1.02047	1.38361	1.47672
0.21	0.726369	0.846251	1.0214	1.38487	1.47824
0.210125	0.726856	0.846992	1.02233	1.38613	1.47977
0.21025	0.727342	0.847732	1.02326	1.38739	1.4813
0.210375	0.727828	0.848472	1.02419	1.38864	1.48282
0.2105	0.728314	0.849212	1.02512	1.3899	1.48435
0.210625	0.7288	0.849952	1.02605	1.39116	1.48588
0.21075	0.729286	0.850692	1.02698	1.39242	1.48741
0.210875	0.729772	0.851431	1.02791	1.39368	1.48893
0.211	0.730258	0.852171	1.02884	1.39494	1.49046
0.211125	0.730744	0.85291	1.02977	1.3962	1.49199
0.21125	0.73123	0.853648	1.0307	1.39745	1.49352
0.211375	0.731716	0.854387	1.03163	1.39871	1.49505
0.2115	0.732202	0.855126	1.03256	1.39997	1.49657
0.211625	0.732687	0.855864	1.03349	1.40123	1.4981
0.21175	0.733173	0.856602	1.03442	1.40249	1.49963
0.211875	0.733659	0.85734	1.03535	1.40375	1.50116
0.212	0.734144	0.858078	1.03628	1.40501	1.50269
0.212125	0.73463	0.858815	1.03721	1.40627	1.50422
0.21225	0.735115	0.859553	1.03814	1.40753	1.50575
0.212375	0.735601	0.86029	1.03907	1.40878	1.50728
0.2125	0.736086	0.861027	1.04	1.41004	1.5088
0.212625	0.736571	0.861764	1.04093	1.4113	1.51033
0.21275	0.737057	0.862501	1.04186	1.41256	1.51186
0.212875	0.737542	0.863237	1.04279	1.41382	1.51339
0.213	0.738027	0.863973	1.04373	1.41508	1.51492
0.213125	0.738512	0.864709	1.04466	1.41634	1.51645
0.21325	0.738997	0.865445	1.04559	1.4176	1.51798
0.213375	0.739482	0.866181	1.04652	1.41886	1.51951
0.2135	0.739967	0.866916	1.04745	1.42012	1.52104
0.213625	0.740452	0.867652	1.04838	1.42138	1.52257
0.21375	0.740937	0.868387	1.04932	1.42264	1.5241
0.213875	0.741422	0.869122	1.05025	1.4239	1.52563
0.214	0.741907	0.869857	1.05118	1.42516	1.52716
0.214125	0.742392	0.870591	1.05211	1.42642	1.52869
0.21425	0.742877	0.871325	1.05305	1.42767	1.53022
0.214375	0.743361	0.87206	1.05398	1.42893	1.53175
0.2145	0.743846	0.872794	1.05491	1.43019	1.53329
0.214625	0.744331	0.873527	1.05584	1.43145	1.53482
0.21475	0.744816	0.874261	1.05678	1.43271	1.53635
0.214875	0.7453	0.874994	1.05771	1.43397	1.53788
0.215	0.745785	0.875728	1.05864	1.43523	1.53941
0.215125	0.746269	0.876461	1.05957	1.43649	1.54094
0.21525	0.746754	0.877193	1.06051	1.43775	1.54247
0.215375	0.747239	0.877926	1.06144	1.43901	1.544
0.2155	0.747723	0.878659	1.06237	1.44027	1.54554
0.215625	0.748208	0.879391	1.06331	1.44153	1.54707
0.21575	0.748692	0.880123	1.06424	1.44279	1.5486
0.215875	0.749176	0.880855	1.06517	1.44406	1.55013
0.216	0.749661	0.881586	1.06611	1.44532	1.55166
0.216125	0.750145	0.882318	1.06704	1.44658	1.5532
0.21625	0.75063	0.883049	1.06798	1.44784	1.55473
0.216375	0.751114	0.88378	1.06891	1.4491	1.55626
0.2165	0.751598	0.884511	1.06984	1.45036	1.55779
0.216625	0.752082	0.885242	1.07078	1.45162	1.55932
0.21675	0.752567	0.885973	1.07171	1.45288	1.56086
0.216875	0.753051	0.886703	1.07265	1.45414	1.56239
0.217	0.753535	0.887433	1.07358	1.4554	1.56392
0.217125	0.754019	0.888163	1.07451	1.45666	1.56546
0.21725	0.754504	0.888893	1.07545	1.45792	1.56699
0.217375	0.754988	0.889622	1.07638	1.45918	1.56852
0.2175	0.755472	0.890352	1.07732	1.46044	1.57005
0.217625	0.755956	0.891081	1.07825	1.46171	1.57159
0.21775	0.75644	0.89181	1.07919	1.46297	1.57312
0.217875	0.756924	0.892539	1.08012	1.46423	1.57465
0.218	0.757408	0.893267	1.08106	1.46549	1.57619
0.218125	0.757893	0.893996	1.08199	1.46675	1.57772
0.21825	0.758377	0.894724	1.08293	1.46801	1.57926
0.218375	0.758861	0.895452	1.08386	1.46927	1.58079
0.2185	0.759345	0.89618	1.0848	1.47053	1.58232
0.218625	0.759829	0.896908	1.08574	1.4718	1.58386
0.21875	0.760313	0.897635	1.08667	1.47306	1.58539
0.218875	0.760797	0.898362	1.08761	1.47432	1.58692
0.219	0.761281	0.899089	1.08854	1.47558	1.58846
0.219125	0.761765	0.899816	1.08948	1.47684	1.58999
0.21925	0.762249	0.900543	1.09041	1.4781	1.59153
0.219375	0.762733	0.90127	1.09135	1.47937	1.59306
0.2195	0.763217	0.901996	1.09229	1.48063	1.5946
0.219625	0.763701	0.902722	1.09322	1.48189	1.59613
0.21975	0.764185	0.903448	1.09416	1.48315	1.59767
0.219875	0.764669	0.904174	1.0951	1.48441	1.5992
0.22	0.765153	0.904899	1.09603	1.48568	1.60074
0.220125	0.765637	0.905625	1.09697	1.48694	1.60227
0.22025	0.766121	0.90635	1.09791	1.4882	1.60381
0.220375	0.766605	0.907075	1.09884	1.48946	1.60534
0.2205	0.767089	0.907799	1.09978	1.49073	1.60688
0.220625	0.767573	0.908524	1.10072	1.49199	1.60841
0.22075	0.768057	0.909248	1.10165	1.49325	1.60995
0.220875	0.768541	0.909973	1.10259	1.49451	1.61148
0.221	0.769025	0.910697	1.10353	1.49578	1.61302
0.221125	0.769509	0.911421	1.10447	1.49704	1.61455
0.22125	0.769993	0.912144	1.1054	1.4983	1.61609
0.221375	0.770477	0.912868	1.10634	1.49956	1.61763
0.2215	0.770961	0.913591	1.10728	1.50083	1.61916
0.221625	0.771445	0.914314	1.10822	1.50209	1.6207
0.22175	0.771929	0.915037	1.10915	1.50335	1.62223
0.221875	0.772413	0.915759	1.11009	1.50462	1.62377
0.222	0.772897	0.916482	1.11103	1.50588	1.62531
0.222125	0.773381	0.917204	1.11197	1.50714	1.62684
0.22225	0.773866	0.917926	1.11291	1.50841	1.62838
0.222375	0.77435	0.918648	1.11384	1.50967	1.62992
0.2225	0.774834	0.91937	1.11478	1.51093	1.63145
0.222625	0.775318	0.920092	1.11572	1.5122	1.63299
0.22275	0.775802	0.920813	1.11666	1.51346	1.63453
0.222875	0.776286	0.921534	1.1176	1.51472	1.63606
0.223	0.77677	0.922255	1.11854	1.51599	1.6376
0.223125	0.777255	0.922976	1.11947	1.51725	1.63914
0.22325	0.777739	0.923696	1.12041	1.51852	1.64067
0.223375	0.778223	0.924417	1.12135	1.51978	1.64221
0.2235	0.778707	0.925137	1.12229	1.52104	1.64375
0.223625	0.779192	0.925857	1.12323	1.52231	1.64528
0.22375	0.779676	0.926577	1.12417	1.52357	1.64682
0.223875	0.78016	0.927296	1.12511	1.52484	1.64836
0.224	0.780645	0.928016	1.12605	1.5261	1.6499
0.224125	0.781129	0.928735	1.12699	1.52736	1.65143
0.22425	0.781613	0.929454	1.12793	1.52863	1.65297
0.224375	0.782098	0.930173	1.12887	1.52989	1.65451
0.2245	0.782582	0.930892	1.12981	1.53116	1.65605
0.224625	0.783067	0.93161	1.13075	1.53242	1.65759
0.22475	0.783551	0.932329	1.13169	1.53369	1.65912
0.224875	0.784036	0.933047	1.13263	1.53495	1.66066
0.225	0.78452	0.933765	1.13357	1.53622	1.6622
0.225125	0.785005	0.934482	1.13451	1.53748	1.66374
0.22525	0.785489	0.9352	1.13545	1.53875	1.66528
0.225375	0.785974	0.935917	1.13639	1.54001	1.66682
0.2255	0.786458	0.936635	1.13733	1.54128	1.66835
0.225625	0.786943	0.937352	1.13827	1.54254	1.66989
0.22575	0.787428	0.938068	1.13921	1.54381	1.67143
0.225875	0.787913	0.938785	1.14015	1.54508	1.67297
0.226	0.788397	0.939501	1.14109	1.54634	1.67451
0.226125	0.788882	0.940218	1.14203	1.54761	1.67605
0.22625	0.789367	0.940934	1.14297	1.54887	1.67759
0.226375	0.789852	0.94165	1.14391	1.55014	1.67913
0.2265	0.790337	0.942365	1.14485	1.5514	1.68066
0.226625	0.790822	0.943081	1.14579	1.55267	1.6822
0.22675	0.791307	0.943796	1.14673	1.55394	1.68374
0.226875	0.791792	0.944511	1.14767	1.5552	1.68528
0.227	0.792277	0.945226	1.14862	1.55647	1.68682
0.227125	0.792762	0.945941	1.14956	1.55773	1.68836
0.22725	0.793247	0.946656	1.1505	1.559	1.6899
0.227375	0.793732	0.94737	1.15144	1.56027	1.69144
0.2275	0.794217	0.948084	1.15238	1.56153	1.69298
0.227625	0.794703	0.948798	1.15332	1.5628	1.69452
0.22775	0.795188	0.949512	1.15426	1.56407	1.69606
0.227875	0.795673	0.950226	1.15521	1.56533	1.6976
0.228	0.796159	0.950939	1.15615	1.5666	1.69914
0.228125	0.796644	0.951653	1.15709	1.56787	1.70068
0.22825	0.797129	0.952366	1.15803	1.56914	1.70222
0.228375	0.797615	0.953079	1.15897	1.5704	1.70376
0.2285	0.7981	0.953792	1.15992	1.57167	1.7053
0.228625	0.798586	0.954504	1.16086	1.57294	1.70684
0.22875	0.799072	0.955217	1.1618	1.57421	1.70838
0.228875	0.799557	0.955929	1.16274	1.57547	1.70992
0.229	0.800043	0.956641	1.16368	1.57674	1.71146
0.229125	0.800529	0.957353	1.16463	1.57801	1.713
0.22925	0.801015	0.958064	1.16557	1.57928	1.71455
0.229375	0.801501	0.958776	1.16651	1.58054	1.71609
0.2295	0.801986	0.959487	1.16746	1.58181	1.71763
0.229625	0.802472	0.960198	1.1684	1.58308	1.71917
0.22975	0.802958	0.960909	1.16934	1.58435	1.72071
0.229875	0.803445	0.96162	1.17028	1.58562	1.72225
0.23	0.803931	0.962331	1.17123	1.58689	1.72379
0.230125	0.804417	0.963041	1.17217	1.58815	1.72533
0.23025	0.804903	0.963751	1.17311	1.58942	1.72687
0.230375	0.805389	0.964462	1.17406	1.59069	1.72842
0.2305	0.805876	0.965171	1.175	1.59196	1.72996
0.230625	0.806362	0.965881	1.17594	1.59323	1.7315
0.23075	0.806849	0.966591	1.17689	1.5945	1.73304
0.230875	0.807335	0.9673	1.17783	1.59577	1.73458
0.231	0.807822	0.968009	1.17877	1.59704	1.73613
0.231125	0.808308	0.968718	1.17972	1.59831	1.73767
0.23125	0.808795	0.969427	1.18066	1.59958	1.73921
0.231375	0.809282	0.970136	1.1816	1.60084	1.74075
0.2315	0.809769	0.970844	1.18255	1.60211	1.74229
0.231625	0.810255	0.971553	1.18349	1.60338	1.74384
0.23175	0.810742	0.972261	1.18444	1.60465	1.74538
0.231875	0.811229	0.972969	1.18538	1.60592	1.74692
0.232	0.811716	0.973677	1.18632	1.60719	1.74846
0.232125	0.812203	0.974384	1.18727	1.60846	1.75001
0.23225	0.812691	0.975092	1.18821	1.60973	1.75155
0.232375	0.813178	0.975799	1.18916	1.611	1.75309
0.2325	0.813665	0.976506	1.1901	1.61227	1.75463
0.232625	0.814152	0.977213	1.19105	1.61355	1.75618
0.23275	0.81464	0.97792	1.19199	1.61482	1.75772
0.232875	0.815127	0.978626	1.19294	1.61609	1.75926
0.233	0.815615	0.979333	1.19388	1.61736	1.76081
0.233125	0.816103	0.980039	1.19482	1.61863	1.76235
0.23325	0.81659	0.980745	1.19577	1.6199	1.76389
0.233375	0.817078	0.981451	1.19671	1.62117	1.76544
0.2335	0.817566	0.982157	1.19766	1.62244	1.76698
0.233625	0.818054	0.982863	1.1986	1.62371	1.76852
0.23375	0.818542	0.983568	1.19955	1.62498	1.77007
0.233875	0.81903	0.984273	1.20049	1.62626	1.77161
0.234	0.819518	0.984978	1.20144	1.62753	1.77316
0.234125	0.820006	0.985683	1.20239	1.6288	1.7747
0.23425	0.820494	0.986388	1.20333	1.63007	1.77624
0.234375	0.820982	0.987093	1.20428	1.63134	1.77779
0.2345	0.821471	0.987797	1.20522	1.63262	1.77933
0.234625	0.821959	0.988501	1.20617	1.63389	1.78088
0.23475	0.822448	0.989206	1.20711	1.63516	1.78242
0.234875	0.822936	0.98991	1.20806	1.63643	1.78396
0.235	0.823425	0.990613	1.209	1.63771	1.78551
0.235125	0.823914	0.991317	1.20995	1.63898	1.78705
0.23525	0.824402	0.99202	1.2109	1.64025	1.7886
0.235375	0.824891	0.992724	1.21184	1.64152	1.79014
0.2355	0.82538	0.993427	1.21279	1.6428	1.79169
0.235625	0.825869	0.99413	1.21373	1.64407	1.79323
0.23575	0.826358	0.994833	1.21468	1.64534	1.79478
0.235875	0.826847	0.995535	1.21563	1.64662	1.79632
0.236	0.827337	0.996238	1.21657	1.64789	1.79787
0.236125	0.827826	0.99694	1.21752	1.64916	1.79941
0.23625	0.828315	0.997642	1.21847	1.65044	1.80096
0.236375	0.828805	0.998345	1.21941	1.65171	1.8025
0.2365	0.829294	0.999046	1.22036	1.65298	1.80405
0.236625	0.829784	0.999748	1.2213	1.65426	1.80559
0.23675	0.830274	1.00045	1.22225	1.65553	1.80714
0.236875	0.830763	1.00115	1.2232	1.65681	1.80869
0.237	0.831253	1.00185	1.22415	1.65808	1.81023
0.237125	0.831743	1.00255	1.22509	1.65936	1.81178
0.23725	0.832233	1.00325	1.22604	1.66063	1.81332
0.237375	0.832723	1.00396	1.22699	1.66191	1.81487
0.2375	0.833214	1.00466	1.22793	1.66318	1.81642
0.237625	0.833704	1.00536	1.22888	1.66446	1.81796
0.23775	0.834194	1.00606	1.22983	1.66573	1.81951
0.237875	0.834685	1.00676	1.23077	1.66701	1.82105
0.238	0.835175	1.00746	1.23172	1.66828	1.8226
0.238125	0.835666	1.00816	1.23267	1.66956	1.82415
0.23825	0.836156	1.00886	1.23362	1.67083	1.82569
0.238375	0.836647	1.00956	1.23456	1.67211	1.82724
0.2385	0.837138	1.01026	1.23551	1.67338	1.82879
0.238625	0.837629	1.01096	1.23646	1.67466	1.83033
0.23875	0.83812	1.01165	1.23741	1.67594	1.83188
0.238875	0.838611	1.01235	1.23835	1.67721	1.83343
0.239	0.839102	1.01305	1.2393	1.67849	1.83498
0.239125	0.839593	1.01375	1.24025	1.67976	1.83652
0.23925	0.840085	1.01445	1.2412	1.68104	1.83807
0.239375	0.840576	1.01515	1.24215	1.68232	1.83962
0.2395	0.841068	1.01585	1.24309	1.68359	1.84117
0.239625	0.841559	1.01654	1.24404	1.68487	1.84271
0.23975	0.842051	1.01724	1.24499	1.68615	1.84426
0.239875	0.842543	1.01794	1.24594	1.68743	1.84581
0.24	0.843035	1.01864	1.24689	1.6887	1.84736
0.240125	0.843527	1.01934	1.24783	1.68998	1.84891
0.24025	0.844019	1.02003	1.24878	1.69126	1.85045
0.240375	0.844511	1.02073	1.24973	1.69254	1.852
0.2405	0.845003	1.02143	1.25068	1.69381	1.85355
0.240625	0.845495	1.02212	1.25163	1.69509	1.8551
0.24075	0.845988	1.02282	1.25258	1.69637	1.85665
0.240875	0.84648	1.02352	1.25353	1.69765	1.8582
0.241	0.846973	1.02421	1.25447	1.69893	1.85974
0.241125	0.847465	1.02491	1.25542	1.7002	1.86129
0.24125	0.847958	1.02561	1.25637	1.70148	1.86284
0.241375	0.848451	1.0263	1.25732	1.70276	1.86439
0.2415	0.848944	1.027	1.25827	1.70404	1.86594
0.241625	0.849437	1.0277	1.25922	1.70532	1.86749
0.24175	0.84993	1.02839	1.26017	1.7066	1.86904
0.241875	0.850423	1.02909	1.26112	1.70788	1.87059
0.242	0.850917	1.02978	1.26207	1.70916	1.87214
0.242125	0.85141	1.03048	1.26302	1.71044	1.87369
0.24225	0.851904	1.03117	1.26397	1.71172	1.87524
0.242375	0.852397	1.03187	1.26491	1.713	1.87679
0.2425	0.852891	1.03256	1.26586	1.71428	1.87834
0.242625	0.853385	1.03326	1.26681	1.71556	1.87989
0.24275	0.853878	1.03395	1.26776	1.71684	1.88144
0.242875	0.854372	1.03465	1.26871	1.71812	1.88299
0.243	0.854866	1.03534	1.26966	1.7194	1.88454
0.243125	0.855361	1.03604	1.27061	1.72068	1.88609
0.24325	0.855855	1.03673	1.27156	1.72196	1.88764
0.243375	0.856349	1.03743	1.27251	1.72324	1.88919
0.2435	0.856844	1.03812	1.27346	1.72452	1.89074
0.243625	0.857338	1.03881	1.27441	1.7258	1.89229
0.24375	0.857833	1.03951	1.27536	1.72708	1.89384
0.243875	0.858327	1.0402	1.27631	1.72837	1.89539
0.244	0.858822	1.0409	1.27726	1.72965	1.89694
0.244125	0.859317	1.04159	1.27821	1.73093	1.89849
0.24425	0.859812	1.04228	1.27916	1.73221	1.90004
0.244375	0.860307	1.04298	1.28011	1.73349	1.90159
0.2445	0.860803	1.04367	1.28106	1.73477	1.90315
0.244625	0.861298	1.04436	1.28201	1.73606	1.9047
0.24475	0.861793	1.04505	1.28296	1.73734	1.90625
0.244875	0.862289	1.04575	1.28391	1.73862	1.9078
0.245	0.862784	1.04644	1.28486	1.7399	1.90935
0.245125	0.86328	1.04713	1.28582	1.74119	1.9109
0.24525	0.863776	1.04783	1.28677	1.74247	1.91246
0.245375	0.864272	1.04852	1.28772	1.74375	1.91401
0.2455	0.864768	1.04921	1.28867	1.74504	1.91556
0.245625	0.865264	1.0499	1.28962	1.74632	1.91711
0.24575	0.86576	1.05059	1.29057	1.7476	1.91867
0.245875	0.866256	1.05129	1.29152	1.74889	1.92022
0.246	0.866753	1.05198	1.29247	1.75017	1.92177
0.246125	0.867249	1.05267	1.29342	1.75146	1.92332
0.24625	0.867746	1.05336	1.29437	1.75274	1.92488
0.246375	0.868242	1.05405	1.29532	1.75402	1.92643
0.2465	0.868739	1.05474	1.29628	1.75531	1.92798
0.246625	0.869236	1.05544	1.29723	1.75659	1.92954
0.24675	0.869733	1.05613	1.29818	1.75788	1.93109
0.246875	0.87023	1.05682	1.29913	1.75916	1.93264
0.247	0.870727	1.05751	1.30008	1.76045	1.9342
0.247125	0.871225	1.0582	1.30103	1.76173	1.93575
0.24725	0.871722	1.05889	1.30198	1.76302	1.9373
0.247375	0.87222	1.05958	1.30294	1.7643	1.93886
0.2475	0.872717	1.06027	1.30389	1.76559	1.94041
0.247625	0.873215	1.06096	1.30484	1.76688	1.94197
0.24775	0.873713	1.06165	1.30579	1.76816	1.94352
0.247875	0.874211	1.06234	1.30674	1.76945	1.94508
0.248	0.874709	1.06303	1.30769	1.77073	1.94663
0.248125	0.875207	1.06372	1.30865	1.77202	1.94818
0.24825	0.875705	1.06441	1.3096	1.77331	1.94974
0.248375	0.876203	1.0651	1.31055	1.77459	1.95129
0.2485	0.876702	1.06579	1.3115	1.77588	1.95285
0.248625	0.8772	1.06648	1.31245	1.77717	1.9544
0.24875	0.877699	1.06717	1.31341	1.77845	1.95596
0.248875	0.878198	1.06786	1.31436	1.77974	1.95751
0.249	0.878696	1.06855	1.31531	1.78103	1.95907
0.249125	0.879195	1.06924	1.31626	1.78232	1.96063
0.24925	0.879694	1.06993	1.31722	1.7836	1.96218
0.249375	0.880193	1.07062	1.31817	1.78489	1.96374
0.2495	0.880693	1.07131	1.31912	1.78618	1.96529
0.249625	0.881192	1.072	1.32007	1.78747	1.96685
[truncated: 221,203+ more rows]

## Sheet: Fig.4(d)
Time (s)	Normalized force
	Current 11 (A)	Current 13 (A)	Current 15 (A)	Current 17 (A)	Current 19 (A)
0	0	0	0	0	0
0.000125	5.34485e-09	1.88989e-08	3.85214e-09	1.19695e-08	6.19884e-09
0.00025	8.47224e-08	6.47301e-08	2.51532e-08	3.68604e-08	2.48183e-08
0.000375	2.38362e-07	1.37595e-07	6.39852e-08	7.47398e-08	5.59113e-08
0.0005	4.66494e-07	2.37597e-07	1.20431e-07	1.25675e-07	9.95312e-08
0.000625	7.69347e-07	3.64836e-07	1.94572e-07	1.89735e-07	1.55731e-07
0.00075	1.14715e-06	5.19416e-07	2.86493e-07	2.66986e-07	2.24564e-07
0.000875	1.60013e-06	7.01438e-07	3.96276e-07	3.57496e-07	3.06083e-07
0.001	2.12851e-06	9.11005e-07	5.24005e-07	4.61334e-07	4.00342e-07
0.001125	2.73253e-06	1.14822e-06	6.69763e-07	5.78569e-07	5.07394e-07
0.00125	3.4124e-06	1.41319e-06	8.33634e-07	7.09268e-07	6.27293e-07
0.001375	4.16836e-06	1.70601e-06	1.0157e-06	8.53501e-07	7.60091e-07
0.0015	5.00062e-06	2.02678e-06	1.21605e-06	1.01134e-06	9.05842e-07
0.001625	5.90942e-06	2.37562e-06	1.43477e-06	1.18284e-06	1.0646e-06
0.00175	6.89498e-06	2.75262e-06	1.67194e-06	1.36809e-06	1.23642e-06
0.001875	7.95752e-06	3.15788e-06	1.92765e-06	1.56715e-06	1.42135e-06
0.002	9.09726e-06	3.59152e-06	2.20198e-06	1.78008e-06	1.61945e-06
0.002125	1.03144e-05	4.05362e-06	2.49501e-06	2.00697e-06	1.83077e-06
0.00225	1.16093e-05	4.54431e-06	2.80684e-06	2.24788e-06	2.05536e-06
0.002375	1.29819e-05	5.06368e-06	3.13755e-06	2.50287e-06	2.29328e-06
0.0025	1.44327e-05	5.61183e-06	3.48723e-06	2.77203e-06	2.54458e-06
0.002625	1.59618e-05	6.18887e-06	3.85596e-06	3.05541e-06	2.80932e-06
0.00275	1.75695e-05	6.79491e-06	4.24383e-06	3.3531e-06	3.08755e-06
0.002875	1.92558e-05	7.43004e-06	4.65093e-06	3.66516e-06	3.37932e-06
0.003	2.10212e-05	8.09437e-06	5.07734e-06	3.99166e-06	3.68468e-06
0.003125	2.28657e-05	8.78801e-06	5.52315e-06	4.33268e-06	4.0037e-06
0.00325	2.47897e-05	9.51106e-06	5.98845e-06	4.68828e-06	4.33642e-06
0.003375	2.67933e-05	1.02636e-05	6.47333e-06	5.05854e-06	4.6829e-06
0.0035	2.88767e-05	1.10458e-05	6.97787e-06	5.44353e-06	5.04318e-06
0.003625	3.10401e-05	1.18577e-05	7.50217e-06	5.84332e-06	5.41734e-06
0.00375	3.32839e-05	1.26995e-05	8.04631e-06	6.25799e-06	5.80541e-06
0.003875	3.56081e-05	1.35711e-05	8.61038e-06	6.68759e-06	6.20746e-06
0.004	3.8013e-05	1.44729e-05	9.19448e-06	7.13222e-06	6.62353e-06
0.004125	4.04988e-05	1.54047e-05	9.79868e-06	7.59194e-06	7.05369e-06
0.00425	4.30658e-05	1.63668e-05	1.04231e-05	8.06682e-06	7.49798e-06
0.004375	4.57141e-05	1.73593e-05	1.10678e-05	8.55694e-06	7.95646e-06
0.0045	4.84439e-05	1.83822e-05	1.17328e-05	9.06236e-06	8.42918e-06
0.004625	5.12555e-05	1.94357e-05	1.24184e-05	9.58317e-06	8.9162e-06
0.00475	5.41491e-05	2.05199e-05	1.31245e-05	1.01194e-05	9.41757e-06
0.004875	5.71248e-05	2.16348e-05	1.38512e-05	1.06712e-05	9.93334e-06
0.005	6.01829e-05	2.27807e-05	1.45987e-05	1.12386e-05	1.04636e-05
0.005125	6.33236e-05	2.39575e-05	1.5367e-05	1.18217e-05	1.10083e-05
0.00525	6.65471e-05	2.51654e-05	1.61562e-05	1.24206e-05	1.15676e-05
0.005375	6.98536e-05	2.64045e-05	1.69664e-05	1.30352e-05	1.21416e-05
0.0055	7.32434e-05	2.7675e-05	1.77978e-05	1.36658e-05	1.27302e-05
0.005625	7.67165e-05	2.89768e-05	1.86503e-05	1.43123e-05	1.33335e-05
0.00575	8.02733e-05	3.03102e-05	1.95241e-05	1.49749e-05	1.39516e-05
0.005875	8.39139e-05	3.16752e-05	2.04193e-05	1.56536e-05	1.45846e-05
0.006	8.76385e-05	3.30719e-05	2.1336e-05	1.63485e-05	1.52325e-05
0.006125	9.14473e-05	3.45004e-05	2.22742e-05	1.70597e-05	1.58953e-05
0.00625	9.53406e-05	3.5961e-05	2.32341e-05	1.77873e-05	1.65731e-05
0.006375	9.93185e-05	3.74535e-05	2.42157e-05	1.85313e-05	1.72659e-05
0.0065	0.000103381	3.89783e-05	2.52192e-05	1.92917e-05	1.79739e-05
0.006625	0.000107529	4.05353e-05	2.62446e-05	2.00688e-05	1.8697e-05
0.00675	0.000111762	4.21246e-05	2.7292e-05	2.08625e-05	1.94353e-05
0.006875	0.00011608	4.37465e-05	2.83615e-05	2.1673e-05	2.01889e-05
0.007	0.000120485	4.54009e-05	2.94532e-05	2.25002e-05	2.09579e-05
0.007125	0.000124974	4.70881e-05	3.05673e-05	2.33444e-05	2.17422e-05
0.00725	0.00012955	4.8808e-05	3.17037e-05	2.42055e-05	2.25419e-05
0.007375	0.000134212	5.05609e-05	3.28626e-05	2.50837e-05	2.33571e-05
0.0075	0.000138961	5.23467e-05	3.40441e-05	2.5979e-05	2.41879e-05
0.007625	0.000143796	5.41657e-05	3.52483e-05	2.68914e-05	2.50343e-05
0.00775	0.000148718	5.60179e-05	3.64753e-05	2.78212e-05	2.58963e-05
0.007875	0.000153727	5.79035e-05	3.77251e-05	2.87683e-05	2.6774e-05
0.008	0.000158823	5.98225e-05	3.89978e-05	2.97328e-05	2.76675e-05
0.008125	0.000164006	6.17751e-05	4.02937e-05	3.07149e-05	2.85768e-05
0.00825	0.000169277	6.37613e-05	4.16127e-05	3.17145e-05	2.95019e-05
0.008375	0.000174635	6.57813e-05	4.29549e-05	3.27318e-05	3.0443e-05
0.0085	0.000180082	6.78352e-05	4.43204e-05	3.37668e-05	3.14e-05
0.008625	0.000185617	6.99231e-05	4.57094e-05	3.48197e-05	3.23731e-05
0.00875	0.000191239	7.20451e-05	4.71219e-05	3.58905e-05	3.33622e-05
0.008875	0.000196951	7.42012e-05	4.85581e-05	3.69792e-05	3.43675e-05
0.009	0.000202751	7.63917e-05	5.00179e-05	3.8086e-05	3.5389e-05
0.009125	0.00020864	7.86166e-05	5.15016e-05	3.9211e-05	3.64267e-05
0.00925	0.000214618	8.0876e-05	5.30092e-05	4.03541e-05	3.74807e-05
0.009375	0.000220685	8.317e-05	5.45408e-05	4.15156e-05	3.85511e-05
0.0095	0.000226841	8.54988e-05	5.60965e-05	4.26955e-05	3.96379e-05
0.009625	0.000233087	8.78625e-05	5.76764e-05	4.38938e-05	4.07411e-05
0.00975	0.000239423	9.02611e-05	5.92805e-05	4.51106e-05	4.18609e-05
0.009875	0.000245848	9.26947e-05	6.09091e-05	4.63461e-05	4.29972e-05
0.01	0.000252364	9.51636e-05	6.25622e-05	4.76003e-05	4.41501e-05
0.010125	0.00025897	9.76677e-05	6.42398e-05	4.88732e-05	4.53197e-05
0.01025	0.000265666	0.000100207	6.59421e-05	5.01651e-05	4.6506e-05
0.010375	0.000272453	0.000102782	6.76692e-05	5.14758e-05	4.77091e-05
0.0105	0.000279331	0.000105393	6.94211e-05	5.28056e-05	4.89291e-05
0.010625	0.0002863	0.000108039	7.11981e-05	5.41545e-05	5.01659e-05
0.01075	0.000293359	0.000110721	7.30001e-05	5.55226e-05	5.14197e-05
0.010875	0.00030051	0.000113439	7.48272e-05	5.691e-05	5.26905e-05
0.011	0.000307753	0.000116193	7.66796e-05	5.83167e-05	5.39783e-05
0.011125	0.000315087	0.000118984	7.85574e-05	5.97428e-05	5.52833e-05
0.01125	0.000322513	0.00012181	8.04606e-05	6.11885e-05	5.66054e-05
0.011375	0.00033003	0.000124673	8.23894e-05	6.26537e-05	5.79447e-05
0.0115	0.00033764	0.000127572	8.43438e-05	6.41387e-05	5.93012e-05
0.011625	0.000345342	0.000130508	8.63239e-05	6.56434e-05	6.06751e-05
0.01175	0.000353137	0.000133481	8.83299e-05	6.71679e-05	6.20664e-05
0.011875	0.000361024	0.00013649	9.03619e-05	6.87124e-05	6.34751e-05
0.012	0.000369004	0.000139537	9.24199e-05	7.02769e-05	6.49012e-05
0.012125	0.000377077	0.00014262	9.4504e-05	7.18615e-05	6.63449e-05
0.01225	0.000385242	0.00014574	9.66143e-05	7.34663e-05	6.78062e-05
0.012375	0.000393501	0.000148898	9.8751e-05	7.50913e-05	6.92852e-05
0.0125	0.000401854	0.000152093	0.000100914	7.67367e-05	7.07818e-05
0.012625	0.0004103	0.000155325	0.000103104	7.84025e-05	7.22961e-05
0.01275	0.000418839	0.000158595	0.00010532	8.00888e-05	7.38283e-05
0.012875	0.000427473	0.000161903	0.000107563	8.17957e-05	7.53783e-05
0.013	0.0004362	0.000165249	0.000109833	8.35233e-05	7.69463e-05
0.013125	0.000445021	0.000168632	0.000112129	8.52717e-05	7.85321e-05
0.01325	0.000453937	0.000172053	0.000114453	8.70409e-05	8.0136e-05
0.013375	0.000462947	0.000175512	0.000116804	8.8831e-05	8.1758e-05
0.0135	0.000472052	0.00017901	0.000119182	9.06422e-05	8.33981e-05
0.013625	0.000481251	0.000182546	0.000121588	9.24744e-05	8.50564e-05
0.01375	0.000490546	0.00018612	0.00012402	9.43279e-05	8.67328e-05
0.013875	0.000499935	0.000189733	0.000126481	9.62026e-05	8.84276e-05
0.014	0.000509419	0.000193384	0.000128969	9.80987e-05	9.01407e-05
0.014125	0.000518999	0.000197074	0.000131484	0.000100016	9.18722e-05
0.01425	0.000528674	0.000200803	0.000134028	0.000101955	9.36221e-05
0.014375	0.000538444	0.000204571	0.000136599	0.000103916	9.53905e-05
0.0145	0.000548311	0.000208378	0.000139198	0.000105898	9.71774e-05
0.014625	0.000558273	0.000212224	0.000141826	0.000107902	9.8983e-05
0.01475	0.000568331	0.00021611	0.000144481	0.000109928	0.000100807
0.014875	0.000578485	0.000220035	0.000147165	0.000111976	0.00010265
0.015	0.000588735	0.000223999	0.000149877	0.000114046	0.000104512
0.015125	0.000599082	0.000228003	0.000152618	0.000116138	0.000106392
0.01525	0.000609525	0.000232046	0.000155388	0.000118253	0.000108292
0.015375	0.000620065	0.00023613	0.000158186	0.000120389	0.00011021
0.0155	0.000630701	0.000240253	0.000161012	0.000122548	0.000112147
0.015625	0.000641434	0.000244416	0.000163868	0.00012473	0.000114103
0.01575	0.000652265	0.00024862	0.000166753	0.000126934	0.000116078
0.015875	0.000663192	0.000252863	0.000169667	0.000129161	0.000118073
0.016	0.000674217	0.000257147	0.00017261	0.00013141	0.000120086
0.016125	0.000685339	0.000261472	0.000175582	0.000133682	0.000122119
0.01625	0.000696559	0.000265837	0.000178584	0.000135977	0.000124171
0.016375	0.000707876	0.000270242	0.000181615	0.000138296	0.000126243
0.0165	0.00071929	0.000274689	0.000184676	0.000140637	0.000128334
0.016625	0.000730803	0.000279176	0.000187766	0.000143001	0.000130444
0.01675	0.000742414	0.000283704	0.000190886	0.000145389	0.000132574
0.016875	0.000754122	0.000288273	0.000194036	0.0001478	0.000134723
0.017	0.000765929	0.000292884	0.000197216	0.000150234	0.000136892
0.017125	0.000777834	0.000297535	0.000200426	0.000152692	0.00013908
0.01725	0.000789838	0.000302228	0.000203666	0.000155174	0.000141288
0.017375	0.00080194	0.000306963	0.000206937	0.000157679	0.000143516
0.0175	0.000814141	0.000311739	0.000210238	0.000160208	0.000145764
0.017625	0.00082644	0.000316557	0.000213569	0.000162761	0.000148032
0.01775	0.000838838	0.000321417	0.000216931	0.000165337	0.000150319
0.017875	0.000851335	0.000326318	0.000220323	0.000167938	0.000152627
0.018	0.000863931	0.000331262	0.000223747	0.000170563	0.000154954
0.018125	0.000876627	0.000336248	0.000227201	0.000173212	0.000157302
0.01825	0.000889421	0.000341276	0.000230686	0.000175886	0.000159669
0.018375	0.000902315	0.000346346	0.000234202	0.000178584	0.000162057
0.0185	0.000915309	0.000351459	0.000237749	0.000181306	0.000164465
0.018625	0.000928402	0.000356614	0.000241327	0.000184053	0.000166893
0.01875	0.000941594	0.000361812	0.000244937	0.000186824	0.000169342
0.018875	0.000954886	0.000367052	0.000248579	0.000189621	0.000171811
0.019	0.000968278	0.000372336	0.000252251	0.000192442	0.0001743
0.019125	0.00098177	0.000377662	0.000255956	0.000195288	0.00017681
0.01925	0.000995363	0.000383032	0.000259692	0.000198159	0.00017934
0.019375	0.00100905	0.000388444	0.00026346	0.000201055	0.000181891
0.0195	0.00102285	0.0003939	0.00026726	0.000203977	0.000184463
0.019625	0.00103674	0.000399399	0.000271092	0.000206923	0.000187055
0.01975	0.00105073	0.000404942	0.000274956	0.000209895	0.000189668
0.019875	0.00106483	0.000410528	0.000278852	0.000212893	0.000192302
0.02	0.00107902	0.000416158	0.00028278	0.000215916	0.000194956
0.020125	0.00109331	0.000421832	0.000286741	0.000218965	0.000197632
0.02025	0.00110771	0.000427549	0.000290735	0.000222039	0.000200328
0.020375	0.00112221	0.00043331	0.000294761	0.000225139	0.000203045
0.0205	0.0011368	0.000439116	0.000298819	0.000228265	0.000205784
0.020625	0.0011515	0.000444966	0.000302911	0.000231417	0.000208543
0.02075	0.0011663	0.000450859	0.000307035	0.000234596	0.000211324
0.020875	0.0011812	0.000456798	0.000311192	0.0002378	0.000214125
0.021	0.0011962	0.00046278	0.000315383	0.000241031	0.000216948
0.021125	0.0012113	0.000468808	0.000319606	0.000244288	0.000219793
0.02125	0.00122651	0.000474879	0.000323863	0.000247571	0.000222658
0.021375	0.00124181	0.000480996	0.000328154	0.000250881	0.000225545
0.0215	0.00125722	0.000487157	0.000332477	0.000254217	0.000228453
0.021625	0.00127273	0.000493364	0.000336834	0.000257581	0.000231383
0.02175	0.00128834	0.000499615	0.000341225	0.000260971	0.000234334
0.021875	0.00130405	0.000505912	0.00034565	0.000264388	0.000237307
0.022	0.00131986	0.000512254	0.000350108	0.000267832	0.000240302
0.022125	0.00133578	0.000518641	0.000354601	0.000271303	0.000243318
0.02225	0.0013518	0.000525074	0.000359127	0.000274801	0.000246356
0.022375	0.00136792	0.000531552	0.000363688	0.000278326	0.000249416
0.0225	0.00138414	0.000538075	0.000368282	0.000281879	0.000252497
0.022625	0.00140046	0.000544645	0.000372911	0.000285459	0.000255601
0.02275	0.00141689	0.00055126	0.000377575	0.000289067	0.000258726
0.022875	0.00143341	0.000557921	0.000382273	0.000292702	0.000261873
0.023	0.00145004	0.000564629	0.000387005	0.000296365	0.000265042
0.023125	0.00146677	0.000571382	0.000391773	0.000300056	0.000268234
0.02325	0.00148361	0.000578181	0.000396575	0.000303774	0.000271447
0.023375	0.00150055	0.000585027	0.000401411	0.000307521	0.000274683
0.0235	0.00151759	0.000591919	0.000406283	0.000311295	0.000277941
0.023625	0.00153473	0.000598858	0.00041119	0.000315098	0.000281221
0.02375	0.00155197	0.000605843	0.000416132	0.000318929	0.000284523
0.023875	0.00156932	0.000612875	0.000421109	0.000322789	0.000287848
0.024	0.00158677	0.000619954	0.000426122	0.000326676	0.000291195
0.024125	0.00160432	0.000627079	0.00043117	0.000330593	0.000294564
0.02425	0.00162198	0.000634251	0.000436254	0.000334537	0.000297957
0.024375	0.00163973	0.000641471	0.000441373	0.000338511	0.000301371
0.0245	0.0016576	0.000648737	0.000446528	0.000342513	0.000304808
0.024625	0.00167556	0.000656051	0.000451718	0.000346544	0.000308268
0.02475	0.00169363	0.000663412	0.000456945	0.000350604	0.000311751
0.024875	0.0017118	0.000670821	0.000462207	0.000354694	0.000315256
0.025	0.00173007	0.000678276	0.000467506	0.000358812	0.000318784
0.025125	0.00174844	0.00068578	0.000472841	0.000362959	0.000322335
0.02525	0.00176692	0.000693331	0.000478212	0.000367136	0.000325909
0.025375	0.00178551	0.00070093	0.000483619	0.000371342	0.000329505
0.0255	0.00180419	0.000708577	0.000489063	0.000375578	0.000333125
0.025625	0.00182298	0.000716271	0.000494543	0.000379843	0.000336768
0.02575	0.00184187	0.000724014	0.00050006	0.000384138	0.000340434
0.025875	0.00186087	0.000731805	0.000505613	0.000388463	0.000344122
0.026	0.00187996	0.000739644	0.000511203	0.000392818	0.000347834
0.026125	0.00189917	0.000747531	0.000516831	0.000397202	0.00035157
0.02625	0.00191847	0.000755467	0.000522495	0.000401617	0.000355328
0.026375	0.00193788	0.000763451	0.000528196	0.000406061	0.00035911
0.0265	0.00195739	0.000771483	0.000533934	0.000410536	0.000362915
0.026625	0.00197701	0.000779564	0.00053971	0.000415041	0.000366743
0.02675	0.00199673	0.000787694	0.000545523	0.000419577	0.000370595
0.026875	0.00201655	0.000795873	0.000551373	0.000424143	0.000374471
0.027	0.00203648	0.000804101	0.000557261	0.000428739	0.00037837
0.027125	0.00205651	0.000812377	0.000563186	0.000433366	0.000382292
0.02725	0.00207664	0.000820703	0.000569149	0.000438024	0.000386238
0.027375	0.00209688	0.000829077	0.00057515	0.000442713	0.000390208
0.0275	0.00211722	0.000837501	0.000581188	0.000447433	0.000394202
0.027625	0.00213766	0.000845975	0.000587265	0.000452184	0.000398219
0.02775	0.00215821	0.000854497	0.000593379	0.000456965	0.00040226
0.027875	0.00217886	0.000863069	0.000599532	0.000461778	0.000406325
0.028	0.00219962	0.000871691	0.000605722	0.000466622	0.000410414
0.028125	0.00222048	0.000880362	0.000611951	0.000471498	0.000414526
0.02825	0.00224144	0.000889083	0.000618218	0.000476405	0.000418663
0.028375	0.0022625	0.000897854	0.000624524	0.000481344	0.000422824
0.0285	0.00228368	0.000906674	0.000630868	0.000486314	0.000427009
0.028625	0.00230495	0.000915545	0.000637251	0.000491316	0.000431217
0.02875	0.00232633	0.000924465	0.000643673	0.000496349	0.000435451
0.028875	0.00234781	0.000933436	0.000650133	0.000501415	0.000439708
0.029	0.00236939	0.000942457	0.000656632	0.000506513	0.000443989
0.029125	0.00239108	0.000951528	0.00066317	0.000511642	0.000448295
0.02925	0.00241288	0.000960649	0.000669747	0.000516804	0.000452625
0.029375	0.00243477	0.000969821	0.000676363	0.000521998	0.00045698
0.0295	0.00245678	0.000979043	0.000683019	0.000527224	0.000461359
0.029625	0.00247888	0.000988316	0.000689713	0.000532483	0.000465762
0.02975	0.00250109	0.00099764	0.000696447	0.000537774	0.00047019
0.029875	0.0025234	0.00100701	0.00070322	0.000543098	0.000474643
0.03	0.00254582	0.00101644	0.000710033	0.000548455	0.00047912
0.030125	0.00256834	0.00102591	0.000716886	0.000553844	0.000483621
0.03025	0.00259096	0.00103544	0.000723778	0.000559266	0.000488148
0.030375	0.00261369	0.00104502	0.000730709	0.000564721	0.000492699
0.0305	0.00263652	0.00105465	0.000737681	0.000570209	0.000497275
0.030625	0.00265946	0.00106433	0.000744692	0.000575731	0.000501876
0.03075	0.0026825	0.00107406	0.000751744	0.000581285	0.000506501
0.030875	0.00270564	0.00108384	0.000758835	0.000586873	0.000511152
0.031	0.00272889	0.00109368	0.000765967	0.000592494	0.000515827
0.031125	0.00275224	0.00110356	0.000773139	0.000598148	0.000520528
0.03125	0.00277569	0.0011135	0.000780351	0.000603836	0.000525253
0.031375	0.00279925	0.00112349	0.000787604	0.000609558	0.000530004
0.0315	0.00282292	0.00113353	0.000794897	0.000615313	0.000534779
0.031625	0.00284668	0.00114362	0.00080223	0.000621102	0.00053958
0.03175	0.00287055	0.00115377	0.000809604	0.000626925	0.000544406
0.031875	0.00289453	0.00116396	0.000817019	0.000632782	0.000549257
0.032	0.0029186	0.00117421	0.000824474	0.000638673	0.000554134
0.032125	0.00294278	0.00118451	0.000831971	0.000644599	0.000559036
0.03225	0.00296707	0.00119486	0.000839508	0.000650558	0.000563963
0.032375	0.00299146	0.00120527	0.000847086	0.000656552	0.000568915
0.0325	0.00301595	0.00121572	0.000854705	0.00066258	0.000573893
0.032625	0.00304055	0.00122623	0.000862366	0.000668642	0.000578897
0.03275	0.00306525	0.00123679	0.000870067	0.00067474	0.000583926
0.032875	0.00309005	0.0012474	0.00087781	0.000680871	0.000588981
0.033	0.00311496	0.00125807	0.000885595	0.000687038	0.000594061
0.033125	0.00313997	0.00126879	0.00089342	0.000693239	0.000599167
0.03325	0.00316508	0.00127956	0.000901287	0.000699475	0.000604298
0.033375	0.0031903	0.00129038	0.000909196	0.000705747	0.000609456
0.0335	0.00321562	0.00130126	0.000917146	0.000712053	0.000614639
0.033625	0.00324105	0.00131219	0.000925138	0.000718394	0.000619848
0.03375	0.00326657	0.00132317	0.000933172	0.000724771	0.000625083
0.033875	0.00329221	0.00133421	0.000941248	0.000731183	0.000630343
0.034	0.00331794	0.0013453	0.000949366	0.00073763	0.00063563
0.034125	0.00334378	0.00135644	0.000957525	0.000744113	0.000640943
0.03425	0.00336972	0.00136763	0.000965727	0.000750631	0.000646281
0.034375	0.00339576	0.00137888	0.000973971	0.000757185	0.000651646
0.0345	0.00342191	0.00139018	0.000982257	0.000763775	0.000657037
0.034625	0.00344816	0.00140153	0.000990585	0.0007704	0.000662454
0.03475	0.00347452	0.00141294	0.000998956	0.000777061	0.000667897
0.034875	0.00350098	0.0014244	0.00100737	0.000783759	0.000673366
0.035	0.00352754	0.00143592	0.00101582	0.000790492	0.000678862
0.035125	0.0035542	0.00144748	0.00102432	0.000797261	0.000684384
0.03525	0.00358097	0.00145911	0.00103286	0.000804067	0.000689932
0.035375	0.00360784	0.00147078	0.00104145	0.000810909	0.000695506
0.0355	0.00363481	0.00148251	0.00105007	0.000817787	0.000701107
0.035625	0.00366189	0.00149429	0.00105874	0.000824702	0.000706735
0.03575	0.00368907	0.00150613	0.00106745	0.000831653	0.000712389
0.035875	0.00371635	0.00151802	0.00107621	0.000838641	0.000718069
0.036	0.00374373	0.00152996	0.00108501	0.000845666	0.000723776
0.036125	0.00377122	0.00154196	0.00109385	0.000852727	0.00072951
0.03625	0.00379881	0.00155401	0.00110273	0.000859825	0.00073527
0.036375	0.0038265	0.00156612	0.00111166	0.00086696	0.000741057
0.0365	0.0038543	0.00157828	0.00112063	0.000874133	0.000746871
0.036625	0.00388219	0.0015905	0.00112964	0.000881342	0.000752711
0.03675	0.0039102	0.00160276	0.0011387	0.000888588	0.000758579
0.036875	0.0039383	0.00161509	0.0011478	0.000895872	0.000764473
0.037	0.0039665	0.00162747	0.00115695	0.000903192	0.000770394
0.037125	0.00399481	0.0016399	0.00116613	0.000910551	0.000776342
0.03725	0.00402322	0.00165238	0.00117537	0.000917946	0.000782316
0.037375	0.00405173	0.00166492	0.00118464	0.00092538	0.000788318
0.0375	0.00408035	0.00167752	0.00119396	0.00093285	0.000794347
0.037625	0.00410906	0.00169017	0.00120332	0.000940359	0.000800403
0.03775	0.00413788	0.00170287	0.00121273	0.000947905	0.000806486
0.037875	0.0041668	0.00171563	0.00122218	0.00095549	0.000812596
0.038	0.00419582	0.00172845	0.00123168	0.000963112	0.000818733
0.038125	0.00422495	0.00174132	0.00124122	0.000970772	0.000824898
0.03825	0.00425417	0.00175424	0.0012508	0.00097847	0.000831089
0.038375	0.0042835	0.00176722	0.00126043	0.000986206	0.000837308
0.0385	0.00431293	0.00178025	0.0012701	0.000993981	0.000843555
0.038625	0.00434246	0.00179334	0.00127981	0.00100179	0.000849828
0.03875	0.00437209	0.00180648	0.00128957	0.00100964	0.000856129
0.038875	0.00440183	0.00181968	0.00129938	0.00101753	0.000862458
0.039	0.00443166	0.00183293	0.00130923	0.00102546	0.000868814
0.039125	0.0044616	0.00184624	0.00131912	0.00103343	0.000875197
0.03925	0.00449164	0.00185961	0.00132906	0.00104144	0.000881608
0.039375	0.00452178	0.00187302	0.00133904	0.00104948	0.000888047
0.0395	0.00455202	0.0018865	0.00134907	0.00105756	0.000894513
0.039625	0.00458236	0.00190003	0.00135914	0.00106568	0.000901006
0.03975	0.0046128	0.00191361	0.00136926	0.00107385	0.000907528
0.039875	0.00464335	0.00192725	0.00137942	0.00108205	0.000914077
0.04	0.00467399	0.00194095	0.00138963	0.00109028	0.000920654
0.040125	0.00470474	0.0019547	0.00139988	0.00109856	0.000927258
0.04025	0.00473558	0.0019685	0.00141018	0.00110688	0.000933891
0.040375	0.00476653	0.00198237	0.00142052	0.00111524	0.000940551
0.0405	0.00479758	0.00199628	0.00143091	0.00112363	0.000947239
0.040625	0.00482872	0.00201026	0.00144134	0.00113207	0.000953955
0.04075	0.00485997	0.00202428	0.00145182	0.00114054	0.000960699
0.040875	0.00489132	0.00203837	0.00146234	0.00114906	0.000967471
0.041	0.00492277	0.00205251	0.00147291	0.00115761	0.000974271
0.041125	0.00495432	0.0020667	0.00148353	0.00116621	0.000981099
0.04125	0.00498597	0.00208096	0.00149419	0.00117484	0.000987956
0.041375	0.00501772	0.00209526	0.00150489	0.00118351	0.00099484
0.0415	0.00504957	0.00210962	0.00151564	0.00119223	0.00100175
0.041625	0.00508151	0.00212404	0.00152644	0.00120098	0.00100869
0.04175	0.00511356	0.00213852	0.00153728	0.00120978	0.00101566
0.041875	0.00514571	0.00215305	0.00154817	0.00121861	0.00102266
0.042	0.00517796	0.00216763	0.0015591	0.00122749	0.00102968
0.042125	0.00521031	0.00218228	0.00157008	0.0012364	0.00103674
0.04225	0.00524275	0.00219697	0.0015811	0.00124535	0.00104382
0.042375	0.0052753	0.00221173	0.00159217	0.00125435	0.00105093
0.0425	0.00530794	0.00222654	0.00160329	0.00126339	0.00105807
0.042625	0.00534069	0.00224141	0.00161445	0.00127246	0.00106524
0.04275	0.00537353	0.00225633	0.00162566	0.00128158	0.00107243
0.042875	0.00540647	0.00227131	0.00163692	0.00129074	0.00107966
0.043	0.00543951	0.00228634	0.00164822	0.00129994	0.00108691
0.043125	0.00547265	0.00230143	0.00165956	0.00130918	0.00109419
0.04325	0.00550589	0.00231658	0.00167096	0.00131846	0.0011015
0.043375	0.00553923	0.00233178	0.0016824	0.00132778	0.00110884
0.0435	0.00557266	0.00234704	0.00169388	0.00133714	0.00111621
0.043625	0.0056062	0.00236236	0.00170542	0.00134654	0.0011236
0.04375	0.00563983	0.00237773	0.00171699	0.00135599	0.00113103
0.043875	0.00567356	0.00239316	0.00172862	0.00136547	0.00113848
0.044	0.00570739	0.00240864	0.00174029	0.001375	0.00114596
0.044125	0.00574131	0.00242418	0.00175201	0.00138457	0.00115347
0.04425	0.00577534	0.00243978	0.00176377	0.00139418	0.00116101
0.044375	0.00580946	0.00245543	0.00177558	0.00140383	0.00116858
0.0445	0.00584368	0.00247114	0.00178744	0.00141352	0.00117618
0.044625	0.005878	0.00248691	0.00179935	0.00142326	0.00118381
0.04475	0.00591241	0.00250273	0.0018113	0.00143303	0.00119146
0.044875	0.00594692	0.00251861	0.0018233	0.00144285	0.00119915
0.045	0.00598153	0.00253455	0.00183534	0.00145271	0.00120686
0.045125	0.00601624	0.00255054	0.00184743	0.00146261	0.0012146
0.04525	0.00605104	0.00256659	0.00185957	0.00147255	0.00122237
0.045375	0.00608594	0.0025827	0.00187176	0.00148254	0.00123017
0.0455	0.00612094	0.00259886	0.00188399	0.00149256	0.001238
0.045625	0.00615603	0.00261508	0.00189627	0.00150263	0.00124586
0.04575	0.00619122	0.00263135	0.00190859	0.00151274	0.00125375
0.045875	0.00622651	0.00264768	0.00192097	0.0015229	0.00126167
0.046	0.00626189	0.00266407	0.00193339	0.00153309	0.00126962
0.046125	0.00629737	0.00268052	0.00194586	0.00154333	0.00127759
0.04625	0.00633295	0.00269702	0.00195837	0.00155361	0.0012856
0.046375	0.00636862	0.00271358	0.00197093	0.00156393	0.00129363
0.0465	0.00640439	0.00273019	0.00198354	0.0015743	0.0013017
0.046625	0.00644025	0.00274686	0.0019962	0.00158471	0.00130979
0.04675	0.00647621	0.00276359	0.0020089	0.00159516	0.00131792
0.046875	0.00651226	0.00278038	0.00202165	0.00160565	0.00132607
0.047	0.00654841	0.00279722	0.00203445	0.00161619	0.00133425
0.047125	0.00658466	0.00281412	0.0020473	0.00162676	0.00134246
0.04725	0.006621	0.00283107	0.00206019	0.00163738	0.0013507
0.047375	0.00665743	0.00284808	0.00207313	0.00164805	0.00135897
0.0475	0.00669396	0.00286515	0.00208612	0.00165876	0.00136727
0.047625	0.00673059	0.00288228	0.00209916	0.00166951	0.0013756
0.04775	0.00676731	0.00289946	0.00211224	0.0016803	0.00138396
0.047875	0.00680413	0.0029167	0.00212537	0.00169113	0.00139235
0.048	0.00684103	0.00293399	0.00213855	0.00170201	0.00140077
0.048125	0.00687804	0.00295135	0.00215178	0.00171294	0.00140922
0.04825	0.00691514	0.00296876	0.00216505	0.0017239	0.0014177
0.048375	0.00695233	0.00298622	0.00217837	0.00173491	0.00142621
0.0485	0.00698961	0.00300374	0.00219174	0.00174596	0.00143475
0.048625	0.00702699	0.00302132	0.00220516	0.00175706	0.00144332
0.04875	0.00706447	0.00303896	0.00221862	0.0017682	0.00145192
0.048875	0.00710204	0.00305665	0.00223214	0.00177938	0.00146054
0.049	0.0071397	0.0030744	0.0022457	0.0017906	0.0014692
0.049125	0.00717745	0.00309221	0.0022593	0.00180187	0.00147789
0.04925	0.0072153	0.00311007	0.00227296	0.00181319	0.00148661
0.049375	0.00725324	0.00312799	0.00228667	0.00182454	0.00149536
0.0495	0.00729127	0.00314597	0.00230042	0.00183594	0.00150413
0.049625	0.0073294	0.003164	0.00231422	0.00184739	0.00151294
0.04975	0.00736762	0.00318209	0.00232807	0.00185888	0.00152178
0.049875	0.00740593	0.00320024	0.00234196	0.00187041	0.00153065
0.05	0.00744433	0.00321845	0.00235591	0.00188198	0.00153955
0.050125	0.00748283	0.00323671	0.0023699	0.0018936	0.00154848
0.05025	0.00752142	0.00325502	0.00238394	0.00190527	0.00155744
0.050375	0.0075601	0.0032734	0.00239803	0.00191697	0.00156642
0.0505	0.00759887	0.00329183	0.00241217	0.00192873	0.00157544
0.050625	0.00763774	0.00331032	0.00242635	0.00194052	0.00158449
0.05075	0.00767669	0.00332886	0.00244058	0.00195236	0.00159357
0.050875	0.00771574	0.00334747	0.00245487	0.00196425	0.00160268
0.051	0.00775488	0.00336612	0.0024692	0.00197618	0.00161183
0.051125	0.00779411	0.00338484	0.00248357	0.00198815	0.001621
0.05125	0.00783343	0.00340361	0.002498	0.00200017	0.0016302
0.051375	0.00787285	0.00342244	0.00251247	0.00201223	0.00163943
0.0515	0.00791235	0.00344132	0.002527	0.00202433	0.00164869
0.051625	0.00795195	0.00346027	0.00254157	0.00203649	0.00165799
0.05175	0.00799163	0.00347927	0.00255619	0.00204868	0.00166731
0.051875	0.00803141	0.00349832	0.00257086	0.00206092	0.00167666
0.052	0.00807127	0.00351743	0.00258557	0.00207321	0.00168605
0.052125	0.00811123	0.0035366	0.00260034	0.00208553	0.00169546
0.05225	0.00815127	0.00355583	0.00261515	0.00209791	0.00170491
0.052375	0.00819141	0.00357511	0.00263001	0.00211033	0.00171439
0.0525	0.00823163	0.00359445	0.00264492	0.00212279	0.00172389
0.052625	0.00827195	0.00361385	0.00265988	0.0021353	0.00173343
0.05275	0.00831235	0.0036333	0.00267489	0.00214785	0.001743
0.052875	0.00835285	0.00365281	0.00268994	0.00216045	0.0017526
0.053	0.00839343	0.00367237	0.00270504	0.00217309	0.00176223
0.053125	0.0084341	0.00369199	0.0027202	0.00218578	0.00177189
0.05325	0.00847486	0.00371167	0.0027354	0.00219851	0.00178158
0.053375	0.00851571	0.00373141	0.00275065	0.00221129	0.0017913
0.0535	0.00855665	0.0037512	0.00276595	0.00222411	0.00180105
0.053625	0.00859768	0.00377105	0.00278129	0.00223698	0.00181084
0.05375	0.00863879	0.00379096	0.00279669	0.00224989	0.00182065
0.053875	0.00868	0.00381092	0.00281213	0.00226285	0.0018305
0.054	0.00872129	0.00383094	0.00282762	0.00227586	0.00184038
0.054125	0.00876267	0.00385101	0.00284317	0.0022889	0.00185028
0.05425	0.00880413	0.00387114	0.00285875	0.002302	0.00186022
0.054375	0.00884569	0.00389133	0.00287439	0.00231514	0.00187019
0.0545	0.00888733	0.00391157	0.00289008	0.00232832	0.00188019
0.054625	0.00892906	0.00393187	0.00290582	0.00234155	0.00189022
0.05475	0.00897088	0.00395223	0.0029216	0.00235483	0.00190029
0.054875	0.00901278	0.00397264	0.00293743	0.00236815	0.00191038
0.055	0.00905477	0.00399311	0.00295332	0.00238151	0.0019205
0.055125	0.00909684	0.00401364	0.00296925	0.00239493	0.00193066
0.05525	0.00913901	0.00403422	0.00298523	0.00240838	0.00194085
0.055375	0.00918126	0.00405486	0.00300125	0.00242189	0.00195107
0.0555	0.00922359	0.00407556	0.00301733	0.00243543	0.00196132
0.055625	0.00926601	0.00409631	0.00303346	0.00244903	0.0019716
0.05575	0.00930852	0.00411711	0.00304963	0.00246267	0.00198191
0.055875	0.00935112	0.00413798	0.00306585	0.00247635	0.00199225
0.056	0.00939379	0.0041589	0.00308212	0.00249008	0.00200263
0.056125	0.00943656	0.00417987	0.00309844	0.00250386	0.00201303
0.05625	0.00947941	0.00420091	0.00311481	0.00251768	0.00202347
0.056375	0.00952234	0.004222	0.00313123	0.00253155	0.00203394
0.0565	0.00956536	0.00424314	0.0031477	0.00254547	0.00204444
0.056625	0.00960847	0.00426434	0.00316421	0.00255943	0.00205497
0.05675	0.00965165	0.0042856	0.00318078	0.00257343	0.00206553
0.056875	0.00969493	0.00430691	0.00319739	0.00258748	0.00207612
0.057	0.00973829	0.00432828	0.00321405	0.00260158	0.00208675
0.057125	0.00978173	0.0043497	0.00323076	0.00261572	0.00209741
0.05725	0.00982525	0.00437118	0.00324752	0.00262991	0.00210809
0.057375	0.00986886	0.00439272	0.00326433	0.00264415	0.00211881
0.0575	0.00991256	0.00441431	0.00328119	0.00265843	0.00212957
0.057625	0.00995633	0.00443596	0.00329809	0.00267276	0.00214035
0.05775	0.0100002	0.00445767	0.00331505	0.00268713	0.00215116
0.057875	0.0100441	0.00447943	0.00333205	0.00270155	0.00216201
0.058	0.0100882	0.00450124	0.0033491	0.00271602	0.00217289
0.058125	0.0101323	0.00452312	0.00336621	0.00273053	0.00218379
0.05825	0.0101765	0.00454504	0.00338336	0.00274509	0.00219474
0.058375	0.0102207	0.00456703	0.00340055	0.00275969	0.00220571
0.0585	0.0102651	0.00458907	0.0034178	0.00277434	0.00221671
0.058625	0.0103095	0.00461116	0.0034351	0.00278904	0.00222775
0.05875	0.0103541	0.00463331	0.00345244	0.00280378	0.00223882
0.058875	0.0103987	0.00465552	0.00346984	0.00281857	0.00224991
0.059	0.0104433	0.00467778	0.00348728	0.0028334	0.00226105
0.059125	0.0104881	0.00470009	0.00350477	0.00284829	0.00227221
0.05925	0.010533	0.00472247	0.00352231	0.00286321	0.0022834
0.059375	0.0105779	0.00474489	0.0035399	0.00287819	0.00229463
0.0595	0.0106229	0.00476738	0.00355754	0.00289321	0.00230589
0.059625	0.010668	0.00478992	0.00357522	0.00290827	0.00231718
0.05975	0.0107132	0.00481251	0.00359296	0.00292339	0.0023285
0.059875	0.0107584	0.00483516	0.00361074	0.00293855	0.00233985
0.06	0.0108037	0.00485786	0.00362857	0.00295375	0.00235124
0.060125	0.0108491	0.00488062	0.00364645	0.002969	0.00236265
0.06025	0.0108946	0.00490344	0.00366438	0.0029843	0.0023741
0.060375	0.0109402	0.00492631	0.00368236	0.00299965	0.00238558
0.0605	0.0109859	0.00494924	0.00370039	0.00301504	0.0023971
0.060625	0.0110316	0.00497222	0.00371847	0.00303047	0.00240864
0.06075	0.0110774	0.00499525	0.00373659	0.00304596	0.00242022
0.060875	0.0111233	0.00501834	0.00375476	0.00306149	0.00243183
0.061	0.0111693	0.00504149	0.00377299	0.00307707	0.00244347
0.061125	0.0112153	0.00506469	0.00379126	0.00309269	0.00245514
0.06125	0.0112614	0.00508795	0.00380958	0.00310836	0.00246685
0.061375	0.0113076	0.00511126	0.00382795	0.00312407	0.00247859
0.0615	0.0113539	0.00513462	0.00384636	0.00313984	0.00249035
0.061625	0.0114003	0.00515804	0.00386483	0.00315565	0.00250216
0.06175	0.0114467	0.00518152	0.00388334	0.0031715	0.00251399
0.061875	0.0114932	0.00520505	0.0039019	0.0031874	0.00252586
0.062	0.0115398	0.00522863	0.00392051	0.00320335	0.00253775
0.062125	0.0115865	0.00525227	0.00393917	0.00321935	0.00254968
0.06225	0.0116332	0.00527597	0.00395788	0.00323539	0.00256165
0.062375	0.0116801	0.00529972	0.00397664	0.00325148	0.00257364
0.0625	0.011727	0.00532352	0.00399544	0.00326761	0.00258567
0.062625	0.0117739	0.00534738	0.0040143	0.0032838	0.00259772
0.06275	0.011821	0.00537129	0.0040332	0.00330002	0.00260982
0.062875	0.0118681	0.00539526	0.00405215	0.0033163	0.00262194
0.063	0.0119153	0.00541928	0.00407115	0.00333262	0.00263409
0.063125	0.0119626	0.00544335	0.0040902	0.00334899	0.00264628
0.06325	0.01201	0.00546748	0.00410929	0.0033654	0.0026585
0.063375	0.0120574	0.00549167	0.00412844	0.00338186	0.00267075
0.0635	0.0121049	0.0055159	0.00414763	0.00339837	0.00268304
0.063625	0.0121525	0.0055402	0.00416687	0.00341492	0.00269536
0.06375	0.0122002	0.00556454	0.00418616	0.00343153	0.00270771
0.063875	0.0122479	0.00558894	0.0042055	0.00344817	0.00272009
0.064	0.0122957	0.0056134	0.00422489	0.00346487	0.0027325
0.064125	0.0123436	0.00563791	0.00424432	0.00348161	0.00274495
0.06425	0.0123916	0.00566247	0.00426381	0.00349839	0.00275743
0.064375	0.0124396	0.00568709	0.00428334	0.00351523	0.00276994
0.0645	0.0124877	0.00571176	0.00430292	0.00353211	0.00278248
0.064625	0.0125359	0.00573648	0.00432254	0.00354903	0.00279506
0.06475	0.0125841	0.00576126	0.00434222	0.00356601	0.00280767
0.064875	0.0126325	0.00578609	0.00436194	0.00358303	0.00282031
0.065	0.0126809	0.00581098	0.00438172	0.00360009	0.00283298
0.065125	0.0127293	0.00583592	0.00440154	0.00361721	0.00284569
0.06525	0.0127779	0.00586091	0.00442141	0.00363437	0.00285843
0.065375	0.0128265	0.00588596	0.00444132	0.00365157	0.0028712
0.0655	0.0128752	0.00591106	0.00446129	0.00366883	0.002884
0.065625	0.0129239	0.00593621	0.0044813	0.00368613	0.00289684
0.06575	0.0129728	0.00596142	0.00450136	0.00370347	0.00290971
0.065875	0.0130217	0.00598668	0.00452147	0.00372086	0.00292261
0.066	0.0130707	0.00601199	0.00454163	0.0037383	0.00293555
0.066125	0.0131197	0.00603736	0.00456183	0.00375579	0.00294851
0.06625	0.0131688	0.00606278	0.00458209	0.00377332	0.00296151
0.066375	0.013218	0.00608826	0.00460239	0.0037909	0.00297454
0.0665	0.0132673	0.00611378	0.00462274	0.00380852	0.00298761
0.066625	0.0133166	0.00613936	0.00464313	0.00382619	0.00300071
0.06675	0.013366	0.00616499	0.00466358	0.00384391	0.00301384
0.066875	0.0134155	0.00619068	0.00468407	0.00386168	0.003027
0.067	0.013465	0.00621642	0.00470461	0.00387949	0.0030402
0.067125	0.0135146	0.00624221	0.0047252	0.00389734	0.00305342
0.06725	0.0135643	0.00626806	0.00474584	0.00391525	0.00306668
0.067375	0.0136141	0.00629395	0.00476652	0.0039332	0.00307998
0.0675	0.0136639	0.0063199	0.00478725	0.00395119	0.0030933
0.067625	0.0137138	0.00634591	0.00480803	0.00396924	0.00310666
0.06775	0.0137638	0.00637196	0.00482886	0.00398733	0.00312006
0.067875	0.0138138	0.00639807	0.00484973	0.00400546	0.00313348
0.068	0.0138639	0.00642423	0.00487065	0.00402364	0.00314694
0.068125	0.0139141	0.00645045	0.00489162	0.00404187	0.00316043
0.06825	0.0139643	0.00647671	0.00491264	0.00406015	0.00317395
0.068375	0.0140146	0.00650303	0.00493371	0.00407847	0.00318751
0.0685	0.014065	0.0065294	0.00495482	0.00409684	0.0032011
0.068625	0.0141154	0.00655582	0.00497598	0.00411525	0.00321472
0.06875	0.0141659	0.0065823	0.00499719	0.00413371	0.00322837
0.068875	0.0142165	0.00660883	0.00501844	0.00415222	0.00324206
0.069	0.0142671	0.00663541	0.00503974	0.00417077	0.00325578
0.069125	0.0143178	0.00666204	0.00506109	0.00418937	0.00326953
0.06925	0.0143686	0.00668872	0.00508249	0.00420801	0.00328332
0.069375	0.0144194	0.00671546	0.00510393	0.0042267	0.00329714
0.0695	0.0144703	0.00674224	0.00512542	0.00424544	0.00331099
0.069625	0.0145213	0.00676908	0.00514696	0.00426422	0.00332487
0.06975	0.0145723	0.00679598	0.00516855	0.00428305	0.00333879
0.069875	0.0146234	0.00682292	0.00519018	0.00430193	0.00335274
0.07	0.0146746	0.00684991	0.00521186	0.00432085	0.00336672
0.070125	0.0147258	0.00687696	0.00523358	0.00433982	0.00338074
0.07025	0.0147771	0.00690406	0.00525536	0.00435883	0.00339479
0.070375	0.0148285	0.00693121	0.00527718	0.00437789	0.00340887
0.0705	0.0148799	0.00695841	0.00529905	0.004397	0.00342299
0.070625	0.0149314	0.00698566	0.00532096	0.00441615	0.00343714
0.07075	0.014983	0.00701297	0.00534292	0.00443535	0.00345132
0.070875	0.0150346	0.00704032	0.00536493	0.00445459	0.00346553
0.071	0.0150863	0.00706773	0.00538699	0.00447388	0.00347978
0.071125	0.015138	0.00709519	0.00540909	0.00449322	0.00349406
0.07125	0.0151898	0.0071227	0.00543124	0.0045126	0.00350837
0.071375	0.0152417	0.00715026	0.00545343	0.00453203	0.00352272
0.0715	0.0152936	0.00717787	0.00547567	0.0045515	0.0035371
0.071625	0.0153456	0.00720553	0.00549796	0.00457102	0.00355151
0.07175	0.0153977	0.00723325	0.0055203	0.00459058	0.00356596
0.071875	0.0154498	0.00726101	0.00554268	0.00461019	0.00358043
0.072	0.015502	0.00728883	0.00556511	0.00462985	0.00359495
0.072125	0.0155543	0.0073167	0.00558758	0.00464955	0.00360949
0.07225	0.0156066	0.00734461	0.00561011	0.0046693	0.00362407
0.072375	0.0156589	0.00737258	0.00563267	0.00468909	0.00363868
0.0725	0.0157114	0.0074006	0.00565529	0.00470893	0.00365332
0.072625	0.0157639	0.00742867	0.00567795	0.00472882	0.003668
0.07275	0.0158164	0.00745679	0.00570066	0.00474875	0.00368271
0.072875	0.015869	0.00748496	0.00572341	0.00476872	0.00369745
0.073	0.0159217	0.00751318	0.00574621	0.00478874	0.00371223
0.073125	0.0159744	0.00754145	0.00576905	0.00480881	0.00372704
0.07325	0.0160272	0.00756977	0.00579195	0.00482892	0.00374188
0.073375	0.0160801	0.00759814	0.00581488	0.00484908	0.00375676
0.0735	0.016133	0.00762657	0.00583787	0.00486928	0.00377167
0.073625	0.016186	0.00765504	0.0058609	0.00488953	0.00378661
0.07375	0.016239	0.00768356	0.00588397	0.00490983	0.00380158
0.073875	0.0162921	0.00771213	0.00590709	0.00493017	0.00381659
0.074	0.0163453	0.00774075	0.00593026	0.00495055	0.00383163
0.074125	0.0163985	0.00776943	0.00595348	0.00497098	0.00384671
0.07425	0.0164517	0.00779815	0.00597674	0.00499146	0.00386182
0.074375	0.0165051	0.00782692	0.00600004	0.00501198	0.00387696
0.0745	0.0165584	0.00785574	0.00602339	0.00503254	0.00389213
0.074625	0.0166119	0.00788461	0.00604679	0.00505315	0.00390734
0.07475	0.0166654	0.00791353	0.00607023	0.00507381	0.00392258
0.074875	0.0167189	0.0079425	0.00609372	0.00509451	0.00393785
0.075	0.0167726	0.00797152	0.00611725	0.00511525	0.00395316
0.075125	0.0168262	0.00800059	0.00614083	0.00513605	0.0039685
0.07525	0.01688	0.00802971	0.00616445	0.00515688	0.00398387
0.075375	0.0169338	0.00805888	0.00618812	0.00517776	0.00399928
0.0755	0.0169876	0.0080881	0.00621184	0.00519869	0.00401472
0.075625	0.0170415	0.00811736	0.0062356	0.00521966	0.00403019
0.07575	0.0170954	0.00814668	0.0062594	0.00524067	0.0040457
0.075875	0.0171495	0.00817604	0.00628325	0.00526173	0.00406124
0.076	0.0172035	0.00820546	0.00630715	0.00528284	0.00407681
0.076125	0.0172576	0.00823492	0.00633109	0.00530399	0.00409242
0.07625	0.0173118	0.00826443	0.00635508	0.00532518	0.00410806
0.076375	0.017366	0.00829399	0.00637911	0.00534642	0.00412373
0.0765	0.0174203	0.0083236	0.00640318	0.0053677	0.00413944
0.076625	0.0174747	0.00835326	0.0064273	0.00538903	0.00415518
0.07675	0.0175291	0.00838297	0.00645147	0.00541041	0.00417095
0.076875	0.0175835	0.00841272	0.00647568	0.00543182	0.00418675
0.077	0.017638	0.00844253	0.00649994	0.00545328	0.00420259
0.077125	0.0176926	0.00847238	0.00652424	0.00547479	0.00421846
0.07725	0.0177472	0.00850228	0.00654858	0.00549634	0.00423437
0.077375	0.0178019	0.00853223	0.00657297	0.00551794	0.00425031
0.0775	0.0178566	0.00856223	0.00659741	0.00553957	0.00426628
0.077625	0.0179113	0.00859228	0.00662188	0.00556126	0.00428228
0.07775	0.0179662	0.00862237	0.00664641	0.00558298	0.00429832
0.077875	0.018021	0.00865251	0.00667098	0.00560476	0.0043144
0.078	0.018076	0.00868271	0.00669559	0.00562657	0.0043305
0.078125	0.0181309	0.00871294	0.00672024	0.00564843	0.00434664
0.07825	0.018186	0.00874323	0.00674494	0.00567034	0.00436281
0.078375	0.0182411	0.00877357	0.00676969	0.00569228	0.00437902
0.0785	0.0182962	0.00880395	0.00679448	0.00571428	0.00439525
0.078625	0.0183514	0.00883438	0.00681931	0.00573631	0.00441152
0.07875	0.0184066	0.00886486	0.00684419	0.00575839	0.00442783
0.078875	0.0184619	0.00889538	0.00686911	0.00578052	0.00444417
0.079	0.0185172	0.00892596	0.00689407	0.00580268	0.00446054
0.079125	0.0185726	0.00895658	0.00691908	0.00582489	0.00447694
0.07925	0.0186281	0.00898725	0.00694414	0.00584715	0.00449338
0.079375	0.0186835	0.00901796	0.00696923	0.00586945	0.00450985
0.0795	0.0187391	0.00904873	0.00699437	0.00589179	0.00452636
0.079625	0.0187947	0.00907954	0.00701956	0.00591418	0.00454289
0.07975	0.0188503	0.0091104	0.00704479	0.00593661	0.00455947
0.079875	0.018906	0.0091413	0.00707006	0.00595908	0.00457607
0.08	0.0189617	0.00917226	0.00709537	0.0059816	0.00459271
0.080125	0.0190175	0.00920326	0.00712073	0.00600416	0.00460938
0.08025	0.0190733	0.0092343	0.00714613	0.00602676	0.00462608
0.080375	0.0191292	0.0092654	0.00717158	0.00604941	0.00464282
0.0805	0.0191852	0.00929654	0.00719707	0.0060721	0.00465959
0.080625	0.0192411	0.00932773	0.0072226	0.00609483	0.0046764
0.08075	0.0192972	0.00935896	0.00724817	0.0061176	0.00469323
0.080875	0.0193532	0.00939024	0.00727379	0.00614042	0.0047101
0.081	0.0194094	0.00942157	0.00729945	0.00616329	0.00472701
0.081125	0.0194655	0.00945294	0.00732516	0.00618619	0.00474395
0.08125	0.0195217	0.00948437	0.00735091	0.00620914	0.00476092
0.081375	0.019578	0.00951583	0.0073767	0.00623213	0.00477792
0.0815	0.0196343	0.00954735	0.00740253	0.00625517	0.00479496
0.081625	0.0196907	0.00957891	0.00742841	0.00627824	0.00481203
0.08175	0.0197471	0.00961052	0.00745433	0.00630136	0.00482913
0.081875	0.0198035	0.00964217	0.00748029	0.00632453	0.00484627
0.082	0.01986	0.00967387	0.00750629	0.00634773	0.00486344
0.082125	0.0199165	0.00970562	0.00753234	0.00637098	0.00488064
0.08225	0.0199731	0.00973741	0.00755843	0.00639427	0.00489788
0.082375	0.0200297	0.00976925	0.00758456	0.0064176	0.00491515
0.0825	0.0200864	0.00980113	0.00761073	0.00644098	0.00493245
0.082625	0.0201431	0.00983306	0.00763695	0.0064644	0.00494979
0.08275	0.0201999	0.00986504	0.00766321	0.00648786	0.00496716
0.082875	0.0202567	0.00989706	0.00768951	0.00651136	0.00498456
0.083	0.0203136	0.00992913	0.00771585	0.00653491	0.005002
0.083125	0.0203705	0.00996124	0.00774224	0.00655849	0.00501947
0.08325	0.0204274	0.0099934	0.00776867	0.00658212	0.00503697
0.083375	0.0204844	0.0100256	0.00779514	0.00660579	0.00505451
0.0835	0.0205414	0.0100579	0.00782165	0.00662951	0.00507208
0.083625	0.0205985	0.0100901	0.0078482	0.00665326	0.00508968
0.08375	0.0206556	0.0101225	0.0078748	0.00667706	0.00510732
0.083875	0.0207127	0.0101549	0.00790143	0.0067009	0.00512499
0.084	0.0207699	0.0101873	0.00792811	0.00672478	0.00514269
0.084125	0.0208272	0.0102198	0.00795483	0.00674871	0.00516043
0.08425	0.0208845	0.0102523	0.00798159	0.00677267	0.00517819
0.084375	0.0209418	0.0102849	0.0080084	0.00679668	0.005196
0.0845	0.0209991	0.0103175	0.00803524	0.00682073	0.00521383
0.084625	0.0210566	0.0103501	0.00806213	0.00684482	0.0052317
0.08475	0.021114	0.0103828	0.00808906	0.00686895	0.0052496
0.084875	0.0211715	0.0104156	0.00811603	0.00689312	0.00526754
0.085	0.021229	0.0104484	0.00814304	0.00691734	0.00528551
0.085125	0.0212866	0.0104812	0.00817009	0.0069416	0.00530351
0.08525	0.0213442	0.0105141	0.00819718	0.00696589	0.00532154
0.085375	0.0214019	0.010547	0.00822431	0.00699023	0.00533961
0.0855	0.0214596	0.01058	0.00825149	0.00701461	0.00535771
0.085625	0.0215173	0.010613	0.0082787	0.00703903	0.00537584
0.08575	0.0215751	0.0106461	0.00830596	0.0070635	0.00539401
0.085875	0.0216329	0.0106792	0.00833326	0.007088	0.00541221
0.086	0.0216907	0.0107123	0.00836059	0.00711255	0.00543045
0.086125	0.0217486	0.0107455	0.00838797	0.00713713	0.00544871
0.08625	0.0218065	0.0107788	0.00841539	0.00716176	0.00546701
0.086375	0.0218645	0.010812	0.00844285	0.00718642	0.00548534
0.0865	0.0219225	0.0108454	0.00847035	0.00721113	0.00550371
0.086625	0.0219806	0.0108787	0.00849789	0.00723588	0.00552211
0.08675	0.0220387	0.0109122	0.00852547	0.00726067	0.00554054
0.086875	0.0220968	0.0109456	0.00855309	0.0072855	0.00555901
0.087	0.0221549	0.0109791	0.00858075	0.00731037	0.00557751
0.087125	0.0222131	0.0110127	0.00860846	0.00733528	0.00559604
0.08725	0.0222714	0.0110463	0.0086362	0.00736024	0.0056146
0.087375	0.0223296	0.0110799	0.00866398	0.00738523	0.0056332
0.0875	0.022388	0.0111136	0.0086918	0.00741026	0.00565183
0.087625	0.0224463	0.0111473	0.00871966	0.00743533	0.0056705
0.08775	0.0225047	0.0111811	0.00874756	0.00746045	0.00568919
0.087875	0.0225631	0.0112149	0.0087755	0.0074856	0.00570792
0.088	0.0226216	0.0112487	0.00880348	0.00751079	0.00572669
0.088125	0.0226801	0.0112826	0.0088315	0.00753602	0.00574548
0.08825	0.0227386	0.0113166	0.00885956	0.0075613	0.00576431
0.088375	0.0227972	0.0113505	0.00888766	0.00758661	0.00578317
0.0885	0.0228558	0.0113846	0.0089158	0.00761196	0.00580207
0.088625	0.0229144	0.0114186	0.00894398	0.00763736	0.005821
0.08875	0.0229731	0.0114527	0.0089722	0.00766279	0.00583996
0.088875	0.0230318	0.0114869	0.00900045	0.00768826	0.00585895
0.089	0.0230905	0.0115211	0.00902875	0.00771377	0.00587798
0.089125	0.0231493	0.0115553	0.00905708	0.00773932	0.00589704
0.08925	0.0232081	0.0115896	0.00908546	0.00776492	0.00591613
0.089375	0.0232669	0.011624	0.00911387	0.00779055	0.00593526
0.0895	0.0233258	0.0116583	0.00914232	0.00781622	0.00595441
0.089625	0.0233847	0.0116927	0.00917081	0.00784192	0.00597361
0.08975	0.0234437	0.0117272	0.00919934	0.00786767	0.00599283
0.089875	0.0235027	0.0117617	0.00922791	0.00789346	0.00601209
0.09	0.0235617	0.0117962	0.00925651	0.00791929	0.00603138
0.090125	0.0236207	0.0118308	0.00928516	0.00794515	0.0060507
0.09025	0.0236798	0.0118654	0.00931384	0.00797106	0.00607006
0.090375	0.0237389	0.0119001	0.00934256	0.007997	0.00608944
0.0905	0.023798	0.0119348	0.00937132	0.00802298	0.00610887
0.090625	0.0238572	0.0119696	0.00940012	0.008049	0.00612832
0.09075	0.0239164	0.0120044	0.00942896	0.00807507	0.00614781
0.090875	0.0239757	0.0120392	0.00945783	0.00810116	0.00616733
0.091	0.0240349	0.0120741	0.00948675	0.0081273	0.00618688
0.091125	0.0240942	0.012109	0.0095157	0.00815348	0.00620647
0.09125	0.0241536	0.012144	0.00954469	0.00817969	0.00622608
0.091375	0.0242129	0.012179	0.00957371	0.00820595	0.00624573
0.0915	0.0242723	0.012214	0.00960278	0.00823224	0.00626542
0.091625	0.0243318	0.0122491	0.00963188	0.00825857	0.00628513
0.09175	0.0243912	0.0122843	0.00966102	0.00828493	0.00630488
0.091875	0.0244507	0.0123194	0.0096902	0.00831134	0.00632467
0.092	0.0245102	0.0123547	0.00971941	0.00833779	0.00634448
0.092125	0.0245698	0.0123899	0.00974867	0.00836427	0.00636433
0.09225	0.0246294	0.0124252	0.00977796	0.00839079	0.00638421
0.092375	0.024689	0.0124606	0.00980728	0.00841735	0.00640412
0.0925	0.0247486	0.0124959	0.00983665	0.00844394	0.00642406
0.092625	0.0248083	0.0125314	0.00986605	0.00847058	0.00644404
0.09275	0.024868	0.0125668	0.00989549	0.00849725	0.00646405
0.092875	0.0249277	0.0126023	0.00992496	0.00852396	0.00648409
0.093	0.0249875	0.0126379	0.00995448	0.00855071	0.00650417
0.093125	0.0250473	0.0126735	0.00998402	0.00857749	0.00652428
0.09325	0.0251071	0.0127091	0.0100136	0.00860431	0.00654442
0.093375	0.0251669	0.0127448	0.0100432	0.00863117	0.00656459
0.0935	0.0252268	0.0127805	0.0100729	0.00865807	0.0065848
0.093625	0.0252867	0.0128163	0.0101026	0.008685	0.00660503
0.09375	0.0253466	0.0128521	0.0101323	0.00871197	0.0066253
0.093875	0.0254066	0.0128879	0.0101621	0.00873898	0.00664561
0.094	0.0254665	0.0129238	0.0101919	0.00876603	0.00666594
0.094125	0.0255265	0.0129597	0.0102217	0.00879311	0.00668631
0.09425	0.0255866	0.0129957	0.0102516	0.00882023	0.00670671
0.094375	0.0256466	0.0130317	0.0102815	0.00884739	0.00672714
0.0945	0.0257067	0.0130677	0.0103115	0.00887458	0.00674761
0.094625	0.0257669	0.0131038	0.0103415	0.00890181	0.0067681
0.09475	0.025827	0.0131399	0.0103715	0.00892908	0.00678863
0.094875	0.0258872	0.0131761	0.0104015	0.00895638	0.0068092
0.095	0.0259474	0.0132123	0.0104316	0.00898372	0.00682979
0.095125	0.0260076	0.0132485	0.0104618	0.0090111	0.00685042
0.09525	0.0260678	0.0132848	0.0104919	0.00903851	0.00687107
0.095375	0.0261281	0.0133211	0.0105221	0.00906596	0.00689177
0.0955	0.0261884	0.0133575	0.0105524	0.00909345	0.00691249
0.095625	0.0262487	0.0133939	0.0105826	0.00912097	0.00693324
0.09575	0.0263091	0.0134303	0.010613	0.00914853	0.00695403
0.095875	0.0263694	0.0134668	0.0106433	0.00917612	0.00697485
0.096	0.0264298	0.0135034	0.0106737	0.00920375	0.0069957
0.096125	0.0264902	0.0135399	0.0107041	0.00923142	0.00701659
0.09625	0.0265507	0.0135765	0.0107345	0.00925912	0.0070375
0.096375	0.0266112	0.0136132	0.010765	0.00928686	0.00705845
0.0965	0.0266716	0.0136499	0.0107955	0.00931463	0.00707943
0.096625	0.0267322	0.0136866	0.0108261	0.00934244	0.00710045
0.09675	0.0267927	0.0137234	0.0108567	0.00937029	0.00712149
0.096875	0.0268533	0.0137602	0.0108873	0.00939817	0.00714257
0.097	0.0269139	0.013797	0.010918	0.00942609	0.00716368
0.097125	0.0269745	0.0138339	0.0109487	0.00945404	0.00718482
0.09725	0.0270351	0.0138708	0.0109794	0.00948203	0.00720599
0.097375	0.0270958	0.0139078	0.0110101	0.00951005	0.00722719
0.0975	0.0271564	0.0139448	0.0110409	0.00953811	0.00724843
0.097625	0.0272171	0.0139819	0.0110718	0.0095662	0.0072697
0.09775	0.0272779	0.0140189	0.0111026	0.00959433	0.007291
0.097875	0.0273386	0.0140561	0.0111335	0.00962249	0.00731233
0.098	0.0273994	0.0140932	0.0111645	0.00965069	0.00733369
0.098125	0.0274602	0.0141304	0.0111954	0.00967892	0.00735509
0.09825	0.027521	0.0141677	0.0112264	0.00970719	0.00737652
0.098375	0.0275818	0.014205	0.0112575	0.00973549	0.00739798
0.0985	0.0276426	0.0142423	0.0112885	0.00976383	0.00741947
0.098625	0.0277035	0.0142796	0.0113196	0.0097922	0.00744099
0.09875	0.0277644	0.014317	0.0113508	0.0098206	0.00746255
0.098875	0.0278253	0.0143545	0.0113819	0.00984904	0.00748413
0.099	0.0278863	0.014392	0.0114131	0.00987752	0.00750575
0.099125	0.0279472	0.0144295	0.0114444	0.00990603	0.0075274
0.09925	0.0280082	0.014467	0.0114756	0.00993457	0.00754908
0.099375	0.0280692	0.0145046	0.0115069	0.00996315	0.0075708
0.0995	0.0281302	0.0145423	0.0115383	0.00999176	0.00759254
0.099625	0.0281912	0.0145799	0.0115696	0.0100204	0.00761432
0.09975	0.0282523	0.0146176	0.011601	0.0100491	0.00763613
0.099875	0.0283134	0.0146554	0.0116325	0.0100778	0.00765797
0.1	0.0283745	0.0146932	0.0116639	0.0101065	0.00767984
0.100125	0.0284356	0.014731	0.0116954	0.0101353	0.00770174
0.10025	0.0284967	0.0147689	0.011727	0.0101641	0.00772367
0.100375	0.0285579	0.0148068	0.0117585	0.010193	0.00774564
0.1005	0.028619	0.0148447	0.0117901	0.0102219	0.00776764
0.100625	0.0286802	0.0148827	0.0118218	0.0102508	0.00778967
0.10075	0.0287414	0.0149207	0.0118534	0.0102797	0.00781173
0.100875	0.0288026	0.0149588	0.0118851	0.0103087	0.00783382
0.101	0.0288639	0.0149969	0.0119169	0.0103377	0.00785594
0.101125	0.0289251	0.015035	0.0119486	0.0103668	0.00787809
0.10125	0.0289864	0.0150732	0.0119804	0.0103959	0.00790028
0.101375	0.0290477	0.0151114	0.0120122	0.010425	0.0079225
0.1015	0.029109	0.0151496	0.0120441	0.0104541	0.00794474
0.101625	0.0291704	0.0151879	0.012076	0.0104833	0.00796702
0.10175	0.0292317	0.0152262	0.0121079	0.0105125	0.00798933
0.101875	0.0292931	0.0152646	0.0121398	0.0105418	0.00801167
0.102	0.0293545	0.015303	0.0121718	0.010571	0.00803405
0.102125	0.0294159	0.0153414	0.0122038	0.0106004	0.00805645
0.10225	0.0294773	0.0153799	0.0122359	0.0106297	0.00807889
0.102375	0.0295387	0.0154184	0.012268	0.0106591	0.00810135
0.1025	0.0296001	0.015457	0.0123001	0.0106885	0.00812385
0.102625	0.0296616	0.0154956	0.0123322	0.0107179	0.00814638
0.10275	0.0297231	0.0155342	0.0123644	0.0107474	0.00816894
0.102875	0.0297846	0.0155728	0.0123966	0.0107769	0.00819153
0.103	0.0298461	0.0156115	0.0124288	0.0108064	0.00821415
0.103125	0.0299076	0.0156503	0.0124611	0.010836	0.0082368
0.10325	0.0299691	0.0156891	0.0124934	0.0108656	0.00825948
0.103375	0.0300307	0.0157279	0.0125257	0.0108952	0.0082822
0.1035	0.0300923	0.0157667	0.0125581	0.0109249	0.00830494
0.103625	0.0301539	0.0158056	0.0125905	0.0109546	0.00832772
0.10375	0.0302154	0.0158445	0.0126229	0.0109843	0.00835052
0.103875	0.0302771	0.0158835	0.0126553	0.0110141	0.00837336
0.104	0.0303387	0.0159225	0.0126878	0.0110439	0.00839623
0.104125	0.0304003	0.0159615	0.0127203	0.0110737	0.00841913
0.10425	0.030462	0.0160006	0.0127529	0.0111036	0.00844206
0.104375	0.0305237	0.0160397	0.0127854	0.0111335	0.00846502
0.1045	0.0305853	0.0160789	0.012818	0.0111634	0.00848801
0.104625	0.030647	0.0161181	0.0128507	0.0111933	0.00851103
0.10475	0.0307087	0.0161573	0.0128833	0.0112233	0.00853408
0.104875	0.0307705	0.0161965	0.012916	0.0112533	0.00855716
0.105	0.0308322	0.0162358	0.0129487	0.0112834	0.00858028
0.105125	0.030894	0.0162752	0.0129815	0.0113134	0.00860342
0.10525	0.0309557	0.0163145	0.0130143	0.0113435	0.0086266
0.105375	0.0310175	0.0163539	0.0130471	0.0113737	0.0086498
0.1055	0.0310793	0.0163934	0.0130799	0.0114038	0.00867304
0.105625	0.0311411	0.0164329	0.0131128	0.011434	0.0086963
0.10575	0.0312029	0.0164724	0.0131457	0.0114642	0.0087196
0.105875	0.0312647	0.0165119	0.0131786	0.0114945	0.00874293
0.106	0.0313265	0.0165515	0.0132116	0.0115248	0.00876628
0.106125	0.0313884	0.0165911	0.0132446	0.0115551	0.00878967
0.10625	0.0314503	0.0166308	0.0132776	0.0115855	0.00881309
0.106375	0.0315121	0.0166705	0.0133106	0.0116158	0.00883654
0.1065	0.031574	0.0167102	0.0133437	0.0116462	0.00886001
0.106625	0.0316359	0.01675	0.0133768	0.0116767	0.00888352
0.10675	0.0316978	0.0167898	0.0134099	0.0117071	0.00890706
0.106875	0.0317597	0.0168297	0.0134431	0.0117376	0.00893063
0.107	0.0318216	0.0168695	0.0134763	0.0117682	0.00895423
0.107125	0.0318836	0.0169095	0.0135095	0.0117987	0.00897786
0.10725	0.0319455	0.0169494	0.0135427	0.0118293	0.00900152
0.107375	0.0320075	0.0169894	0.013576	0.0118599	0.00902521
0.1075	0.0320695	0.0170294	0.0136093	0.0118906	0.00904893
0.107625	0.0321314	0.0170695	0.0136427	0.0119212	0.00907268
0.10775	0.0321934	0.0171096	0.013676	0.0119519	0.00909645
0.107875	0.0322554	0.0171497	0.0137094	0.0119827	0.00912026
0.108	0.0323174	0.0171899	0.0137428	0.0120134	0.0091441
0.108125	0.0323794	0.0172301	0.0137763	0.0120442	0.00916797
0.10825	0.0324415	0.0172703	0.0138097	0.012075	0.00919187
0.108375	0.0325035	0.0173106	0.0138432	0.0121059	0.0092158
0.1085	0.0325656	0.0173509	0.0138768	0.0121368	0.00923976
0.108625	0.0326276	0.0173912	0.0139103	0.0121677	0.00926375
0.10875	0.0326897	0.0174316	0.0139439	0.0121986	0.00928777
0.108875	0.0327518	0.017472	0.0139775	0.0122296	0.00931181
0.109	0.0328138	0.0175125	0.0140112	0.0122606	0.00933589
0.109125	0.0328759	0.017553	0.0140448	0.0122916	0.00936
0.10925	0.032938	0.0175935	0.0140785	0.0123226	0.00938414
0.109375	0.0330001	0.017634	0.0141122	0.0123537	0.0094083
0.1095	0.0330622	0.0176746	0.014146	0.0123848	0.0094325
0.109625	0.0331244	0.0177153	0.0141798	0.012416	0.00945672
0.10975	0.0331865	0.0177559	0.0142136	0.0124471	0.00948098
0.109875	0.0332486	0.0177966	0.0142474	0.0124783	0.00950526
0.11	0.0333108	0.0178374	0.0142812	0.0125095	0.00952958
0.110125	0.0333729	0.0178781	0.0143151	0.0125408	0.00955392
0.11025	0.0334351	0.0179189	0.014349	0.0125721	0.0095783
0.110375	0.0334973	0.0179598	0.014383	0.0126034	0.0096027
0.1105	0.0335594	0.0180006	0.0144169	0.0126347	0.00962713
0.110625	0.0336216	0.0180415	0.0144509	0.012666	0.00965159
0.11075	0.0336838	0.0180825	0.0144849	0.0126974	0.00967608
0.110875	0.033746	0.0181235	0.014519	0.0127288	0.0097006
0.111	0.0338082	0.0181645	0.014553	0.0127603	0.00972515
0.111125	0.0338704	0.0182055	0.0145871	0.0127917	0.00974973
0.11125	0.0339326	0.0182466	0.0146213	0.0128232	0.00977434
0.111375	0.0339949	0.0182877	0.0146554	0.0128548	0.00979897
0.1115	0.0340571	0.0183289	0.0146896	0.0128863	0.00982364
0.111625	0.0341193	0.0183701	0.0147238	0.0129179	0.00984833
0.11175	0.0341816	0.0184113	0.014758	0.0129495	0.00987306
0.111875	0.0342438	0.0184525	0.0147922	0.0129811	0.00989781
0.112	0.0343061	0.0184938	0.0148265	0.0130128	0.00992259
0.112125	0.0343683	0.0185351	0.0148608	0.0130445	0.0099474
0.11225	0.0344306	0.0185765	0.0148951	0.0130762	0.00997224
0.112375	0.0344928	0.0186179	0.0149295	0.0131079	0.00999711
0.1125	0.0345551	0.0186593	0.0149639	0.0131397	0.010022
0.112625	0.0346174	0.0187008	0.0149983	0.0131714	0.0100469
0.11275	0.0346797	0.0187423	0.0150327	0.0132033	0.0100719
0.112875	0.034742	0.0187838	0.0150672	0.0132351	0.0100969
0.113	0.0348043	0.0188254	0.0151016	0.013267	0.0101219
0.113125	0.0348665	0.018867	0.0151361	0.0132989	0.0101469
0.11325	0.0349289	0.0189086	0.0151707	0.0133308	0.010172
0.113375	0.0349912	0.0189503	0.0152052	0.0133627	0.0101971
0.1135	0.0350535	0.018992	0.0152398	0.0133947	0.0102222
0.113625	0.0351158	0.0190337	0.0152744	0.0134267	0.0102474
0.11375	0.0351781	0.0190755	0.015309	0.0134587	0.0102726
0.113875	0.0352404	0.0191173	0.0153437	0.0134908	0.0102978
0.114	0.0353027	0.0191591	0.0153784	0.0135228	0.010323
0.114125	0.0353651	0.019201	0.0154131	0.0135549	0.0103483
0.11425	0.0354274	0.0192429	0.0154478	0.0135871	0.0103736
0.114375	0.0354897	0.0192848	0.0154825	0.0136192	0.0103989
0.1145	0.0355521	0.0193268	0.0155173	0.0136514	0.0104243
0.114625	0.0356144	0.0193688	0.0155521	0.0136836	0.0104497
0.11475	0.0356768	0.0194108	0.0155869	0.0137158	0.0104751
0.114875	0.0357391	0.0194529	0.0156218	0.0137481	0.0105005
0.115	0.0358015	0.019495	0.0156566	0.0137803	0.010526
0.115125	0.0358638	0.0195371	0.0156915	0.0138126	0.0105515
0.11525	0.0359262	0.0195793	0.0157264	0.013845	0.010577
0.115375	0.0359885	0.0196215	0.0157614	0.0138773	0.0106026
0.1155	0.0360509	0.0196637	0.0157963	0.0139097	0.0106281
0.115625	0.0361133	0.019706	0.0158313	0.0139421	0.0106538
0.11575	0.0361756	0.0197483	0.0158663	0.0139745	0.0106794
0.115875	0.036238	0.0197906	0.0159014	0.014007	0.0107051
0.116	0.0363004	0.019833	0.0159364	0.0140394	0.0107308
0.116125	0.0363627	0.0198754	0.0159715	0.0140719	0.0107565
0.11625	0.0364251	0.0199178	0.0160066	0.0141044	0.0107822
0.116375	0.0364875	0.0199603	0.0160417	0.014137	0.010808
0.1165	0.0365499	0.0200028	0.0160769	0.0141696	0.0108338
0.116625	0.0366123	0.0200453	0.016112	0.0142021	0.0108596
0.11675	0.0366746	0.0200879	0.0161472	0.0142348	0.0108855
0.116875	0.036737	0.0201305	0.0161825	0.0142674	0.0109114
0.117	0.0367994	0.0201732	0.0162177	0.0143001	0.0109373
0.117125	0.0368618	0.0202158	0.016253	0.0143328	0.0109633
0.11725	0.0369242	0.0202585	0.0162882	0.0143655	0.0109892
0.117375	0.0369866	0.0203012	0.0163236	0.0143982	0.0110152
0.1175	0.0370489	0.020344	0.0163589	0.014431	0.0110413
0.117625	0.0371113	0.0203868	0.0163942	0.0144637	0.0110673
0.11775	0.0371737	0.0204296	0.0164296	0.0144965	0.0110934
0.117875	0.0372361	0.0204725	0.016465	0.0145294	0.0111195
0.118	0.0372985	0.0205154	0.0165004	0.0145622	0.0111457
0.118125	0.0373609	0.0205583	0.0165359	0.0145951	0.0111718
0.11825	0.0374233	0.0206013	0.0165713	0.014628	0.011198
0.118375	0.0374857	0.0206443	0.0166068	0.0146609	0.0112242
0.1185	0.0375481	0.0206873	0.0166423	0.0146939	0.0112505
0.118625	0.0376105	0.0207304	0.0166778	0.0147268	0.0112768
0.11875	0.0376728	0.0207734	0.0167134	0.0147598	0.0113031
0.118875	0.0377352	0.0208166	0.016749	0.0147928	0.0113294
0.119	0.0377976	0.0208597	0.0167846	0.0148259	0.0113558
0.119125	0.03786	0.0209029	0.0168202	0.0148589	0.0113821
0.11925	0.0379224	0.0209461	0.0168558	0.014892	0.0114086
0.119375	0.0379848	0.0209894	0.0168915	0.0149251	0.011435
0.1195	0.0380472	0.0210326	0.0169271	0.0149582	0.0114615
0.119625	0.0381096	0.021076	0.0169628	0.0149914	0.011488
0.11975	0.0381719	0.0211193	0.0169986	0.0150245	0.0115145
0.119875	0.0382343	0.0211627	0.0170343	0.0150577	0.011541
0.12	0.0382967	0.0212061	0.0170701	0.0150909	0.0115676
0.120125	0.0383591	0.0212495	0.0171058	0.0151242	0.0115942
0.12025	0.0384215	0.021293	0.0171416	0.0151574	0.0116208
0.120375	0.0384839	0.0213365	0.0171775	0.0151907	0.0116475
0.1205	0.0385462	0.02138	0.0172133	0.015224	0.0116742
0.120625	0.0386086	0.0214236	0.0172492	0.0152573	0.0117009
0.12075	0.038671	0.0214672	0.0172851	0.0152907	0.0117276
0.120875	0.0387334	0.0215108	0.017321	0.015324	0.0117544
0.121	0.0387957	0.0215545	0.0173569	0.0153574	0.0117812
0.121125	0.0388581	0.0215982	0.0173928	0.0153908	0.011808
0.12125	0.0389205	0.0216419	0.0174288	0.0154242	0.0118348
0.121375	0.0389828	0.0216857	0.0174648	0.0154577	0.0118617
0.1215	0.0390452	0.0217295	0.0175008	0.0154912	0.0118886
0.121625	0.0391076	0.0217733	0.0175368	0.0155246	0.0119155
0.12175	0.0391699	0.0218171	0.0175729	0.0155582	0.0119425
0.121875	0.0392323	0.021861	0.0176089	0.0155917	0.0119695
0.122	0.0392946	0.0219049	0.017645	0.0156252	0.0119965
0.122125	0.039357	0.0219489	0.0176811	0.0156588	0.0120235
0.12225	0.0394193	0.0219928	0.0177173	0.0156924	0.0120505
0.122375	0.0394817	0.0220369	0.0177534	0.015726	0.0120776
0.1225	0.039544	0.0220809	0.0177896	0.0157597	0.0121047
0.122625	0.0396064	0.022125	0.0178257	0.0157933	0.0121319
0.12275	0.0396687	0.0221691	0.0178619	0.015827	0.012159
0.122875	0.039731	0.0222132	0.0178982	0.0158607	0.0121862
0.123	0.0397934	0.0222573	0.0179344	0.0158944	0.0122134
0.123125	0.0398557	0.0223015	0.0179707	0.0159281	0.0122407
0.12325	0.039918	0.0223458	0.018007	0.0159619	0.0122679
0.123375	0.0399804	0.02239	0.0180433	0.0159957	0.0122952
0.1235	0.0400427	0.0224343	0.0180796	0.0160295	0.0123225
0.123625	0.040105	0.0224786	0.0181159	0.0160633	0.0123499
0.12375	0.0401673	0.022523	0.0181523	0.0160971	0.0123773
0.123875	0.0402296	0.0225673	0.0181886	0.016131	0.0124047
0.124	0.0402919	0.0226117	0.018225	0.0161649	0.0124321
0.124125	0.0403542	0.0226562	0.0182614	0.0161987	0.0124595
0.12425	0.0404165	0.0227006	0.0182979	0.0162327	0.012487
0.124375	0.0404788	0.0227451	0.0183343	0.0162666	0.0125145
0.1245	0.0405411	0.0227897	0.0183708	0.0163005	0.012542
0.124625	0.0406034	0.0228342	0.0184073	0.0163345	0.0125696
0.12475	0.0406657	0.0228788	0.0184438	0.0163685	0.0125972
0.124875	0.040728	0.0229234	0.0184803	0.0164025	0.0126248
0.125	0.0407902	0.0229681	0.0185168	0.0164366	0.0126524
0.125125	0.0408525	0.0230127	0.0185534	0.0164706	0.01268
0.12525	0.0409148	0.0230575	0.01859	0.0165047	0.0127077
0.125375	0.040977	0.0231022	0.0186265	0.0165388	0.0127354
0.1255	0.0410393	0.023147	0.0186632	0.0165729	0.0127632
0.125625	0.0411015	0.0231918	0.0186998	0.016607	0.0127909
0.12575	0.0411638	0.0232366	0.0187364	0.0166411	0.0128187
0.125875	0.041226	0.0232814	0.0187731	0.0166753	0.0128465
0.126	0.0412883	0.0233263	0.0188098	0.0167095	0.0128743
0.126125	0.0413505	0.0233712	0.0188465	0.0167437	0.0129022
0.12625	0.0414127	0.0234162	0.0188832	0.0167779	0.0129301
0.126375	0.0414749	0.0234612	0.0189199	0.0168121	0.012958
0.1265	0.0415372	0.0235062	0.0189567	0.0168464	0.0129859
0.126625	0.0415994	0.0235512	0.0189934	0.0168806	0.0130139
0.12675	0.0416616	0.0235963	0.0190302	0.0169149	0.0130419
0.126875	0.0417238	0.0236414	0.019067	0.0169492	0.0130699
0.127	0.041786	0.0236865	0.0191038	0.0169836	0.0130979
0.127125	0.0418482	0.0237316	0.0191407	0.0170179	0.013126
0.12725	0.0419104	0.0237768	0.0191775	0.0170523	0.0131541
0.127375	0.0419725	0.023822	0.0192144	0.0170866	0.0131822
0.1275	0.0420347	0.0238673	0.0192513	0.017121	0.0132103
0.127625	0.0420969	0.0239125	0.0192882	0.0171555	0.0132385
0.12775	0.0421591	0.0239578	0.0193251	0.0171899	0.0132666
0.127875	0.0422212	0.0240032	0.019362	0.0172243	0.0132949
0.128	0.0422834	0.0240485	0.019399	0.0172588	0.0133231
0.128125	0.0423455	0.0240939	0.0194359	0.0172933	0.0133513
0.12825	0.0424077	0.0241393	0.0194729	0.0173278	0.0133796
0.128375	0.0424698	0.0241848	0.0195099	0.0173623	0.0134079
0.1285	0.0425319	0.0242302	0.0195469	0.0173968	0.0134363
0.128625	0.0425941	0.0242757	0.019584	0.0174314	0.0134646
0.12875	0.0426562	0.0243213	0.019621	0.017466	0.013493
0.128875	0.0427183	0.0243668	0.0196581	0.0175005	0.0135214
0.129	0.0427804	0.0244124	0.0196952	0.0175351	0.0135499
0.129125	0.0428425	0.024458	0.0197323	0.0175698	0.0135783
0.12925	0.0429046	0.0245037	0.0197694	0.0176044	0.0136068
0.129375	0.0429667	0.0245493	0.0198065	0.0176391	0.0136353
0.1295	0.0430288	0.024595	0.0198436	0.0176737	0.0136638
0.129625	0.0430908	0.0246408	0.0198808	0.0177084	0.0136924
0.12975	0.0431529	0.0246865	0.019918	0.0177431	0.013721
0.129875	0.043215	0.0247323	0.0199552	0.0177778	0.0137496
0.13	0.043277	0.0247781	0.0199924	0.0178126	0.0137782
0.130125	0.0433391	0.024824	0.0200296	0.0178473	0.0138068
0.13025	0.0434011	0.0248698	0.0200668	0.0178821	0.0138355
0.130375	0.0434631	0.0249157	0.0201041	0.0179169	0.0138642
0.1305	0.0435252	0.0249617	0.0201413	0.0179517	0.0138929
0.130625	0.0435872	0.0250076	0.0201786	0.0179865	0.0139217
0.13075	0.0436492	0.0250536	0.0202159	0.0180213	0.0139504
0.130875	0.0437112	0.0250996	0.0202532	0.0180562	0.0139792
0.131	0.0437732	0.0251456	0.0202905	0.018091	0.0140081
0.131125	0.0438352	0.0251917	0.0203279	0.0181259	0.0140369
0.13125	0.0438972	0.0252378	0.0203652	0.0181608	0.0140658
0.131375	0.0439592	0.0252839	0.0204026	0.0181957	0.0140947
0.1315	0.0440211	0.0253301	0.02044	0.0182306	0.0141236
0.131625	0.0440831	0.0253763	0.0204774	0.0182656	0.0141525
0.13175	0.0441451	0.0254225	0.0205148	0.0183005	0.0141815
0.131875	0.044207	0.0254687	0.0205522	0.0183355	0.0142105
0.132	0.0442689	0.0255149	0.0205897	0.0183705	0.0142395
0.132125	0.0443309	0.0255612	0.0206271	0.0184055	0.0142685
0.13225	0.0443928	0.0256075	0.0206646	0.0184405	0.0142976
0.132375	0.0444547	0.0256539	0.0207021	0.0184756	0.0143266
0.1325	0.0445166	0.0257003	0.0207396	0.0185106	0.0143557
0.132625	0.0445785	0.0257466	0.0207771	0.0185457	0.0143849
0.13275	0.0446404	0.0257931	0.0208146	0.0185807	0.014414
0.132875	0.0447023	0.0258395	0.0208522	0.0186158	0.0144432
0.133	0.0447642	0.025886	0.0208897	0.0186509	0.0144724
0.133125	0.0448261	0.0259325	0.0209273	0.0186861	0.0145016
0.13325	0.0448879	0.025979	0.0209649	0.0187212	0.0145309
0.133375	0.0449498	0.0260256	0.0210025	0.0187564	0.0145601
0.1335	0.0450117	0.0260722	0.0210401	0.0187915	0.0145894
0.133625	0.0450735	0.0261188	0.0210777	0.0188267	0.0146187
0.13375	0.0451353	0.0261654	0.0211154	0.0188619	0.0146481
0.133875	0.0451972	0.0262121	0.021153	0.0188971	0.0146774
0.134	0.045259	0.0262588	0.0211907	0.0189323	0.0147068
0.134125	0.0453208	0.0263055	0.0212283	0.0189676	0.0147362
0.13425	0.0453826	0.0263522	0.021266	0.0190028	0.0147656
0.134375	0.0454444	0.026399	0.0213037	0.0190381	0.0147951
0.1345	0.0455062	0.0264458	0.0213415	0.0190734	0.0148246
0.134625	0.0455679	0.0264926	0.0213792	0.0191087	0.0148541
0.13475	0.0456297	0.0265395	0.0214169	0.019144	0.0148836
0.134875	0.0456915	0.0265863	0.0214547	0.0191793	0.0149131
0.135	0.0457532	0.0266332	0.0214925	0.0192146	0.0149427
0.135125	0.045815	0.0266802	0.0215302	0.01925	0.0149723
0.13525	0.0458767	0.0267271	0.021568	0.0192853	0.0150019
0.135375	0.0459384	0.0267741	0.0216059	0.0193207	0.0150315
0.1355	0.0460001	0.0268211	0.0216437	0.0193561	0.0150612
0.135625	0.0460618	0.0268681	0.0216815	0.0193915	0.0150909
0.13575	0.0461235	0.0269152	0.0217194	0.0194269	0.0151206
0.135875	0.0461852	0.0269623	0.0217572	0.0194624	0.0151503
0.136	0.0462469	0.0270094	0.0217951	0.0194978	0.01518
0.136125	0.0463086	0.0270565	0.021833	0.0195333	0.0152098
0.13625	0.0463702	0.0271037	0.0218709	0.0195687	0.0152396
0.136375	0.0464319	0.0271509	0.0219088	0.0196042	0.0152694
0.1365	0.0464935	0.0271981	0.0219467	0.0196397	0.0152992
0.136625	0.0465552	0.0272453	0.0219846	0.0196752	0.0153291
0.13675	0.0466168	0.0272926	0.0220226	0.0197107	0.015359
0.136875	0.0466784	0.0273399	0.0220605	0.0197463	0.0153889
0.137	0.04674	0.0273872	0.0220985	0.0197818	0.0154188
0.137125	0.0468016	0.0274345	0.0221365	0.0198174	0.0154488
0.13725	0.0468632	0.0274819	0.0221745	0.019853	0.0154787
0.137375	0.0469248	0.0275293	0.0222125	0.0198885	0.0155087
0.1375	0.0469864	0.0275767	0.0222505	0.0199241	0.0155387
0.137625	0.0470479	0.0276241	0.0222885	0.0199597	0.0155688
0.13775	0.0471095	0.0276716	0.0223266	0.0199954	0.0155988
0.137875	0.047171	0.0277191	0.0223646	0.020031	0.0156289
0.138	0.0472326	0.0277666	0.0224027	0.0200667	0.015659
0.138125	0.0472941	0.0278141	0.0224408	0.0201023	0.0156891
0.13825	0.0473556	0.0278617	0.0224789	0.020138	0.0157193
0.138375	0.0474171	0.0279093	0.022517	0.0201737	0.0157494
0.1385	0.0474786	0.0279569	0.0225551	0.0202094	0.0157796
0.138625	0.0475401	0.0280045	0.0225932	0.0202451	0.0158098
0.13875	0.0476016	0.0280522	0.0226313	0.0202808	0.0158401
0.138875	0.0476631	0.0280998	0.0226695	0.0203165	0.0158703
0.139	0.0477245	0.0281476	0.0227076	0.0203523	0.0159006
0.139125	0.047786	0.0281953	0.0227458	0.020388	0.0159309
0.13925	0.0478474	0.028243	0.022784	0.0204238	0.0159612
0.139375	0.0479088	0.0282908	0.0228222	0.0204596	0.0159916
0.1395	0.0479703	0.0283386	0.0228604	0.0204954	0.0160219
0.139625	0.0480317	0.0283865	0.0228986	0.0205312	0.0160523
0.13975	0.0480931	0.0284343	0.0229368	0.020567	0.0160827
0.139875	0.0481545	0.0284822	0.0229751	0.0206028	0.0161131
0.14	0.0482158	0.0285301	0.0230133	0.0206387	0.0161436
0.140125	0.0482772	0.028578	0.0230516	0.0206745	0.016174
0.14025	0.0483386	0.028626	0.0230898	0.0207104	0.0162045
0.140375	0.0483999	0.0286739	0.0231281	0.0207463	0.016235
0.1405	0.0484613	0.0287219	0.0231664	0.0207822	0.0162656
0.140625	0.0485226	0.0287699	0.0232047	0.020818	0.0162961
0.14075	0.0485839	0.028818	0.023243	0.020854	0.0163267
0.140875	0.0486452	0.028866	0.0232813	0.0208899	0.0163573
0.141	0.0487065	0.0289141	0.0233197	0.0209258	0.0163879
0.141125	0.0487678	0.0289622	0.023358	0.0209617	0.0164185
0.14125	0.0488291	0.0290104	0.0233964	0.0209977	0.0164492
0.141375	0.0488903	0.0290585	0.0234347	0.0210337	0.0164799
0.1415	0.0489516	0.0291067	0.0234731	0.0210696	0.0165106
0.141625	0.0490129	0.0291549	0.0235115	0.0211056	0.0165413
0.14175	0.0490741	0.0292031	0.0235499	0.0211416	0.016572
0.141875	0.0491353	0.0292514	0.0235883	0.0211776	0.0166028
0.142	0.0491965	0.0292997	0.0236267	0.0212136	0.0166335
0.142125	0.0492577	0.029348	0.0236651	0.0212497	0.0166643
0.14225	0.0493189	0.0293963	0.0237036	0.0212857	0.0166952
0.142375	0.0493801	0.0294446	0.023742	0.0213217	0.016726
0.1425	0.0494413	0.029493	0.0237805	0.0213578	0.0167569
0.142625	0.0495025	0.0295414	0.0238189	0.0213939	0.0167878
0.14275	0.0495636	0.0295898	0.0238574	0.02143	0.0168187
0.142875	0.0496247	0.0296382	0.0238959	0.021466	0.0168496
0.143	0.0496859	0.0296866	0.0239344	0.0215021	0.0168805
0.143125	0.049747	0.0297351	0.0239729	0.0215383	0.0169115
0.14325	0.0498081	0.0297836	0.0240114	0.0215744	0.0169425
0.143375	0.0498692	0.0298321	0.0240499	0.0216105	0.0169735
0.1435	0.0499303	0.0298807	0.0240885	0.0216466	0.0170045
0.143625	0.0499914	0.0299292	0.024127	0.0216828	0.0170355
0.14375	0.0500524	0.0299778	0.0241656	0.021719	0.0170666
0.143875	0.0501135	0.0300264	0.0242041	0.0217551	0.0170977
0.144	0.0501745	0.030075	0.0242427	0.0217913	0.0171288
0.144125	0.0502356	0.0301237	0.0242813	0.0218275	0.0171599
0.14425	0.0502966	0.0301724	0.0243199	0.0218637	0.0171911
0.144375	0.0503576	0.0302211	0.0243585	0.0218999	0.0172222
0.1445	0.0504186	0.0302698	0.0243971	0.0219361	0.0172534
0.144625	0.0504796	0.0303185	0.0244357	0.0219724	0.0172846
0.14475	0.0505406	0.0303673	0.0244743	0.0220086	0.0173158
0.144875	0.0506015	0.030416	0.024513	0.0220448	0.0173471
0.145	0.0506625	0.0304648	0.0245516	0.0220811	0.0173783
0.145125	0.0507234	0.0305136	0.0245903	0.0221174	0.0174096
0.14525	0.0507844	0.0305625	0.0246289	0.0221536	0.0174409
0.145375	0.0508453	0.0306113	0.0246676	0.0221899	0.0174723
0.1455	0.0509062	0.0306602	0.0247063	0.0222262	0.0175036
0.145625	0.0509671	0.0307091	0.024745	0.0222625	0.017535
0.14575	0.051028	0.0307581	0.0247837	0.0222988	0.0175663
0.145875	0.0510889	0.030807	0.0248224	0.0223352	0.0175977
0.146	0.0511497	0.030856	0.0248611	0.0223715	0.0176292
0.146125	0.0512106	0.0309049	0.0248999	0.0224078	0.0176606
0.14625	0.0512714	0.030954	0.0249386	0.0224442	0.0176921
0.146375	0.0513323	0.031003	0.0249773	0.0224805	0.0177235
0.1465	0.0513931	0.031052	0.0250161	0.0225169	0.017755
0.146625	0.0514539	0.0311011	0.0250549	0.0225533	0.0177865
0.14675	0.0515147	0.0311502	0.0250936	0.0225897	0.0178181
0.146875	0.0515755	0.0311993	0.0251324	0.0226261	0.0178496
0.147	0.0516362	0.0312484	0.0251712	0.0226625	0.0178812
0.147125	0.051697	0.0312976	0.02521	0.0226989	0.0179128
0.14725	0.0517578	0.0313467	0.0252488	0.0227353	0.0179444
0.147375	0.0518185	0.0313959	0.0252876	0.0227717	0.017976
0.1475	0.0518792	0.0314451	0.0253264	0.0228082	0.0180077
0.147625	0.0519399	0.0314943	0.0253653	0.0228446	0.0180394
0.14775	0.0520006	0.0315436	0.0254041	0.0228811	0.018071
0.147875	0.0520613	0.0315929	0.025443	0.0229175	0.0181027
0.148	0.052122	0.0316421	0.0254818	0.022954	0.0181345
0.148125	0.0521827	0.0316914	0.0255207	0.0229905	0.0181662
0.14825	0.0522433	0.0317408	0.0255596	0.023027	0.018198
0.148375	0.052304	0.0317901	0.0255984	0.0230635	0.0182298
0.1485	0.0523646	0.0318395	0.0256373	0.0231	0.0182616
0.148625	0.0524253	0.0318888	0.0256762	0.0231365	0.0182934
0.14875	0.0524859	0.0319382	0.0257151	0.023173	0.0183252
0.148875	0.0525465	0.0319877	0.025754	0.0232095	0.0183571
0.149	0.052607	0.0320371	0.025793	0.0232461	0.0183889
0.149125	0.0526676	0.0320866	0.0258319	0.0232826	0.0184208
0.14925	0.0527282	0.032136	0.0258708	0.0233192	0.0184527
0.149375	0.0527887	0.0321855	0.0259098	0.0233557	0.0184847
0.1495	0.0528493	0.032235	0.0259487	0.0233923	0.0185166
0.149625	0.0529098	0.0322846	0.0259877	0.0234289	0.0185486
0.14975	0.0529703	0.0323341	0.0260267	0.0234655	0.0185806
0.149875	0.0530308	0.0323837	0.0260656	0.023502	0.0186126
0.15	0.0530913	0.0324333	0.0261046	0.0235386	0.0186446
0.150125	0.0531518	0.0324829	0.0261436	0.0235753	0.0186766
0.15025	0.0532123	0.0325325	0.0261826	0.0236119	0.0187087
0.150375	0.0532727	0.0325821	0.0262216	0.0236485	0.0187407
0.1505	0.0533332	0.0326318	0.0262606	0.0236851	0.0187728
0.150625	0.0533936	0.0326815	0.0262997	0.0237218	0.0188049
0.15075	0.053454	0.0327312	0.0263387	0.0237584	0.0188371
0.150875	0.0535144	0.0327809	0.0263777	0.023795	0.0188692
0.151	0.0535748	0.0328306	0.0264168	0.0238317	0.0189014
0.151125	0.0536352	0.0328803	0.0264558	0.0238684	0.0189336
0.15125	0.0536956	0.0329301	0.0264949	0.023905	0.0189658
0.151375	0.0537559	0.0329799	0.026534	0.0239417	0.018998
0.1515	0.0538163	0.0330297	0.026573	0.0239784	0.0190302
0.151625	0.0538766	0.0330795	0.0266121	0.0240151	0.0190625
0.15175	0.0539369	0.0331293	0.0266512	0.0240518	0.0190947
0.151875	0.0539973	0.0331792	0.0266903	0.0240885	0.019127
0.152	0.0540575	0.0332291	0.0267294	0.0241252	0.0191593
0.152125	0.0541178	0.0332789	0.0267685	0.024162	0.0191916
0.15225	0.0541781	0.0333288	0.0268076	0.0241987	0.019224
0.152375	0.0542384	0.0333788	0.0268468	0.0242354	0.0192563
0.1525	0.0542986	0.0334287	0.0268859	0.0242722	0.0192887
0.152625	0.0543589	0.0334787	0.026925	0.0243089	0.0193211
0.15275	0.0544191	0.0335286	0.0269642	0.0243457	0.0193535
0.152875	0.0544793	0.0335786	0.0270034	0.0243824	0.0193859
0.153	0.0545395	0.0336286	0.0270425	0.0244192	0.0194184
0.153125	0.0545997	0.0336786	0.0270817	0.024456	0.0194508
0.15325	0.0546599	0.0337287	0.0271209	0.0244928	0.0194833
0.153375	0.05472	0.0337787	0.02716	0.0245296	0.0195158
0.1535	0.0547802	0.0338288	0.0271992	0.0245664	0.0195483
0.153625	0.0548403	0.0338789	0.0272384	0.0246032	0.0195808
0.15375	0.0549004	0.033929	0.0272776	0.02464	0.0196134
0.153875	0.0549605	0.0339791	0.0273168	0.0246768	0.0196459
0.154	0.0550206	0.0340292	0.0273561	0.0247136	0.0196785
0.154125	0.0550807	0.0340794	0.0273953	0.0247505	0.0197111
0.15425	0.0551408	0.0341295	0.0274345	0.0247873	0.0197437
0.154375	0.0552009	0.0341797	0.0274738	0.0248241	0.0197764
0.1545	0.0552609	0.0342299	0.027513	0.024861	0.019809
0.154625	0.055321	0.0342801	0.0275523	0.0248978	0.0198417
0.15475	0.055381	0.0343303	0.0275915	0.0249347	0.0198743
0.154875	0.055441	0.0343806	0.0276308	0.0249716	0.019907
0.155	0.055501	0.0344308	0.0276701	0.0250084	0.0199398
0.155125	0.055561	0.0344811	0.0277093	0.0250453	0.0199725
0.15525	0.0556209	0.0345314	0.0277486	0.0250822	0.0200052
0.155375	0.0556809	0.0345817	0.0277879	0.0251191	0.020038
0.1555	0.0557409	0.034632	0.0278272	0.025156	0.0200708
0.155625	0.0558008	0.0346823	0.0278665	0.0251929	0.0201036
0.15575	0.0558607	0.0347327	0.0279058	0.0252298	0.0201364
0.155875	0.0559206	0.034783	0.0279451	0.0252667	0.0201692
0.156	0.0559805	0.0348334	0.0279845	0.0253036	0.020202
0.156125	0.0560404	0.0348838	0.0280238	0.0253406	0.0202349
0.15625	0.0561003	0.0349342	0.0280631	0.0253775	0.0202678
0.156375	0.0561601	0.0349846	0.0281025	0.0254144	0.0203007
0.1565	0.05622	0.035035	0.0281418	0.0254514	0.0203336
0.156625	0.0562798	0.0350855	0.0281812	0.0254883	0.0203665
0.15675	0.0563396	0.035136	0.0282205	0.0255253	0.0203994
0.156875	0.0563994	0.0351864	0.0282599	0.0255622	0.0204324
0.157	0.0564592	0.0352369	0.0282993	0.0255992	0.0204654
0.157125	0.056519	0.0352874	0.0283387	0.0256362	0.0204984
0.15725	0.0565788	0.0353379	0.028378	0.0256732	0.0205314
0.157375	0.0566385	0.0353885	0.0284174	0.0257101	0.0205644
0.1575	0.0566983	0.035439	0.0284568	0.0257471	0.0205974
0.157625	0.056758	0.0354896	0.0284962	0.0257841	0.0206305
0.15775	0.0568177	0.0355401	0.0285357	0.0258211	0.0206635
0.157875	0.0568774	0.0355907	0.0285751	0.0258581	0.0206966
0.158	0.0569371	0.0356413	0.0286145	0.0258951	0.0207297
0.158125	0.0569968	0.0356919	0.0286539	0.0259322	0.0207628
0.15825	0.0570565	0.0357426	0.0286934	0.0259692	0.020796
0.158375	0.0571161	0.0357932	0.0287328	0.0260062	0.0208291
0.1585	0.0571758	0.0358438	0.0287723	0.0260432	0.0208623
0.158625	0.0572354	0.0358945	0.0288117	0.0260803	0.0208955
0.15875	0.057295	0.0359452	0.0288512	0.0261173	0.0209286
0.158875	0.0573546	0.0359959	0.0288906	0.0261544	0.0209618
0.159	0.0574142	0.0360466	0.0289301	0.0261914	0.0209951
0.159125	0.0574737	0.0360973	0.0289696	0.0262285	0.0210283
0.15925	0.0575333	0.036148	0.0290091	0.0262655	0.0210616
0.159375	0.0575928	0.0361988	0.0290486	0.0263026	0.0210948
0.1595	0.0576524	0.0362495	0.0290881	0.0263397	0.0211281
0.159625	0.0577119	0.0363003	0.0291276	0.0263767	0.0211614
0.15975	0.0577714	0.036351	0.0291671	0.0264138	0.0211947
0.159875	0.0578309	0.0364018	0.0292066	0.0264509	0.0212281
0.16	0.0578904	0.0364526	0.0292461	0.026488	0.0212614
0.160125	0.0579498	0.0365034	0.0292856	0.0265251	0.0212948
0.16025	0.0580093	0.0365543	0.0293251	0.0265622	0.0213281
0.160375	0.0580687	0.0366051	0.0293647	0.0265993	0.0213615
0.1605	0.0581281	0.036656	0.0294042	0.0266364	0.0213949
0.160625	0.0581875	0.0367068	0.0294438	0.0266735	0.0214283
0.16075	0.0582469	0.0367577	0.0294833	0.0267106	0.0214618
0.160875	0.0583063	0.0368086	0.0295229	0.0267477	0.0214952
0.161	0.0583657	0.0368595	0.0295624	0.0267849	0.0215287
0.161125	0.0584251	0.0369104	0.029602	0.026822	0.0215622
0.16125	0.0584844	0.0369613	0.0296416	0.0268591	0.0215957
0.161375	0.0585437	0.0370122	0.0296812	0.0268963	0.0216292
0.1615	0.058603	0.0370632	0.0297207	0.0269334	0.0216627
0.161625	0.0586623	0.0371141	0.0297603	0.0269706	0.0216962
0.16175	0.0587216	0.0371651	0.0297999	0.0270077	0.0217298
0.161875	0.0587809	0.037216	0.0298395	0.0270449	0.0217633
0.162	0.0588402	0.037267	0.0298791	0.027082	0.0217969
0.162125	0.0588994	0.037318	0.0299188	0.0271192	0.0218305
0.16225	0.0589586	0.037369	0.0299584	0.0271564	0.0218641
0.162375	0.0590179	0.03742	0.029998	0.0271935	0.0218977
0.1625	0.0590771	0.0374711	0.0300376	0.0272307	0.0219314
0.162625	0.0591363	0.0375221	0.0300773	0.0272679	0.021965
0.16275	0.0591954	0.0375731	0.0301169	0.0273051	0.0219987
0.162875	0.0592546	0.0376242	0.0301565	0.0273423	0.0220324
0.163	0.0593137	0.0376753	0.0301962	0.0273795	0.0220661
0.163125	0.0593729	0.0377263	0.0302358	0.0274167	0.0220998
0.16325	0.059432	0.0377774	0.0302755	0.0274539	0.0221335
0.163375	0.0594911	0.0378285	0.0303152	0.0274911	0.0221672
0.1635	0.0595502	0.0378796	0.0303548	0.0275283	0.022201
0.163625	0.0596093	0.0379308	0.0303945	0.0275655	0.0222347
0.16375	0.0596683	0.0379819	0.0304342	0.0276027	0.0222685
0.163875	0.0597274	0.038033	0.0304739	0.0276399	0.0223023
0.164	0.0597864	0.0380842	0.0305136	0.0276772	0.0223361
0.164125	0.0598454	0.0381353	0.0305533	0.0277144	0.0223699
0.16425	0.0599045	0.0381865	0.030593	0.0277516	0.0224037
0.164375	0.0599634	0.0382376	0.0306327	0.0277889	0.0224376
0.1645	0.0600224	0.0382888	0.0306724	0.0278261	0.0224714
0.164625	0.0600814	0.03834	0.0307121	0.0278634	0.0225053
0.16475	0.0601403	0.0383912	0.0307518	0.0279006	0.0225392
0.164875	0.0601993	0.0384424	0.0307916	0.0279379	0.0225731
0.165	0.0602582	0.0384936	0.0308313	0.0279751	0.022607
0.165125	0.0603171	0.0385449	0.030871	0.0280124	0.0226409
0.16525	0.060376	0.0385961	0.0309108	0.0280496	0.0226749
0.165375	0.0604349	0.0386474	0.0309505	0.0280869	0.0227088
0.1655	0.0604938	0.0386986	0.0309903	0.0281242	0.0227428
0.165625	0.0605526	0.0387499	0.03103	0.0281614	0.0227768
0.16575	0.0606114	0.0388011	0.0310698	0.0281987	0.0228108
0.165875	0.0606703	0.0388524	0.0311096	0.028236	0.0228448
0.166	0.0607291	0.0389037	0.0311493	0.0282733	0.0228788
0.166125	0.0607879	0.038955	0.0311891	0.0283106	0.0229128
0.16625	0.0608466	0.0390063	0.0312289	0.0283479	0.0229469
0.166375	0.0609054	0.0390576	0.0312687	0.0283852	0.0229809
0.1665	0.0609641	0.0391089	0.0313085	0.0284225	0.023015
0.166625	0.0610229	0.0391603	0.0313483	0.0284598	0.0230491
0.16675	0.0610816	0.0392116	0.0313881	0.0284971	0.0230832
0.166875	0.0611403	0.0392629	0.0314279	0.0285344	0.0231173
0.167	0.061199	0.0393143	0.0314677	0.0285717	0.0231514
0.167125	0.0612577	0.0393656	0.0315075	0.028609	0.0231856
0.16725	0.0613163	0.039417	0.0315473	0.0286463	0.0232197
0.167375	0.061375	0.0394684	0.0315872	0.0286836	0.0232539
0.1675	0.0614336	0.0395197	0.031627	0.0287209	0.023288
0.167625	0.0614922	0.0395711	0.0316668	0.0287583	0.0233222
0.16775	0.0615508	0.0396225	0.0317067	0.0287956	0.0233564
0.167875	0.0616094	0.0396739	0.0317465	0.0288329	0.0233906
0.168	0.061668	0.0397253	0.0317864	0.0288703	0.0234249
0.168125	0.0617265	0.0397767	0.0318262	0.0289076	0.0234591
0.16825	0.0617851	0.0398282	0.0318661	0.028945	0.0234933
0.168375	0.0618436	0.0398796	0.031906	0.0289823	0.0235276
0.1685	0.0619021	0.039931	0.0319458	0.0290196	0.0235619
0.168625	0.0619606	0.0399825	0.0319857	0.029057	0.0235962
0.16875	0.0620191	0.0400339	0.0320256	0.0290943	0.0236305
0.168875	0.0620776	0.0400854	0.0320655	0.0291317	0.0236648
0.169	0.062136	0.0401368	0.0321053	0.0291691	0.0236991
0.169125	0.0621945	0.0401883	0.0321452	0.0292064	0.0237334
0.16925	0.0622529	0.0402398	0.0321851	0.0292438	0.0237678
0.169375	0.0623113	0.0402912	0.032225	0.0292811	0.0238021
0.1695	0.0623697	0.0403427	0.0322649	0.0293185	0.0238365
0.169625	0.0624281	0.0403942	0.0323049	0.0293559	0.0238709
0.16975	0.0624864	0.0404457	0.0323448	0.0293933	0.0239053
0.169875	0.0625448	0.0404972	0.0323847	0.0294306	0.0239397
0.17	0.0626031	0.0405487	0.0324246	0.029468	0.0239741
0.170125	0.0626614	0.0406002	0.0324645	0.0295054	0.0240085
0.17025	0.0627197	0.0406517	0.0325045	0.0295428	0.024043
0.170375	0.062778	0.0407033	0.0325444	0.0295802	0.0240774
0.1705	0.0628363	0.0407548	0.0325844	0.0296176	0.0241119
0.170625	0.0628945	0.0408063	0.0326243	0.029655	0.0241464
0.17075	0.0629528	0.0408578	0.0326643	0.0296924	0.0241809
0.170875	0.063011	0.0409094	0.0327042	0.0297298	0.0242154
0.171	0.0630692	0.0409609	0.0327442	0.0297672	0.0242499
0.171125	0.0631274	0.0410125	0.0327841	0.0298046	0.0242844
0.17125	0.0631856	0.041064	0.0328241	0.029842	0.024319
0.171375	0.0632437	0.0411156	0.0328641	0.0298794	0.0243535
0.1715	0.0633019	0.0411672	0.0329041	0.0299168	0.0243881
0.171625	0.06336	0.0412187	0.0329441	0.0299542	0.0244226
0.17175	0.0634181	0.0412703	0.032984	0.0299916	0.0244572
0.171875	0.0634762	0.0413219	0.033024	0.030029	0.0244918
0.172	0.0635343	0.0413735	0.033064	0.0300665	0.0245264
0.172125	0.0635924	0.0414251	0.033104	0.0301039	0.024561
0.17225	0.0636505	0.0414767	0.033144	0.0301413	0.0245957
0.172375	0.0637085	0.0415283	0.033184	0.0301787	0.0246303
0.1725	0.0637665	0.0415799	0.0332241	0.0302162	0.024665
0.172625	0.0638245	0.0416315	0.0332641	0.0302536	0.0246996
0.17275	0.0638825	0.0416831	0.0333041	0.030291	0.0247343
0.172875	0.0639405	0.0417347	0.0333441	0.0303285	0.024769
0.173	0.0639985	0.0417863	0.0333842	0.0303659	0.0248037
0.173125	0.0640564	0.0418379	0.0334242	0.0304033	0.0248384
0.17325	0.0641143	0.0418896	0.0334642	0.0304408	0.0248731
0.173375	0.0641723	0.0419412	0.0335043	0.0304782	0.0249078
0.1735	0.0642302	0.0419928	0.0335443	0.0305157	0.0249426
0.173625	0.064288	0.0420444	0.0335844	0.0305531	0.0249773
0.17375	0.0643459	0.0420961	0.0336244	0.0305906	0.0250121
0.173875	0.0644038	0.0421477	0.0336645	0.030628	0.0250468
0.174	0.0644616	0.0421994	0.0337046	0.0306655	0.0250816
0.174125	0.0645194	0.042251	0.0337446	0.0307029	0.0251164
0.17425	0.0645772	0.0423027	0.0337847	0.0307404	0.0251512
0.174375	0.064635	0.0423543	0.0338248	0.0307778	0.025186
0.1745	0.0646928	0.042406	0.0338649	0.0308153	0.0252209
0.174625	0.0647505	0.0424576	0.033905	0.0308528	0.0252557
0.17475	0.0648083	0.0425093	0.0339451	0.0308902	0.0252905
0.174875	0.064866	0.0425609	0.0339852	0.0309277	0.0253254
0.175	0.0649237	0.0426126	0.0340253	0.0309652	0.0253603
0.175125	0.0649814	0.0426643	0.0340654	0.0310027	0.0253951
0.17525	0.0650391	0.0427159	0.0341055	0.0310401	0.02543
0.175375	0.0650967	0.0427676	0.0341456	0.0310776	0.0254649
0.1755	0.0651544	0.0428193	0.0341857	0.0311151	0.0254998
0.175625	0.065212	0.042871	0.0342258	0.0311526	0.0255347
0.17575	0.0652696	0.0429226	0.034266	0.03119	0.0255697
0.175875	0.0653272	0.0429743	0.0343061	0.0312275	0.0256046
0.176	0.0653848	0.043026	0.0343462	0.031265	0.0256396
0.176125	0.0654424	0.0430777	0.0343864	0.0313025	0.0256745
0.17625	0.0654999	0.0431294	0.0344265	0.03134	0.0257095
0.176375	0.0655575	0.043181	0.0344667	0.0313775	0.0257445
0.1765	0.065615	0.0432327	0.0345068	0.031415	0.0257795
0.176625	0.0656725	0.0432844	0.034547	0.0314525	0.0258145
0.17675	0.06573	0.0433361	0.0345871	0.03149	0.0258495
0.176875	0.0657874	0.0433878	0.0346273	0.0315275	0.0258845
0.177	0.0658449	0.0434395	0.0346675	0.0315649	0.0259195
0.177125	0.0659023	0.0434912	0.0347076	0.0316024	0.0259545
0.17725	0.0659597	0.0435429	0.0347478	0.0316399	0.0259896
0.177375	0.0660172	0.0435946	0.034788	0.0316775	0.0260246
0.1775	0.0660745	0.0436463	0.0348282	0.031715	0.0260597
0.177625	0.0661319	0.043698	0.0348684	0.0317525	0.0260948
0.17775	0.0661893	0.0437497	0.0349086	0.03179	0.0261299
0.177875	0.0662466	0.0438014	0.0349488	0.0318275	0.026165
0.178	0.0663039	0.0438531	0.034989	0.031865	0.0262001
0.178125	0.0663613	0.0439048	0.0350292	0.0319025	0.0262352
0.17825	0.0664185	0.0439564	0.0350694	0.03194	0.0262703
0.178375	0.0664758	0.0440081	0.0351096	0.0319775	0.0263055
0.1785	0.0665331	0.0440598	0.0351498	0.032015	0.0263406
0.178625	0.0665903	0.0441115	0.03519	0.0320526	0.0263758
0.17875	0.0666476	0.0441632	0.0352303	0.0320901	0.0264109
0.178875	0.0667048	0.0442149	0.0352705	0.0321276	0.0264461
0.179	0.066762	0.0442666	0.0353107	0.0321651	0.0264813
0.179125	0.0668191	0.0443183	0.035351	0.0322027	0.0265165
0.17925	0.0668763	0.04437	0.0353912	0.0322402	0.0265517
0.179375	0.0669335	0.0444217	0.0354315	0.0322777	0.0265869
0.1795	0.0669906	0.0444734	0.0354717	0.0323152	0.0266221
0.179625	0.0670477	0.0445251	0.035512	0.0323528	0.0266573
0.17975	0.0671048	0.0445768	0.0355522	0.0323903	0.0266926
0.179875	0.0671619	0.0446285	0.0355925	0.0324278	0.0267278
0.18	0.0672189	0.0446802	0.0356328	0.0324654	0.0267631
0.180125	0.067276	0.0447319	0.0356731	0.0325029	0.0267983
0.18025	0.067333	0.0447836	0.0357133	0.0325404	0.0268336
0.180375	0.06739	0.0448353	0.0357536	0.032578	0.0268689
0.1805	0.067447	0.044887	0.0357939	0.0326155	0.0269042
0.180625	0.067504	0.0449387	0.0358342	0.032653	0.0269395
0.18075	0.067561	0.0449904	0.0358745	0.0326906	0.0269748
0.180875	0.067618	0.0450421	0.0359148	0.0327281	0.0270101
0.181	0.0676749	0.0450938	0.0359551	0.0327657	0.0270454
0.181125	0.0677318	0.0451454	0.0359954	0.0328032	0.0270807
0.18125	0.0677887	0.0451971	0.0360357	0.0328407	0.0271161
0.181375	0.0678456	0.0452488	0.036076	0.0328783	0.0271514
0.1815	0.0679025	0.0453005	0.0361163	0.0329158	0.0271868
0.181625	0.0679593	0.0453522	0.0361567	0.0329534	0.0272222
0.18175	0.0680162	0.0454039	0.036197	0.0329909	0.0272575
0.181875	0.068073	0.0454555	0.0362373	0.0330285	0.0272929
0.182	0.0681298	0.0455072	0.0362777	0.033066	0.0273283
0.182125	0.0681866	0.0455589	0.036318	0.0331036	0.0273637
0.18225	0.0682434	0.0456105	0.0363583	0.0331411	0.0273991
0.182375	0.0683001	0.0456622	0.0363987	0.0331787	0.0274346
0.1825	0.0683569	0.0457139	0.036439	0.0332163	0.02747
0.182625	0.0684136	0.0457655	0.0364794	0.0332538	0.0275054
0.18275	0.0684703	0.0458172	0.0365198	0.0332914	0.0275409
0.182875	0.068527	0.0458689	0.0365601	0.0333289	0.0275763
0.183	0.0685837	0.0459205	0.0366005	0.0333665	0.0276118
0.183125	0.0686403	0.0459722	0.0366409	0.033404	0.0276472
0.18325	0.068697	0.0460238	0.0366812	0.0334416	0.0276827
0.183375	0.0687536	0.0460755	0.0367216	0.0334792	0.0277182
0.1835	0.0688102	0.0461271	0.036762	0.0335167	0.0277537
0.183625	0.0688668	0.0461788	0.0368024	0.0335543	0.0277892
0.18375	0.0689234	0.0462304	0.0368428	0.0335919	0.0278247
0.183875	0.06898	0.046282	0.0368832	0.0336294	0.0278602
0.184	0.0690365	0.0463337	0.0369236	0.033667	0.0278957
0.184125	0.069093	0.0463853	0.036964	0.0337046	0.0279313
0.18425	0.0691496	0.0464369	0.0370044	0.0337421	0.0279668
0.184375	0.0692061	0.0464886	0.0370448	0.0337797	0.0280024
0.1845	0.0692625	0.0465402	0.0370852	0.0338173	0.0280379
0.184625	0.069319	0.0465918	0.0371257	0.0338548	0.0280735
0.18475	0.0693755	0.0466434	0.0371661	0.0338924	0.0281091
0.184875	0.0694319	0.046695	0.0372065	0.03393	0.0281446
0.185	0.0694883	0.0467466	0.037247	0.0339676	0.0281802
0.185125	0.0695447	0.0467982	0.0372874	0.0340051	0.0282158
0.18525	0.0696011	0.0468498	0.0373278	0.0340427	0.0282514
0.185375	0.0696575	0.0469014	0.0373683	0.0340803	0.028287
0.1855	0.0697138	0.046953	0.0374087	0.0341179	0.0283227
0.185625	0.0697702	0.0470046	0.0374492	0.0341554	0.0283583
0.18575	0.0698265	0.0470562	0.0374897	0.034193	0.0283939
0.185875	0.0698828	0.0471078	0.0375301	0.0342306	0.0284296
0.186	0.0699391	0.0471594	0.0375706	0.0342682	0.0284652
0.186125	0.0699954	0.0472109	0.0376111	0.0343058	0.0285009
0.18625	0.0700516	0.0472625	0.0376515	0.0343434	0.0285365
0.186375	0.0701079	0.0473141	0.037692	0.0343809	0.0285722
0.1865	0.0701641	0.0473656	0.0377325	0.0344185	0.0286079
0.186625	0.0702203	0.0474172	0.037773	0.0344561	0.0286435
0.18675	0.0702765	0.0474687	0.0378135	0.0344937	0.0286792
0.186875	0.0703327	0.0475203	0.037854	0.0345313	0.0287149
0.187	0.0703888	0.0475718	0.0378945	0.0345689	0.0287506
0.187125	0.070445	0.0476234	0.037935	0.0346064	0.0287864
0.18725	0.0705011	0.0476749	0.0379755	0.034644	0.0288221
0.187375	0.0705572	0.0477264	0.038016	0.0346816	0.0288578
0.1875	0.0706133	0.0477779	0.0380565	0.0347192	0.0288935
0.187625	0.0706694	0.0478295	0.0380971	0.0347568	0.0289293
0.18775	0.0707255	0.047881	0.0381376	0.0347944	0.028965
0.187875	0.0707815	0.0479325	0.0381781	0.034832	0.0290008
0.188	0.0708376	0.047984	0.0382186	0.0348696	0.0290365
0.188125	0.0708936	0.0480355	0.0382592	0.0349072	0.0290723
0.18825	0.0709496	0.048087	0.0382997	0.0349448	0.0291081
0.188375	0.0710056	0.0481384	0.0383403	0.0349824	0.0291439
0.1885	0.0710616	0.0481899	0.0383808	0.0350199	0.0291797
0.188625	0.0711175	0.0482414	0.0384214	0.0350575	0.0292155
0.18875	0.0711735	0.0482929	0.0384619	0.0350951	0.0292513
0.188875	0.0712294	0.0483443	0.0385025	0.0351327	0.0292871
0.189	0.0712853	0.0483958	0.0385431	0.0351703	0.0293229
0.189125	0.0713412	0.0484472	0.0385837	0.0352079	0.0293587
0.18925	0.0713971	0.0484987	0.0386242	0.0352455	0.0293945
0.189375	0.0714529	0.0485501	0.0386648	0.0352831	0.0294304
0.1895	0.0715088	0.0486016	0.0387054	0.0353207	0.0294662
0.189625	0.0715646	0.048653	0.038746	0.0353583	0.0295021
0.18975	0.0716204	0.0487044	0.0387866	0.0353959	0.0295379
0.189875	0.0716762	0.0487558	0.0388272	0.0354335	0.0295738
0.19	0.071732	0.0488072	0.0388678	0.0354711	0.0296096
0.190125	0.0717878	0.0488586	0.0389084	0.0355087	0.0296455
0.19025	0.0718435	0.04891	0.038949	0.0355463	0.0296814
0.190375	0.0718993	0.0489614	0.0389896	0.0355839	0.0297173
0.1905	0.071955	0.0490128	0.0390302	0.0356215	0.0297532
0.190625	0.0720107	0.0490642	0.0390709	0.0356591	0.0297891
0.19075	0.0720664	0.0491156	0.0391115	0.0356967	0.029825
0.190875	0.0721221	0.0491669	0.0391521	0.0357344	0.0298609
0.191	0.0721778	0.0492183	0.0391928	0.035772	0.0298968
0.191125	0.0722334	0.0492696	0.0392334	0.0358096	0.0299327
0.19125	0.072289	0.049321	0.0392741	0.0358472	0.0299687
0.191375	0.0723446	0.0493723	0.0393147	0.0358848	0.0300046
0.1915	0.0724002	0.0494236	0.0393554	0.0359224	0.0300406
0.191625	0.0724558	0.049475	0.039396	0.03596	0.0300765
0.19175	0.0725114	0.0495263	0.0394367	0.0359976	0.0301125
0.191875	0.072567	0.0495776	0.0394773	0.0360352	0.0301484
0.192	0.0726225	0.0496289	0.039518	0.0360728	0.0301844
0.192125	0.072678	0.0496802	0.0395587	0.0361104	0.0302204
0.19225	0.0727335	0.0497315	0.0395994	0.036148	0.0302563
0.192375	0.072789	0.0497828	0.0396401	0.0361857	0.0302923
0.1925	0.0728445	0.049834	0.0396807	0.0362233	0.0303283
0.192625	0.0729	0.0498853	0.0397214	0.0362609	0.0303643
0.19275	0.0729554	0.0499366	0.0397621	0.0362985	0.0304003
0.192875	0.0730109	0.0499878	0.0398028	0.0363361	0.0304363
0.193	0.0730663	0.050039	0.0398435	0.0363737	0.0304723
0.193125	0.0731217	0.0500903	0.0398843	0.0364113	0.0305084
0.19325	0.0731771	0.0501415	0.039925	0.036449	0.0305444
0.193375	0.0732325	0.0501927	0.0399657	0.0364866	0.0305804
0.1935	0.0732878	0.0502439	0.0400064	0.0365242	0.0306165
0.193625	0.0733432	0.0502951	0.0400471	0.0365618	0.0306525
0.19375	0.0733985	0.0503463	0.0400879	0.0365994	0.0306886
0.193875	0.0734538	0.0503975	0.0401286	0.036637	0.0307246
0.194	0.0735091	0.0504487	0.0401694	0.0366747	0.0307607
0.194125	0.0735644	0.0504999	0.0402101	0.0367123	0.0307967
0.19425	0.0736197	0.050551	0.0402508	0.0367499	0.0308328
0.194375	0.0736749	0.0506022	0.0402916	0.0367875	0.0308689
0.1945	0.0737302	0.0506533	0.0403324	0.0368251	0.030905
0.194625	0.0737854	0.0507045	0.0403731	0.0368627	0.030941
0.19475	0.0738406	0.0507556	0.0404139	0.0369004	0.0309771
0.194875	0.0738958	0.0508067	0.0404547	0.036938	0.0310132
0.195	0.073951	0.0508579	0.0404954	0.0369756	0.0310493
0.195125	0.0740062	0.050909	0.0405362	0.0370132	0.0310854
0.19525	0.0740614	0.0509601	0.040577	0.0370509	0.0311216
0.195375	0.0741165	0.0510111	0.0406178	0.0370885	0.0311577
0.1955	0.0741716	0.0510622	0.0406586	0.0371261	0.0311938
0.195625	0.0742267	0.0511133	0.0406994	0.0371637	0.0312299
0.19575	0.0742818	0.0511644	0.0407402	0.0372014	0.0312661
0.195875	0.0743369	0.0512154	0.040781	0.037239	0.0313022
0.196	0.074392	0.0512665	0.0408218	0.0372766	0.0313383
0.196125	0.0744471	0.0513175	0.0408626	0.0373142	0.0313745
0.19625	0.0745021	0.0513685	0.0409034	0.0373519	0.0314107
0.196375	0.0745572	0.0514195	0.0409443	0.0373895	0.0314468
0.1965	0.0746122	0.0514705	0.0409851	0.0374271	0.031483
0.196625	0.0746672	0.0515215	0.0410259	0.0374647	0.0315191
0.19675	0.0747222	0.0515725	0.0410668	0.0375024	0.0315553
0.196875	0.0747771	0.0516235	0.0411076	0.03754	0.0315915
0.197	0.0748321	0.0516745	0.0411485	0.0375776	0.0316277
0.197125	0.0748871	0.0517255	0.0411893	0.0376153	0.0316639
0.19725	0.074942	0.0517764	0.0412302	0.0376529	0.0317001
0.197375	0.0749969	0.0518274	0.041271	0.0376905	0.0317363
0.1975	0.0750518	0.0518783	0.0413119	0.0377281	0.0317725
0.197625	0.0751067	0.0519292	0.0413528	0.0377658	0.0318087
0.19775	0.0751616	0.0519801	0.0413936	0.0378034	0.0318449
0.197875	0.0752165	0.052031	0.0414345	0.037841	0.0318811
0.198	0.0752714	0.0520819	0.0414754	0.0378787	0.0319173
0.198125	0.0753262	0.0521328	0.0415163	0.0379163	0.0319536
0.19825	0.075381	0.0521837	0.0415572	0.0379539	0.0319898
0.198375	0.0754358	0.0522346	0.0415981	0.0379916	0.032026
0.1985	0.0754907	0.0522854	0.041639	0.0380292	0.0320623
0.198625	0.0755454	0.0523363	0.0416799	0.0380669	0.0320985
0.19875	0.0756002	0.0523871	0.0417208	0.0381045	0.0321348
0.198875	0.075655	0.0524379	0.0417617	0.0381421	0.032171
0.199	0.0757097	0.0524888	0.0418026	0.0381798	0.0322073
0.199125	0.0757645	0.0525396	0.0418435	0.0382174	0.0322435
0.19925	0.0758192	0.0525904	0.0418845	0.038255	0.0322798
0.199375	0.0758739	0.0526412	0.0419254	0.0382927	0.0323161
0.1995	0.0759286	0.0526919	0.0419663	0.0383303	0.0323524
0.199625	0.0759833	0.0527427	0.0420073	0.038368	0.0323886
0.19975	0.076038	0.0527935	0.0420482	0.0384056	0.0324249
0.199875	0.0760927	0.0528442	0.0420892	0.0384432	0.0324612
0.2	0.0761473	0.0528949	0.0421301	0.0384809	0.0324975
0.200125	0.076202	0.0529457	0.0421711	0.0385185	0.0325338
0.20025	0.0762566	0.0529964	0.042212	0.0385562	0.0325701
0.200375	0.0763112	0.0530471	0.042253	0.0385938	0.0326064
0.2005	0.0763658	0.0530978	0.042294	0.0386315	0.0326427
0.200625	0.0764204	0.0531485	0.0423349	0.0386691	0.0326791
0.20075	0.076475	0.0531992	0.0423759	0.0387067	0.0327154
0.200875	0.0765296	0.0532498	0.0424169	0.0387444	0.0327517
0.201	0.0765841	0.0533005	0.0424579	0.038782	0.032788
0.201125	0.0766387	0.0533511	0.0424989	0.0388197	0.0328244
0.20125	0.0766932	0.0534018	0.0425399	0.0388573	0.0328607
0.201375	0.0767477	0.0534524	0.0425809	0.038895	0.032897
0.2015	0.0768023	0.053503	0.0426219	0.0389326	0.0329334
0.201625	0.0768568	0.0535536	0.0426629	0.0389703	0.0329697
0.20175	0.0769112	0.0536042	0.0427039	0.0390079	0.0330061
0.201875	0.0769657	0.0536548	0.0427449	0.0390456	0.0330425
0.202	0.0770202	0.0537053	0.042786	0.0390832	0.0330788
0.202125	0.0770747	0.0537559	0.042827	0.0391209	0.0331152
0.20225	0.0771291	0.0538065	0.042868	0.0391585	0.0331516
0.202375	0.0771835	0.053857	0.0429091	0.0391962	0.0331879
0.2025	0.077238	0.0539075	0.0429501	0.0392338	0.0332243
0.202625	0.0772924	0.053958	0.0429912	0.0392715	0.0332607
0.20275	0.0773468	0.0540085	0.0430322	0.0393091	0.0332971
0.202875	0.0774012	0.054059	0.0430733	0.0393468	0.0333335
0.203	0.0774555	0.0541095	0.0431143	0.0393844	0.0333699
0.203125	0.0775099	0.05416	0.0431554	0.0394221	0.0334063
0.20325	0.0775643	0.0542104	0.0431965	0.0394598	0.0334427
0.203375	0.0776186	0.0542609	0.0432376	0.0394974	0.0334791
0.2035	0.0776729	0.0543113	0.0432786	0.0395351	0.0335155
0.203625	0.0777273	0.0543618	0.0433197	0.0395727	0.0335519
0.20375	0.0777816	0.0544122	0.0433608	0.0396104	0.0335883
0.203875	0.0778359	0.0544626	0.0434019	0.0396481	0.0336247
0.204	0.0778902	0.054513	0.043443	0.0396857	0.0336611
0.204125	0.0779445	0.0545634	0.0434841	0.0397234	0.0336976
0.20425	0.0779988	0.0546137	0.0435252	0.039761	0.033734
0.204375	0.078053	0.0546641	0.0435663	0.0397987	0.0337704
0.2045	0.0781073	0.0547144	0.0436074	0.0398364	0.0338069
0.204625	0.0781615	0.0547648	0.0436486	0.039874	0.0338433
0.20475	0.0782158	0.0548151	0.0436897	0.0399117	0.0338797
0.204875	0.07827	0.0548654	0.0437308	0.0399494	0.0339162
0.205	0.0783242	0.0549157	0.0437719	0.039987	0.0339526
0.205125	0.0783784	0.054966	0.0438131	0.0400247	0.0339891
0.20525	0.0784326	0.0550163	0.0438542	0.0400624	0.0340256
0.205375	0.0784868	0.0550665	0.0438954	0.0401	0.034062
0.2055	0.078541	0.0551168	0.0439365	0.0401377	0.0340985
0.205625	0.0785952	0.055167	0.0439777	0.0401754	0.034135
0.20575	0.0786493	0.0552173	0.0440188	0.0402131	0.0341714
0.205875	0.0787035	0.0552675	0.04406	0.0402507	0.0342079
0.206	0.0787576	0.0553177	0.0441012	0.0402884	0.0342444
0.206125	0.0788117	0.0553679	0.0441423	0.0403261	0.0342809
0.20625	0.0788659	0.0554181	0.0441835	0.0403637	0.0343174
0.206375	0.07892	0.0554683	0.0442247	0.0404014	0.0343538
0.2065	0.0789741	0.0555184	0.0442659	0.0404391	0.0343903
0.206625	0.0790282	0.0555686	0.0443071	0.0404768	0.0344268
0.20675	0.0790823	0.0556187	0.0443483	0.0405145	0.0344633
0.206875	0.0791364	0.0556688	0.0443895	0.0405521	0.0344998
0.207	0.0791904	0.0557189	0.0444307	0.0405898	0.0345363
0.207125	0.0792445	0.055769	0.0444719	0.0406275	0.0345728
0.20725	0.0792986	0.0558191	0.0445131	0.0406652	0.0346094
0.207375	0.0793526	0.0558692	0.0445543	0.0407029	0.0346459
0.2075	0.0794067	0.0559193	0.0445956	0.0407405	0.0346824
0.207625	0.0794607	0.0559693	0.0446368	0.0407782	0.0347189
0.20775	0.0795147	0.0560194	0.044678	0.0408159	0.0347554
0.207875	0.0795687	0.0560694	0.0447193	0.0408536	0.034792
0.208	0.0796227	0.0561194	0.0447605	0.0408913	0.0348285
0.208125	0.0796767	0.0561694	0.0448017	0.040929	0.034865
0.20825	0.0797307	0.0562194	0.044843	0.0409667	0.0349016
0.208375	0.0797847	0.0562694	0.0448842	0.0410043	0.0349381
0.2085	0.0798387	0.0563194	0.0449255	0.041042	0.0349747
0.208625	0.0798927	0.0563693	0.0449668	0.0410797	0.0350112
0.20875	0.0799466	0.0564193	0.045008	0.0411174	0.0350477
0.208875	0.0800006	0.0564692	0.0450493	0.0411551	0.0350843
0.209	0.0800545	0.0565191	0.0450906	0.0411928	0.0351209
0.209125	0.0801085	0.056569	0.0451319	0.0412305	0.0351574
0.20925	0.0801624	0.0566189	0.0451732	0.0412682	0.035194
0.209375	0.0802164	0.0566688	0.0452144	0.0413059	0.0352305
0.2095	0.0802703	0.0567187	0.0452557	0.0413436	0.0352671
0.209625	0.0803242	0.0567685	0.045297	0.0413813	0.0353037
0.20975	0.0803781	0.0568184	0.0453383	0.041419	0.0353402
0.209875	0.080432	0.0568682	0.0453796	0.0414567	0.0353768
0.21	0.0804859	0.056918	0.045421	0.0414944	0.0354134
0.210125	0.0805398	0.0569678	0.0454623	0.0415321	0.03545
0.21025	0.0805937	0.0570176	0.0455036	0.0415698	0.0354866
0.210375	0.0806475	0.0570674	0.0455449	0.0416075	0.0355232
0.2105	0.0807014	0.0571172	0.0455863	0.0416452	0.0355597
0.210625	0.0807553	0.057167	0.0456276	0.0416829	0.0355963
0.21075	0.0808091	0.0572167	0.0456689	0.0417206	0.0356329
0.210875	0.080863	0.0572664	0.0457103	0.0417583	0.0356695
0.211	0.0809168	0.0573162	0.0457516	0.0417961	0.0357061
0.211125	0.0809707	0.0573659	0.045793	0.0418338	0.0357427
0.21125	0.0810245	0.0574156	0.0458343	0.0418715	0.0357793
0.211375	0.0810783	0.0574653	0.0458757	0.0419092	0.035816
0.2115	0.0811322	0.0575149	0.0459171	0.0419469	0.0358526
0.211625	0.081186	0.0575646	0.0459584	0.0419846	0.0358892
0.21175	0.0812398	0.0576142	0.0459998	0.0420223	0.0359258
0.211875	0.0812936	0.0576639	0.0460412	0.0420601	0.0359624
0.212	0.0813474	0.0577135	0.0460826	0.0420978	0.035999
0.212125	0.0814012	0.0577631	0.0461239	0.0421355	0.0360357
0.21225	0.081455	0.0578127	0.0461653	0.0421732	0.0360723
0.212375	0.0815088	0.0578623	0.0462067	0.042211	0.0361089
0.2125	0.0815626	0.0579118	0.0462481	0.0422487	0.0361456
0.212625	0.0816163	0.0579614	0.0462895	0.0422864	0.0361822
0.21275	0.0816701	0.058011	0.0463309	0.0423241	0.0362188
0.212875	0.0817239	0.0580605	0.0463724	0.0423619	0.0362555
0.213	0.0817776	0.05811	0.0464138	0.0423996	0.0362921
0.213125	0.0818314	0.0581595	0.0464552	0.0424373	0.0363288
0.21325	0.0818851	0.058209	0.0464966	0.0424751	0.0363654
0.213375	0.0819389	0.0582585	0.046538	0.0425128	0.0364021
0.2135	0.0819926	0.058308	0.0465795	0.0425505	0.0364387
0.213625	0.0820464	0.0583574	0.0466209	0.0425883	0.0364754
0.21375	0.0821001	0.0584069	0.0466624	0.042626	0.036512
0.213875	0.0821538	0.0584563	0.0467038	0.0426637	0.0365487
0.214	0.0822076	0.0585057	0.0467453	0.0427015	0.0365853
0.214125	0.0822613	0.0585551	0.0467867	0.0427392	0.036622
0.21425	0.082315	0.0586045	0.0468282	0.042777	0.0366587
0.214375	0.0823687	0.0586539	0.0468696	0.0428147	0.0366954
0.2145	0.0824224	0.0587033	0.0469111	0.0428525	0.036732
0.214625	0.0824761	0.0587526	0.0469526	0.0428902	0.0367687
0.21475	0.0825298	0.0588019	0.0469941	0.042928	0.0368054
0.214875	0.0825836	0.0588513	0.0470355	0.0429657	0.0368421
0.215	0.0826372	0.0589006	0.047077	0.0430035	0.0368787
0.215125	0.0826909	0.0589499	0.0471185	0.0430412	0.0369154
0.21525	0.0827446	0.0589992	0.04716	0.043079	0.0369521
0.215375	0.0827983	0.0590485	0.0472015	0.0431167	0.0369888
0.2155	0.082852	0.0590977	0.047243	0.0431545	0.0370255
0.215625	0.0829057	0.059147	0.0472845	0.0431922	0.0370622
0.21575	0.0829594	0.0591962	0.047326	0.04323	0.0370989
0.215875	0.083013	0.0592454	0.0473675	0.0432678	0.0371356
0.216	0.0830667	0.0592947	0.0474091	0.0433055	0.0371723
0.216125	0.0831204	0.0593439	0.0474506	0.0433433	0.037209
0.21625	0.0831741	0.059393	0.0474921	0.0433811	0.0372457
0.216375	0.0832277	0.0594422	0.0475336	0.0434188	0.0372824
0.2165	0.0832814	0.0594914	0.0475752	0.0434566	0.0373191
0.216625	0.0833351	0.0595405	0.0476167	0.0434944	0.0373558
0.21675	0.0833887	0.0595897	0.0476582	0.0435322	0.0373925
0.216875	0.0834424	0.0596388	0.0476998	0.0435699	0.0374293
0.217	0.083496	0.0596879	0.0477413	0.0436077	0.037466
0.217125	0.0835497	0.059737	0.0477829	0.0436455	0.0375027
0.21725	0.0836033	0.0597861	0.0478245	0.0436833	0.0375394
0.217375	0.083657	0.0598351	0.047866	0.043721	0.0375761
0.2175	0.0837106	0.0598842	0.0479076	0.0437588	0.0376129
0.217625	0.0837643	0.0599332	0.0479492	0.0437966	0.0376496
0.21775	0.0838179	0.0599823	0.0479907	0.0438344	0.0376863
0.217875	0.0838716	0.0600313	0.0480323	0.0438722	0.0377231
0.218	0.0839252	0.0600803	0.0480739	0.04391	0.0377598
0.218125	0.0839789	0.0601293	0.0481155	0.0439478	0.0377966
0.21825	0.0840325	0.0601783	0.0481571	0.0439856	0.0378333
0.218375	0.0840861	0.0602272	0.0481987	0.0440234	0.03787
0.2185	0.0841398	0.0602762	0.0482403	0.0440611	0.0379068
0.218625	0.0841934	0.0603251	0.0482819	0.0440989	0.0379435
0.21875	0.084247	0.0603741	0.0483235	0.0441367	0.0379803
0.218875	0.0843007	0.060423	0.0483651	0.0441745	0.038017
0.219	0.0843543	0.0604719	0.0484067	0.0442124	0.0380538
0.219125	0.0844079	0.0605208	0.0484483	0.0442502	0.0380905
0.21925	0.0844616	0.0605697	0.04849	0.044288	0.0381273
0.219375	0.0845152	0.0606185	0.0485316	0.0443258	0.0381641
0.2195	0.0845688	0.0606674	0.0485732	0.0443636	0.0382008
0.219625	0.0846225	0.0607162	0.0486149	0.0444014	0.0382376
0.21975	0.0846761	0.060765	0.0486565	0.0444392	0.0382744
0.219875	0.0847297	0.0608138	0.0486982	0.044477	0.0383111
0.22	0.0847833	0.0608626	0.0487398	0.0445148	0.0383479
0.220125	0.084837	0.0609114	0.0487815	0.0445527	0.0383847
0.22025	0.0848906	0.0609602	0.0488231	0.0445905	0.0384214
0.220375	0.0849442	0.061009	0.0488648	0.0446283	0.0384582
0.2205	0.0849979	0.0610577	0.0489064	0.0446661	0.038495
0.220625	0.0850515	0.0611065	0.0489481	0.044704	0.0385318
0.22075	0.0851051	0.0611552	0.0489898	0.0447418	0.0385686
0.220875	0.0851588	0.0612039	0.0490314	0.0447796	0.0386053
0.221	0.0852124	0.0612526	0.0490731	0.0448175	0.0386421
0.221125	0.085266	0.0613013	0.0491148	0.0448553	0.0386789
0.22125	0.0853197	0.0613499	0.0491565	0.0448931	0.0387157
0.221375	0.0853733	0.0613986	0.0491982	0.044931	0.0387525
0.2215	0.0854269	0.0614472	0.0492399	0.0449688	0.0387893
0.221625	0.0854806	0.0614959	0.0492816	0.0450067	0.0388261
0.22175	0.0855342	0.0615445	0.0493233	0.0450445	0.0388629
0.221875	0.0855878	0.0615931	0.049365	0.0450823	0.0388997
0.222	0.0856415	0.0616417	0.0494067	0.0451202	0.0389365
0.222125	0.0856951	0.0616903	0.0494484	0.045158	0.0389733
0.22225	0.0857488	0.0617388	0.0494901	0.0451959	0.0390101
0.222375	0.0858024	0.0617874	0.0495319	0.0452338	0.0390469
0.2225	0.085856	0.0618359	0.0495736	0.0452716	0.0390837
0.222625	0.0859097	0.0618845	0.0496153	0.0453095	0.0391205
0.22275	0.0859633	0.061933	0.049657	0.0453473	0.0391574
0.222875	0.086017	0.0619815	0.0496988	0.0453852	0.0391942
0.223	0.0860706	0.06203	0.0497405	0.0454231	0.039231
0.223125	0.0861243	0.0620785	0.0497823	0.0454609	0.0392678
0.22325	0.0861779	0.0621269	0.049824	0.0454988	0.0393046
0.223375	0.0862316	0.0621754	0.0498658	0.0455367	0.0393415
0.2235	0.0862852	0.0622238	0.0499075	0.0455745	0.0393783
0.223625	0.0863389	0.0622722	0.0499493	0.0456124	0.0394151
0.22375	0.0863926	0.0623207	0.049991	0.0456503	0.039452
0.223875	0.0864462	0.0623691	0.0500328	0.0456882	0.0394888
0.224	0.0864999	0.0624174	0.0500746	0.0457261	0.0395256
0.224125	0.0865536	0.0624658	0.0501163	0.045764	0.0395625
0.22425	0.0866072	0.0625142	0.0501581	0.0458018	0.0395993
0.224375	0.0866609	0.0625625	0.0501999	0.0458397	0.0396361
0.2245	0.0867146	0.0626109	0.0502417	0.0458776	0.039673
0.224625	0.0867683	0.0626592	0.0502835	0.0459155	0.0397098
0.22475	0.086822	0.0627075	0.0503253	0.0459534	0.0397467
0.224875	0.0868756	0.0627558	0.0503671	0.0459913	0.0397835
0.225	0.0869293	0.0628041	0.0504089	0.0460292	0.0398204
0.225125	0.086983	0.0628524	0.0504507	0.0460671	0.0398572
0.22525	0.0870367	0.0629006	0.0504925	0.046105	0.0398941
0.225375	0.0870904	0.0629489	0.0505343	0.0461429	0.0399309
0.2255	0.0871441	0.0629971	0.0505761	0.0461808	0.0399678
0.225625	0.0871978	0.0630454	0.0506179	0.0462188	0.0400046
0.22575	0.0872515	0.0630936	0.0506597	0.0462567	0.0400415
0.225875	0.0873052	0.0631418	0.0507015	0.0462946	0.0400784
0.226	0.087359	0.06319	0.0507434	0.0463325	0.0401152
0.226125	0.0874127	0.0632381	0.0507852	0.0463704	0.0401521
0.22625	0.0874664	0.0632863	0.050827	0.0464084	0.040189
0.226375	0.0875201	0.0633344	0.0508689	0.0464463	0.0402258
0.2265	0.0875739	0.0633826	0.0509107	0.0464842	0.0402627
0.226625	0.0876276	0.0634307	0.0509526	0.0465222	0.0402996
0.22675	0.0876813	0.0634788	0.0509944	0.0465601	0.0403365
0.226875	0.0877351	0.0635269	0.0510363	0.046598	0.0403733
0.227	0.0877888	0.063575	0.0510781	0.046636	0.0404102
0.227125	0.0878426	0.0636231	0.05112	0.0466739	0.0404471
0.22725	0.0878963	0.0636711	0.0511618	0.0467119	0.040484
0.227375	0.0879501	0.0637192	0.0512037	0.0467498	0.0405209
0.2275	0.0880038	0.0637672	0.0512456	0.0467878	0.0405577
0.227625	0.0880576	0.0638153	0.0512874	0.0468257	0.0405946
0.22775	0.0881114	0.0638633	0.0513293	0.0468637	0.0406315
0.227875	0.0881652	0.0639113	0.0513712	0.0469016	0.0406684
0.228	0.0882189	0.0639593	0.0514131	0.0469396	0.0407053
0.228125	0.0882727	0.0640072	0.051455	0.0469776	0.0407422
0.22825	0.0883265	0.0640552	0.0514968	0.0470155	0.0407791
0.228375	0.0883803	0.0641032	0.0515387	0.0470535	0.040816
0.2285	0.0884341	0.0641511	0.0515806	0.0470915	0.0408529
0.228625	0.0884879	0.064199	0.0516225	0.0471294	0.0408898
0.22875	0.0885417	0.0642469	0.0516644	0.0471674	0.0409267
0.228875	0.0885956	0.0642948	0.0517063	0.0472054	0.0409636
0.229	0.0886494	0.0643427	0.0517482	0.0472434	0.0410005
0.229125	0.0887032	0.0643906	0.0517902	0.0472814	0.0410374
0.22925	0.088757	0.0644385	0.0518321	0.0473194	0.0410744
0.229375	0.0888109	0.0644863	0.051874	0.0473574	0.0411113
0.2295	0.0888647	0.0645342	0.0519159	0.0473953	0.0411482
0.229625	0.0889186	0.064582	0.0519578	0.0474333	0.0411851
0.22975	0.0889724	0.0646298	0.0519998	0.0474713	0.041222
0.229875	0.0890263	0.0646776	0.0520417	0.0475093	0.041259
0.23	0.0890801	0.0647254	0.0520836	0.0475474	0.0412959
0.230125	0.089134	0.0647732	0.0521256	0.0475854	0.0413328
0.23025	0.0891879	0.064821	0.0521675	0.0476234	0.0413697
0.230375	0.0892418	0.0648687	0.0522095	0.0476614	0.0414067
0.2305	0.0892957	0.0649165	0.0522514	0.0476994	0.0414436
0.230625	0.0893496	0.0649642	0.0522934	0.0477374	0.0414805
0.23075	0.0894035	0.065012	0.0523353	0.0477754	0.0415175
0.230875	0.0894574	0.0650597	0.0523773	0.0478135	0.0415544
0.231	0.0895113	0.0651074	0.0524192	0.0478515	0.0415913
0.231125	0.0895652	0.0651551	0.0524612	0.0478895	0.0416283
0.23125	0.0896191	0.0652027	0.0525032	0.0479276	0.0416652
0.231375	0.0896731	0.0652504	0.0525451	0.0479656	0.0417022
0.2315	0.089727	0.065298	0.0525871	0.0480036	0.0417391
0.231625	0.089781	0.0653457	0.0526291	0.0480417	0.0417761
0.23175	0.0898349	0.0653933	0.0526711	0.0480797	0.041813
0.231875	0.0898889	0.0654409	0.052713	0.0481178	0.04185
0.232	0.0899428	0.0654885	0.052755	0.0481558	0.0418869
0.232125	0.0899968	0.0655361	0.052797	0.0481939	0.0419239
0.23225	0.0900508	0.0655837	0.052839	0.048232	0.0419608
0.232375	0.0901048	0.0656313	0.052881	0.04827	0.0419978
0.2325	0.0901588	0.0656789	0.052923	0.0483081	0.0420348
0.232625	0.0902128	0.0657264	0.052965	0.0483461	0.0420717
0.23275	0.0902668	0.0657739	0.053007	0.0483842	0.0421087
0.232875	0.0903208	0.0658215	0.053049	0.0484223	0.0421456
0.233	0.0903748	0.065869	0.053091	0.0484604	0.0421826
0.233125	0.0904288	0.0659165	0.053133	0.0484984	0.0422196
0.23325	0.0904829	0.065964	0.053175	0.0485365	0.0422566
0.233375	0.0905369	0.0660115	0.0532171	0.0485746	0.0422935
0.2335	0.090591	0.0660589	0.0532591	0.0486127	0.0423305
0.233625	0.090645	0.0661064	0.0533011	0.0486508	0.0423675
0.23375	0.0906991	0.0661538	0.0533431	0.0486889	0.0424045
0.233875	0.0907532	0.0662013	0.0533852	0.048727	0.0424415
0.234	0.0908073	0.0662487	0.0534272	0.0487651	0.0424784
0.234125	0.0908614	0.0662961	0.0534692	0.0488032	0.0425154
0.23425	0.0909155	0.0663435	0.0535113	0.0488413	0.0425524
0.234375	0.0909696	0.0663909	0.0535533	0.0488794	0.0425894
0.2345	0.0910237	0.0664383	0.0535954	0.0489175	0.0426264
0.234625	0.0910778	0.0664857	0.0536374	0.0489557	0.0426634
0.23475	0.0911319	0.066533	0.0536795	0.0489938	0.0427004
0.234875	0.0911861	0.0665804	0.0537215	0.0490319	0.0427374
0.235	0.0912402	0.0666277	0.0537636	0.04907	0.0427744
0.235125	0.0912944	0.066675	0.0538056	0.0491082	0.0428114
0.23525	0.0913485	0.0667223	0.0538477	0.0491463	0.0428484
0.235375	0.0914027	0.0667696	0.0538898	0.0491845	0.0428854
0.2355	0.0914569	0.0668169	0.0539318	0.0492226	0.0429224
0.235625	0.091511	0.0668642	0.0539739	0.0492607	0.0429594
0.23575	0.0915652	0.0669115	0.054016	0.0492989	0.0429964
0.235875	0.0916194	0.0669587	0.054058	0.049337	0.0430334
0.236	0.0916737	0.067006	0.0541001	0.0493752	0.0430705
0.236125	0.0917279	0.0670532	0.0541422	0.0494134	0.0431075
0.23625	0.0917821	0.0671005	0.0541843	0.0494515	0.0431445
0.236375	0.0918363	0.0671477	0.0542264	0.0494897	0.0431815
0.2365	0.0918906	0.0671949	0.0542685	0.0495279	0.0432185
0.236625	0.0919448	0.0672421	0.0543106	0.049566	0.0432556
0.23675	0.0919991	0.0672893	0.0543527	0.0496042	0.0432926
0.236875	0.0920534	0.0673365	0.0543948	0.0496424	0.0433296
0.237	0.0921076	0.0673836	0.0544369	0.0496806	0.0433667
0.237125	0.0921619	0.0674308	0.054479	0.0497188	0.0434037
0.23725	0.0922162	0.0674779	0.0545211	0.049757	0.0434407
0.237375	0.0922705	0.0675251	0.0545632	0.0497951	0.0434778
0.2375	0.0923249	0.0675722	0.0546053	0.0498333	0.0435148
0.237625	0.0923792	0.0676193	0.0546474	0.0498715	0.0435518
0.23775	0.0924335	0.0676664	0.0546895	0.0499098	0.0435889
0.237875	0.0924879	0.0677135	0.0547317	0.049948	0.0436259
0.238	0.0925422	0.0677606	0.0547738	0.0499862	0.043663
0.238125	0.0925966	0.0678077	0.0548159	0.0500244	0.0437
0.23825	0.0926509	0.0678547	0.0548581	0.0500626	0.0437371
0.238375	0.0927053	0.0679018	0.0549002	0.0501008	0.0437741
0.2385	0.0927597	0.0679488	0.0549423	0.0501391	0.0438112
0.238625	0.0928141	0.0679959	0.0549845	0.0501773	0.0438483
0.23875	0.0928685	0.0680429	0.0550266	0.0502155	0.0438853
0.238875	0.0929229	0.0680899	0.0550687	0.0502538	0.0439224
0.239	0.0929773	0.0681369	0.0551109	0.050292	0.0439595
0.239125	0.0930318	0.0681839	0.055153	0.0503303	0.0439965
0.23925	0.0930862	0.0682309	0.0551952	0.0503685	0.0440336
0.239375	0.0931407	0.0682779	0.0552373	0.0504068	0.0440707
0.2395	0.0931951	0.0683248	0.0552795	0.050445	0.0441077
0.239625	0.0932496	0.0683718	0.0553217	0.0504833	0.0441448
0.23975	0.0933041	0.0684187	0.0553638	0.0505215	0.0441819
0.239875	0.0933586	0.0684657	0.055406	0.0505598	0.044219
0.24	0.0934131	0.0685126	0.0554482	0.0505981	0.0442561
0.240125	0.0934676	0.0685595	0.0554903	0.0506364	0.0442931
0.24025	0.0935221	0.0686064	0.0555325	0.0506746	0.0443302
0.240375	0.0935767	0.0686533	0.0555747	0.0507129	0.0443673
0.2405	0.0936312	0.0687002	0.0556169	0.0507512	0.0444044
0.240625	0.0936857	0.0687471	0.055659	0.0507895	0.0444415
0.24075	0.0937403	0.068794	0.0557012	0.0508278	0.0444786
0.240875	0.0937949	0.0688409	0.0557434	0.0508661	0.0445157
0.241	0.0938495	0.0688877	0.0557856	0.0509044	0.0445528
0.241125	0.093904	0.0689346	0.0558278	0.0509427	0.0445899
0.24125	0.0939586	0.0689814	0.05587	0.050981	0.044627
0.241375	0.0940133	0.0690282	0.0559122	0.0510193	0.0446641
0.2415	0.0940679	0.069075	0.0559544	0.0510576	0.0447012
0.241625	0.0941225	0.0691218	0.0559966	0.051096	0.0447383
0.24175	0.0941771	0.0691687	0.0560388	0.0511343	0.0447754
0.241875	0.0942318	0.0692154	0.056081	0.0511726	0.0448126
0.242	0.0942865	0.0692622	0.0561232	0.051211	0.0448497
0.242125	0.0943411	0.069309	0.0561654	0.0512493	0.0448868
0.24225	0.0943958	0.0693558	0.0562076	0.0512876	0.0449239
0.242375	0.0944505	0.0694025	0.0562499	0.051326	0.044961
0.2425	0.0945052	0.0694493	0.0562921	0.0513643	0.0449982
0.242625	0.0945599	0.069496	0.0563343	0.0514027	0.0450353
0.24275	0.0946146	0.0695428	0.0563765	0.0514411	0.0450724
0.242875	0.0946694	0.0695895	0.0564188	0.0514794	0.0451096
0.243	0.0947241	0.0696362	0.056461	0.0515178	0.0451467
0.243125	0.0947789	0.0696829	0.0565032	0.0515562	0.0451838
0.24325	0.0948336	0.0697296	0.0565455	0.0515945	0.045221
0.243375	0.0948884	0.0697763	0.0565877	0.0516329	0.0452581
0.2435	0.0949432	0.069823	0.0566299	0.0516713	0.0452953
0.243625	0.094998	0.0698697	0.0566722	0.0517097	0.0453324
0.24375	0.0950528	0.0699163	0.0567144	0.0517481	0.0453696
0.243875	0.0951076	0.069963	0.0567567	0.0517865	0.0454067
0.244	0.0951624	0.0700096	0.0567989	0.0518249	0.0454439
0.244125	0.0952173	0.0700563	0.0568412	0.0518633	0.0454811
0.24425	0.0952721	0.0701029	0.0568834	0.0519017	0.0455182
0.244375	0.095327	0.0701495	0.0569257	0.0519401	0.0455554
0.2445	0.0953819	0.0701962	0.0569679	0.0519785	0.0455925
0.244625	0.0954368	0.0702428	0.0570102	0.0520169	0.0456297
0.24475	0.0954916	0.0702894	0.0570525	0.0520554	0.0456669
0.244875	0.0955465	0.070336	0.0570947	0.0520938	0.0457041
0.245	0.0956015	0.0703826	0.057137	0.0521322	0.0457412
0.245125	0.0956564	0.0704292	0.0571793	0.0521707	0.0457784
0.24525	0.0957113	0.0704757	0.0572216	0.0522091	0.0458156
0.245375	0.0957663	0.0705223	0.0572638	0.0522475	0.0458528
0.2455	0.0958212	0.0705689	0.0573061	0.052286	0.04589
0.245625	0.0958762	0.0706154	0.0573484	0.0523245	0.0459272
0.24575	0.0959312	0.070662	0.0573907	0.0523629	0.0459644
0.245875	0.0959862	0.0707085	0.057433	0.0524014	0.0460015
0.246	0.0960412	0.070755	0.0574753	0.0524398	0.0460387
0.246125	0.0960962	0.0708016	0.0575176	0.0524783	0.0460759
0.24625	0.0961512	0.0708481	0.0575599	0.0525168	0.0461131
0.246375	0.0962063	0.0708946	0.0576022	0.0525553	0.0461504
0.2465	0.0962613	0.0709411	0.0576445	0.0525938	0.0461876
0.246625	0.0963164	0.0709876	0.0576868	0.0526323	0.0462248
0.24675	0.0963714	0.0710341	0.0577291	0.0526707	0.046262
0.246875	0.0964265	0.0710806	0.0577714	0.0527092	0.0462992
0.247	0.0964816	0.0711271	0.0578137	0.0527477	0.0463364
0.247125	0.0965367	0.0711735	0.057856	0.0527863	0.0463736
0.24725	0.0965918	0.07122	0.0578983	0.0528248	0.0464109
0.247375	0.0966469	0.0712664	0.0579406	0.0528633	0.0464481
0.2475	0.0967021	0.0713129	0.057983	0.0529018	0.0464853
0.247625	0.0967572	0.0713593	0.0580253	0.0529403	0.0465226
0.24775	0.0968124	0.0714058	0.0580676	0.0529789	0.0465598
0.247875	0.0968676	0.0714522	0.0581099	0.0530174	0.046597
0.248	0.0969227	0.0714986	0.0581523	0.0530559	0.0466343
0.248125	0.0969779	0.0715451	0.0581946	0.0530945	0.0466715
0.24825	0.0970331	0.0715915	0.0582369	0.053133	0.0467088
0.248375	0.0970884	0.0716379	0.0582793	0.0531716	0.046746
0.2485	0.0971436	0.0716843	0.0583216	0.0532101	0.0467833
0.248625	0.0971988	0.0717307	0.0583639	0.0532487	0.0468205
0.24875	0.0972541	0.0717771	0.0584063	0.0532873	0.0468578
0.248875	0.0973093	0.0718235	0.0584486	0.0533258	0.046895
0.249	0.0973646	0.0718698	0.058491	0.0533644	0.0469323
0.249125	0.0974199	0.0719162	0.0585333	0.053403	0.0469696
0.24925	0.0974752	0.0719626	0.0585757	0.0534416	0.0470068
0.249375	0.0975305	0.072009	0.058618	0.0534802	0.0470441
0.2495	0.0975858	0.0720553	0.0586604	0.0535187	0.0470814
0.249625	0.0976411	0.0721017	0.0587028	0.0535573	0.0471187
[truncated: 221,203+ more rows]
