# Supplementary material for: Fabric muscle with a cooling acceleration structure for upper limb assistance soft exosuits
Source: Sci Rep. 2022 Jul 6;12:11398. doi: 10.1038/s41598-022-15682-w (PMC9259748; doi:10.1038/s41598-022-15682-w)
Supplement: Supplementary file 3 — Supplementary Information 3. [file 41598_2022_15682_MOESM3_ESM.xlsx]

## Sheet: Fig.5(c)
Time (s)	Displacement (mm)
	Natural convection	Forced-air cooling
0	0	0
0.000125	1.87959e-05	4.43237e-05
0.00025	3.76994e-05	8.87876e-05
0.000375	5.67108e-05	0.000133391
0.0005	7.58304e-05	0.000178134
0.000625	9.50584e-05	0.000223016
0.00075	0.000114395	0.000268036
0.000875	0.000133841	0.000313194
0.001	0.000153397	0.000358489
0.001125	0.000173062	0.00040392
0.00125	0.000192839	0.000449487
0.001375	0.000212727	0.000495189
0.0015	0.000232726	0.000541025
0.001625	0.000252838	0.000586997
0.00175	0.000273063	0.000633102
0.001875	0.000293401	0.00067934
0.002	0.000313852	0.000725712
0.002125	0.000334416	0.000772216
0.00225	0.000355095	0.000818851
0.002375	0.000375888	0.000865619
0.0025	0.000396796	0.000912517
0.002625	0.000417819	0.000959546
0.00275	0.000438957	0.0010067
0.002875	0.000460211	0.00105399
0.003	0.000481583	0.00110141
0.003125	0.000503071	0.00114896
0.00325	0.000524676	0.00119664
0.003375	0.000546399	0.00124444
0.0035	0.00056824	0.00129238
0.003625	0.000590199	0.00134044
0.00375	0.000612276	0.00138863
0.003875	0.000634472	0.00143694
0.004	0.000656788	0.00148539
0.004125	0.000679224	0.00153396
0.00425	0.00070178	0.00158265
0.004375	0.000724457	0.00163148
0.0045	0.000747255	0.00168043
0.004625	0.000770175	0.0017295
0.00475	0.000793216	0.0017787
0.004875	0.000816381	0.00182803
0.005	0.000839667	0.00187748
0.005125	0.000863077	0.00192705
0.00525	0.000886609	0.00197675
0.005375	0.000910265	0.00202657
0.0055	0.000934045	0.00207652
0.005625	0.000957948	0.00212658
0.00575	0.000981977	0.00217677
0.005875	0.00100613	0.00222709
0.006	0.00103041	0.00227752
0.006125	0.00105481	0.00232808
0.00625	0.00107934	0.00237876
0.006375	0.001104	0.00242955
0.0065	0.00112878	0.00248047
0.006625	0.00115369	0.0025315
0.00675	0.00117872	0.00258266
0.006875	0.00120388	0.00263392
0.007	0.00122917	0.00268531
0.007125	0.00125459	0.00273681
0.00725	0.00128013	0.00278843
0.007375	0.0013058	0.00284016
0.0075	0.0013316	0.00289201
0.007625	0.00135753	0.00294396
0.00775	0.00138359	0.00299603
0.007875	0.00140978	0.00304821
0.008	0.0014361	0.0031005
0.008125	0.00146255	0.0031529
0.00825	0.00148913	0.00320541
0.008375	0.00151584	0.00325803
0.0085	0.00154268	0.00331076
0.008625	0.00156965	0.00336359
0.00875	0.00159676	0.00341653
0.008875	0.00162399	0.00346958
0.009	0.00165136	0.00352273
0.009125	0.00167887	0.00357599
0.00925	0.0017065	0.00362935
0.009375	0.00173427	0.00368282
0.0095	0.00176218	0.00373639
0.009625	0.00179021	0.00379007
0.00975	0.00181838	0.00384384
0.009875	0.00184668	0.00389773
0.01	0.00187512	0.00395171
0.010125	0.00190369	0.0040058
0.01025	0.00193239	0.00405999
0.010375	0.00196123	0.00411428
0.0105	0.00199021	0.00416867
0.010625	0.00201932	0.00422316
0.01075	0.00204856	0.00427775
0.010875	0.00207794	0.00433244
0.011	0.00210745	0.00438723
0.011125	0.00213709	0.00444212
0.01125	0.00216688	0.00449711
0.011375	0.00219679	0.00455219
0.0115	0.00222684	0.00460737
0.011625	0.00225703	0.00466265
0.01175	0.00228736	0.00471803
0.011875	0.00231782	0.0047735
0.012	0.00234841	0.00482906
0.012125	0.00237915	0.00488473
0.01225	0.00241002	0.00494048
0.012375	0.00244102	0.00499633
0.0125	0.00247216	0.00505228
0.012625	0.00250344	0.00510832
0.01275	0.00253486	0.00516445
0.012875	0.00256641	0.00522068
0.013	0.0025981	0.005277
0.013125	0.00262993	0.00533341
0.01325	0.0026619	0.00538991
0.013375	0.002694	0.00544651
0.0135	0.00272624	0.00550319
0.013625	0.00275862	0.00555997
0.01375	0.00279114	0.00561684
0.013875	0.00282379	0.00567381
0.014	0.00285658	0.00573086
0.014125	0.00288951	0.00578801
0.01425	0.00292257	0.00584524
0.014375	0.00295578	0.00590257
0.0145	0.00298912	0.00595999
0.014625	0.00302259	0.0060175
0.01475	0.00305621	0.00607509
0.014875	0.00308996	0.00613278
0.015	0.00312385	0.00619056
0.015125	0.00315788	0.00624843
0.01525	0.00319204	0.00630639
0.015375	0.00322634	0.00636444
0.0155	0.00326078	0.00642257
0.015625	0.00329535	0.00648079
0.01575	0.00333006	0.00653911
0.015875	0.0033649	0.0065975
0.016	0.00339989	0.00665599
0.016125	0.00343501	0.00671456
0.01625	0.00347026	0.00677322
0.016375	0.00350566	0.00683196
0.0165	0.00354119	0.00689079
0.016625	0.00357685	0.00694971
0.01675	0.00361265	0.00700871
0.016875	0.00364859	0.00706779
0.017	0.00368467	0.00712696
0.017125	0.00372088	0.00718622
0.01725	0.00375723	0.00724556
0.017375	0.00379372	0.00730498
0.0175	0.00383034	0.00736449
0.017625	0.0038671	0.00742408
0.01775	0.003904	0.00748376
0.017875	0.00394104	0.00754352
0.018	0.00397821	0.00760336
0.018125	0.00401552	0.00766329
0.01825	0.00405296	0.0077233
0.018375	0.00409055	0.0077834
0.0185	0.00412827	0.00784357
0.018625	0.00416612	0.00790383
0.01875	0.00420412	0.00796418
0.018875	0.00424224	0.0080246
0.019	0.00428051	0.00808511
0.019125	0.00431891	0.0081457
0.01925	0.00435745	0.00820638
0.019375	0.00439613	0.00826713
0.0195	0.00443494	0.00832797
0.019625	0.00447389	0.00838889
0.01975	0.00451298	0.0084499
0.019875	0.0045522	0.00851098
0.02	0.00459155	0.00857215
0.020125	0.00463104	0.0086334
0.02025	0.00467067	0.00869473
0.020375	0.00471043	0.00875614
0.0205	0.00475033	0.00881763
0.020625	0.00479036	0.00887921
0.02075	0.00483053	0.00894087
0.020875	0.00487084	0.0090026
0.021	0.00491128	0.00906443
0.021125	0.00495186	0.00912633
0.02125	0.00499257	0.00918832
0.021375	0.00503342	0.00925039
0.0215	0.00507441	0.00931254
0.021625	0.00511553	0.00937478
0.02175	0.00515679	0.0094371
0.021875	0.00519818	0.0094995
0.022	0.00523972	0.00956199
0.022125	0.00528139	0.00962456
0.02225	0.0053232	0.00968722
0.022375	0.00536514	0.00974996
0.0225	0.00540723	0.00981278
0.022625	0.00544945	0.00987569
0.02275	0.00549181	0.00993869
0.022875	0.00553431	0.0100018
0.023	0.00557694	0.0100649
0.023125	0.00561971	0.0101282
0.02325	0.00566262	0.0101915
0.023375	0.00570567	0.010255
0.0235	0.00574886	0.0103185
0.023625	0.00579218	0.0103821
0.02375	0.00583565	0.0104457
0.023875	0.00587925	0.0105095
0.024	0.00592299	0.0105734
0.024125	0.00596687	0.0106373
0.02425	0.00601089	0.0107013
0.024375	0.00605505	0.0107654
0.0245	0.00609934	0.0108296
0.024625	0.00614378	0.0108939
0.02475	0.00618835	0.0109583
0.024875	0.00623306	0.0110228
0.025	0.00627792	0.0110873
0.025125	0.00632291	0.0111519
0.02525	0.00636804	0.0112167
0.025375	0.00641331	0.0112815
0.0255	0.00645872	0.0113463
0.025625	0.00650427	0.0114113
0.02575	0.00654995	0.0114764
0.025875	0.00659578	0.0115415
0.026	0.00664174	0.0116068
0.026125	0.00668785	0.0116721
0.02625	0.00673409	0.0117375
0.026375	0.00678047	0.011803
0.0265	0.00682699	0.0118685
0.026625	0.00687364	0.0119342
0.02675	0.00692044	0.0119999
0.026875	0.00696737	0.0120658
0.027	0.00701444	0.0121317
0.027125	0.00706165	0.0121977
0.02725	0.007109	0.0122638
0.027375	0.00715648	0.01233
0.0275	0.0072041	0.0123962
0.027625	0.00725186	0.0124626
0.02775	0.00729976	0.012529
0.027875	0.00734779	0.0125955
0.028	0.00739597	0.0126621
0.028125	0.00744428	0.0127288
0.02825	0.00749272	0.0127956
0.028375	0.00754131	0.0128625
0.0285	0.00759003	0.0129294
0.028625	0.00763889	0.0129965
0.02875	0.00768788	0.0130636
0.028875	0.00773701	0.0131308
0.029	0.00778628	0.0131981
0.029125	0.00783569	0.0132655
0.02925	0.00788523	0.013333
0.029375	0.00793491	0.0134005
0.0295	0.00798473	0.0134682
0.029625	0.00803468	0.0135359
0.02975	0.00808477	0.0136038
0.029875	0.008135	0.0136717
0.03	0.00818536	0.0137397
0.030125	0.00823586	0.0138078
0.03025	0.00828649	0.013876
0.030375	0.00833726	0.0139443
0.0305	0.00838817	0.0140126
0.030625	0.00843921	0.0140811
0.03075	0.00849038	0.0141496
0.030875	0.0085417	0.0142183
0.031	0.00859314	0.014287
0.031125	0.00864473	0.0143558
0.03125	0.00869644	0.0144247
0.031375	0.00874829	0.0144937
0.0315	0.00880028	0.0145628
0.031625	0.0088524	0.014632
0.03175	0.00890465	0.0147013
0.031875	0.00895703	0.0147707
0.032	0.00900955	0.0148401
0.032125	0.00906221	0.0149097
0.03225	0.00911499	0.0149793
0.032375	0.00916791	0.0150491
0.0325	0.00922096	0.0151189
0.032625	0.00927415	0.0151888
0.03275	0.00932747	0.0152588
0.032875	0.00938092	0.015329
0.033	0.0094345	0.0153992
0.033125	0.00948822	0.0154695
0.03325	0.00954207	0.0155399
0.033375	0.00959605	0.0156104
0.0335	0.00965016	0.015681
0.033625	0.0097044	0.0157516
0.03375	0.00975878	0.0158224
0.033875	0.00981329	0.0158933
0.034	0.00986793	0.0159643
0.034125	0.0099227	0.0160354
0.03425	0.00997761	0.0161065
0.034375	0.0100326	0.0161778
0.0345	0.0100878	0.0162492
0.034625	0.0101431	0.0163207
0.03475	0.0101986	0.0163922
0.034875	0.0102541	0.0164639
0.035	0.0103098	0.0165357
0.035125	0.0103656	0.0166075
0.03525	0.0104216	0.0166795
0.035375	0.0104777	0.0167516
0.0355	0.0105339	0.0168238
0.035625	0.0105903	0.0168961
0.03575	0.0106468	0.0169684
0.035875	0.0107034	0.0170409
0.036	0.0107602	0.0171135
0.036125	0.0108171	0.0171862
0.03625	0.0108741	0.017259
0.036375	0.0109312	0.0173319
0.0365	0.0109885	0.0174049
0.036625	0.011046	0.017478
0.03675	0.0111035	0.0175512
0.036875	0.0111612	0.0176246
0.037	0.011219	0.017698
0.037125	0.011277	0.0177715
0.03725	0.0113351	0.0178452
0.037375	0.0113933	0.0179189
0.0375	0.0114517	0.0179927
0.037625	0.0115102	0.0180667
0.03775	0.0115688	0.0181408
0.037875	0.0116276	0.0182149
0.038	0.0116865	0.0182892
0.038125	0.0117456	0.0183636
0.03825	0.0118048	0.0184381
0.038375	0.0118641	0.0185127
0.0385	0.0119235	0.0185874
0.038625	0.0119831	0.0186622
0.03875	0.0120429	0.0187371
0.038875	0.0121027	0.0188121
0.039	0.0121627	0.0188872
0.039125	0.0122229	0.0189625
0.03925	0.0122832	0.0190378
0.039375	0.0123436	0.0191133
0.0395	0.0124041	0.0191889
0.039625	0.0124648	0.0192645
0.03975	0.0125257	0.0193403
0.039875	0.0125866	0.0194162
0.04	0.0126478	0.0194922
0.040125	0.012709	0.0195683
0.04025	0.0127704	0.0196445
0.040375	0.0128319	0.0197209
0.0405	0.0128936	0.0197973
0.040625	0.0129554	0.0198739
0.04075	0.0130173	0.0199505
0.040875	0.0130794	0.0200273
0.041	0.0131417	0.0201042
0.041125	0.013204	0.0201812
0.04125	0.0132665	0.0202583
0.041375	0.0133292	0.0203356
0.0415	0.013392	0.0204129
0.041625	0.0134549	0.0204904
0.04175	0.013518	0.0205679
0.041875	0.0135812	0.0206456
0.042	0.0136446	0.0207234
0.042125	0.0137081	0.0208014
0.04225	0.0137717	0.0208794
0.042375	0.0138355	0.0209575
0.0425	0.0138994	0.0210358
0.042625	0.0139635	0.0211142
0.04275	0.0140277	0.0211927
0.042875	0.0140921	0.0212713
0.043	0.0141566	0.0213501
0.043125	0.0142213	0.0214289
0.04325	0.0142861	0.0215079
0.043375	0.014351	0.021587
0.0435	0.0144161	0.0216662
0.043625	0.0144813	0.0217456
0.04375	0.0145467	0.021825
0.043875	0.0146123	0.0219046
0.044	0.0146779	0.0219843
0.044125	0.0147438	0.0220641
0.04425	0.0148097	0.0221441
0.044375	0.0148758	0.0222241
0.0445	0.0149421	0.0223043
0.044625	0.0150085	0.0223846
0.04475	0.0150751	0.0224651
0.044875	0.0151418	0.0225456
0.045	0.0152086	0.0226263
0.045125	0.0152756	0.0227071
0.04525	0.0153428	0.022788
0.045375	0.0154101	0.022869
0.0455	0.0154775	0.0229502
0.045625	0.0155451	0.0230315
0.04575	0.0156129	0.0231129
0.045875	0.0156808	0.0231945
0.046	0.0157488	0.0232761
0.046125	0.015817	0.0233579
0.04625	0.0158854	0.0234398
0.046375	0.0159539	0.0235219
0.0465	0.0160225	0.023604
0.046625	0.0160913	0.0236863
0.04675	0.0161603	0.0237687
0.046875	0.0162294	0.0238513
0.047	0.0162986	0.0239339
0.047125	0.016368	0.0240167
0.04725	0.0164375	0.0240996
0.047375	0.0165072	0.0241826
0.0475	0.0165771	0.0242658
0.047625	0.0166471	0.0243491
0.04775	0.0167172	0.0244325
0.047875	0.0167875	0.024516
0.048	0.016858	0.0245997
0.048125	0.0169285	0.0246834
0.04825	0.0169993	0.0247673
0.048375	0.0170702	0.0248514
0.0485	0.0171412	0.0249355
0.048625	0.0172124	0.0250198
0.04875	0.0172838	0.0251042
0.048875	0.0173552	0.0251887
0.049	0.0174269	0.0252733
0.049125	0.0174987	0.0253581
0.04925	0.0175706	0.025443
0.049375	0.0176427	0.025528
0.0495	0.017715	0.0256131
0.049625	0.0177874	0.0256984
0.04975	0.0178599	0.0257838
0.049875	0.0179326	0.0258693
0.05	0.0180055	0.0259549
0.050125	0.0180785	0.0260406
0.05025	0.0181517	0.0261265
0.050375	0.018225	0.0262125
0.0505	0.0182985	0.0262986
0.050625	0.0183721	0.0263848
0.05075	0.0184459	0.0264711
0.050875	0.0185198	0.0265576
0.051	0.0185939	0.0266442
0.051125	0.0186682	0.0267309
0.05125	0.0187426	0.0268177
0.051375	0.0188171	0.0269046
0.0515	0.0188918	0.0269917
0.051625	0.0189667	0.0270789
0.05175	0.0190418	0.0271662
0.051875	0.019117	0.0272536
0.052	0.0191923	0.0273411
0.052125	0.0192678	0.0274287
0.05225	0.0193435	0.0275165
0.052375	0.0194194	0.0276044
0.0525	0.0194954	0.0276924
0.052625	0.0195715	0.0277805
0.05275	0.0196478	0.0278687
0.052875	0.0197243	0.0279571
0.053	0.019801	0.0280455
0.053125	0.0198778	0.0281341
0.05325	0.0199547	0.0282228
0.053375	0.0200319	0.0283116
0.0535	0.0201092	0.0284005
0.053625	0.0201866	0.0284895
0.05375	0.0202642	0.0285787
0.053875	0.020342	0.028668
0.054	0.02042	0.0287573
0.054125	0.0204981	0.0288468
0.05425	0.0205764	0.0289365
0.054375	0.0206548	0.0290262
0.0545	0.0207334	0.029116
0.054625	0.0208122	0.0292059
0.05475	0.0208911	0.029296
0.054875	0.0209702	0.0293862
0.055	0.0210494	0.0294765
0.055125	0.0211288	0.0295668
0.05525	0.0212084	0.0296573
0.055375	0.0212881	0.029748
0.0555	0.021368	0.0298387
0.055625	0.0214481	0.0299295
0.05575	0.0215283	0.0300204
0.055875	0.0216087	0.0301115
0.056	0.0216893	0.0302026
0.056125	0.02177	0.0302939
0.05625	0.0218509	0.0303852
0.056375	0.0219319	0.0304767
0.0565	0.0220131	0.0305683
0.056625	0.0220945	0.03066
0.05675	0.022176	0.0307517
0.056875	0.0222577	0.0308436
0.057	0.0223396	0.0309356
0.057125	0.0224216	0.0310277
0.05725	0.0225037	0.0311199
0.057375	0.0225861	0.0312122
0.0575	0.0226686	0.0313046
0.057625	0.0227512	0.0313971
0.05775	0.0228341	0.0314897
0.057875	0.022917	0.0315824
0.058	0.0230002	0.0316752
0.058125	0.0230835	0.0317682
0.05825	0.0231669	0.0318612
0.058375	0.0232505	0.0319543
0.0585	0.0233343	0.0320475
0.058625	0.0234182	0.0321408
0.05875	0.0235023	0.0322342
0.058875	0.0235866	0.0323278
0.059	0.023671	0.0324214
0.059125	0.0237555	0.0325151
0.05925	0.0238402	0.0326089
0.059375	0.0239251	0.0327028
0.0595	0.0240101	0.0327969
0.059625	0.0240953	0.032891
0.05975	0.0241807	0.0329852
0.059875	0.0242662	0.0330795
0.06	0.0243518	0.0331739
0.060125	0.0244376	0.0332684
0.06025	0.0245236	0.033363
0.060375	0.0246097	0.0334578
0.0605	0.0246959	0.0335526
0.060625	0.0247823	0.0336475
0.06075	0.0248689	0.0337425
0.060875	0.0249556	0.0338376
0.061	0.0250425	0.0339328
0.061125	0.0251295	0.0340281
0.06125	0.0252167	0.0341234
0.061375	0.025304	0.0342189
0.0615	0.0253914	0.0343145
0.061625	0.0254791	0.0344102
0.06175	0.0255668	0.034506
0.061875	0.0256548	0.0346019
0.062	0.0257428	0.0346978
0.062125	0.025831	0.0347939
0.06225	0.0259194	0.03489
0.062375	0.0260079	0.0349863
0.0625	0.0260966	0.0350827
0.062625	0.0261854	0.0351791
0.06275	0.0262743	0.0352756
0.062875	0.0263634	0.0353723
0.063	0.0264527	0.035469
0.063125	0.0265421	0.0355658
0.06325	0.0266316	0.0356628
0.063375	0.0267213	0.0357598
0.0635	0.0268111	0.0358569
0.063625	0.0269011	0.0359541
0.06375	0.0269912	0.0360514
0.063875	0.0270815	0.0361487
0.064	0.0271719	0.0362462
0.064125	0.0272625	0.0363438
0.06425	0.0273532	0.0364415
0.064375	0.027444	0.0365392
0.0645	0.027535	0.0366371
0.064625	0.0276261	0.036735
0.06475	0.0277174	0.0368331
0.064875	0.0278088	0.0369312
0.065	0.0279004	0.0370294
0.065125	0.0279921	0.0371277
0.06525	0.0280839	0.0372261
0.065375	0.0281759	0.0373246
0.0655	0.028268	0.0374232
0.065625	0.0283602	0.0375219
0.06575	0.0284526	0.0376206
0.065875	0.0285451	0.0377195
0.066	0.0286378	0.0378184
0.066125	0.0287306	0.0379175
0.06625	0.0288235	0.0380166
0.066375	0.0289166	0.0381158
0.0665	0.0290098	0.0382151
0.066625	0.0291032	0.0383145
0.06675	0.0291966	0.038414
0.066875	0.0292902	0.0385136
0.067	0.029384	0.0386132
0.067125	0.0294779	0.038713
0.06725	0.0295719	0.0388128
0.067375	0.029666	0.0389127
0.0675	0.0297603	0.0390127
0.067625	0.0298547	0.0391128
0.06775	0.0299492	0.039213
0.067875	0.0300438	0.0393132
0.068	0.0301386	0.0394136
0.068125	0.0302335	0.039514
0.06825	0.0303286	0.0396145
0.068375	0.0304238	0.0397151
0.0685	0.030519	0.0398158
0.068625	0.0306145	0.0399166
0.06875	0.03071	0.0400174
0.068875	0.0308057	0.0401184
0.069	0.0309015	0.0402194
0.069125	0.0309974	0.0403205
0.06925	0.0310934	0.0404217
0.069375	0.0311896	0.0405229
0.0695	0.0312859	0.0406243
0.069625	0.0313823	0.0407257
0.06975	0.0314788	0.0408272
0.069875	0.0315755	0.0409288
0.07	0.0316723	0.0410305
0.070125	0.0317692	0.0411323
0.07025	0.0318662	0.0412341
0.070375	0.0319633	0.0413361
0.0705	0.0320606	0.0414381
0.070625	0.0321579	0.0415402
0.07075	0.0322554	0.0416424
0.070875	0.032353	0.0417446
0.071	0.0324508	0.041847
0.071125	0.0325486	0.0419494
0.07125	0.0326466	0.0420519
0.071375	0.0327446	0.0421545
0.0715	0.0328428	0.0422572
0.071625	0.0329411	0.0423599
0.07175	0.0330396	0.0424627
0.071875	0.0331381	0.0425657
0.072	0.0332367	0.0426687
0.072125	0.0333355	0.0427717
0.07225	0.0334344	0.0428749
0.072375	0.0335334	0.0429781
0.0725	0.0336325	0.0430815
0.072625	0.0337317	0.0431849
0.07275	0.033831	0.0432884
0.072875	0.0339305	0.0433919
0.073	0.03403	0.0434956
0.073125	0.0341297	0.0435993
0.07325	0.0342294	0.0437031
0.073375	0.0343293	0.043807
0.0735	0.0344293	0.043911
0.073625	0.0345294	0.044015
0.07375	0.0346296	0.0441192
0.073875	0.03473	0.0442234
0.074	0.0348304	0.0443276
0.074125	0.0349309	0.044432
0.07425	0.0350316	0.0445365
0.074375	0.0351324	0.044641
0.0745	0.0352332	0.0447456
0.074625	0.0353342	0.0448503
0.07475	0.0354353	0.044955
0.074875	0.0355365	0.0450599
0.075	0.0356378	0.0451648
0.075125	0.0357392	0.0452698
0.07525	0.0358407	0.0453749
0.075375	0.0359423	0.0454801
0.0755	0.036044	0.0455853
0.075625	0.0361458	0.0456906
0.07575	0.0362477	0.045796
0.075875	0.0363498	0.0459015
0.076	0.0364519	0.046007
0.076125	0.0365541	0.0461127
0.07625	0.0366565	0.0462184
0.076375	0.0367589	0.0463242
0.0765	0.0368614	0.04643
0.076625	0.0369641	0.046536
0.07675	0.0370668	0.046642
0.076875	0.0371697	0.0467481
0.077	0.0372726	0.0468543
0.077125	0.0373756	0.0469606
0.07725	0.0374788	0.0470669
0.077375	0.037582	0.0471733
0.0775	0.0376854	0.0472798
0.077625	0.0377888	0.0473864
0.07775	0.0378923	0.0474931
0.077875	0.037996	0.0475998
0.078	0.0380997	0.0477066
0.078125	0.0382035	0.0478135
0.07825	0.0383075	0.0479205
0.078375	0.0384115	0.0480275
0.0785	0.0385156	0.0481347
0.078625	0.0386199	0.0482419
0.07875	0.0387242	0.0483492
0.078875	0.0388286	0.0484565
0.079	0.0389331	0.048564
0.079125	0.0390377	0.0486715
0.07925	0.0391424	0.0487791
0.079375	0.0392472	0.0488868
0.0795	0.0393521	0.0489946
0.079625	0.0394571	0.0491024
0.07975	0.0395621	0.0492103
0.079875	0.0396673	0.0493183
0.08	0.0397726	0.0494264
0.080125	0.0398779	0.0495346
0.08025	0.0399834	0.0496428
0.080375	0.0400889	0.0497512
0.0805	0.0401946	0.0498596
0.080625	0.0403003	0.0499681
0.08075	0.0404061	0.0500766
0.080875	0.040512	0.0501853
0.081	0.040618	0.050294
0.081125	0.0407241	0.0504028
0.08125	0.0408303	0.0505117
0.081375	0.0409366	0.0506206
0.0815	0.0410429	0.0507296
0.081625	0.0411494	0.0508388
0.08175	0.0412559	0.050948
0.081875	0.0413626	0.0510572
0.082	0.0414693	0.0511666
0.082125	0.0415761	0.051276
0.08225	0.041683	0.0513855
0.082375	0.04179	0.0514951
0.0825	0.0418971	0.0516048
0.082625	0.0420042	0.0517145
0.08275	0.0421115	0.0518243
0.082875	0.0422188	0.0519342
0.083	0.0423262	0.0520442
0.083125	0.0424337	0.0521543
0.08325	0.0425413	0.0522644
0.083375	0.042649	0.0523747
0.0835	0.0427568	0.052485
0.083625	0.0428646	0.0525953
0.08375	0.0429725	0.0527058
0.083875	0.0430805	0.0528163
0.084	0.0431886	0.052927
0.084125	0.0432968	0.0530377
0.08425	0.043405	0.0531485
0.084375	0.0435134	0.0532593
0.0845	0.0436218	0.0533703
0.084625	0.0437303	0.0534813
0.08475	0.0438389	0.0535924
0.084875	0.0439475	0.0537036
0.085	0.0440562	0.0538149
0.085125	0.0441651	0.0539263
0.08525	0.044274	0.0540377
0.085375	0.0443829	0.0541492
0.0855	0.044492	0.0542608
0.085625	0.0446011	0.0543725
0.08575	0.0447103	0.0544843
0.085875	0.0448196	0.0545961
0.086	0.0449289	0.0547081
0.086125	0.0450384	0.0548201
0.08625	0.0451479	0.0549322
0.086375	0.0452575	0.0550444
0.0865	0.0453671	0.0551566
0.086625	0.0454769	0.055269
0.08675	0.0455867	0.0553814
0.086875	0.0456966	0.0554939
0.087	0.0458065	0.0556065
0.087125	0.0459166	0.0557192
0.08725	0.0460267	0.055832
0.087375	0.0461369	0.0559448
0.0875	0.0462472	0.0560577
0.087625	0.0463575	0.0561708
0.08775	0.0464679	0.0562839
0.087875	0.0465784	0.056397
0.088	0.0466889	0.0565103
0.088125	0.0467996	0.0566236
0.08825	0.0469103	0.0567371
0.088375	0.0470211	0.0568506
0.0885	0.0471319	0.0569642
0.088625	0.0472428	0.0570779
0.08875	0.0473538	0.0571917
0.088875	0.0474649	0.0573055
0.089	0.047576	0.0574194
0.089125	0.0476873	0.0575335
0.08925	0.0477986	0.0576476
0.089375	0.0479099	0.0577618
0.0895	0.0480214	0.0578761
0.089625	0.0481329	0.0579904
0.08975	0.0482445	0.0581049
0.089875	0.0483561	0.0582194
0.09	0.0484678	0.058334
0.090125	0.0485797	0.0584487
0.09025	0.0486915	0.0585635
0.090375	0.0488035	0.0586784
0.0905	0.0489155	0.0587934
0.090625	0.0490276	0.0589084
0.09075	0.0491398	0.0590236
0.090875	0.049252	0.0591388
0.091	0.0493643	0.0592541
0.091125	0.0494767	0.0593695
0.09125	0.0495891	0.059485
0.091375	0.0497017	0.0596005
0.0915	0.0498143	0.0597162
0.091625	0.0499269	0.0598319
0.09175	0.0500397	0.0599477
0.091875	0.0501525	0.0600636
0.092	0.0502653	0.0601796
0.092125	0.0503783	0.0602957
0.09225	0.0504913	0.0604119
0.092375	0.0506044	0.0605281
0.0925	0.0507176	0.0606444
0.092625	0.0508308	0.0607609
0.09275	0.0509441	0.0608774
0.092875	0.0510575	0.060994
0.093	0.0511709	0.0611107
0.093125	0.0512844	0.0612274
0.09325	0.051398	0.0613443
0.093375	0.0515116	0.0614612
0.0935	0.0516253	0.0615783
0.093625	0.0517391	0.0616954
0.09375	0.051853	0.0618126
0.093875	0.0519669	0.0619299
0.094	0.0520809	0.0620473
0.094125	0.0521949	0.0621648
0.09425	0.0523091	0.0622823
0.094375	0.0524233	0.0624
0.0945	0.0525375	0.0625177
0.094625	0.0526519	0.0626355
0.09475	0.0527663	0.0627534
0.094875	0.0528807	0.0628714
0.095	0.0529952	0.0629895
0.095125	0.0531098	0.0631077
0.09525	0.0532245	0.063226
0.095375	0.0533392	0.0633444
0.0955	0.053454	0.0634628
0.095625	0.0535689	0.0635813
0.09575	0.0536838	0.0637
0.095875	0.0537988	0.0638187
0.096	0.0539139	0.0639375
0.096125	0.054029	0.0640564
0.09625	0.0541442	0.0641754
0.096375	0.0542594	0.0642945
0.0965	0.0543747	0.0644137
0.096625	0.0544901	0.064533
0.09675	0.0546055	0.0646524
0.096875	0.054721	0.0647718
0.097	0.0548366	0.0648914
0.097125	0.0549522	0.065011
0.09725	0.0550679	0.0651308
0.097375	0.0551837	0.0652506
0.0975	0.0552995	0.0653705
0.097625	0.0554154	0.0654906
0.09775	0.0555313	0.0656107
0.097875	0.0556473	0.0657309
0.098	0.0557633	0.0658512
0.098125	0.0558795	0.0659716
0.09825	0.0559957	0.0660921
0.098375	0.0561119	0.0662127
0.0985	0.0562282	0.0663333
0.098625	0.0563446	0.0664541
0.09875	0.056461	0.066575
0.098875	0.0565775	0.0666959
0.099	0.0566941	0.066817
0.099125	0.0568107	0.0669382
0.09925	0.0569273	0.0670594
0.099375	0.0570441	0.0671808
0.0995	0.0571609	0.0673022
0.099625	0.0572777	0.0674238
0.09975	0.0573946	0.0675454
0.099875	0.0575116	0.0676672
0.1	0.0576287	0.0677891
0.100125	0.0577458	0.067911
0.10025	0.0578629	0.0680331
0.100375	0.0579801	0.0681552
0.1005	0.0580974	0.0682775
0.100625	0.0582148	0.0683998
0.10075	0.0583322	0.0685223
0.100875	0.0584497	0.0686449
0.101	0.0585672	0.0687676
0.101125	0.0586848	0.0688903
0.10125	0.0588025	0.0690132
0.101375	0.0589202	0.0691362
0.1015	0.059038	0.0692593
0.101625	0.0591558	0.0693825
0.10175	0.0592737	0.0695058
0.101875	0.0593917	0.0696292
0.102	0.0595098	0.0697527
0.102125	0.0596279	0.0698763
0.10225	0.059746	0.0700001
0.102375	0.0598643	0.0701239
0.1025	0.0599826	0.0702478
0.102625	0.0601009	0.0703719
0.10275	0.0602193	0.070496
0.102875	0.0603378	0.0706203
0.103	0.0604564	0.0707447
0.103125	0.060575	0.0708692
0.10325	0.0606937	0.0709937
0.103375	0.0608124	0.0711184
0.1035	0.0609312	0.0712432
0.103625	0.0610501	0.0713682
0.10375	0.061169	0.0714932
0.103875	0.061288	0.0716183
0.104	0.0614071	0.0717436
0.104125	0.0615262	0.0718689
0.10425	0.0616454	0.0719944
0.104375	0.0617646	0.07212
0.1045	0.061884	0.0722456
0.104625	0.0620033	0.0723714
0.10475	0.0621228	0.0724974
0.104875	0.0622423	0.0726234
0.105	0.0623619	0.0727495
0.105125	0.0624815	0.0728758
0.10525	0.0626012	0.0730021
0.105375	0.062721	0.0731286
0.1055	0.0628408	0.0732552
0.105625	0.0629607	0.0733819
0.10575	0.0630807	0.0735087
0.105875	0.0632007	0.0736357
0.106	0.0633208	0.0737627
0.106125	0.063441	0.0738899
0.10625	0.0635612	0.0740172
0.106375	0.0636815	0.0741446
0.1065	0.0638019	0.0742722
0.106625	0.0639223	0.0743998
0.10675	0.0640428	0.0745276
0.106875	0.0641634	0.0746555
0.107	0.064284	0.0747835
0.107125	0.0644047	0.0749117
0.10725	0.0645255	0.0750399
0.107375	0.0646463	0.0751683
0.1075	0.0647672	0.0752968
0.107625	0.0648882	0.0754255
0.10775	0.0650092	0.0755542
0.107875	0.0651303	0.0756831
0.108	0.0652514	0.0758122
0.108125	0.0653727	0.0759413
0.10825	0.065494	0.0760706
0.108375	0.0656153	0.0762
0.1085	0.0657368	0.0763295
0.108625	0.0658583	0.0764592
0.10875	0.0659798	0.076589
0.108875	0.0661015	0.0767189
0.109	0.0662232	0.076849
0.109125	0.066345	0.0769792
0.10925	0.0664668	0.0771095
0.109375	0.0665888	0.07724
0.1095	0.0667108	0.0773706
0.109625	0.0668328	0.0775013
0.10975	0.066955	0.0776322
0.109875	0.0670772	0.0777632
0.11	0.0671995	0.0778943
0.110125	0.0673218	0.0780256
0.11025	0.0674443	0.078157
0.110375	0.0675668	0.0782886
0.1105	0.0676894	0.0784202
0.110625	0.067812	0.0785521
0.11075	0.0679348	0.078684
0.110875	0.0680576	0.0788161
0.111	0.0681805	0.0789484
0.111125	0.0683034	0.0790808
0.11125	0.0684265	0.0792133
0.111375	0.0685496	0.079346
0.1115	0.0686728	0.0794788
0.111625	0.0687961	0.0796118
0.11175	0.0689194	0.0797449
0.111875	0.0690429	0.0798781
0.112	0.0691664	0.0800115
0.112125	0.06929	0.080145
0.11225	0.0694137	0.0802787
0.112375	0.0695374	0.0804126
0.1125	0.0696613	0.0805466
0.112625	0.0697852	0.0806807
0.11275	0.0699092	0.080815
0.112875	0.0700333	0.0809494
0.113	0.0701575	0.081084
0.113125	0.0702817	0.0812188
0.11325	0.0704061	0.0813537
0.113375	0.0705305	0.0814887
0.1135	0.070655	0.081624
0.113625	0.0707796	0.0817593
0.11375	0.0709043	0.0818949
0.113875	0.0710291	0.0820305
0.114	0.071154	0.0821664
0.114125	0.0712789	0.0823024
0.11425	0.071404	0.0824386
0.114375	0.0715291	0.0825749
0.1145	0.0716543	0.0827114
0.114625	0.0717796	0.0828481
0.11475	0.071905	0.0829849
0.114875	0.0720305	0.0831219
0.115	0.0721561	0.083259
0.115125	0.0722818	0.0833964
0.11525	0.0724076	0.0835338
0.115375	0.0725335	0.0836715
0.1155	0.0726595	0.0838093
0.115625	0.0727856	0.0839473
0.11575	0.0729117	0.0840855
0.115875	0.073038	0.0842239
0.116	0.0731644	0.0843624
0.116125	0.0732908	0.0845011
0.11625	0.0734174	0.0846399
0.116375	0.0735441	0.084779
0.1165	0.0736708	0.0849182
0.116625	0.0737977	0.0850576
0.11675	0.0739247	0.0851971
0.116875	0.0740518	0.0853369
0.117	0.074179	0.0854768
0.117125	0.0743062	0.0856169
0.11725	0.0744336	0.0857572
0.117375	0.0745611	0.0858977
0.1175	0.0746887	0.0860383
0.117625	0.0748165	0.0861791
0.11775	0.0749443	0.0863201
0.117875	0.0750722	0.0864613
0.118	0.0752002	0.0866027
0.118125	0.0753284	0.0867443
0.11825	0.0754566	0.086886
0.118375	0.075585	0.087028
0.1185	0.0757135	0.0871701
0.118625	0.0758421	0.0873124
0.11875	0.0759708	0.0874549
0.118875	0.0760996	0.0875976
0.119	0.0762285	0.0877405
0.119125	0.0763576	0.0878836
0.11925	0.0764867	0.0880269
0.119375	0.076616	0.0881703
0.1195	0.0767454	0.088314
0.119625	0.0768748	0.0884579
0.11975	0.0770045	0.0886019
0.119875	0.0771342	0.0887462
0.12	0.077264	0.0888906
0.120125	0.077394	0.0890353
0.12025	0.0775241	0.0891801
0.120375	0.0776543	0.0893252
0.1205	0.0777846	0.0894704
0.120625	0.077915	0.0896158
0.12075	0.0780456	0.0897615
0.120875	0.0781762	0.0899073
0.121	0.078307	0.0900534
0.121125	0.0784379	0.0901996
0.12125	0.078569	0.0903461
0.121375	0.0787001	0.0904927
0.1215	0.0788314	0.0906396
0.121625	0.0789628	0.0907867
0.12175	0.0790944	0.0909339
0.121875	0.079226	0.0910814
0.122	0.0793578	0.0912291
0.122125	0.0794897	0.091377
0.12225	0.0796218	0.0915251
0.122375	0.0797539	0.0916734
0.1225	0.0798862	0.0918219
0.122625	0.0800187	0.0919706
0.12275	0.0801512	0.0921196
0.122875	0.0802839	0.0922687
0.123	0.0804167	0.0924181
0.123125	0.0805497	0.0925676
0.12325	0.0806827	0.0927174
0.123375	0.0808159	0.0928674
0.1235	0.0809493	0.0930176
0.123625	0.0810827	0.093168
0.12375	0.0812164	0.0933186
0.123875	0.0813501	0.0934695
0.124	0.081484	0.0936206
0.124125	0.081618	0.0937718
0.12425	0.0817521	0.0939233
0.124375	0.0818864	0.094075
0.1245	0.0820208	0.094227
0.124625	0.0821554	0.0943791
0.12475	0.08229	0.0945315
0.124875	0.0824249	0.0946841
0.125	0.0825598	0.0948369
0.125125	0.0826949	0.09499
0.12525	0.0828302	0.0951432
0.125375	0.0829655	0.0952967
0.1255	0.083101	0.0954504
0.125625	0.0832367	0.0956044
0.12575	0.0833725	0.0957585
0.125875	0.0835084	0.0959129
0.126	0.0836445	0.0960675
0.126125	0.0837807	0.0962224
0.12625	0.083917	0.0963774
0.126375	0.0840535	0.0965327
0.1265	0.0841901	0.0966882
0.126625	0.0843269	0.096844
0.12675	0.0844638	0.0969999
0.126875	0.0846009	0.0971561
0.127	0.0847381	0.0973126
0.127125	0.0848754	0.0974692
0.12725	0.0850129	0.0976261
0.127375	0.0851505	0.0977832
0.1275	0.0852882	0.0979406
0.127625	0.0854261	0.0980982
0.12775	0.0855641	0.098256
0.127875	0.0857023	0.098414
0.128	0.0858406	0.0985723
0.128125	0.0859791	0.0987308
0.12825	0.0861177	0.0988896
0.128375	0.0862565	0.0990486
0.1285	0.0863953	0.0992078
0.128625	0.0865344	0.0993672
0.12875	0.0866736	0.0995269
0.128875	0.0868129	0.0996868
0.129	0.0869524	0.099847
0.129125	0.087092	0.100007
0.12925	0.0872317	0.100168
0.129375	0.0873716	0.100329
0.1295	0.0875117	0.10049
0.129625	0.0876519	0.100651
0.12975	0.0877922	0.100813
0.129875	0.0879327	0.100975
0.13	0.0880734	0.101137
0.130125	0.0882142	0.101299
0.13025	0.0883551	0.101462
0.130375	0.0884962	0.101624
0.1305	0.0886375	0.101787
0.130625	0.0887789	0.101951
0.13075	0.0889204	0.102114
0.130875	0.0890621	0.102278
0.131	0.089204	0.102442
0.131125	0.089346	0.102606
0.13125	0.0894881	0.102771
0.131375	0.0896304	0.102935
0.1315	0.0897729	0.1031
0.131625	0.0899155	0.103265
0.13175	0.0900583	0.103431
0.131875	0.0902012	0.103597
0.132	0.0903443	0.103763
0.132125	0.0904875	0.103929
0.13225	0.0906309	0.104095
0.132375	0.0907744	0.104262
0.1325	0.0909181	0.104429
0.132625	0.091062	0.104596
0.13275	0.091206	0.104763
0.132875	0.0913502	0.104931
0.133	0.0914945	0.105099
0.133125	0.091639	0.105267
0.13325	0.0917836	0.105435
0.133375	0.0919285	0.105604
0.1335	0.0920734	0.105773
0.133625	0.0922185	0.105942
0.13375	0.0923638	0.106111
0.133875	0.0925093	0.106281
0.134	0.0926549	0.106451
0.134125	0.0928007	0.106621
0.13425	0.0929466	0.106791
0.134375	0.0930927	0.106962
0.1345	0.0932389	0.107133
0.134625	0.0933854	0.107304
0.13475	0.0935319	0.107475
0.134875	0.0936787	0.107647
0.135	0.0938256	0.107819
0.135125	0.0939727	0.107991
0.13525	0.0941199	0.108163
0.135375	0.0942673	0.108336
0.1355	0.0944149	0.108509
0.135625	0.0945627	0.108682
0.13575	0.0947106	0.108855
0.135875	0.0948587	0.109029
0.136	0.0950069	0.109203
0.136125	0.0951553	0.109377
0.13625	0.0953039	0.109551
0.136375	0.0954527	0.109726
0.1365	0.0956016	0.109901
0.136625	0.0957507	0.110076
0.13675	0.0959	0.110251
0.136875	0.0960494	0.110427
0.137	0.096199	0.110603
0.137125	0.0963488	0.110779
0.13725	0.0964988	0.110955
0.137375	0.0966489	0.111132
0.1375	0.0967992	0.111309
0.137625	0.0969497	0.111486
0.13775	0.0971003	0.111664
0.137875	0.0972512	0.111841
0.138	0.0974022	0.112019
0.138125	0.0975533	0.112197
0.13825	0.0977047	0.112376
0.138375	0.0978562	0.112555
0.1385	0.098008	0.112734
0.138625	0.0981598	0.112913
0.13875	0.0983119	0.113092
0.138875	0.0984642	0.113272
0.139	0.0986166	0.113452
0.139125	0.0987692	0.113632
0.13925	0.098922	0.113813
0.139375	0.0990749	0.113994
0.1395	0.0992281	0.114175
0.139625	0.0993814	0.114356
0.13975	0.0995349	0.114537
0.139875	0.0996886	0.114719
0.14	0.0998425	0.114901
0.140125	0.0999966	0.115084
0.14025	0.100151	0.115266
0.140375	0.100305	0.115449
0.1405	0.10046	0.115632
0.140625	0.100615	0.115815
0.14075	0.10077	0.115999
0.140875	0.100925	0.116183
0.141	0.10108	0.116367
0.141125	0.101236	0.116551
0.14125	0.101391	0.116736
0.141375	0.101547	0.116921
0.1415	0.101703	0.117106
0.141625	0.10186	0.117291
0.14175	0.102016	0.117477
0.141875	0.102173	0.117663
0.142	0.10233	0.117849
0.142125	0.102487	0.118035
0.14225	0.102644	0.118222
0.142375	0.102801	0.118409
0.1425	0.102959	0.118596
0.142625	0.103116	0.118784
0.14275	0.103274	0.118971
0.142875	0.103433	0.119159
0.143	0.103591	0.119347
0.143125	0.103749	0.119536
0.14325	0.103908	0.119725
0.143375	0.104067	0.119914
0.1435	0.104226	0.120103
0.143625	0.104385	0.120292
0.14375	0.104545	0.120482
0.143875	0.104704	0.120672
0.144	0.104864	0.120862
0.144125	0.105024	0.121053
0.14425	0.105184	0.121244
0.144375	0.105345	0.121435
0.1445	0.105505	0.121626
0.144625	0.105666	0.121818
0.14475	0.105827	0.12201
0.144875	0.105988	0.122202
0.145	0.106149	0.122394
0.145125	0.106311	0.122587
0.14525	0.106473	0.122779
0.145375	0.106634	0.122973
0.1455	0.106796	0.123166
0.145625	0.106959	0.123359
0.14575	0.107121	0.123553
0.145875	0.107284	0.123747
0.146	0.107446	0.123942
0.146125	0.107609	0.124137
0.14625	0.107772	0.124331
0.146375	0.107936	0.124527
0.1465	0.108099	0.124722
0.146625	0.108263	0.124918
0.14675	0.108427	0.125114
0.146875	0.108591	0.12531
0.147	0.108755	0.125506
0.147125	0.10892	0.125703
0.14725	0.109084	0.1259
0.147375	0.109249	0.126097
0.1475	0.109414	0.126294
0.147625	0.109579	0.126492
0.14775	0.109744	0.12669
0.147875	0.10991	0.126888
0.148	0.110076	0.127087
0.148125	0.110241	0.127285
0.14825	0.110408	0.127484
0.148375	0.110574	0.127684
0.1485	0.11074	0.127883
0.148625	0.110907	0.128083
0.14875	0.111074	0.128283
0.148875	0.111241	0.128483
0.149	0.111408	0.128684
0.149125	0.111575	0.128884
0.14925	0.111742	0.129085
0.149375	0.11191	0.129287
0.1495	0.112078	0.129488
0.149625	0.112246	0.12969
0.14975	0.112414	0.129892
0.149875	0.112583	0.130094
0.15	0.112751	0.130297
0.150125	0.11292	0.130499
0.15025	0.113089	0.130703
0.150375	0.113258	0.130906
0.1505	0.113427	0.131109
0.150625	0.113597	0.131313
0.15075	0.113767	0.131517
0.150875	0.113936	0.131721
0.151	0.114106	0.131926
0.151125	0.114277	0.132131
0.15125	0.114447	0.132336
0.151375	0.114618	0.132541
0.1515	0.114788	0.132747
0.151625	0.114959	0.132952
0.15175	0.11513	0.133158
0.151875	0.115302	0.133365
0.152	0.115473	0.133571
0.152125	0.115645	0.133778
0.15225	0.115817	0.133985
0.152375	0.115989	0.134192
0.1525	0.116161	0.1344
0.152625	0.116333	0.134608
0.15275	0.116506	0.134816
0.152875	0.116678	0.135024
0.153	0.116851	0.135233
0.153125	0.117024	0.135442
0.15325	0.117197	0.135651
0.153375	0.117371	0.13586
0.1535	0.117544	0.136069
0.153625	0.117718	0.136279
0.15375	0.117892	0.136489
0.153875	0.118066	0.136699
0.154	0.11824	0.13691
0.154125	0.118415	0.137121
0.15425	0.118589	0.137332
0.154375	0.118764	0.137543
0.1545	0.118939	0.137755
0.154625	0.119114	0.137966
0.15475	0.119289	0.138178
0.154875	0.119465	0.138391
0.155	0.11964	0.138603
0.155125	0.119816	0.138816
0.15525	0.119992	0.139029
0.155375	0.120168	0.139242
0.1555	0.120345	0.139456
0.155625	0.120521	0.139669
0.15575	0.120698	0.139883
0.155875	0.120874	0.140098
0.156	0.121051	0.140312
0.156125	0.121228	0.140527
0.15625	0.121406	0.140742
0.156375	0.121583	0.140957
0.1565	0.121761	0.141172
0.156625	0.121939	0.141388
0.15675	0.122116	0.141604
0.156875	0.122295	0.14182
0.157	0.122473	0.142036
0.157125	0.122651	0.142253
0.15725	0.12283	0.14247
0.157375	0.123009	0.142687
0.1575	0.123188	0.142904
0.157625	0.123367	0.143122
0.15775	0.123546	0.14334
0.157875	0.123725	0.143558
0.158	0.123905	0.143776
0.158125	0.124085	0.143994
0.15825	0.124265	0.144213
0.158375	0.124445	0.144432
0.1585	0.124625	0.144651
0.158625	0.124805	0.144871
0.15875	0.124986	0.145091
0.158875	0.125166	0.14531
0.159	0.125347	0.145531
0.159125	0.125528	0.145751
0.15925	0.125709	0.145972
0.159375	0.125891	0.146192
0.1595	0.126072	0.146413
0.159625	0.126254	0.146635
0.15975	0.126436	0.146856
0.159875	0.126618	0.147078
0.16	0.1268	0.1473
0.160125	0.126982	0.147522
0.16025	0.127165	0.147745
0.160375	0.127347	0.147967
0.1605	0.12753	0.14819
0.160625	0.127713	0.148413
0.16075	0.127896	0.148636
0.160875	0.128079	0.14886
0.161	0.128263	0.149084
0.161125	0.128446	0.149308
0.16125	0.12863	0.149532
0.161375	0.128814	0.149756
0.1615	0.128998	0.149981
0.161625	0.129182	0.150206
0.16175	0.129367	0.150431
0.161875	0.129551	0.150656
0.162	0.129736	0.150882
0.162125	0.129921	0.151107
0.16225	0.130106	0.151333
0.162375	0.130291	0.151559
0.1625	0.130476	0.151786
0.162625	0.130661	0.152012
0.16275	0.130847	0.152239
0.162875	0.131033	0.152466
0.163	0.131219	0.152693
0.163125	0.131405	0.152921
0.16325	0.131591	0.153148
0.163375	0.131777	0.153376
0.1635	0.131964	0.153604
0.163625	0.132151	0.153832
0.16375	0.132338	0.154061
0.163875	0.132525	0.154289
0.164	0.132712	0.154518
0.164125	0.132899	0.154747
0.16425	0.133087	0.154977
0.164375	0.133274	0.155206
0.1645	0.133462	0.155436
0.164625	0.13365	0.155666
0.16475	0.133838	0.155896
0.164875	0.134026	0.156126
0.165	0.134215	0.156356
0.165125	0.134403	0.156587
0.16525	0.134592	0.156818
0.165375	0.134781	0.157049
0.1655	0.13497	0.15728
0.165625	0.135159	0.157511
0.16575	0.135349	0.157743
0.165875	0.135538	0.157975
0.166	0.135728	0.158207
0.166125	0.135918	0.158439
0.16625	0.136108	0.158671
0.166375	0.136298	0.158904
0.1665	0.136488	0.159137
0.166625	0.136678	0.15937
0.16675	0.136869	0.159603
0.166875	0.13706	0.159836
0.167	0.137251	0.16007
0.167125	0.137442	0.160303
0.16725	0.137633	0.160537
0.167375	0.137824	0.160771
0.1675	0.138016	0.161006
0.167625	0.138207	0.16124
0.16775	0.138399	0.161475
0.167875	0.138591	0.161709
0.168	0.138783	0.161944
0.168125	0.138975	0.16218
0.16825	0.139168	0.162415
0.168375	0.13936	0.16265
0.1685	0.139553	0.162886
0.168625	0.139746	0.163122
0.16875	0.139939	0.163358
0.168875	0.140132	0.163594
0.169	0.140325	0.163831
0.169125	0.140519	0.164067
0.16925	0.140712	0.164304
0.169375	0.140906	0.164541
0.1695	0.1411	0.164778
0.169625	0.141294	0.165015
0.16975	0.141488	0.165252
0.169875	0.141683	0.16549
0.17	0.141877	0.165728
0.170125	0.142072	0.165966
0.17025	0.142266	0.166204
0.170375	0.142461	0.166442
0.1705	0.142656	0.16668
0.170625	0.142852	0.166919
0.17075	0.143047	0.167158
0.170875	0.143242	0.167397
0.171	0.143438	0.167636
0.171125	0.143634	0.167875
0.17125	0.14383	0.168114
0.171375	0.144026	0.168354
0.1715	0.144222	0.168593
0.171625	0.144418	0.168833
0.17175	0.144615	0.169073
0.171875	0.144812	0.169313
0.172	0.145008	0.169554
0.172125	0.145205	0.169794
0.17225	0.145402	0.170035
0.172375	0.145599	0.170276
0.1725	0.145797	0.170517
0.172625	0.145994	0.170758
0.17275	0.146192	0.170999
0.172875	0.14639	0.17124
0.173	0.146588	0.171482
0.173125	0.146786	0.171723
0.17325	0.146984	0.171965
0.173375	0.147182	0.172207
0.1735	0.14738	0.172449
0.173625	0.147579	0.172691
0.17375	0.147778	0.172934
0.173875	0.147977	0.173176
0.174	0.148176	0.173419
0.174125	0.148375	0.173662
0.17425	0.148574	0.173905
0.174375	0.148773	0.174148
0.1745	0.148973	0.174391
0.174625	0.149172	0.174635
0.17475	0.149372	0.174878
0.174875	0.149572	0.175122
0.175	0.149772	0.175366
0.175125	0.149972	0.17561
0.17525	0.150173	0.175854
0.175375	0.150373	0.176098
0.1755	0.150574	0.176342
0.175625	0.150775	0.176587
0.17575	0.150975	0.176831
0.175875	0.151176	0.177076
0.176	0.151378	0.177321
0.176125	0.151579	0.177566
0.17625	0.15178	0.177811
0.176375	0.151982	0.178057
0.1765	0.152183	0.178302
0.176625	0.152385	0.178547
0.17675	0.152587	0.178793
0.176875	0.152789	0.179039
0.177	0.152991	0.179285
0.177125	0.153194	0.179531
0.17725	0.153396	0.179777
0.177375	0.153599	0.180023
0.1775	0.153801	0.18027
0.177625	0.154004	0.180517
0.17775	0.154207	0.180763
0.177875	0.15441	0.18101
0.178	0.154613	0.181257
0.178125	0.154817	0.181504
0.17825	0.15502	0.181751
0.178375	0.155224	0.181999
0.1785	0.155427	0.182246
0.178625	0.155631	0.182494
0.17875	0.155835	0.182741
0.178875	0.156039	0.182989
0.179	0.156244	0.183237
0.179125	0.156448	0.183485
0.17925	0.156653	0.183733
0.179375	0.156857	0.183982
0.1795	0.157062	0.18423
0.179625	0.157267	0.184479
0.17975	0.157472	0.184727
0.179875	0.157677	0.184976
0.18	0.157882	0.185225
0.180125	0.158088	0.185474
0.18025	0.158293	0.185723
0.180375	0.158499	0.185972
0.1805	0.158705	0.186221
0.180625	0.158911	0.186471
0.18075	0.159117	0.186721
0.180875	0.159323	0.18697
0.181	0.159529	0.18722
0.181125	0.159736	0.18747
0.18125	0.159943	0.18772
0.181375	0.160149	0.18797
0.1815	0.160356	0.18822
0.181625	0.160563	0.188471
0.18175	0.16077	0.188721
0.181875	0.160978	0.188972
0.182	0.161185	0.189222
0.182125	0.161393	0.189473
0.18225	0.1616	0.189724
0.182375	0.161808	0.189975
0.1825	0.162016	0.190226
0.182625	0.162224	0.190477
0.18275	0.162432	0.190728
0.182875	0.162641	0.19098
0.183	0.162849	0.191231
0.183125	0.163058	0.191483
0.18325	0.163266	0.191734
0.183375	0.163475	0.191986
0.1835	0.163684	0.192238
0.183625	0.163893	0.19249
0.18375	0.164103	0.192742
0.183875	0.164312	0.192994
0.184	0.164522	0.193247
0.184125	0.164731	0.193499
0.18425	0.164941	0.193751
0.184375	0.165151	0.194004
0.1845	0.165361	0.194257
0.184625	0.165571	0.194509
0.18475	0.165781	0.194762
0.184875	0.165992	0.195015
0.185	0.166203	0.195268
0.185125	0.166413	0.195521
0.18525	0.166624	0.195775
0.185375	0.166835	0.196028
0.1855	0.167046	0.196281
0.185625	0.167258	0.196535
0.18575	0.167469	0.196788
0.185875	0.16768	0.197042
0.186	0.167892	0.197296
0.186125	0.168104	0.19755
0.18625	0.168316	0.197804
0.186375	0.168528	0.198058
0.1865	0.16874	0.198312
0.186625	0.168953	0.198566
0.18675	0.169165	0.19882
0.186875	0.169378	0.199074
0.187	0.169591	0.199329
0.187125	0.169803	0.199583
0.18725	0.170016	0.199838
0.187375	0.17023	0.200093
0.1875	0.170443	0.200348
0.187625	0.170656	0.200602
0.18775	0.17087	0.200857
0.187875	0.171084	0.201112
0.188	0.171298	0.201367
0.188125	0.171512	0.201623
0.18825	0.171726	0.201878
0.188375	0.17194	0.202133
0.1885	0.172154	0.202389
0.188625	0.172369	0.202644
0.18875	0.172584	0.2029
0.188875	0.172798	0.203155
0.189	0.173013	0.203411
0.189125	0.173229	0.203667
0.18925	0.173444	0.203923
0.189375	0.173659	0.204179
0.1895	0.173875	0.204435
0.189625	0.17409	0.204691
0.18975	0.174306	0.204947
0.189875	0.174522	0.205203
0.19	0.174738	0.205459
0.190125	0.174955	0.205716
0.19025	0.175171	0.205972
0.190375	0.175387	0.206229
0.1905	0.175604	0.206485
0.190625	0.175821	0.206742
0.19075	0.176038	0.206999
0.190875	0.176255	0.207255
0.191	0.176472	0.207512
0.191125	0.176689	0.207769
0.19125	0.176907	0.208026
0.191375	0.177125	0.208283
0.1915	0.177342	0.20854
0.191625	0.17756	0.208797
0.19175	0.177778	0.209055
0.191875	0.177997	0.209312
0.192	0.178215	0.209569
0.192125	0.178434	0.209827
0.19225	0.178652	0.210084
0.192375	0.178871	0.210342
0.1925	0.17909	0.210599
0.192625	0.179309	0.210857
0.19275	0.179528	0.211115
0.192875	0.179748	0.211373
0.193	0.179967	0.21163
0.193125	0.180187	0.211888
0.19325	0.180407	0.212146
0.193375	0.180627	0.212404
0.1935	0.180847	0.212662
0.193625	0.181067	0.212921
0.19375	0.181287	0.213179
0.193875	0.181508	0.213437
0.194	0.181729	0.213695
0.194125	0.181949	0.213953
0.19425	0.18217	0.214212
0.194375	0.182392	0.21447
0.1945	0.182613	0.214729
0.194625	0.182834	0.214987
0.19475	0.183056	0.215246
0.194875	0.183278	0.215504
0.195	0.183499	0.215763
0.195125	0.183721	0.216022
0.19525	0.183944	0.216281
0.195375	0.184166	0.216539
0.1955	0.184388	0.216798
0.195625	0.184611	0.217057
0.19575	0.184834	0.217316
0.195875	0.185057	0.217575
0.196	0.18528	0.217834
0.196125	0.185503	0.218093
0.19625	0.185727	0.218352
0.196375	0.18595	0.218612
0.1965	0.186174	0.218871
0.196625	0.186398	0.21913
0.19675	0.186622	0.219389
0.196875	0.186846	0.219649
0.197	0.18707	0.219908
0.197125	0.187295	0.220168
0.19725	0.18752	0.220427
0.197375	0.187745	0.220686
0.1975	0.18797	0.220946
0.197625	0.188195	0.221206
0.19775	0.18842	0.221465
0.197875	0.188645	0.221725
0.198	0.188871	0.221985
0.198125	0.189097	0.222244
0.19825	0.189323	0.222504
0.198375	0.189549	0.222764
0.1985	0.189775	0.223024
0.198625	0.190002	0.223284
0.19875	0.190228	0.223544
0.198875	0.190455	0.223803
0.199	0.190682	0.224063
0.199125	0.190909	0.224323
0.19925	0.191137	0.224584
0.199375	0.191364	0.224844
0.1995	0.191592	0.225104
0.199625	0.191819	0.225364
0.19975	0.192047	0.225624
0.199875	0.192276	0.225884
0.2	0.192504	0.226145
0.200125	0.192732	0.226405
0.20025	0.192961	0.226665
0.200375	0.19319	0.226925
0.2005	0.193419	0.227186
0.200625	0.193648	0.227446
0.20075	0.193877	0.227707
0.200875	0.194107	0.227967
0.201	0.194336	0.228228
0.201125	0.194566	0.228488
0.20125	0.194796	0.228749
0.201375	0.195026	0.229009
0.2015	0.195257	0.22927
0.201625	0.195487	0.229531
0.20175	0.195718	0.229792
0.201875	0.195949	0.230052
0.202	0.19618	0.230313
0.202125	0.196411	0.230574
0.20225	0.196643	0.230835
0.202375	0.196874	0.231096
0.2025	0.197106	0.231356
0.202625	0.197338	0.231617
0.20275	0.19757	0.231878
0.202875	0.197802	0.232139
0.203	0.198035	0.2324
0.203125	0.198268	0.232661
0.20325	0.1985	0.232922
0.203375	0.198733	0.233184
0.2035	0.198967	0.233445
0.203625	0.1992	0.233706
0.20375	0.199434	0.233967
0.203875	0.199667	0.234228
0.204	0.199901	0.23449
0.204125	0.200136	0.234751
0.20425	0.20037	0.235012
0.204375	0.200604	0.235273
0.2045	0.200839	0.235535
0.204625	0.201074	0.235796
0.20475	0.201309	0.236058
0.204875	0.201544	0.236319
0.205	0.20178	0.236581
0.205125	0.202016	0.236842
0.20525	0.202251	0.237104
0.205375	0.202487	0.237365
0.2055	0.202724	0.237627
0.205625	0.20296	0.237889
0.20575	0.203197	0.23815
0.205875	0.203434	0.238412
0.206	0.203671	0.238674
0.206125	0.203908	0.238935
0.20625	0.204145	0.239197
0.206375	0.204383	0.239459
0.2065	0.204621	0.239721
0.206625	0.204859	0.239983
0.20675	0.205097	0.240245
0.206875	0.205335	0.240506
0.207	0.205574	0.240768
0.207125	0.205813	0.24103
0.20725	0.206052	0.241292
0.207375	0.206291	0.241554
0.2075	0.206531	0.241817
0.207625	0.20677	0.242079
0.20775	0.20701	0.242341
0.207875	0.20725	0.242603
0.208	0.20749	0.242865
0.208125	0.207731	0.243127
0.20825	0.207972	0.24339
0.208375	0.208213	0.243652
0.2085	0.208454	0.243914
0.208625	0.208695	0.244177
0.20875	0.208937	0.244439
0.208875	0.209179	0.244701
0.209	0.209421	0.244964
0.209125	0.209663	0.245226
0.20925	0.209905	0.245489
0.209375	0.210148	0.245751
0.2095	0.210391	0.246014
0.209625	0.210634	0.246277
0.20975	0.210878	0.246539
0.209875	0.211121	0.246802
0.21	0.211365	0.247065
0.210125	0.211609	0.247327
0.21025	0.211853	0.24759
0.210375	0.212098	0.247853
0.2105	0.212343	0.248116
0.210625	0.212588	0.248379
0.21075	0.212833	0.248642
0.210875	0.213078	0.248905
0.211	0.213324	0.249168
0.211125	0.21357	0.249431
0.21125	0.213816	0.249694
0.211375	0.214063	0.249957
0.2115	0.214309	0.25022
0.211625	0.214556	0.250483
0.21175	0.214803	0.250747
0.211875	0.215051	0.25101
0.212	0.215298	0.251273
0.212125	0.215546	0.251537
0.21225	0.215794	0.2518
0.212375	0.216043	0.252064
0.2125	0.216291	0.252327
0.212625	0.21654	0.252591
0.21275	0.216789	0.252854
0.212875	0.217039	0.253118
0.213	0.217288	0.253381
0.213125	0.217538	0.253645
0.21325	0.217789	0.253909
0.213375	0.218039	0.254173
0.2135	0.21829	0.254437
0.213625	0.218541	0.2547
0.21375	0.218792	0.254964
0.213875	0.219043	0.255228
0.214	0.219295	0.255492
0.214125	0.219547	0.255757
0.21425	0.219799	0.256021
0.214375	0.220052	0.256285
0.2145	0.220304	0.256549
0.214625	0.220557	0.256813
0.21475	0.220811	0.257078
0.214875	0.221064	0.257342
0.215	0.221318	0.257607
0.215125	0.221572	0.257871
0.21525	0.221827	0.258136
0.215375	0.222081	0.2584
0.2155	0.222336	0.258665
0.215625	0.222591	0.258929
0.21575	0.222847	0.259194
0.215875	0.223103	0.259459
0.216	0.223359	0.259724
0.216125	0.223615	0.259989
0.21625	0.223871	0.260254
0.216375	0.224128	0.260519
0.2165	0.224385	0.260784
0.216625	0.224643	0.261049
0.21675	0.2249	0.261314
0.216875	0.225158	0.261579
0.217	0.225417	0.261845
0.217125	0.225675	0.26211
0.21725	0.225934	0.262375
0.217375	0.226193	0.262641
0.2175	0.226453	0.262906
0.217625	0.226712	0.263172
0.21775	0.226972	0.263437
0.217875	0.227232	0.263703
0.218	0.227493	0.263969
0.218125	0.227754	0.264235
0.21825	0.228015	0.2645
0.218375	0.228276	0.264766
0.2185	0.228538	0.265032
0.218625	0.2288	0.265298
0.21875	0.229062	0.265564
0.218875	0.229325	0.26583
0.219	0.229588	0.266097
0.219125	0.229851	0.266363
0.21925	0.230115	0.266629
0.219375	0.230378	0.266896
0.2195	0.230642	0.267162
0.219625	0.230907	0.267429
0.21975	0.231171	0.267695
0.219875	0.231436	0.267962
0.22	0.231702	0.268228
0.220125	0.231967	0.268495
0.22025	0.232233	0.268762
0.220375	0.2325	0.269029
0.2205	0.232766	0.269296
0.220625	0.233033	0.269563
0.22075	0.2333	0.26983
0.220875	0.233568	0.270097
0.221	0.233835	0.270364
0.221125	0.234103	0.270631
0.22125	0.234372	0.270898
0.221375	0.23464	0.271166
0.2215	0.234909	0.271433
0.221625	0.235179	0.271701
0.22175	0.235448	0.271968
0.221875	0.235718	0.272236
0.222	0.235989	0.272503
0.222125	0.236259	0.272771
0.22225	0.23653	0.273039
0.222375	0.236802	0.273307
0.2225	0.237073	0.273574
0.222625	0.237345	0.273842
0.22275	0.237617	0.27411
0.222875	0.23789	0.274378
0.223	0.238163	0.274646
0.223125	0.238436	0.274915
0.22325	0.238709	0.275183
0.223375	0.238983	0.275451
0.2235	0.239257	0.275719
0.223625	0.239532	0.275988
0.22375	0.239807	0.276256
0.223875	0.240082	0.276525
0.224	0.240357	0.276793
0.224125	0.240633	0.277062
0.22425	0.240909	0.277331
0.224375	0.241186	0.277599
0.2245	0.241463	0.277868
0.224625	0.24174	0.278137
0.22475	0.242017	0.278406
0.224875	0.242295	0.278675
0.225	0.242573	0.278944
0.225125	0.242852	0.279213
0.22525	0.243131	0.279482
0.225375	0.24341	0.279751
0.2255	0.24369	0.280021
0.225625	0.24397	0.28029
0.22575	0.24425	0.280559
0.225875	0.24453	0.280829
0.226	0.244811	0.281098
0.226125	0.245093	0.281368
0.22625	0.245374	0.281637
0.226375	0.245656	0.281907
0.2265	0.245939	0.282177
0.226625	0.246221	0.282446
0.22675	0.246504	0.282716
0.226875	0.246788	0.282986
0.227	0.247071	0.283256
0.227125	0.247355	0.283526
0.22725	0.24764	0.283796
0.227375	0.247925	0.284066
0.2275	0.24821	0.284336
0.227625	0.248495	0.284607
0.22775	0.248781	0.284877
0.227875	0.249067	0.285147
0.228	0.249354	0.285418
0.228125	0.249641	0.285688
0.22825	0.249928	0.285959
0.228375	0.250216	0.286229
0.2285	0.250503	0.2865
0.228625	0.250792	0.28677
0.22875	0.251081	0.287041
0.228875	0.25137	0.287312
0.229	0.251659	0.287583
0.229125	0.251949	0.287854
0.22925	0.252239	0.288125
0.229375	0.25253	0.288396
0.2295	0.25282	0.288667
0.229625	0.253112	0.288938
0.22975	0.253403	0.289209
0.229875	0.253695	0.28948
0.23	0.253988	0.289752
0.230125	0.25428	0.290023
0.23025	0.254573	0.290294
0.230375	0.254867	0.290566
0.2305	0.255161	0.290837
0.230625	0.255455	0.291109
0.23075	0.25575	0.291381
0.230875	0.256045	0.291652
0.231	0.25634	0.291924
0.231125	0.256636	0.292196
0.23125	0.256932	0.292468
0.231375	0.257228	0.29274
0.2315	0.257525	0.293012
0.231625	0.257822	0.293284
0.23175	0.25812	0.293556
0.231875	0.258418	0.293828
0.232	0.258716	0.2941
0.232125	0.259015	0.294373
0.23225	0.259314	0.294645
0.232375	0.259613	0.294917
0.2325	0.259913	0.29519
0.232625	0.260214	0.295462
0.23275	0.260514	0.295735
0.232875	0.260815	0.296008
0.233	0.261117	0.29628
0.233125	0.261418	0.296553
0.23325	0.261721	0.296826
0.233375	0.262023	0.297099
0.2335	0.262326	0.297372
0.233625	0.262629	0.297645
0.23375	0.262933	0.297918
0.233875	0.263237	0.298191
0.234	0.263542	0.298464
0.234125	0.263847	0.298737
0.23425	0.264152	0.299011
0.234375	0.264458	0.299284
0.2345	0.264764	0.299557
0.234625	0.26507	0.299831
0.23475	0.265377	0.300104
0.234875	0.265684	0.300378
0.235	0.265992	0.300652
0.235125	0.2663	0.300925
0.23525	0.266608	0.301199
0.235375	0.266917	0.301473
0.2355	0.267227	0.301747
0.235625	0.267536	0.302021
0.23575	0.267846	0.302295
0.235875	0.268157	0.302569
0.236	0.268468	0.302843
0.236125	0.268779	0.303117
0.23625	0.26909	0.303392
0.236375	0.269402	0.303666
0.2365	0.269715	0.30394
0.236625	0.270028	0.304215
0.23675	0.270341	0.304489
0.236875	0.270655	0.304764
0.237	0.270969	0.305038
0.237125	0.271283	0.305313
0.23725	0.271598	0.305588
0.237375	0.271913	0.305863
0.2375	0.272229	0.306137
0.237625	0.272545	0.306412
0.23775	0.272862	0.306687
0.237875	0.273178	0.306962
0.238	0.273496	0.307238
0.238125	0.273814	0.307513
0.23825	0.274132	0.307788
0.238375	0.27445	0.308063
0.2385	0.274769	0.308339
0.238625	0.275089	0.308614
0.23875	0.275408	0.30889
0.238875	0.275729	0.309165
0.239	0.276049	0.309441
0.239125	0.27637	0.309716
0.23925	0.276692	0.309992
0.239375	0.277014	0.310268
0.2395	0.277336	0.310544
0.239625	0.277658	0.31082
0.23975	0.277982	0.311096
0.239875	0.278305	0.311372
0.24	0.278629	0.311648
0.240125	0.278953	0.311924
0.24025	0.279278	0.312201
0.240375	0.279603	0.312477
0.2405	0.279929	0.312753
0.240625	0.280255	0.31303
0.24075	0.280581	0.313306
0.240875	0.280908	0.313583
0.241	0.281236	0.31386
0.241125	0.281563	0.314136
0.24125	0.281891	0.314413
0.241375	0.28222	0.31469
0.2415	0.282549	0.314967
0.241625	0.282878	0.315244
0.24175	0.283208	0.315521
0.241875	0.283538	0.315798
0.242	0.283869	0.316075
0.242125	0.2842	0.316353
0.24225	0.284532	0.31663
0.242375	0.284864	0.316908
0.2425	0.285196	0.317185
0.242625	0.285529	0.317463
0.24275	0.285862	0.31774
0.242875	0.286195	0.318018
0.243	0.28653	0.318296
0.243125	0.286864	0.318574
0.24325	0.287199	0.318851
0.243375	0.287534	0.319129
0.2435	0.28787	0.319407
0.243625	0.288206	0.319686
0.24375	0.288543	0.319964
0.243875	0.28888	0.320242
0.244	0.289217	0.32052
0.244125	0.289555	0.320799
0.24425	0.289894	0.321077
0.244375	0.290233	0.321356
0.2445	0.290572	0.321635
0.244625	0.290911	0.321913
0.24475	0.291251	0.322192
0.244875	0.291592	0.322471
0.245	0.291933	0.32275
0.245125	0.292274	0.323029
0.24525	0.292616	0.323308
0.245375	0.292958	0.323587
0.2455	0.293301	0.323867
0.245625	0.293644	0.324146
0.24575	0.293988	0.324425
0.245875	0.294332	0.324705
0.246	0.294676	0.324984
0.246125	0.295021	0.325264
0.24625	0.295366	0.325544
0.246375	0.295712	0.325824
0.2465	0.296058	0.326103
0.246625	0.296405	0.326383
0.24675	0.296752	0.326664
0.246875	0.2971	0.326944
0.247	0.297448	0.327224
0.247125	0.297796	0.327504
0.24725	0.298145	0.327785
0.247375	0.298494	0.328065
0.2475	0.298844	0.328346
0.247625	0.299194	0.328626
0.24775	0.299545	0.328907
0.247875	0.299896	0.329188
0.248	0.300248	0.329469
0.248125	0.3006	0.32975
0.24825	0.300952	0.330031
0.248375	0.301305	0.330312
0.2485	0.301658	0.330594
0.248625	0.302012	0.330875
0.24875	0.302366	0.331156
0.248875	0.302721	0.331438
0.249	0.303076	0.33172
0.249125	0.303432	0.332001
0.24925	0.303788	0.332283
0.249375	0.304144	0.332565
0.2495	0.304501	0.332847
0.249625	0.304859	0.333129
[truncated: 221,203+ more rows]

## Sheet: Fig.5(d)
Time (s)	Displacement (mm)
	Natural convection	Forced-air cooling
0	0	0
0.000125	0.000322791	0.00102625
0.00025	0.000645677	0.00205258
0.000375	0.000968659	0.00307899
0.0005	0.00129173	0.00410546
0.000625	0.0016149	0.00513199
0.00075	0.00193816	0.00615858
0.000875	0.0022615	0.00718522
0.001	0.00258494	0.00821191
0.001125	0.00290846	0.00923863
0.00125	0.00323206	0.0102654
0.001375	0.00355575	0.0112922
0.0015	0.00387952	0.012319
0.001625	0.00420337	0.0133459
0.00175	0.0045273	0.0143727
0.001875	0.00485131	0.0153996
0.002	0.00517539	0.0164264
0.002125	0.00549955	0.0174533
0.00225	0.00582378	0.0184802
0.002375	0.00614809	0.019507
0.0025	0.00647246	0.0205339
0.002625	0.00679691	0.0215607
0.00275	0.00712142	0.0225875
0.002875	0.00744601	0.0236142
0.003	0.00777065	0.024641
0.003125	0.00809536	0.0256677
0.00325	0.00842014	0.0266943
0.003375	0.00874497	0.0277209
0.0035	0.00906987	0.0287474
0.003625	0.00939482	0.0297739
0.00375	0.00971984	0.0308003
0.003875	0.0100449	0.0318267
0.004	0.01037	0.032853
0.004125	0.0106952	0.0338792
0.00425	0.0110204	0.0349053
0.004375	0.0113457	0.0359313
0.0045	0.0116711	0.0369572
0.004625	0.0119964	0.037983
0.00475	0.0123219	0.0390088
0.004875	0.0126473	0.0400344
0.005	0.0129729	0.0410599
0.005125	0.0132984	0.0420853
0.00525	0.013624	0.0431106
0.005375	0.0139497	0.0441357
0.0055	0.0142754	0.0451607
0.005625	0.0146011	0.0461856
0.00575	0.0149269	0.0472103
0.005875	0.0152527	0.0482349
0.006	0.0155785	0.0492594
0.006125	0.0159044	0.0502837
0.00625	0.0162303	0.0513078
0.006375	0.0165562	0.0523318
0.0065	0.0168822	0.0533556
0.006625	0.0172082	0.0543792
0.00675	0.0175342	0.0554027
0.006875	0.0178603	0.056426
0.007	0.0181864	0.057449
0.007125	0.0185125	0.058472
0.00725	0.0188386	0.0594947
0.007375	0.0191647	0.0605172
0.0075	0.0194909	0.0615395
0.007625	0.0198171	0.0625616
0.00775	0.0201433	0.0635835
0.007875	0.0204696	0.0646052
0.008	0.0207958	0.0656266
0.008125	0.0211221	0.0666479
0.00825	0.0214483	0.0676689
0.008375	0.0217746	0.0686896
0.0085	0.0221009	0.0697102
0.008625	0.0224272	0.0707305
0.00875	0.0227536	0.0717505
0.008875	0.0230799	0.0727703
0.009	0.0234062	0.0737899
0.009125	0.0237326	0.0748092
0.00925	0.0240589	0.0758282
0.009375	0.0243853	0.076847
0.0095	0.0247117	0.0778655
0.009625	0.025038	0.0788837
0.00975	0.0253644	0.0799016
0.009875	0.0256907	0.0809193
0.01	0.0260171	0.0819367
0.010125	0.0263435	0.0829538
0.01025	0.0266698	0.0839706
0.010375	0.0269962	0.0849871
0.0105	0.0273225	0.0860032
0.010625	0.0276489	0.0870191
0.01075	0.0279752	0.0880347
0.010875	0.0283015	0.08905
0.011	0.0286278	0.0900649
0.011125	0.0289541	0.0910795
0.01125	0.0292804	0.0920938
0.011375	0.0296067	0.0931078
0.0115	0.029933	0.0941214
0.011625	0.0302592	0.0951347
0.01175	0.0305855	0.0961477
0.011875	0.0309117	0.0971603
0.012	0.0312379	0.0981725
0.012125	0.0315641	0.0991845
0.01225	0.0318903	0.100196
0.012375	0.0322164	0.101207
0.0125	0.0325425	0.102218
0.012625	0.0328686	0.103228
0.01275	0.0331947	0.104239
0.012875	0.0335208	0.105248
0.013	0.0338468	0.106258
0.013125	0.0341728	0.107267
0.01325	0.0344988	0.108275
0.013375	0.0348247	0.109283
0.0135	0.0351506	0.110291
0.013625	0.0354765	0.111298
0.01375	0.0358024	0.112305
0.013875	0.0361282	0.113312
0.014	0.036454	0.114318
0.014125	0.0367797	0.115324
0.01425	0.0371055	0.116329
0.014375	0.0374311	0.117334
0.0145	0.0377568	0.118339
0.014625	0.0380824	0.119343
0.01475	0.038408	0.120346
0.014875	0.0387335	0.12135
0.015	0.039059	0.122352
0.015125	0.0393844	0.123355
0.01525	0.0397099	0.124357
0.015375	0.0400352	0.125358
0.0155	0.0403605	0.126359
0.015625	0.0406858	0.12736
0.01575	0.0410111	0.12836
0.015875	0.0413363	0.129359
0.016	0.0416614	0.130358
0.016125	0.0419865	0.131357
0.01625	0.0423115	0.132355
0.016375	0.0426365	0.133353
0.0165	0.0429615	0.13435
0.016625	0.0432864	0.135347
0.01675	0.0436112	0.136343
0.016875	0.043936	0.137339
0.017	0.0442607	0.138334
0.017125	0.0445854	0.139329
0.01725	0.04491	0.140324
0.017375	0.0452346	0.141317
0.0175	0.0455591	0.142311
0.017625	0.0458836	0.143304
0.01775	0.046208	0.144296
0.017875	0.0465323	0.145288
0.018	0.0468566	0.146279
0.018125	0.0471808	0.14727
0.01825	0.047505	0.14826
0.018375	0.0478291	0.14925
0.0185	0.0481531	0.150239
0.018625	0.0484771	0.151227
0.01875	0.048801	0.152216
0.018875	0.0491249	0.153203
0.019	0.0494486	0.15419
0.019125	0.0497723	0.155177
0.01925	0.050096	0.156163
0.019375	0.0504196	0.157148
0.0195	0.0507431	0.158133
0.019625	0.0510665	0.159117
0.01975	0.0513899	0.160101
0.019875	0.0517132	0.161084
0.02	0.0520364	0.162067
0.020125	0.0523596	0.163049
0.02025	0.0526826	0.16403
0.020375	0.0530057	0.165011
0.0205	0.0533286	0.165991
0.020625	0.0536514	0.166971
0.02075	0.0539742	0.16795
0.020875	0.0542969	0.168929
0.021	0.0546196	0.169907
0.021125	0.0549421	0.170884
0.02125	0.0552646	0.171861
0.021375	0.055587	0.172837
0.0215	0.0559093	0.173813
0.021625	0.0562316	0.174787
0.02175	0.0565537	0.175762
0.021875	0.0568758	0.176736
0.022	0.0571978	0.177709
0.022125	0.0575197	0.178681
0.02225	0.0578415	0.179653
0.022375	0.0581633	0.180625
0.0225	0.0584849	0.181595
0.022625	0.0588065	0.182565
0.02275	0.059128	0.183535
0.022875	0.0594494	0.184504
0.023	0.0597707	0.185472
0.023125	0.0600919	0.186439
0.02325	0.0604131	0.187406
0.023375	0.0607341	0.188372
0.0235	0.0610551	0.189338
0.023625	0.0613759	0.190303
0.02375	0.0616967	0.191267
0.023875	0.0620174	0.192231
0.024	0.062338	0.193194
0.024125	0.0626585	0.194156
0.02425	0.0629789	0.195118
0.024375	0.0632992	0.196079
0.0245	0.0636195	0.19704
0.024625	0.0639396	0.197999
0.02475	0.0642596	0.198958
0.024875	0.0645796	0.199917
0.025	0.0648994	0.200874
0.025125	0.0652191	0.201831
0.02525	0.0655388	0.202788
0.025375	0.0658583	0.203743
0.0255	0.0661778	0.204698
0.025625	0.0664972	0.205653
0.02575	0.0668164	0.206606
0.025875	0.0671356	0.207559
0.026	0.0674546	0.208512
0.026125	0.0677736	0.209463
0.02625	0.0680924	0.210414
0.026375	0.0684112	0.211364
0.0265	0.0687298	0.212313
0.026625	0.0690484	0.213262
0.02675	0.0693668	0.21421
0.026875	0.0696852	0.215158
0.027	0.0700034	0.216104
0.027125	0.0703215	0.21705
0.02725	0.0706396	0.217995
0.027375	0.0709575	0.21894
0.0275	0.0712753	0.219883
0.027625	0.071593	0.220826
0.02775	0.0719106	0.221769
0.027875	0.0722281	0.22271
0.028	0.0725455	0.223651
0.028125	0.0728628	0.224591
0.02825	0.0731799	0.225531
0.028375	0.073497	0.226469
0.0285	0.073814	0.227407
0.028625	0.0741308	0.228344
0.02875	0.0744475	0.229281
0.028875	0.0747641	0.230216
0.029	0.0750807	0.231151
0.029125	0.075397	0.232085
0.02925	0.0757133	0.233019
0.029375	0.0760295	0.233951
0.0295	0.0763456	0.234883
0.029625	0.0766615	0.235814
0.02975	0.0769773	0.236745
0.029875	0.077293	0.237674
0.03	0.0776087	0.238603
0.030125	0.0779241	0.239531
0.03025	0.0782395	0.240459
0.030375	0.0785548	0.241385
0.0305	0.0788699	0.242311
0.030625	0.0791849	0.243236
0.03075	0.0794998	0.24416
0.030875	0.0798146	0.245084
0.031	0.0801293	0.246006
0.031125	0.0804438	0.246928
0.03125	0.0807583	0.247849
0.031375	0.0810726	0.24877
0.0315	0.0813868	0.249689
0.031625	0.0817008	0.250608
0.03175	0.0820148	0.251526
0.031875	0.0823286	0.252443
0.032	0.0826423	0.253359
0.032125	0.0829559	0.254275
0.03225	0.0832694	0.25519
0.032375	0.0835827	0.256104
0.0325	0.0838959	0.257017
0.032625	0.084209	0.257929
0.03275	0.084522	0.258841
0.032875	0.0848348	0.259752
0.033	0.0851476	0.260662
0.033125	0.0854602	0.261571
0.03325	0.0857726	0.262479
0.033375	0.086085	0.263386
0.0335	0.0863972	0.264293
0.033625	0.0867093	0.265199
0.03375	0.0870213	0.266104
0.033875	0.0873331	0.267008
0.034	0.0876448	0.267912
0.034125	0.0879564	0.268814
0.03425	0.0882679	0.269716
0.034375	0.0885792	0.270617
0.0345	0.0888904	0.271517
0.034625	0.0892015	0.272416
0.03475	0.0895124	0.273315
0.034875	0.0898233	0.274212
0.035	0.0901339	0.275109
0.035125	0.0904445	0.276005
0.03525	0.0907549	0.2769
0.035375	0.0910652	0.277794
0.0355	0.0913754	0.278687
0.035625	0.0916854	0.27958
0.03575	0.0919953	0.280472
0.035875	0.0923051	0.281362
0.036	0.0926147	0.282252
0.036125	0.0929242	0.283142
0.03625	0.0932335	0.28403
0.036375	0.0935428	0.284917
0.0365	0.0938519	0.285804
0.036625	0.0941608	0.28669
0.03675	0.0944697	0.287574
0.036875	0.0947783	0.288458
0.037	0.0950869	0.289341
0.037125	0.0953953	0.290224
0.03725	0.0957036	0.291105
0.037375	0.0960117	0.291986
0.0375	0.0963198	0.292865
0.037625	0.0966276	0.293744
0.03775	0.0969354	0.294622
0.037875	0.097243	0.295499
0.038	0.0975504	0.296375
0.038125	0.0978577	0.297251
0.03825	0.0981649	0.298125
0.038375	0.098472	0.298999
0.0385	0.0987789	0.299871
0.038625	0.0990856	0.300743
0.03875	0.0993922	0.301614
0.038875	0.0996987	0.302484
0.039	0.100005	0.303353
0.039125	0.100311	0.304221
0.03925	0.100617	0.305089
0.039375	0.100923	0.305955
0.0395	0.101229	0.306821
0.039625	0.101535	0.307686
0.03975	0.10184	0.308549
0.039875	0.102145	0.309412
0.04	0.102451	0.310274
0.040125	0.102756	0.311135
0.04025	0.103061	0.311996
0.040375	0.103365	0.312855
0.0405	0.10367	0.313713
0.040625	0.103974	0.314571
0.04075	0.104279	0.315428
0.040875	0.104583	0.316283
0.041	0.104887	0.317138
0.041125	0.105191	0.317992
0.04125	0.105495	0.318845
0.041375	0.105798	0.319697
0.0415	0.106102	0.320548
0.041625	0.106405	0.321399
0.04175	0.106708	0.322248
0.041875	0.107011	0.323097
0.042	0.107314	0.323944
0.042125	0.107617	0.324791
0.04225	0.107919	0.325637
0.042375	0.108222	0.326481
0.0425	0.108524	0.327325
0.042625	0.108826	0.328168
0.04275	0.109128	0.32901
0.042875	0.10943	0.329852
0.043	0.109732	0.330692
0.043125	0.110033	0.331531
0.04325	0.110334	0.332369
0.043375	0.110636	0.333207
0.0435	0.110937	0.334044
0.043625	0.111238	0.334879
0.04375	0.111538	0.335714
0.043875	0.111839	0.336548
0.044	0.112139	0.33738
0.044125	0.11244	0.338212
0.04425	0.11274	0.339043
0.044375	0.11304	0.339873
0.0445	0.11334	0.340703
0.044625	0.113639	0.341531
0.04475	0.113939	0.342358
0.044875	0.114238	0.343184
0.045	0.114538	0.34401
0.045125	0.114837	0.344834
0.04525	0.115135	0.345658
0.045375	0.115434	0.34648
0.0455	0.115733	0.347302
0.045625	0.116031	0.348123
0.04575	0.11633	0.348943
0.045875	0.116628	0.349761
0.046	0.116926	0.350579
0.046125	0.117223	0.351396
0.04625	0.117521	0.352212
0.046375	0.117819	0.353027
0.0465	0.118116	0.353841
0.046625	0.118413	0.354655
0.04675	0.11871	0.355467
0.046875	0.119007	0.356278
0.047	0.119304	0.357089
0.047125	0.1196	0.357898
0.04725	0.119897	0.358706
0.047375	0.120193	0.359514
0.0475	0.120489	0.36032
0.047625	0.120785	0.361126
0.04775	0.121081	0.361931
0.047875	0.121376	0.362734
0.048	0.121672	0.363537
0.048125	0.121967	0.364339
0.04825	0.122262	0.36514
0.048375	0.122557	0.36594
0.0485	0.122852	0.366739
0.048625	0.123146	0.367537
0.04875	0.123441	0.368334
0.048875	0.123735	0.36913
0.049	0.124029	0.369925
0.049125	0.124323	0.370719
0.04925	0.124617	0.371512
0.049375	0.124911	0.372304
0.0495	0.125204	0.373096
0.049625	0.125498	0.373886
0.04975	0.125791	0.374675
0.049875	0.126084	0.375464
0.05	0.126377	0.376251
0.050125	0.126669	0.377038
0.05025	0.126962	0.377823
0.050375	0.127254	0.378608
0.0505	0.127546	0.379391
0.050625	0.127838	0.380174
0.05075	0.12813	0.380956
0.050875	0.128422	0.381736
0.051	0.128713	0.382516
0.051125	0.129005	0.383295
0.05125	0.129296	0.384072
0.051375	0.129587	0.384849
0.0515	0.129878	0.385625
0.051625	0.130168	0.3864
0.05175	0.130459	0.387174
0.051875	0.130749	0.387947
0.052	0.131039	0.388719
0.052125	0.131329	0.38949
0.05225	0.131619	0.39026
0.052375	0.131909	0.391029
0.0525	0.132198	0.391797
0.052625	0.132488	0.392564
0.05275	0.132777	0.39333
0.052875	0.133066	0.394096
0.053	0.133355	0.39486
0.053125	0.133643	0.395623
0.05325	0.133932	0.396385
0.053375	0.13422	0.397146
0.0535	0.134508	0.397907
0.053625	0.134796	0.398666
0.05375	0.135084	0.399424
0.053875	0.135372	0.400182
0.054	0.135659	0.400938
0.054125	0.135946	0.401694
0.05425	0.136234	0.402448
0.054375	0.136521	0.403202
0.0545	0.136807	0.403954
0.054625	0.137094	0.404706
0.05475	0.13738	0.405456
0.054875	0.137667	0.406206
0.055	0.137953	0.406954
0.055125	0.138239	0.407702
0.05525	0.138524	0.408449
0.055375	0.13881	0.409194
0.0555	0.139095	0.409939
0.055625	0.139381	0.410683
0.05575	0.139666	0.411425
0.055875	0.139951	0.412167
0.056	0.140235	0.412908
0.056125	0.14052	0.413648
0.05625	0.140804	0.414386
0.056375	0.141088	0.415124
0.0565	0.141372	0.415861
0.056625	0.141656	0.416597
0.05675	0.14194	0.417332
0.056875	0.142224	0.418066
0.057	0.142507	0.418799
0.057125	0.14279	0.41953
0.05725	0.143073	0.420261
0.057375	0.143356	0.420991
0.0575	0.143638	0.42172
0.057625	0.143921	0.422448
0.05775	0.144203	0.423175
0.057875	0.144485	0.423901
0.058	0.144767	0.424627
0.058125	0.145049	0.425351
0.05825	0.145331	0.426074
0.058375	0.145612	0.426796
0.0585	0.145893	0.427517
0.058625	0.146174	0.428237
0.05875	0.146455	0.428956
0.058875	0.146736	0.429674
0.059	0.147016	0.430392
0.059125	0.147297	0.431108
0.05925	0.147577	0.431823
0.059375	0.147857	0.432537
0.0595	0.148137	0.433251
0.059625	0.148417	0.433963
0.05975	0.148696	0.434674
0.059875	0.148975	0.435384
0.06	0.149255	0.436094
0.060125	0.149533	0.436802
0.06025	0.149812	0.43751
0.060375	0.150091	0.438216
0.0605	0.150369	0.438921
0.060625	0.150648	0.439626
0.06075	0.150926	0.440329
0.060875	0.151204	0.441032
0.061	0.151481	0.441733
0.061125	0.151759	0.442434
0.06125	0.152036	0.443133
0.061375	0.152313	0.443832
0.0615	0.15259	0.444529
0.061625	0.152867	0.445226
0.06175	0.153144	0.445921
0.061875	0.15342	0.446616
0.062	0.153697	0.44731
0.062125	0.153973	0.448002
0.06225	0.154249	0.448694
0.062375	0.154525	0.449385
0.0625	0.1548	0.450074
0.062625	0.155076	0.450763
0.06275	0.155351	0.451451
0.062875	0.155626	0.452138
0.063	0.155901	0.452823
0.063125	0.156176	0.453508
0.06325	0.15645	0.454192
0.063375	0.156725	0.454875
0.0635	0.156999	0.455557
0.063625	0.157273	0.456238
0.06375	0.157547	0.456918
0.063875	0.15782	0.457596
0.064	0.158094	0.458274
0.064125	0.158367	0.458951
0.06425	0.15864	0.459627
0.064375	0.158913	0.460302
0.0645	0.159186	0.460976
0.064625	0.159459	0.461649
0.06475	0.159731	0.462322
0.064875	0.160003	0.462993
0.065	0.160275	0.463663
0.065125	0.160547	0.464332
0.06525	0.160819	0.465
0.065375	0.16109	0.465667
0.0655	0.161362	0.466334
0.065625	0.161633	0.466999
0.06575	0.161904	0.467663
0.065875	0.162175	0.468326
0.066	0.162445	0.468989
0.066125	0.162716	0.46965
0.06625	0.162986	0.47031
0.066375	0.163256	0.47097
0.0665	0.163526	0.471628
0.066625	0.163796	0.472286
0.06675	0.164065	0.472942
0.066875	0.164335	0.473598
0.067	0.164604	0.474252
0.067125	0.164873	0.474906
0.06725	0.165142	0.475558
0.067375	0.16541	0.47621
0.0675	0.165679	0.476861
0.067625	0.165947	0.47751
0.06775	0.166215	0.478159
0.067875	0.166483	0.478807
0.068	0.166751	0.479454
0.068125	0.167019	0.4801
0.06825	0.167286	0.480744
0.068375	0.167553	0.481388
0.0685	0.16782	0.482031
0.068625	0.168087	0.482673
0.06875	0.168354	0.483314
0.068875	0.16862	0.483954
0.069	0.168887	0.484593
0.069125	0.169153	0.485231
0.06925	0.169419	0.485869
0.069375	0.169685	0.486505
0.0695	0.16995	0.48714
0.069625	0.170216	0.487774
0.06975	0.170481	0.488408
0.069875	0.170746	0.48904
0.07	0.171011	0.489671
0.070125	0.171276	0.490302
0.07025	0.17154	0.490931
0.070375	0.171804	0.49156
0.0705	0.172069	0.492187
0.070625	0.172333	0.492814
0.07075	0.172596	0.49344
0.070875	0.17286	0.494064
0.071	0.173123	0.494688
0.071125	0.173387	0.495311
0.07125	0.17365	0.495933
0.071375	0.173913	0.496553
0.0715	0.174176	0.497173
0.071625	0.174438	0.497792
0.07175	0.1747	0.49841
0.071875	0.174963	0.499027
0.072	0.175225	0.499643
0.072125	0.175487	0.500259
0.07225	0.175748	0.500873
0.072375	0.17601	0.501486
0.0725	0.176271	0.502098
0.072625	0.176532	0.50271
0.07275	0.176793	0.50332
0.072875	0.177054	0.50393
0.073	0.177314	0.504538
0.073125	0.177575	0.505146
0.07325	0.177835	0.505752
0.073375	0.178095	0.506358
0.0735	0.178355	0.506963
0.073625	0.178615	0.507567
0.07375	0.178874	0.50817
0.073875	0.179134	0.508771
0.074	0.179393	0.509372
0.074125	0.179652	0.509973
0.07425	0.17991	0.510572
0.074375	0.180169	0.51117
0.0745	0.180428	0.511767
0.074625	0.180686	0.512363
0.07475	0.180944	0.512959
0.074875	0.181202	0.513553
0.075	0.18146	0.514147
0.075125	0.181717	0.514739
0.07525	0.181974	0.515331
0.075375	0.182232	0.515921
0.0755	0.182489	0.516511
0.075625	0.182746	0.5171
0.07575	0.183002	0.517688
0.075875	0.183259	0.518275
0.076	0.183515	0.518861
0.076125	0.183771	0.519446
0.07625	0.184027	0.52003
0.076375	0.184283	0.520613
0.0765	0.184538	0.521196
0.076625	0.184794	0.521777
0.07675	0.185049	0.522358
0.076875	0.185304	0.522937
0.077	0.185559	0.523516
0.077125	0.185814	0.524093
0.07725	0.186068	0.52467
0.077375	0.186323	0.525246
0.0775	0.186577	0.525821
0.077625	0.186831	0.526395
0.07775	0.187085	0.526968
0.077875	0.187338	0.52754
0.078	0.187592	0.528111
0.078125	0.187845	0.528682
0.07825	0.188098	0.529251
0.078375	0.188351	0.52982
0.0785	0.188604	0.530387
0.078625	0.188857	0.530954
0.07875	0.189109	0.53152
0.078875	0.189361	0.532085
0.079	0.189613	0.532648
0.079125	0.189865	0.533211
0.07925	0.190117	0.533774
0.079375	0.190369	0.534335
0.0795	0.19062	0.534895
0.079625	0.190871	0.535454
0.07975	0.191122	0.536013
0.079875	0.191373	0.53657
0.08	0.191624	0.537127
0.080125	0.191874	0.537683
0.08025	0.192125	0.538238
0.080375	0.192375	0.538792
0.0805	0.192625	0.539345
0.080625	0.192874	0.539897
0.08075	0.193124	0.540448
0.080875	0.193374	0.540998
0.081	0.193623	0.541548
0.081125	0.193872	0.542096
0.08125	0.194121	0.542644
0.081375	0.19437	0.543191
0.0815	0.194618	0.543737
0.081625	0.194867	0.544282
0.08175	0.195115	0.544826
0.081875	0.195363	0.545369
0.082	0.195611	0.545911
0.082125	0.195859	0.546453
0.08225	0.196106	0.546993
0.082375	0.196354	0.547533
0.0825	0.196601	0.548071
0.082625	0.196848	0.548609
0.08275	0.197095	0.549146
0.082875	0.197342	0.549682
0.083	0.197588	0.550217
0.083125	0.197835	0.550752
0.08325	0.198081	0.551285
0.083375	0.198327	0.551818
0.0835	0.198573	0.552349
0.083625	0.198819	0.55288
0.08375	0.199064	0.55341
0.083875	0.199309	0.553939
0.084	0.199555	0.554467
0.084125	0.1998	0.554994
0.08425	0.200045	0.555521
0.084375	0.200289	0.556046
0.0845	0.200534	0.556571
0.084625	0.200778	0.557094
0.08475	0.201022	0.557617
0.084875	0.201267	0.558139
0.085	0.20151	0.55866
0.085125	0.201754	0.559181
0.08525	0.201998	0.5597
0.085375	0.202241	0.560219
0.0855	0.202484	0.560736
0.085625	0.202727	0.561253
0.08575	0.20297	0.561769
0.085875	0.203213	0.562284
0.086	0.203456	0.562798
0.086125	0.203698	0.563312
0.08625	0.20394	0.563824
0.086375	0.204182	0.564336
0.0865	0.204424	0.564846
0.086625	0.204666	0.565356
0.08675	0.204908	0.565865
0.086875	0.205149	0.566373
0.087	0.20539	0.566881
0.087125	0.205631	0.567387
0.08725	0.205872	0.567893
0.087375	0.206113	0.568398
0.0875	0.206354	0.568901
0.087625	0.206594	0.569405
0.08775	0.206834	0.569907
0.087875	0.207075	0.570408
0.088	0.207315	0.570909
0.088125	0.207554	0.571408
0.08825	0.207794	0.571907
0.088375	0.208034	0.572405
0.0885	0.208273	0.572902
0.088625	0.208512	0.573398
0.08875	0.208751	0.573894
0.088875	0.20899	0.574389
0.089	0.209229	0.574882
0.089125	0.209467	0.575375
0.08925	0.209706	0.575867
0.089375	0.209944	0.576359
0.0895	0.210182	0.576849
0.089625	0.21042	0.577339
0.08975	0.210658	0.577827
0.089875	0.210896	0.578315
0.09	0.211133	0.578802
0.090125	0.211371	0.579289
0.09025	0.211608	0.579774
0.090375	0.211845	0.580259
0.0905	0.212082	0.580742
0.090625	0.212318	0.581225
0.09075	0.212555	0.581707
0.090875	0.212791	0.582189
0.091	0.213028	0.582669
0.091125	0.213264	0.583149
0.09125	0.2135	0.583628
0.091375	0.213736	0.584106
0.0915	0.213971	0.584583
0.091625	0.214207	0.585059
0.09175	0.214442	0.585535
0.091875	0.214677	0.58601
0.092	0.214912	0.586484
0.092125	0.215147	0.586957
0.09225	0.215382	0.587429
0.092375	0.215617	0.587901
0.0925	0.215851	0.588371
0.092625	0.216086	0.588841
0.09275	0.21632	0.58931
0.092875	0.216554	0.589778
0.093	0.216788	0.590246
0.093125	0.217021	0.590713
0.09325	0.217255	0.591179
0.093375	0.217488	0.591644
0.0935	0.217722	0.592108
0.093625	0.217955	0.592571
0.09375	0.218188	0.593034
0.093875	0.218421	0.593496
0.094	0.218654	0.593957
0.094125	0.218886	0.594417
0.09425	0.219119	0.594877
0.094375	0.219351	0.595335
0.0945	0.219583	0.595793
0.094625	0.219815	0.59625
0.09475	0.220047	0.596707
0.094875	0.220279	0.597162
0.095	0.22051	0.597617
0.095125	0.220742	0.598071
0.09525	0.220973	0.598524
0.095375	0.221204	0.598977
0.0955	0.221435	0.599428
0.095625	0.221666	0.599879
0.09575	0.221897	0.600329
0.095875	0.222128	0.600778
0.096	0.222358	0.601227
0.096125	0.222588	0.601675
0.09625	0.222819	0.602122
0.096375	0.223049	0.602568
0.0965	0.223279	0.603013
0.096625	0.223509	0.603458
0.09675	0.223738	0.603902
0.096875	0.223968	0.604345
0.097	0.224197	0.604787
0.097125	0.224426	0.605229
0.09725	0.224656	0.605669
0.097375	0.224885	0.606109
0.0975	0.225114	0.606549
0.097625	0.225342	0.606987
0.09775	0.225571	0.607425
0.097875	0.225799	0.607862
0.098	0.226028	0.608298
0.098125	0.226256	0.608733
0.09825	0.226484	0.609168
0.098375	0.226712	0.609602
0.0985	0.22694	0.610035
0.098625	0.227168	0.610468
0.09875	0.227395	0.610899
0.098875	0.227623	0.61133
0.099	0.22785	0.611761
0.099125	0.228077	0.61219
0.09925	0.228304	0.612619
0.099375	0.228531	0.613047
0.0995	0.228758	0.613474
0.099625	0.228985	0.6139
0.09975	0.229211	0.614326
0.099875	0.229438	0.614751
0.1	0.229664	0.615175
0.100125	0.22989	0.615599
0.10025	0.230117	0.616021
0.100375	0.230343	0.616443
0.1005	0.230568	0.616865
0.100625	0.230794	0.617285
0.10075	0.23102	0.617705
0.100875	0.231245	0.618124
0.101	0.231471	0.618542
0.101125	0.231696	0.61896
0.10125	0.231921	0.619377
0.101375	0.232146	0.619793
0.1015	0.232371	0.620208
0.101625	0.232596	0.620623
0.10175	0.23282	0.621037
0.101875	0.233045	0.62145
0.102	0.233269	0.621863
0.102125	0.233494	0.622275
0.10225	0.233718	0.622686
0.102375	0.233942	0.623096
0.1025	0.234166	0.623506
0.102625	0.23439	0.623915
0.10275	0.234614	0.624323
0.102875	0.234837	0.624731
0.103	0.235061	0.625137
0.103125	0.235284	0.625543
0.10325	0.235508	0.625949
0.103375	0.235731	0.626353
0.1035	0.235954	0.626757
0.103625	0.236177	0.627161
0.10375	0.2364	0.627563
0.103875	0.236623	0.627965
0.104	0.236845	0.628366
0.104125	0.237068	0.628766
0.10425	0.23729	0.629166
0.104375	0.237513	0.629565
0.1045	0.237735	0.629964
0.104625	0.237957	0.630361
0.10475	0.238179	0.630758
0.104875	0.238401	0.631154
0.105	0.238623	0.63155
0.105125	0.238845	0.631945
0.10525	0.239066	0.632339
0.105375	0.239288	0.632732
0.1055	0.239509	0.633125
0.105625	0.239731	0.633517
0.10575	0.239952	0.633908
0.105875	0.240173	0.634299
0.106	0.240394	0.634689
0.106125	0.240615	0.635078
0.10625	0.240836	0.635467
0.106375	0.241057	0.635855
0.1065	0.241277	0.636242
0.106625	0.241498	0.636629
0.10675	0.241718	0.637015
0.106875	0.241939	0.6374
0.107	0.242159	0.637785
0.107125	0.242379	0.638169
0.10725	0.242599	0.638552
0.107375	0.242819	0.638934
0.1075	0.243039	0.639316
0.107625	0.243259	0.639697
0.10775	0.243478	0.640078
0.107875	0.243698	0.640458
0.108	0.243918	0.640837
0.108125	0.244137	0.641215
0.10825	0.244356	0.641593
0.108375	0.244576	0.64197
0.1085	0.244795	0.642347
0.108625	0.245014	0.642723
0.10875	0.245233	0.643098
0.108875	0.245452	0.643473
0.109	0.245671	0.643847
0.109125	0.245889	0.64422
0.10925	0.246108	0.644592
0.109375	0.246326	0.644964
0.1095	0.246545	0.645336
0.109625	0.246763	0.645706
0.10975	0.246982	0.646076
0.109875	0.2472	0.646445
0.11	0.247418	0.646814
0.110125	0.247636	0.647182
0.11025	0.247854	0.64755
0.110375	0.248072	0.647916
0.1105	0.24829	0.648282
0.110625	0.248507	0.648648
0.11075	0.248725	0.649013
0.110875	0.248943	0.649377
0.111	0.24916	0.64974
0.111125	0.249378	0.650103
0.11125	0.249595	0.650465
0.111375	0.249812	0.650827
0.1115	0.250029	0.651188
0.111625	0.250247	0.651548
0.11175	0.250464	0.651908
0.111875	0.250681	0.652267
0.112	0.250897	0.652626
0.112125	0.251114	0.652983
0.11225	0.251331	0.653341
0.112375	0.251548	0.653697
0.1125	0.251764	0.654053
0.112625	0.251981	0.654409
0.11275	0.252197	0.654763
0.112875	0.252414	0.655117
0.113	0.25263	0.655471
0.113125	0.252846	0.655824
0.11325	0.253062	0.656176
0.113375	0.253279	0.656527
0.1135	0.253495	0.656878
0.113625	0.253711	0.657229
0.11375	0.253926	0.657579
0.113875	0.254142	0.657928
0.114	0.254358	0.658276
0.114125	0.254574	0.658624
0.11425	0.254789	0.658972
0.114375	0.255005	0.659318
0.1145	0.255221	0.659664
0.114625	0.255436	0.66001
0.11475	0.255651	0.660355
0.114875	0.255867	0.660699
0.115	0.256082	0.661043
0.115125	0.256297	0.661386
0.11525	0.256512	0.661729
0.115375	0.256728	0.66207
0.1155	0.256943	0.662412
0.115625	0.257158	0.662752
0.11575	0.257373	0.663093
0.115875	0.257587	0.663432
0.116	0.257802	0.663771
0.116125	0.258017	0.664109
0.11625	0.258232	0.664447
0.116375	0.258446	0.664784
0.1165	0.258661	0.665121
0.116625	0.258876	0.665457
0.11675	0.25909	0.665792
0.116875	0.259304	0.666127
0.117	0.259519	0.666462
0.117125	0.259733	0.666795
0.11725	0.259947	0.667128
0.117375	0.260162	0.667461
0.1175	0.260376	0.667793
0.117625	0.26059	0.668124
0.11775	0.260804	0.668455
0.117875	0.261018	0.668785
0.118	0.261232	0.669115
0.118125	0.261446	0.669444
0.11825	0.26166	0.669773
0.118375	0.261874	0.6701
0.1185	0.262088	0.670428
0.118625	0.262301	0.670755
0.11875	0.262515	0.671081
0.118875	0.262729	0.671407
0.119	0.262942	0.671732
0.119125	0.263156	0.672056
0.11925	0.26337	0.67238
0.119375	0.263583	0.672704
0.1195	0.263796	0.673027
0.119625	0.26401	0.673349
0.11975	0.264223	0.673671
0.119875	0.264437	0.673992
0.12	0.26465	0.674313
0.120125	0.264863	0.674633
0.12025	0.265076	0.674952
0.120375	0.26529	0.675271
0.1205	0.265503	0.67559
0.120625	0.265716	0.675908
0.12075	0.265929	0.676225
0.120875	0.266142	0.676542
0.121	0.266355	0.676858
0.121125	0.266568	0.677174
0.12125	0.266781	0.677489
0.121375	0.266994	0.677804
0.1215	0.267207	0.678118
0.121625	0.267419	0.678432
0.12175	0.267632	0.678745
0.121875	0.267845	0.679057
0.122	0.268058	0.679369
0.122125	0.268271	0.679681
0.12225	0.268483	0.679991
0.122375	0.268696	0.680302
0.1225	0.268908	0.680612
0.122625	0.269121	0.680921
0.12275	0.269334	0.68123
0.122875	0.269546	0.681538
0.123	0.269759	0.681846
0.123125	0.269971	0.682153
0.12325	0.270184	0.68246
0.123375	0.270396	0.682766
0.1235	0.270609	0.683072
0.123625	0.270821	0.683377
0.12375	0.271033	0.683682
0.123875	0.271246	0.683986
0.124	0.271458	0.684289
0.124125	0.27167	0.684592
0.12425	0.271883	0.684895
0.124375	0.272095	0.685197
0.1245	0.272307	0.685499
0.124625	0.272519	0.6858
0.12475	0.272732	0.6861
0.124875	0.272944	0.6864
0.125	0.273156	0.6867
0.125125	0.273368	0.686999
0.12525	0.27358	0.687297
0.125375	0.273792	0.687595
0.1255	0.274004	0.687893
0.125625	0.274216	0.68819
0.12575	0.274429	0.688486
0.125875	0.274641	0.688782
0.126	0.274853	0.689078
0.126125	0.275065	0.689373
0.12625	0.275277	0.689668
0.126375	0.275489	0.689962
0.1265	0.275701	0.690255
0.126625	0.275913	0.690548
0.12675	0.276125	0.690841
0.126875	0.276336	0.691133
0.127	0.276548	0.691425
0.127125	0.27676	0.691716
0.12725	0.276972	0.692006
0.127375	0.277184	0.692297
0.1275	0.277396	0.692586
0.127625	0.277608	0.692876
0.12775	0.27782	0.693164
0.127875	0.278032	0.693453
0.128	0.278244	0.69374
0.128125	0.278455	0.694028
0.12825	0.278667	0.694314
0.128375	0.278879	0.694601
0.1285	0.279091	0.694887
0.128625	0.279303	0.695172
0.12875	0.279515	0.695457
0.128875	0.279727	0.695742
0.129	0.279938	0.696026
0.129125	0.28015	0.696309
0.12925	0.280362	0.696592
0.129375	0.280574	0.696875
0.1295	0.280786	0.697157
0.129625	0.280997	0.697439
0.12975	0.281209	0.69772
0.129875	0.281421	0.698001
0.13	0.281633	0.698281
0.130125	0.281845	0.698561
0.13025	0.282057	0.698841
0.130375	0.282268	0.69912
0.1305	0.28248	0.699398
0.130625	0.282692	0.699676
0.13075	0.282904	0.699954
0.130875	0.283116	0.700231
0.131	0.283328	0.700508
0.131125	0.283539	0.700784
0.13125	0.283751	0.70106
0.131375	0.283963	0.701335
0.1315	0.284175	0.70161
0.131625	0.284387	0.701885
0.13175	0.284599	0.702159
0.131875	0.284811	0.702432
0.132	0.285022	0.702706
0.132125	0.285234	0.702978
0.13225	0.285446	0.703251
0.132375	0.285658	0.703522
0.1325	0.28587	0.703794
0.132625	0.286082	0.704065
0.13275	0.286294	0.704336
0.132875	0.286506	0.704606
0.133	0.286718	0.704875
0.133125	0.28693	0.705145
0.13325	0.287142	0.705414
0.133375	0.287354	0.705682
0.1335	0.287566	0.70595
0.133625	0.287778	0.706218
0.13375	0.28799	0.706485
0.133875	0.288202	0.706752
0.134	0.288414	0.707018
0.134125	0.288626	0.707284
0.13425	0.288838	0.707549
0.134375	0.28905	0.707815
0.1345	0.289262	0.708079
0.134625	0.289474	0.708343
0.13475	0.289686	0.708607
0.134875	0.289898	0.708871
0.135	0.29011	0.709134
0.135125	0.290323	0.709396
0.13525	0.290535	0.709659
0.135375	0.290747	0.70992
0.1355	0.290959	0.710182
0.135625	0.291171	0.710443
0.13575	0.291384	0.710703
0.135875	0.291596	0.710964
0.136	0.291808	0.711224
0.136125	0.29202	0.711483
0.13625	0.292233	0.711742
0.136375	0.292445	0.712001
0.1365	0.292657	0.712259
0.136625	0.29287	0.712517
0.13675	0.293082	0.712774
0.136875	0.293295	0.713031
0.137	0.293507	0.713288
0.137125	0.29372	0.713544
0.13725	0.293932	0.7138
0.137375	0.294145	0.714055
0.1375	0.294357	0.71431
0.137625	0.29457	0.714565
0.13775	0.294782	0.714819
0.137875	0.294995	0.715073
0.138	0.295207	0.715327
0.138125	0.29542	0.71558
0.13825	0.295633	0.715833
0.138375	0.295845	0.716085
0.1385	0.296058	0.716337
0.138625	0.296271	0.716589
0.13875	0.296484	0.71684
0.138875	0.296696	0.717091
0.139	0.296909	0.717342
0.139125	0.297122	0.717592
0.13925	0.297335	0.717842
0.139375	0.297548	0.718091
0.1395	0.297761	0.71834
0.139625	0.297974	0.718589
0.13975	0.298187	0.718837
0.139875	0.2984	0.719085
0.14	0.298613	0.719333
0.140125	0.298826	0.71958
0.14025	0.299039	0.719827
0.140375	0.299252	0.720074
0.1405	0.299465	0.72032
0.140625	0.299678	0.720566
0.14075	0.299892	0.720811
0.140875	0.300105	0.721056
0.141	0.300318	0.721301
0.141125	0.300531	0.721545
0.14125	0.300745	0.721789
0.141375	0.300958	0.722033
0.1415	0.301172	0.722276
0.141625	0.301385	0.722519
0.14175	0.301599	0.722762
0.141875	0.301812	0.723004
0.142	0.302026	0.723246
0.142125	0.302239	0.723488
0.14225	0.302453	0.723729
0.142375	0.302666	0.72397
0.1425	0.30288	0.724211
0.142625	0.303094	0.724451
0.14275	0.303308	0.724691
0.142875	0.303521	0.72493
0.143	0.303735	0.725169
0.143125	0.303949	0.725408
0.14325	0.304163	0.725647
0.143375	0.304377	0.725885
0.1435	0.304591	0.726123
0.143625	0.304805	0.726361
0.14375	0.305019	0.726598
0.143875	0.305233	0.726835
0.144	0.305447	0.727071
0.144125	0.305661	0.727308
0.14425	0.305876	0.727544
0.144375	0.30609	0.727779
0.1445	0.306304	0.728014
0.144625	0.306518	0.728249
0.14475	0.306733	0.728484
0.144875	0.306947	0.728718
0.145	0.307162	0.728952
0.145125	0.307376	0.729186
0.14525	0.307591	0.729419
0.145375	0.307805	0.729652
0.1455	0.30802	0.729885
0.145625	0.308235	0.730118
0.14575	0.308449	0.73035
0.145875	0.308664	0.730582
0.146	0.308879	0.730813
0.146125	0.309094	0.731044
0.14625	0.309308	0.731275
0.146375	0.309523	0.731506
0.1465	0.309738	0.731736
0.146625	0.309953	0.731966
0.14675	0.310168	0.732196
0.146875	0.310384	0.732425
0.147	0.310599	0.732654
0.147125	0.310814	0.732883
0.14725	0.311029	0.733111
0.147375	0.311244	0.733339
0.1475	0.31146	0.733567
0.147625	0.311675	0.733795
0.14775	0.311891	0.734022
0.147875	0.312106	0.734249
0.148	0.312322	0.734476
0.148125	0.312537	0.734702
0.14825	0.312753	0.734928
0.148375	0.312969	0.735154
0.1485	0.313184	0.73538
0.148625	0.3134	0.735605
0.14875	0.313616	0.73583
0.148875	0.313832	0.736054
0.149	0.314048	0.736279
0.149125	0.314264	0.736503
0.14925	0.31448	0.736727
0.149375	0.314696	0.73695
0.1495	0.314912	0.737174
0.149625	0.315128	0.737397
0.14975	0.315344	0.737619
0.149875	0.315561	0.737842
0.15	0.315777	0.738064
0.150125	0.315994	0.738286
0.15025	0.31621	0.738507
0.150375	0.316427	0.738729
0.1505	0.316643	0.73895
0.150625	0.31686	0.739171
0.15075	0.317076	0.739391
0.150875	0.317293	0.739611
0.151	0.31751	0.739831
0.151125	0.317727	0.740051
0.15125	0.317944	0.74027
0.151375	0.318161	0.74049
0.1515	0.318378	0.740709
0.151625	0.318595	0.740927
0.15175	0.318812	0.741146
0.151875	0.319029	0.741364
0.152	0.319247	0.741582
0.152125	0.319464	0.741799
0.15225	0.319681	0.742017
0.152375	0.319899	0.742234
0.1525	0.320116	0.742451
0.152625	0.320334	0.742667
0.15275	0.320551	0.742884
0.152875	0.320769	0.7431
0.153	0.320987	0.743316
0.153125	0.321205	0.743531
0.15325	0.321423	0.743747
0.153375	0.32164	0.743962
0.1535	0.321858	0.744177
0.153625	0.322077	0.744391
0.15375	0.322295	0.744606
0.153875	0.322513	0.74482
0.154	0.322731	0.745034
0.154125	0.322949	0.745248
0.15425	0.323168	0.745461
0.154375	0.323386	0.745674
0.1545	0.323605	0.745887
0.154625	0.323823	0.7461
0.15475	0.324042	0.746312
0.154875	0.324261	0.746525
0.155	0.324479	0.746737
0.155125	0.324698	0.746949
0.15525	0.324917	0.74716
0.155375	0.325136	0.747371
0.1555	0.325355	0.747583
0.155625	0.325574	0.747793
0.15575	0.325793	0.748004
0.155875	0.326013	0.748215
0.156	0.326232	0.748425
0.156125	0.326451	0.748635
0.15625	0.326671	0.748845
0.156375	0.32689	0.749054
0.1565	0.32711	0.749263
0.156625	0.32733	0.749473
0.15675	0.327549	0.749681
0.156875	0.327769	0.74989
0.157	0.327989	0.750099
0.157125	0.328209	0.750307
0.15725	0.328429	0.750515
0.157375	0.328649	0.750723
0.1575	0.328869	0.75093
0.157625	0.329089	0.751138
0.15775	0.32931	0.751345
0.157875	0.32953	0.751552
0.158	0.32975	0.751759
0.158125	0.329971	0.751965
0.15825	0.330192	0.752172
0.158375	0.330412	0.752378
0.1585	0.330633	0.752584
0.158625	0.330854	0.75279
0.15875	0.331075	0.752995
0.158875	0.331296	0.753201
0.159	0.331517	0.753406
0.159125	0.331738	0.753611
0.15925	0.331959	0.753816
0.159375	0.33218	0.75402
0.1595	0.332402	0.754225
0.159625	0.332623	0.754429
0.15975	0.332845	0.754633
0.159875	0.333066	0.754837
0.16	0.333288	0.75504
0.160125	0.33351	0.755244
0.16025	0.333731	0.755447
0.160375	0.333953	0.75565
0.1605	0.334175	0.755853
0.160625	0.334397	0.756055
0.16075	0.33462	0.756258
0.160875	0.334842	0.75646
0.161	0.335064	0.756662
0.161125	0.335286	0.756864
0.16125	0.335509	0.757066
0.161375	0.335732	0.757268
0.1615	0.335954	0.757469
0.161625	0.336177	0.75767
0.16175	0.3364	0.757872
0.161875	0.336623	0.758072
0.162	0.336845	0.758273
0.162125	0.337069	0.758474
0.16225	0.337292	0.758674
0.162375	0.337515	0.758874
0.1625	0.337738	0.759074
0.162625	0.337962	0.759274
0.16275	0.338185	0.759474
0.162875	0.338409	0.759673
0.163	0.338632	0.759873
0.163125	0.338856	0.760072
0.16325	0.33908	0.760271
0.163375	0.339304	0.76047
0.1635	0.339528	0.760669
0.163625	0.339752	0.760867
0.16375	0.339976	0.761066
0.163875	0.3402	0.761264
0.164	0.340424	0.761462
0.164125	0.340649	0.76166
0.16425	0.340873	0.761858
0.164375	0.341098	0.762055
0.1645	0.341323	0.762253
0.164625	0.341547	0.76245
0.16475	0.341772	0.762647
0.164875	0.341997	0.762844
0.165	0.342222	0.763041
0.165125	0.342447	0.763237
0.16525	0.342673	0.763434
0.165375	0.342898	0.76363
0.1655	0.343123	0.763827
0.165625	0.343349	0.764023
0.16575	0.343574	0.764219
0.165875	0.3438	0.764414
0.166	0.344026	0.76461
0.166125	0.344252	0.764806
0.16625	0.344478	0.765001
0.166375	0.344704	0.765196
0.1665	0.34493	0.765391
0.166625	0.345156	0.765586
0.16675	0.345382	0.765781
0.166875	0.345609	0.765976
0.167	0.345835	0.76617
0.167125	0.346062	0.766365
0.16725	0.346289	0.766559
0.167375	0.346515	0.766753
0.1675	0.346742	0.766947
0.167625	0.346969	0.767141
0.16775	0.347196	0.767335
0.167875	0.347424	0.767528
0.168	0.347651	0.767722
0.168125	0.347878	0.767915
0.16825	0.348106	0.768108
0.168375	0.348333	0.768301
0.1685	0.348561	0.768494
0.168625	0.348789	0.768687
0.16875	0.349016	0.76888
0.168875	0.349244	0.769072
0.169	0.349472	0.769265
0.169125	0.349701	0.769457
0.16925	0.349929	0.769649
0.169375	0.350157	0.769841
0.1695	0.350386	0.770033
0.169625	0.350614	0.770225
0.16975	0.350843	0.770417
0.169875	0.351071	0.770609
0.17	0.3513	0.7708
0.170125	0.351529	0.770991
0.17025	0.351758	0.771183
0.170375	0.351987	0.771374
0.1705	0.352217	0.771565
0.170625	0.352446	0.771756
0.17075	0.352675	0.771947
0.170875	0.352905	0.772137
0.171	0.353135	0.772328
0.171125	0.353364	0.772518
0.17125	0.353594	0.772709
0.171375	0.353824	0.772899
0.1715	0.354054	0.773089
0.171625	0.354284	0.773279
0.17175	0.354515	0.773469
0.171875	0.354745	0.773659
0.172	0.354976	0.773849
0.172125	0.355206	0.774038
0.17225	0.355437	0.774228
0.172375	0.355668	0.774417
0.1725	0.355898	0.774607
0.172625	0.356129	0.774796
0.17275	0.356361	0.774985
0.172875	0.356592	0.775174
0.173	0.356823	0.775363
0.173125	0.357055	0.775552
0.17325	0.357286	0.775741
0.173375	0.357518	0.775929
0.1735	0.357749	0.776118
0.173625	0.357981	0.776307
0.17375	0.358213	0.776495
0.173875	0.358445	0.776683
0.174	0.358678	0.776871
0.174125	0.35891	0.77706
0.17425	0.359142	0.777248
0.174375	0.359375	0.777436
0.1745	0.359607	0.777623
0.174625	0.35984	0.777811
0.17475	0.360073	0.777999
0.174875	0.360306	0.778187
0.175	0.360539	0.778374
0.175125	0.360772	0.778561
0.17525	0.361006	0.778749
0.175375	0.361239	0.778936
0.1755	0.361472	0.779123
0.175625	0.361706	0.77931
0.17575	0.36194	0.779497
0.175875	0.362174	0.779684
0.176	0.362408	0.779871
0.176125	0.362642	0.780058
0.17625	0.362876	0.780245
0.176375	0.36311	0.780432
0.1765	0.363345	0.780618
0.176625	0.363579	0.780805
0.17675	0.363814	0.780991
0.176875	0.364049	0.781177
0.177	0.364284	0.781364
0.177125	0.364519	0.78155
0.17725	0.364754	0.781736
0.177375	0.364989	0.781922
0.1775	0.365224	0.782108
0.177625	0.36546	0.782294
0.17775	0.365696	0.78248
0.177875	0.365931	0.782666
0.178	0.366167	0.782852
0.178125	0.366403	0.783037
0.17825	0.366639	0.783223
0.178375	0.366875	0.783409
0.1785	0.367112	0.783594
0.178625	0.367348	0.78378
0.17875	0.367585	0.783965
0.178875	0.367821	0.78415
0.179	0.368058	0.784336
0.179125	0.368295	0.784521
0.17925	0.368532	0.784706
0.179375	0.368769	0.784891
0.1795	0.369007	0.785076
0.179625	0.369244	0.785261
0.17975	0.369482	0.785446
0.179875	0.369719	0.785631
0.18	0.369957	0.785816
0.180125	0.370195	0.786001
0.18025	0.370433	0.786186
0.180375	0.370671	0.78637
0.1805	0.37091	0.786555
0.180625	0.371148	0.78674
0.18075	0.371387	0.786924
0.180875	0.371625	0.787109
0.181	0.371864	0.787293
0.181125	0.372103	0.787478
0.18125	0.372342	0.787662
0.181375	0.372581	0.787846
0.1815	0.372821	0.788031
0.181625	0.37306	0.788215
0.18175	0.3733	0.788399
0.181875	0.373539	0.788583
0.182	0.373779	0.788767
0.182125	0.374019	0.788952
0.18225	0.374259	0.789136
0.182375	0.374499	0.78932
0.1825	0.37474	0.789504
0.182625	0.37498	0.789688
0.18275	0.375221	0.789872
0.182875	0.375462	0.790056
0.183	0.375703	0.790239
0.183125	0.375944	0.790423
0.18325	0.376185	0.790607
0.183375	0.376426	0.790791
0.1835	0.376667	0.790975
0.183625	0.376909	0.791158
0.18375	0.377151	0.791342
0.183875	0.377392	0.791526
0.184	0.377634	0.791709
0.184125	0.377876	0.791893
0.18425	0.378119	0.792076
0.184375	0.378361	0.79226
0.1845	0.378603	0.792444
0.184625	0.378846	0.792627
0.18475	0.379089	0.792811
0.184875	0.379332	0.792994
0.185	0.379575	0.793178
0.185125	0.379818	0.793361
0.18525	0.380061	0.793544
0.185375	0.380304	0.793728
0.1855	0.380548	0.793911
0.185625	0.380792	0.794095
0.18575	0.381035	0.794278
0.185875	0.381279	0.794461
0.186	0.381524	0.794645
0.186125	0.381768	0.794828
0.18625	0.382012	0.795011
0.186375	0.382257	0.795194
0.1865	0.382501	0.795378
0.186625	0.382746	0.795561
0.18675	0.382991	0.795744
0.186875	0.383236	0.795927
0.187	0.383481	0.796111
0.187125	0.383727	0.796294
0.18725	0.383972	0.796477
0.187375	0.384218	0.79666
0.1875	0.384464	0.796844
0.187625	0.38471	0.797027
0.18775	0.384956	0.79721
0.187875	0.385202	0.797393
0.188	0.385448	0.797576
0.188125	0.385695	0.79776
0.18825	0.385941	0.797943
0.188375	0.386188	0.798126
0.1885	0.386435	0.798309
0.188625	0.386682	0.798492
0.18875	0.386929	0.798675
0.188875	0.387177	0.798859
0.189	0.387424	0.799042
0.189125	0.387672	0.799225
0.18925	0.38792	0.799408
0.189375	0.388168	0.799592
0.1895	0.388416	0.799775
0.189625	0.388664	0.799958
0.18975	0.388912	0.800141
0.189875	0.389161	0.800325
0.19	0.38941	0.800508
0.190125	0.389658	0.800691
0.19025	0.389907	0.800874
0.190375	0.390156	0.801058
0.1905	0.390406	0.801241
0.190625	0.390655	0.801424
0.19075	0.390905	0.801608
0.190875	0.391154	0.801791
0.191	0.391404	0.801974
0.191125	0.391654	0.802158
0.19125	0.391905	0.802341
0.191375	0.392155	0.802525
0.1915	0.392405	0.802708
0.191625	0.392656	0.802892
0.19175	0.392907	0.803075
0.191875	0.393158	0.803259
0.192	0.393409	0.803442
0.192125	0.39366	0.803626
0.19225	0.393912	0.803809
0.192375	0.394163	0.803993
0.1925	0.394415	0.804176
0.192625	0.394667	0.80436
0.19275	0.394919	0.804544
0.192875	0.395171	0.804728
0.193	0.395423	0.804911
0.193125	0.395676	0.805095
0.19325	0.395929	0.805279
0.193375	0.396181	0.805463
0.1935	0.396434	0.805646
0.193625	0.396688	0.80583
0.19375	0.396941	0.806014
0.193875	0.397194	0.806198
0.194	0.397448	0.806382
0.194125	0.397702	0.806566
0.19425	0.397956	0.80675
0.194375	0.39821	0.806934
0.1945	0.398464	0.807119
0.194625	0.398719	0.807303
0.19475	0.398973	0.807487
0.194875	0.399228	0.807671
0.195	0.399483	0.807855
0.195125	0.399738	0.80804
0.19525	0.399993	0.808224
0.195375	0.400249	0.808408
0.1955	0.400504	0.808593
0.195625	0.40076	0.808777
0.19575	0.401016	0.808962
0.195875	0.401272	0.809147
0.196	0.401528	0.809331
0.196125	0.401785	0.809516
0.19625	0.402041	0.809701
0.196375	0.402298	0.809885
0.1965	0.402555	0.81007
0.196625	0.402812	0.810255
0.19675	0.403069	0.81044
0.196875	0.403327	0.810625
0.197	0.403584	0.81081
0.197125	0.403842	0.810995
0.19725	0.4041	0.81118
0.197375	0.404358	0.811365
0.1975	0.404616	0.81155
0.197625	0.404875	0.811736
0.19775	0.405133	0.811921
0.197875	0.405392	0.812106
0.198	0.405651	0.812292
0.198125	0.40591	0.812477
0.19825	0.406169	0.812663
0.198375	0.406429	0.812849
0.1985	0.406688	0.813034
0.198625	0.406948	0.81322
0.19875	0.407208	0.813406
0.198875	0.407468	0.813592
0.199	0.407729	0.813778
0.199125	0.407989	0.813964
0.19925	0.40825	0.81415
0.199375	0.408511	0.814336
0.1995	0.408772	0.814522
0.199625	0.409033	0.814708
0.19975	0.409295	0.814894
0.199875	0.409556	0.815081
0.2	0.409818	0.815267
0.200125	0.41008	0.815454
0.20025	0.410342	0.81564
0.200375	0.410604	0.815827
0.2005	0.410867	0.816014
0.200625	0.411129	0.816201
0.20075	0.411392	0.816387
0.200875	0.411655	0.816574
0.201	0.411918	0.816761
0.201125	0.412182	0.816948
0.20125	0.412445	0.817136
0.201375	0.412709	0.817323
0.2015	0.412973	0.81751
0.201625	0.413237	0.817697
0.20175	0.413501	0.817885
0.201875	0.413766	0.818072
0.202	0.414031	0.81826
0.202125	0.414295	0.818448
0.20225	0.41456	0.818636
0.202375	0.414826	0.818823
0.2025	0.415091	0.819011
0.202625	0.415357	0.819199
0.20275	0.415622	0.819387
0.202875	0.415888	0.819576
0.203	0.416155	0.819764
0.203125	0.416421	0.819952
0.20325	0.416687	0.820141
0.203375	0.416954	0.820329
0.2035	0.417221	0.820518
0.203625	0.417488	0.820706
0.20375	0.417755	0.820895
0.203875	0.418023	0.821084
0.204	0.41829	0.821273
0.204125	0.418558	0.821462
0.20425	0.418826	0.821651
0.204375	0.419095	0.82184
0.2045	0.419363	0.82203
0.204625	0.419632	0.822219
0.20475	0.4199	0.822408
0.204875	0.420169	0.822598
0.205	0.420439	0.822788
0.205125	0.420708	0.822977
0.20525	0.420977	0.823167
0.205375	0.421247	0.823357
0.2055	0.421517	0.823547
0.205625	0.421787	0.823737
0.20575	0.422058	0.823928
0.205875	0.422328	0.824118
0.206	0.422599	0.824308
0.206125	0.42287	0.824499
0.20625	0.423141	0.82469
0.206375	0.423412	0.82488
0.2065	0.423684	0.825071
0.206625	0.423956	0.825262
0.20675	0.424227	0.825453
0.206875	0.4245	0.825644
0.207	0.424772	0.825835
0.207125	0.425044	0.826027
0.20725	0.425317	0.826218
0.207375	0.42559	0.82641
0.2075	0.425863	0.826601
0.207625	0.426137	0.826793
0.20775	0.42641	0.826985
0.207875	0.426684	0.827177
0.208	0.426958	0.827369
0.208125	0.427232	0.827561
0.20825	0.427506	0.827754
0.208375	0.427781	0.827946
0.2085	0.428055	0.828139
0.208625	0.42833	0.828331
0.20875	0.428606	0.828524
0.208875	0.428881	0.828717
0.209	0.429156	0.82891
0.209125	0.429432	0.829103
0.20925	0.429708	0.829296
0.209375	0.429984	0.829489
0.2095	0.430261	0.829683
0.209625	0.430537	0.829876
0.20975	0.430814	0.83007
0.209875	0.431091	0.830264
0.21	0.431369	0.830457
0.210125	0.431646	0.830651
0.21025	0.431924	0.830846
0.210375	0.432202	0.83104
0.2105	0.43248	0.831234
0.210625	0.432758	0.831429
0.21075	0.433036	0.831623
0.210875	0.433315	0.831818
0.211	0.433594	0.832013
0.211125	0.433873	0.832208
0.21125	0.434153	0.832403
0.211375	0.434432	0.832598
0.2115	0.434712	0.832793
0.211625	0.434992	0.832989
0.21175	0.435272	0.833184
0.211875	0.435553	0.83338
0.212	0.435833	0.833576
0.212125	0.436114	0.833772
0.21225	0.436395	0.833968
0.212375	0.436677	0.834164
0.2125	0.436958	0.83436
0.212625	0.43724	0.834557
0.21275	0.437522	0.834753
0.212875	0.437804	0.83495
0.213	0.438086	0.835147
0.213125	0.438369	0.835344
0.21325	0.438652	0.835541
0.213375	0.438935	0.835738
0.2135	0.439218	0.835935
0.213625	0.439502	0.836133
0.21375	0.439786	0.836331
0.213875	0.44007	0.836528
0.214	0.440354	0.836726
0.214125	0.440638	0.836924
0.21425	0.440923	0.837122
0.214375	0.441208	0.837321
0.2145	0.441493	0.837519
0.214625	0.441778	0.837718
0.21475	0.442064	0.837916
0.214875	0.442349	0.838115
0.215	0.442635	0.838314
0.215125	0.442922	0.838513
0.21525	0.443208	0.838713
0.215375	0.443495	0.838912
0.2155	0.443782	0.839112
0.215625	0.444069	0.839311
0.21575	0.444356	0.839511
0.215875	0.444644	0.839711
0.216	0.444932	0.839911
0.216125	0.44522	0.840111
0.21625	0.445508	0.840312
0.216375	0.445797	0.840512
0.2165	0.446085	0.840713
0.216625	0.446374	0.840914
0.21675	0.446664	0.841115
0.216875	0.446953	0.841316
0.217	0.447243	0.841517
0.217125	0.447533	0.841719
0.21725	0.447823	0.84192
0.217375	0.448113	0.842122
0.2175	0.448404	0.842324
0.217625	0.448695	0.842526
0.21775	0.448986	0.842728
0.217875	0.449277	0.84293
0.218	0.449569	0.843133
0.218125	0.449861	0.843335
0.21825	0.450153	0.843538
0.218375	0.450445	0.843741
0.2185	0.450737	0.843944
0.218625	0.45103	0.844147
0.21875	0.451323	0.844351
0.218875	0.451616	0.844554
0.219	0.45191	0.844758
0.219125	0.452204	0.844962
0.21925	0.452498	0.845166
0.219375	0.452792	0.84537
0.2195	0.453086	0.845574
0.219625	0.453381	0.845778
0.21975	0.453676	0.845983
0.219875	0.453971	0.846188
0.22	0.454266	0.846393
0.220125	0.454562	0.846598
0.22025	0.454858	0.846803
0.220375	0.455154	0.847008
0.2205	0.455451	0.847214
0.220625	0.455747	0.84742
0.22075	0.456044	0.847626
0.220875	0.456341	0.847832
0.221	0.456639	0.848038
0.221125	0.456936	0.848244
0.22125	0.457234	0.848451
0.221375	0.457532	0.848657
0.2215	0.45783	0.848864
0.221625	0.458129	0.849071
0.22175	0.458428	0.849279
0.221875	0.458727	0.849486
0.222	0.459026	0.849693
0.222125	0.459326	0.849901
0.22225	0.459626	0.850109
0.222375	0.459926	0.850317
0.2225	0.460226	0.850525
0.222625	0.460527	0.850733
0.22275	0.460828	0.850942
0.222875	0.461129	0.851151
0.223	0.46143	0.851359
0.223125	0.461732	0.851568
0.22325	0.462034	0.851778
0.223375	0.462336	0.851987
0.2235	0.462638	0.852196
0.223625	0.462941	0.852406
0.22375	0.463244	0.852616
0.223875	0.463547	0.852826
0.224	0.46385	0.853036
0.224125	0.464154	0.853247
0.22425	0.464458	0.853457
0.224375	0.464762	0.853668
0.2245	0.465067	0.853879
0.224625	0.465371	0.85409
0.22475	0.465676	0.854301
0.224875	0.465981	0.854512
0.225	0.466287	0.854724
0.225125	0.466593	0.854936
0.22525	0.466898	0.855148
0.225375	0.467205	0.85536
0.2255	0.467511	0.855572
0.225625	0.467818	0.855785
0.22575	0.468125	0.855997
0.225875	0.468432	0.85621
0.226	0.46874	0.856423
0.226125	0.469047	0.856636
0.22625	0.469356	0.85685
0.226375	0.469664	0.857063
0.2265	0.469972	0.857277
0.226625	0.470281	0.857491
0.22675	0.47059	0.857705
0.226875	0.4709	0.857919
0.227	0.471209	0.858133
0.227125	0.471519	0.858348
0.22725	0.471829	0.858563
0.227375	0.47214	0.858778
0.2275	0.47245	0.858993
0.227625	0.472761	0.859208
0.22775	0.473073	0.859424
0.227875	0.473384	0.859639
0.228	0.473696	0.859855
0.228125	0.474008	0.860071
0.22825	0.47432	0.860287
0.228375	0.474633	0.860504
0.2285	0.474945	0.86072
0.228625	0.475258	0.860937
0.22875	0.475572	0.861154
0.228875	0.475885	0.861371
0.229	0.476199	0.861589
0.229125	0.476513	0.861806
0.22925	0.476828	0.862024
0.229375	0.477142	0.862242
0.2295	0.477457	0.86246
0.229625	0.477773	0.862678
0.22975	0.478088	0.862897
0.229875	0.478404	0.863115
0.23	0.47872	0.863334
0.230125	0.479036	0.863553
0.23025	0.479353	0.863773
0.230375	0.479669	0.863992
0.2305	0.479987	0.864212
0.230625	0.480304	0.864431
0.23075	0.480622	0.864651
0.230875	0.480939	0.864872
0.231	0.481258	0.865092
0.231125	0.481576	0.865312
0.23125	0.481895	0.865533
0.231375	0.482214	0.865754
0.2315	0.482533	0.865975
0.231625	0.482853	0.866197
0.23175	0.483173	0.866418
0.231875	0.483493	0.86664
0.232	0.483813	0.866862
0.232125	0.484134	0.867084
0.23225	0.484455	0.867306
0.232375	0.484776	0.867529
0.2325	0.485097	0.867751
0.232625	0.485419	0.867974
0.23275	0.485741	0.868197
0.232875	0.486063	0.868421
0.233	0.486386	0.868644
0.233125	0.486709	0.868868
0.23325	0.487032	0.869092
0.233375	0.487356	0.869316
0.2335	0.487679	0.86954
0.233625	0.488003	0.869765
0.23375	0.488327	0.869989
0.233875	0.488652	0.870214
0.234	0.488977	0.870439
0.234125	0.489302	0.870664
0.23425	0.489627	0.87089
0.234375	0.489953	0.871116
0.2345	0.490279	0.871341
0.234625	0.490605	0.871567
0.23475	0.490932	0.871794
0.234875	0.491258	0.87202
0.235	0.491586	0.872247
0.235125	0.491913	0.872474
0.23525	0.49224	0.872701
0.235375	0.492568	0.872928
0.2355	0.492897	0.873156
0.235625	0.493225	0.873383
0.23575	0.493554	0.873611
0.235875	0.493883	0.873839
0.236	0.494212	0.874067
0.236125	0.494542	0.874296
0.23625	0.494872	0.874525
0.236375	0.495202	0.874754
0.2365	0.495532	0.874983
0.236625	0.495863	0.875212
0.23675	0.496194	0.875441
0.236875	0.496525	0.875671
0.237	0.496857	0.875901
0.237125	0.497189	0.876131
0.23725	0.497521	0.876362
0.237375	0.497854	0.876592
0.2375	0.498186	0.876823
0.237625	0.498519	0.877054
0.23775	0.498853	0.877285
0.237875	0.499186	0.877516
0.238	0.49952	0.877748
0.238125	0.499854	0.87798
0.23825	0.500189	0.878212
0.238375	0.500524	0.878444
0.2385	0.500859	0.878676
0.238625	0.501194	0.878909
0.23875	0.50153	0.879142
0.238875	0.501866	0.879375
0.239	0.502202	0.879608
0.239125	0.502538	0.879842
0.23925	0.502875	0.880075
0.239375	0.503212	0.880309
0.2395	0.503549	0.880543
0.239625	0.503887	0.880777
0.23975	0.504225	0.881012
0.239875	0.504563	0.881247
0.24	0.504902	0.881482
0.240125	0.505241	0.881717
0.24025	0.50558	0.881952
0.240375	0.505919	0.882188
0.2405	0.506259	0.882424
0.240625	0.506599	0.88266
0.24075	0.506939	0.882896
0.240875	0.50728	0.883132
0.241	0.50762	0.883369
0.241125	0.507962	0.883606
0.24125	0.508303	0.883843
0.241375	0.508645	0.88408
0.2415	0.508987	0.884318
0.241625	0.509329	0.884555
0.24175	0.509672	0.884793
0.241875	0.510014	0.885031
0.242	0.510358	0.88527
0.242125	0.510701	0.885508
0.24225	0.511045	0.885747
0.242375	0.511389	0.885986
0.2425	0.511733	0.886225
0.242625	0.512078	0.886465
0.24275	0.512423	0.886704
0.242875	0.512768	0.886944
0.243	0.513114	0.887184
0.243125	0.513459	0.887425
0.24325	0.513806	0.887665
0.243375	0.514152	0.887906
0.2435	0.514499	0.888147
0.243625	0.514846	0.888388
0.24375	0.515193	0.88863
0.243875	0.515541	0.888871
0.244	0.515888	0.889113
0.244125	0.516237	0.889355
0.24425	0.516585	0.889597
0.244375	0.516934	0.88984
0.2445	0.517283	0.890083
0.244625	0.517632	0.890326
0.24475	0.517982	0.890569
0.244875	0.518332	0.890812
0.245	0.518682	0.891056
0.245125	0.519033	0.8913
0.24525	0.519383	0.891544
0.245375	0.519735	0.891788
0.2455	0.520086	0.892033
0.245625	0.520438	0.892277
0.24575	0.52079	0.892522
0.245875	0.521142	0.892768
0.246	0.521495	0.893013
0.246125	0.521848	0.893259
0.24625	0.522201	0.893505
0.246375	0.522554	0.893751
0.2465	0.522908	0.893997
0.246625	0.523262	0.894243
0.24675	0.523617	0.89449
0.246875	0.523971	0.894737
0.247	0.524326	0.894984
0.247125	0.524682	0.895232
0.24725	0.525037	0.89548
0.247375	0.525393	0.895727
0.2475	0.525749	0.895976
0.247625	0.526106	0.896224
0.24775	0.526463	0.896473
0.247875	0.52682	0.896721
0.248	0.527177	0.89697
0.248125	0.527535	0.89722
0.24825	0.527893	0.897469
0.248375	0.528251	0.897719
0.2485	0.52861	0.897969
0.248625	0.528969	0.898219
0.24875	0.529328	0.898469
0.248875	0.529688	0.89872
0.249	0.530047	0.898971
0.249125	0.530407	0.899222
0.24925	0.530768	0.899473
0.249375	0.531129	0.899725
0.2495	0.53149	0.899977
0.249625	0.531851	0.900229
[truncated: 414,002+ more rows]

## Sheet: Fig.5(e)
Time (s)	Temperature (℃)
	Natural convection	Forced-air cooling
0	28.6804	26.4171
0.000125	28.6804	26.4171
0.00025	28.6804	26.4172
0.000375	28.6804	26.4172
0.0005	28.6803	26.4173
0.000625	28.6803	26.4173
0.00075	28.6803	26.4173
0.000875	28.6803	26.4174
0.001	28.6803	26.4174
0.001125	28.6803	26.4174
0.00125	28.6803	26.4175
0.001375	28.6803	26.4175
0.0015	28.6803	26.4176
0.001625	28.6802	26.4176
0.00175	28.6802	26.4176
0.001875	28.6802	26.4177
0.002	28.6802	26.4177
0.002125	28.6802	26.4178
0.00225	28.6802	26.4178
0.002375	28.6802	26.4178
0.0025	28.6802	26.4179
0.002625	28.6802	26.4179
0.00275	28.6802	26.418
0.002875	28.6801	26.418
0.003	28.6801	26.418
0.003125	28.6801	26.4181
0.00325	28.6801	26.4181
0.003375	28.6801	26.4182
0.0035	28.6801	26.4182
0.003625	28.6801	26.4182
0.00375	28.6801	26.4183
0.003875	28.6801	26.4183
0.004	28.6801	26.4184
0.004125	28.6801	26.4184
0.00425	28.68	26.4185
0.004375	28.68	26.4185
0.0045	28.68	26.4185
0.004625	28.68	26.4186
0.00475	28.68	26.4186
0.004875	28.68	26.4187
0.005	28.68	26.4187
0.005125	28.68	26.4187
0.00525	28.68	26.4188
0.005375	28.68	26.4188
0.0055	28.68	26.4189
0.005625	28.68	26.4189
0.00575	28.6799	26.419
0.005875	28.6799	26.419
0.006	28.6799	26.419
0.006125	28.6799	26.4191
0.00625	28.6799	26.4191
0.006375	28.6799	26.4192
0.0065	28.6799	26.4192
0.006625	28.6799	26.4193
0.00675	28.6799	26.4193
0.006875	28.6799	26.4193
0.007	28.6799	26.4194
0.007125	28.6799	26.4194
0.00725	28.6799	26.4195
0.007375	28.6799	26.4195
0.0075	28.6799	26.4196
0.007625	28.6798	26.4196
0.00775	28.6798	26.4197
0.007875	28.6798	26.4197
0.008	28.6798	26.4197
0.008125	28.6798	26.4198
0.00825	28.6798	26.4198
0.008375	28.6798	26.4199
0.0085	28.6798	26.4199
0.008625	28.6798	26.42
0.00875	28.6798	26.42
0.008875	28.6798	26.4201
0.009	28.6798	26.4201
0.009125	28.6798	26.4202
0.00925	28.6798	26.4202
0.009375	28.6798	26.4203
0.0095	28.6798	26.4203
0.009625	28.6798	26.4203
0.00975	28.6798	26.4204
0.009875	28.6798	26.4204
0.01	28.6798	26.4205
0.010125	28.6798	26.4205
0.01025	28.6798	26.4206
0.010375	28.6798	26.4206
0.0105	28.6798	26.4207
0.010625	28.6797	26.4207
0.01075	28.6797	26.4208
0.010875	28.6797	26.4208
0.011	28.6797	26.4209
0.011125	28.6797	26.4209
0.01125	28.6797	26.421
0.011375	28.6797	26.421
0.0115	28.6797	26.4211
0.011625	28.6797	26.4211
0.01175	28.6797	26.4212
0.011875	28.6797	26.4212
0.012	28.6797	26.4213
0.012125	28.6797	26.4213
0.01225	28.6797	26.4213
0.012375	28.6797	26.4214
0.0125	28.6797	26.4214
0.012625	28.6797	26.4215
0.01275	28.6797	26.4215
0.012875	28.6797	26.4216
0.013	28.6797	26.4216
0.013125	28.6797	26.4217
0.01325	28.6797	26.4217
0.013375	28.6797	26.4218
0.0135	28.6797	26.4218
0.013625	28.6797	26.4219
0.01375	28.6797	26.4219
0.013875	28.6797	26.422
0.014	28.6797	26.422
0.014125	28.6797	26.4221
0.01425	28.6797	26.4221
0.014375	28.6797	26.4222
0.0145	28.6797	26.4223
0.014625	28.6797	26.4223
0.01475	28.6797	26.4224
0.014875	28.6797	26.4224
0.015	28.6797	26.4225
0.015125	28.6797	26.4225
0.01525	28.6797	26.4226
0.015375	28.6797	26.4226
0.0155	28.6797	26.4227
0.015625	28.6797	26.4227
0.01575	28.6798	26.4228
0.015875	28.6798	26.4228
0.016	28.6798	26.4229
0.016125	28.6798	26.4229
0.01625	28.6798	26.423
0.016375	28.6798	26.423
0.0165	28.6798	26.4231
0.016625	28.6798	26.4231
0.01675	28.6798	26.4232
0.016875	28.6798	26.4233
0.017	28.6798	26.4233
0.017125	28.6798	26.4234
0.01725	28.6798	26.4234
0.017375	28.6798	26.4235
0.0175	28.6798	26.4235
0.017625	28.6798	26.4236
0.01775	28.6798	26.4236
0.017875	28.6798	26.4237
0.018	28.6798	26.4237
0.018125	28.6798	26.4238
0.01825	28.6798	26.4238
0.018375	28.6798	26.4239
0.0185	28.6799	26.424
0.018625	28.6799	26.424
0.01875	28.6799	26.4241
0.018875	28.6799	26.4241
0.019	28.6799	26.4242
0.019125	28.6799	26.4242
0.01925	28.6799	26.4243
0.019375	28.6799	26.4244
0.0195	28.6799	26.4244
0.019625	28.6799	26.4245
0.01975	28.6799	26.4245
0.019875	28.6799	26.4246
0.02	28.6799	26.4246
0.020125	28.6799	26.4247
0.02025	28.68	26.4248
0.020375	28.68	26.4248
0.0205	28.68	26.4249
0.020625	28.68	26.4249
0.02075	28.68	26.425
0.020875	28.68	26.425
0.021	28.68	26.4251
0.021125	28.68	26.4252
0.02125	28.68	26.4252
0.021375	28.68	26.4253
0.0215	28.6801	26.4253
0.021625	28.6801	26.4254
0.02175	28.6801	26.4254
0.021875	28.6801	26.4255
0.022	28.6801	26.4256
0.022125	28.6801	26.4256
0.02225	28.6801	26.4257
0.022375	28.6801	26.4257
0.0225	28.6801	26.4258
0.022625	28.6802	26.4259
0.02275	28.6802	26.4259
0.022875	28.6802	26.426
0.023	28.6802	26.426
0.023125	28.6802	26.4261
0.02325	28.6802	26.4262
0.023375	28.6802	26.4262
0.0235	28.6802	26.4263
0.023625	28.6802	26.4263
0.02375	28.6803	26.4264
0.023875	28.6803	26.4265
0.024	28.6803	26.4265
0.024125	28.6803	26.4266
0.02425	28.6803	26.4267
0.024375	28.6803	26.4267
0.0245	28.6803	26.4268
0.024625	28.6804	26.4268
0.02475	28.6804	26.4269
0.024875	28.6804	26.427
0.025	28.6804	26.427
0.025125	28.6804	26.4271
0.02525	28.6804	26.4272
0.025375	28.6805	26.4272
0.0255	28.6805	26.4273
0.025625	28.6805	26.4273
0.02575	28.6805	26.4274
0.025875	28.6805	26.4275
0.026	28.6805	26.4275
0.026125	28.6805	26.4276
0.02625	28.6806	26.4277
0.026375	28.6806	26.4277
0.0265	28.6806	26.4278
0.026625	28.6806	26.4279
0.02675	28.6806	26.4279
0.026875	28.6807	26.428
0.027	28.6807	26.4281
0.027125	28.6807	26.4281
0.02725	28.6807	26.4282
0.027375	28.6807	26.4282
0.0275	28.6807	26.4283
0.027625	28.6808	26.4284
0.02775	28.6808	26.4284
0.027875	28.6808	26.4285
0.028	28.6808	26.4286
0.028125	28.6808	26.4286
0.02825	28.6809	26.4287
0.028375	28.6809	26.4288
0.0285	28.6809	26.4288
0.028625	28.6809	26.4289
0.02875	28.6809	26.429
0.028875	28.681	26.429
0.029	28.681	26.4291
0.029125	28.681	26.4292
0.02925	28.681	26.4292
0.029375	28.681	26.4293
0.0295	28.6811	26.4294
0.029625	28.6811	26.4294
0.02975	28.6811	26.4295
0.029875	28.6811	26.4296
0.03	28.6812	26.4297
0.030125	28.6812	26.4297
0.03025	28.6812	26.4298
0.030375	28.6812	26.4299
0.0305	28.6812	26.4299
0.030625	28.6813	26.43
0.03075	28.6813	26.4301
0.030875	28.6813	26.4301
0.031	28.6813	26.4302
0.031125	28.6814	26.4303
0.03125	28.6814	26.4303
0.031375	28.6814	26.4304
0.0315	28.6814	26.4305
0.031625	28.6815	26.4306
0.03175	28.6815	26.4306
0.031875	28.6815	26.4307
0.032	28.6815	26.4308
0.032125	28.6816	26.4308
0.03225	28.6816	26.4309
0.032375	28.6816	26.431
0.0325	28.6817	26.4311
0.032625	28.6817	26.4311
0.03275	28.6817	26.4312
0.032875	28.6817	26.4313
0.033	28.6818	26.4313
0.033125	28.6818	26.4314
0.03325	28.6818	26.4315
0.033375	28.6818	26.4316
0.0335	28.6819	26.4316
0.033625	28.6819	26.4317
0.03375	28.6819	26.4318
0.033875	28.682	26.4319
0.034	28.682	26.4319
0.034125	28.682	26.432
0.03425	28.682	26.4321
0.034375	28.6821	26.4321
0.0345	28.6821	26.4322
0.034625	28.6821	26.4323
0.03475	28.6822	26.4324
0.034875	28.6822	26.4324
0.035	28.6822	26.4325
0.035125	28.6823	26.4326
0.03525	28.6823	26.4327
0.035375	28.6823	26.4327
0.0355	28.6824	26.4328
0.035625	28.6824	26.4329
0.03575	28.6824	26.433
0.035875	28.6824	26.433
0.036	28.6825	26.4331
0.036125	28.6825	26.4332
0.03625	28.6825	26.4333
0.036375	28.6826	26.4334
0.0365	28.6826	26.4334
0.036625	28.6826	26.4335
0.03675	28.6827	26.4336
0.036875	28.6827	26.4337
0.037	28.6827	26.4337
0.037125	28.6828	26.4338
0.03725	28.6828	26.4339
0.037375	28.6829	26.434
0.0375	28.6829	26.4341
0.037625	28.6829	26.4341
0.03775	28.683	26.4342
0.037875	28.683	26.4343
0.038	28.683	26.4344
0.038125	28.6831	26.4344
0.03825	28.6831	26.4345
0.038375	28.6831	26.4346
0.0385	28.6832	26.4347
0.038625	28.6832	26.4348
0.03875	28.6833	26.4348
0.038875	28.6833	26.4349
0.039	28.6833	26.435
0.039125	28.6834	26.4351
0.03925	28.6834	26.4352
0.039375	28.6834	26.4352
0.0395	28.6835	26.4353
0.039625	28.6835	26.4354
0.03975	28.6836	26.4355
0.039875	28.6836	26.4356
0.04	28.6836	26.4357
0.040125	28.6837	26.4357
0.04025	28.6837	26.4358
0.040375	28.6838	26.4359
0.0405	28.6838	26.436
0.040625	28.6838	26.4361
0.04075	28.6839	26.4361
0.040875	28.6839	26.4362
0.041	28.684	26.4363
0.041125	28.684	26.4364
0.04125	28.684	26.4365
0.041375	28.6841	26.4366
0.0415	28.6841	26.4366
0.041625	28.6842	26.4367
0.04175	28.6842	26.4368
0.041875	28.6843	26.4369
0.042	28.6843	26.437
0.042125	28.6843	26.4371
0.04225	28.6844	26.4372
0.042375	28.6844	26.4372
0.0425	28.6845	26.4373
0.042625	28.6845	26.4374
0.04275	28.6846	26.4375
0.042875	28.6846	26.4376
0.043	28.6847	26.4377
0.043125	28.6847	26.4378
0.04325	28.6848	26.4378
0.043375	28.6848	26.4379
0.0435	28.6848	26.438
0.043625	28.6849	26.4381
0.04375	28.6849	26.4382
0.043875	28.685	26.4383
0.044	28.685	26.4384
0.044125	28.6851	26.4385
0.04425	28.6851	26.4385
0.044375	28.6852	26.4386
0.0445	28.6852	26.4387
0.044625	28.6853	26.4388
0.04475	28.6853	26.4389
0.044875	28.6854	26.439
0.045	28.6854	26.4391
0.045125	28.6855	26.4392
0.04525	28.6855	26.4393
0.045375	28.6856	26.4393
0.0455	28.6856	26.4394
0.045625	28.6857	26.4395
0.04575	28.6857	26.4396
0.045875	28.6858	26.4397
0.046	28.6858	26.4398
0.046125	28.6859	26.4399
0.04625	28.6859	26.44
0.046375	28.686	26.4401
0.0465	28.686	26.4402
0.046625	28.6861	26.4403
0.04675	28.6861	26.4403
0.046875	28.6862	26.4404
0.047	28.6862	26.4405
0.047125	28.6863	26.4406
0.04725	28.6863	26.4407
0.047375	28.6864	26.4408
0.0475	28.6864	26.4409
0.047625	28.6865	26.441
0.04775	28.6866	26.4411
0.047875	28.6866	26.4412
0.048	28.6867	26.4413
0.048125	28.6867	26.4414
0.04825	28.6868	26.4415
0.048375	28.6868	26.4416
0.0485	28.6869	26.4417
0.048625	28.6869	26.4417
0.04875	28.687	26.4418
0.048875	28.6871	26.4419
0.049	28.6871	26.442
0.049125	28.6872	26.4421
0.04925	28.6872	26.4422
0.049375	28.6873	26.4423
0.0495	28.6873	26.4424
0.049625	28.6874	26.4425
0.04975	28.6875	26.4426
0.049875	28.6875	26.4427
0.05	28.6876	26.4428
0.050125	28.6876	26.4429
0.05025	28.6877	26.443
0.050375	28.6877	26.4431
0.0505	28.6878	26.4432
0.050625	28.6879	26.4433
0.05075	28.6879	26.4434
0.050875	28.688	26.4435
0.051	28.688	26.4436
0.051125	28.6881	26.4437
0.05125	28.6882	26.4438
0.051375	28.6882	26.4439
0.0515	28.6883	26.444
0.051625	28.6884	26.4441
0.05175	28.6884	26.4442
0.051875	28.6885	26.4443
0.052	28.6885	26.4444
0.052125	28.6886	26.4445
0.05225	28.6887	26.4446
0.052375	28.6887	26.4447
0.0525	28.6888	26.4448
0.052625	28.6889	26.4449
0.05275	28.6889	26.445
0.052875	28.689	26.4451
0.053	28.6891	26.4452
0.053125	28.6891	26.4453
0.05325	28.6892	26.4454
0.053375	28.6893	26.4455
0.0535	28.6893	26.4456
0.053625	28.6894	26.4457
0.05375	28.6895	26.4458
0.053875	28.6895	26.4459
0.054	28.6896	26.446
0.054125	28.6897	26.4461
0.05425	28.6897	26.4462
0.054375	28.6898	26.4463
0.0545	28.6899	26.4464
0.054625	28.6899	26.4465
0.05475	28.69	26.4466
0.054875	28.6901	26.4468
0.055	28.6901	26.4469
0.055125	28.6902	26.447
0.05525	28.6903	26.4471
0.055375	28.6903	26.4472
0.0555	28.6904	26.4473
0.055625	28.6905	26.4474
0.05575	28.6906	26.4475
0.055875	28.6906	26.4476
0.056	28.6907	26.4477
0.056125	28.6908	26.4478
0.05625	28.6908	26.4479
0.056375	28.6909	26.448
0.0565	28.691	26.4481
0.056625	28.6911	26.4483
0.05675	28.6911	26.4484
0.056875	28.6912	26.4485
0.057	28.6913	26.4486
0.057125	28.6913	26.4487
0.05725	28.6914	26.4488
0.057375	28.6915	26.4489
0.0575	28.6916	26.449
0.057625	28.6916	26.4491
0.05775	28.6917	26.4492
0.057875	28.6918	26.4494
0.058	28.6919	26.4495
0.058125	28.6919	26.4496
0.05825	28.692	26.4497
0.058375	28.6921	26.4498
0.0585	28.6922	26.4499
0.058625	28.6923	26.45
0.05875	28.6923	26.4501
0.058875	28.6924	26.4502
0.059	28.6925	26.4504
0.059125	28.6926	26.4505
0.05925	28.6926	26.4506
0.059375	28.6927	26.4507
0.0595	28.6928	26.4508
0.059625	28.6929	26.4509
0.05975	28.693	26.451
0.059875	28.693	26.4512
0.06	28.6931	26.4513
0.060125	28.6932	26.4514
0.06025	28.6933	26.4515
0.060375	28.6934	26.4516
0.0605	28.6934	26.4517
0.060625	28.6935	26.4518
0.06075	28.6936	26.452
0.060875	28.6937	26.4521
0.061	28.6938	26.4522
0.061125	28.6939	26.4523
0.06125	28.6939	26.4524
0.061375	28.694	26.4525
0.0615	28.6941	26.4527
0.061625	28.6942	26.4528
0.06175	28.6943	26.4529
0.061875	28.6944	26.453
0.062	28.6944	26.4531
0.062125	28.6945	26.4532
0.06225	28.6946	26.4534
0.062375	28.6947	26.4535
0.0625	28.6948	26.4536
0.062625	28.6949	26.4537
0.06275	28.695	26.4538
0.062875	28.695	26.454
0.063	28.6951	26.4541
0.063125	28.6952	26.4542
0.06325	28.6953	26.4543
0.063375	28.6954	26.4544
0.0635	28.6955	26.4546
0.063625	28.6956	26.4547
0.06375	28.6957	26.4548
0.063875	28.6957	26.4549
0.064	28.6958	26.455
0.064125	28.6959	26.4552
0.06425	28.696	26.4553
0.064375	28.6961	26.4554
0.0645	28.6962	26.4555
0.064625	28.6963	26.4557
0.06475	28.6964	26.4558
0.064875	28.6965	26.4559
0.065	28.6966	26.456
0.065125	28.6966	26.4562
0.06525	28.6967	26.4563
0.065375	28.6968	26.4564
0.0655	28.6969	26.4565
0.065625	28.697	26.4567
0.06575	28.6971	26.4568
0.065875	28.6972	26.4569
0.066	28.6973	26.457
0.066125	28.6974	26.4572
0.06625	28.6975	26.4573
0.066375	28.6976	26.4574
0.0665	28.6977	26.4575
0.066625	28.6978	26.4577
0.06675	28.6979	26.4578
0.066875	28.698	26.4579
0.067	28.6981	26.458
0.067125	28.6982	26.4582
0.06725	28.6983	26.4583
0.067375	28.6984	26.4584
0.0675	28.6984	26.4586
0.067625	28.6985	26.4587
0.06775	28.6986	26.4588
0.067875	28.6987	26.4589
0.068	28.6988	26.4591
0.068125	28.6989	26.4592
0.06825	28.699	26.4593
0.068375	28.6991	26.4595
0.0685	28.6992	26.4596
0.068625	28.6993	26.4597
0.06875	28.6994	26.4598
0.068875	28.6995	26.46
0.069	28.6996	26.4601
0.069125	28.6997	26.4602
0.06925	28.6998	26.4604
0.069375	28.6999	26.4605
0.0695	28.7	26.4606
0.069625	28.7002	26.4608
0.06975	28.7003	26.4609
0.069875	28.7004	26.461
0.07	28.7005	26.4612
0.070125	28.7006	26.4613
0.07025	28.7007	26.4614
0.070375	28.7008	26.4616
0.0705	28.7009	26.4617
0.070625	28.701	26.4618
0.07075	28.7011	26.462
0.070875	28.7012	26.4621
0.071	28.7013	26.4622
0.071125	28.7014	26.4624
0.07125	28.7015	26.4625
0.071375	28.7016	26.4626
0.0715	28.7017	26.4628
0.071625	28.7018	26.4629
0.07175	28.7019	26.4631
0.071875	28.7021	26.4632
0.072	28.7022	26.4633
0.072125	28.7023	26.4635
0.07225	28.7024	26.4636
0.072375	28.7025	26.4637
0.0725	28.7026	26.4639
0.072625	28.7027	26.464
0.07275	28.7028	26.4642
0.072875	28.7029	26.4643
0.073	28.703	26.4644
0.073125	28.7031	26.4646
0.07325	28.7033	26.4647
0.073375	28.7034	26.4648
0.0735	28.7035	26.465
0.073625	28.7036	26.4651
0.07375	28.7037	26.4653
0.073875	28.7038	26.4654
0.074	28.7039	26.4655
0.074125	28.704	26.4657
0.07425	28.7042	26.4658
0.074375	28.7043	26.466
0.0745	28.7044	26.4661
0.074625	28.7045	26.4663
0.07475	28.7046	26.4664
0.074875	28.7047	26.4665
0.075	28.7049	26.4667
0.075125	28.705	26.4668
0.07525	28.7051	26.467
0.075375	28.7052	26.4671
0.0755	28.7053	26.4673
0.075625	28.7054	26.4674
0.07575	28.7056	26.4675
0.075875	28.7057	26.4677
0.076	28.7058	26.4678
0.076125	28.7059	26.468
0.07625	28.706	26.4681
0.076375	28.7061	26.4683
0.0765	28.7063	26.4684
0.076625	28.7064	26.4686
0.07675	28.7065	26.4687
0.076875	28.7066	26.4688
0.077	28.7067	26.469
0.077125	28.7069	26.4691
0.07725	28.707	26.4693
0.077375	28.7071	26.4694
0.0775	28.7072	26.4696
0.077625	28.7074	26.4697
0.07775	28.7075	26.4699
0.077875	28.7076	26.47
0.078	28.7077	26.4702
0.078125	28.7078	26.4703
0.07825	28.708	26.4705
0.078375	28.7081	26.4706
0.0785	28.7082	26.4708
0.078625	28.7083	26.4709
0.07875	28.7085	26.4711
0.078875	28.7086	26.4712
0.079	28.7087	26.4714
0.079125	28.7088	26.4715
0.07925	28.709	26.4717
0.079375	28.7091	26.4718
0.0795	28.7092	26.472
0.079625	28.7094	26.4721
0.07975	28.7095	26.4723
0.079875	28.7096	26.4724
0.08	28.7097	26.4726
0.080125	28.7099	26.4727
0.08025	28.71	26.4729
0.080375	28.7101	26.473
0.0805	28.7103	26.4732
0.080625	28.7104	26.4733
0.08075	28.7105	26.4735
0.080875	28.7106	26.4736
0.081	28.7108	26.4738
0.081125	28.7109	26.4739
0.08125	28.711	26.4741
0.081375	28.7112	26.4743
0.0815	28.7113	26.4744
0.081625	28.7114	26.4746
0.08175	28.7116	26.4747
0.081875	28.7117	26.4749
0.082	28.7118	26.475
0.082125	28.712	26.4752
0.08225	28.7121	26.4753
0.082375	28.7122	26.4755
0.0825	28.7124	26.4757
0.082625	28.7125	26.4758
0.08275	28.7126	26.476
0.082875	28.7128	26.4761
0.083	28.7129	26.4763
0.083125	28.713	26.4764
0.08325	28.7132	26.4766
0.083375	28.7133	26.4768
0.0835	28.7135	26.4769
0.083625	28.7136	26.4771
0.08375	28.7137	26.4772
0.083875	28.7139	26.4774
0.084	28.714	26.4776
0.084125	28.7141	26.4777
0.08425	28.7143	26.4779
0.084375	28.7144	26.478
0.0845	28.7146	26.4782
0.084625	28.7147	26.4784
0.08475	28.7148	26.4785
0.084875	28.715	26.4787
0.085	28.7151	26.4788
0.085125	28.7153	26.479
0.08525	28.7154	26.4792
0.085375	28.7155	26.4793
0.0855	28.7157	26.4795
0.085625	28.7158	26.4797
0.08575	28.716	26.4798
0.085875	28.7161	26.48
0.086	28.7163	26.4801
0.086125	28.7164	26.4803
0.08625	28.7165	26.4805
0.086375	28.7167	26.4806
0.0865	28.7168	26.4808
0.086625	28.717	26.481
0.08675	28.7171	26.4811
0.086875	28.7173	26.4813
0.087	28.7174	26.4815
0.087125	28.7176	26.4816
0.08725	28.7177	26.4818
0.087375	28.7179	26.482
0.0875	28.718	26.4821
0.087625	28.7182	26.4823
0.08775	28.7183	26.4825
0.087875	28.7184	26.4826
0.088	28.7186	26.4828
0.088125	28.7187	26.483
0.08825	28.7189	26.4831
0.088375	28.719	26.4833
0.0885	28.7192	26.4835
0.088625	28.7193	26.4836
0.08875	28.7195	26.4838
0.088875	28.7196	26.484
0.089	28.7198	26.4841
0.089125	28.7199	26.4843
0.08925	28.7201	26.4845
0.089375	28.7202	26.4846
0.0895	28.7204	26.4848
0.089625	28.7206	26.485
0.08975	28.7207	26.4851
0.089875	28.7209	26.4853
0.09	28.721	26.4855
0.090125	28.7212	26.4857
0.09025	28.7213	26.4858
0.090375	28.7215	26.486
0.0905	28.7216	26.4862
0.090625	28.7218	26.4863
0.09075	28.7219	26.4865
0.090875	28.7221	26.4867
0.091	28.7222	26.4869
0.091125	28.7224	26.487
0.09125	28.7226	26.4872
0.091375	28.7227	26.4874
0.0915	28.7229	26.4876
0.091625	28.723	26.4877
0.09175	28.7232	26.4879
0.091875	28.7234	26.4881
0.092	28.7235	26.4883
0.092125	28.7237	26.4884
0.09225	28.7238	26.4886
0.092375	28.724	26.4888
0.0925	28.7241	26.4889
0.092625	28.7243	26.4891
0.09275	28.7245	26.4893
0.092875	28.7246	26.4895
0.093	28.7248	26.4897
0.093125	28.7249	26.4898
0.09325	28.7251	26.49
0.093375	28.7253	26.4902
0.0935	28.7254	26.4904
0.093625	28.7256	26.4905
0.09375	28.7258	26.4907
0.093875	28.7259	26.4909
0.094	28.7261	26.4911
0.094125	28.7263	26.4912
0.09425	28.7264	26.4914
0.094375	28.7266	26.4916
0.0945	28.7267	26.4918
0.094625	28.7269	26.492
0.09475	28.7271	26.4921
0.094875	28.7272	26.4923
0.095	28.7274	26.4925
0.095125	28.7276	26.4927
0.09525	28.7277	26.4929
0.095375	28.7279	26.493
0.0955	28.7281	26.4932
0.095625	28.7282	26.4934
0.09575	28.7284	26.4936
0.095875	28.7286	26.4938
0.096	28.7287	26.494
0.096125	28.7289	26.4941
0.09625	28.7291	26.4943
0.096375	28.7293	26.4945
0.0965	28.7294	26.4947
0.096625	28.7296	26.4949
0.09675	28.7298	26.495
0.096875	28.7299	26.4952
0.097	28.7301	26.4954
0.097125	28.7303	26.4956
0.09725	28.7305	26.4958
0.097375	28.7306	26.496
0.0975	28.7308	26.4961
0.097625	28.731	26.4963
0.09775	28.7311	26.4965
0.097875	28.7313	26.4967
0.098	28.7315	26.4969
0.098125	28.7317	26.4971
0.09825	28.7318	26.4973
0.098375	28.732	26.4974
0.0985	28.7322	26.4976
0.098625	28.7324	26.4978
0.09875	28.7325	26.498
0.098875	28.7327	26.4982
0.099	28.7329	26.4984
0.099125	28.7331	26.4986
0.09925	28.7332	26.4988
0.099375	28.7334	26.4989
0.0995	28.7336	26.4991
0.099625	28.7338	26.4993
0.09975	28.734	26.4995
0.099875	28.7341	26.4997
0.1	28.7343	26.4999
0.100125	28.7345	26.5001
0.10025	28.7347	26.5003
0.100375	28.7349	26.5005
0.1005	28.735	26.5006
0.100625	28.7352	26.5008
0.10075	28.7354	26.501
0.100875	28.7356	26.5012
0.101	28.7358	26.5014
0.101125	28.7359	26.5016
0.10125	28.7361	26.5018
0.101375	28.7363	26.502
0.1015	28.7365	26.5022
0.101625	28.7367	26.5024
0.10175	28.7369	26.5026
0.101875	28.737	26.5027
0.102	28.7372	26.5029
0.102125	28.7374	26.5031
0.10225	28.7376	26.5033
0.102375	28.7378	26.5035
0.1025	28.738	26.5037
0.102625	28.7381	26.5039
0.10275	28.7383	26.5041
0.102875	28.7385	26.5043
0.103	28.7387	26.5045
0.103125	28.7389	26.5047
0.10325	28.7391	26.5049
0.103375	28.7393	26.5051
0.1035	28.7395	26.5053
0.103625	28.7396	26.5055
0.10375	28.7398	26.5057
0.103875	28.74	26.5059
0.104	28.7402	26.506
0.104125	28.7404	26.5062
0.10425	28.7406	26.5064
0.104375	28.7408	26.5066
0.1045	28.741	26.5068
0.104625	28.7412	26.507
0.10475	28.7413	26.5072
0.104875	28.7415	26.5074
0.105	28.7417	26.5076
0.105125	28.7419	26.5078
0.10525	28.7421	26.508
0.105375	28.7423	26.5082
0.1055	28.7425	26.5084
0.105625	28.7427	26.5086
0.10575	28.7429	26.5088
0.105875	28.7431	26.509
0.106	28.7433	26.5092
0.106125	28.7435	26.5094
0.10625	28.7437	26.5096
0.106375	28.7439	26.5098
0.1065	28.7441	26.51
0.106625	28.7443	26.5102
0.10675	28.7444	26.5104
0.106875	28.7446	26.5106
0.107	28.7448	26.5108
0.107125	28.745	26.511
0.10725	28.7452	26.5112
0.107375	28.7454	26.5114
0.1075	28.7456	26.5116
0.107625	28.7458	26.5118
0.10775	28.746	26.512
0.107875	28.7462	26.5122
0.108	28.7464	26.5124
0.108125	28.7466	26.5126
0.10825	28.7468	26.5128
0.108375	28.747	26.513
0.1085	28.7472	26.5132
0.108625	28.7474	26.5134
0.10875	28.7476	26.5137
0.108875	28.7478	26.5139
0.109	28.748	26.5141
0.109125	28.7482	26.5143
0.10925	28.7484	26.5145
0.109375	28.7486	26.5147
0.1095	28.7488	26.5149
0.109625	28.7491	26.5151
0.10975	28.7493	26.5153
0.109875	28.7495	26.5155
0.11	28.7497	26.5157
0.110125	28.7499	26.5159
0.11025	28.7501	26.5161
0.110375	28.7503	26.5163
0.1105	28.7505	26.5165
0.110625	28.7507	26.5167
0.11075	28.7509	26.5169
0.110875	28.7511	26.5172
0.111	28.7513	26.5174
0.111125	28.7515	26.5176
0.11125	28.7517	26.5178
0.111375	28.7519	26.518
0.1115	28.7521	26.5182
0.111625	28.7524	26.5184
0.11175	28.7526	26.5186
0.111875	28.7528	26.5188
0.112	28.753	26.519
0.112125	28.7532	26.5192
0.11225	28.7534	26.5195
0.112375	28.7536	26.5197
0.1125	28.7538	26.5199
0.112625	28.754	26.5201
0.11275	28.7542	26.5203
0.112875	28.7545	26.5205
0.113	28.7547	26.5207
0.113125	28.7549	26.5209
0.11325	28.7551	26.5211
0.113375	28.7553	26.5214
0.1135	28.7555	26.5216
0.113625	28.7557	26.5218
0.11375	28.7559	26.522
0.113875	28.7562	26.5222
0.114	28.7564	26.5224
0.114125	28.7566	26.5226
0.11425	28.7568	26.5228
0.114375	28.757	26.5231
0.1145	28.7572	26.5233
0.114625	28.7575	26.5235
0.11475	28.7577	26.5237
0.114875	28.7579	26.5239
0.115	28.7581	26.5241
0.115125	28.7583	26.5243
0.11525	28.7585	26.5246
0.115375	28.7588	26.5248
0.1155	28.759	26.525
0.115625	28.7592	26.5252
0.11575	28.7594	26.5254
0.115875	28.7596	26.5256
0.116	28.7599	26.5259
0.116125	28.7601	26.5261
0.11625	28.7603	26.5263
0.116375	28.7605	26.5265
0.1165	28.7607	26.5267
0.116625	28.761	26.5269
0.11675	28.7612	26.5272
0.116875	28.7614	26.5274
0.117	28.7616	26.5276
0.117125	28.7619	26.5278
0.11725	28.7621	26.528
0.117375	28.7623	26.5282
0.1175	28.7625	26.5285
0.117625	28.7628	26.5287
0.11775	28.763	26.5289
0.117875	28.7632	26.5291
0.118	28.7634	26.5293
0.118125	28.7637	26.5296
0.11825	28.7639	26.5298
0.118375	28.7641	26.53
0.1185	28.7643	26.5302
0.118625	28.7646	26.5304
0.11875	28.7648	26.5307
0.118875	28.765	26.5309
0.119	28.7652	26.5311
0.119125	28.7655	26.5313
0.11925	28.7657	26.5315
0.119375	28.7659	26.5318
0.1195	28.7662	26.532
0.119625	28.7664	26.5322
0.11975	28.7666	26.5324
0.119875	28.7668	26.5326
0.12	28.7671	26.5329
0.120125	28.7673	26.5331
0.12025	28.7675	26.5333
0.120375	28.7678	26.5335
0.1205	28.768	26.5338
0.120625	28.7682	26.534
0.12075	28.7685	26.5342
0.120875	28.7687	26.5344
0.121	28.7689	26.5347
0.121125	28.7692	26.5349
0.12125	28.7694	26.5351
0.121375	28.7696	26.5353
0.1215	28.7699	26.5356
0.121625	28.7701	26.5358
0.12175	28.7703	26.536
0.121875	28.7706	26.5362
0.122	28.7708	26.5365
0.122125	28.771	26.5367
0.12225	28.7713	26.5369
0.122375	28.7715	26.5371
0.1225	28.7718	26.5374
0.122625	28.772	26.5376
0.12275	28.7722	26.5378
0.122875	28.7725	26.538
0.123	28.7727	26.5383
0.123125	28.7729	26.5385
0.12325	28.7732	26.5387
0.123375	28.7734	26.539
0.1235	28.7737	26.5392
0.123625	28.7739	26.5394
0.12375	28.7741	26.5396
0.123875	28.7744	26.5399
0.124	28.7746	26.5401
0.124125	28.7749	26.5403
0.12425	28.7751	26.5406
0.124375	28.7754	26.5408
0.1245	28.7756	26.541
0.124625	28.7758	26.5412
0.12475	28.7761	26.5415
0.124875	28.7763	26.5417
0.125	28.7766	26.5419
0.125125	28.7768	26.5422
0.12525	28.7771	26.5424
0.125375	28.7773	26.5426
0.1255	28.7775	26.5429
0.125625	28.7778	26.5431
0.12575	28.778	26.5433
0.125875	28.7783	26.5435
0.126	28.7785	26.5438
0.126125	28.7788	26.544
0.12625	28.779	26.5442
0.126375	28.7793	26.5445
0.1265	28.7795	26.5447
0.126625	28.7798	26.5449
0.12675	28.78	26.5452
0.126875	28.7803	26.5454
0.127	28.7805	26.5456
0.127125	28.7808	26.5459
0.12725	28.781	26.5461
0.127375	28.7813	26.5463
0.1275	28.7815	26.5466
0.127625	28.7818	26.5468
0.12775	28.782	26.547
0.127875	28.7823	26.5473
0.128	28.7825	26.5475
0.128125	28.7828	26.5477
0.12825	28.783	26.548
0.128375	28.7833	26.5482
0.1285	28.7835	26.5485
0.128625	28.7838	26.5487
0.12875	28.784	26.5489
0.128875	28.7843	26.5492
0.129	28.7845	26.5494
0.129125	28.7848	26.5496
0.12925	28.7851	26.5499
0.129375	28.7853	26.5501
0.1295	28.7856	26.5503
0.129625	28.7858	26.5506
0.12975	28.7861	26.5508
0.129875	28.7863	26.5511
0.13	28.7866	26.5513
0.130125	28.7869	26.5515
0.13025	28.7871	26.5518
0.130375	28.7874	26.552
0.1305	28.7876	26.5522
0.130625	28.7879	26.5525
0.13075	28.7881	26.5527
0.130875	28.7884	26.553
0.131	28.7887	26.5532
0.131125	28.7889	26.5534
0.13125	28.7892	26.5537
0.131375	28.7894	26.5539
0.1315	28.7897	26.5542
0.131625	28.79	26.5544
0.13175	28.7902	26.5546
0.131875	28.7905	26.5549
0.132	28.7908	26.5551
0.132125	28.791	26.5554
0.13225	28.7913	26.5556
0.132375	28.7916	26.5558
0.1325	28.7918	26.5561
0.132625	28.7921	26.5563
0.13275	28.7923	26.5566
0.132875	28.7926	26.5568
0.133	28.7929	26.557
0.133125	28.7931	26.5573
0.13325	28.7934	26.5575
0.133375	28.7937	26.5578
0.1335	28.7939	26.558
0.133625	28.7942	26.5583
0.13375	28.7945	26.5585
0.133875	28.7947	26.5587
0.134	28.795	26.559
0.134125	28.7953	26.5592
0.13425	28.7955	26.5595
0.134375	28.7958	26.5597
0.1345	28.7961	26.56
0.134625	28.7964	26.5602
0.13475	28.7966	26.5605
0.134875	28.7969	26.5607
0.135	28.7972	26.5609
0.135125	28.7974	26.5612
0.13525	28.7977	26.5614
0.135375	28.798	26.5617
0.1355	28.7983	26.5619
0.135625	28.7985	26.5622
0.13575	28.7988	26.5624
0.135875	28.7991	26.5627
0.136	28.7994	26.5629
0.136125	28.7996	26.5631
0.13625	28.7999	26.5634
0.136375	28.8002	26.5636
0.1365	28.8005	26.5639
0.136625	28.8007	26.5641
0.13675	28.801	26.5644
0.136875	28.8013	26.5646
0.137	28.8016	26.5649
0.137125	28.8018	26.5651
0.13725	28.8021	26.5654
0.137375	28.8024	26.5656
0.1375	28.8027	26.5659
0.137625	28.8029	26.5661
0.13775	28.8032	26.5664
0.137875	28.8035	26.5666
0.138	28.8038	26.5669
0.138125	28.8041	26.5671
0.13825	28.8043	26.5674
0.138375	28.8046	26.5676
0.1385	28.8049	26.5679
0.138625	28.8052	26.5681
0.13875	28.8055	26.5684
0.138875	28.8058	26.5686
0.139	28.806	26.5689
0.139125	28.8063	26.5691
0.13925	28.8066	26.5694
0.139375	28.8069	26.5696
0.1395	28.8072	26.5699
0.139625	28.8075	26.5701
0.13975	28.8077	26.5704
0.139875	28.808	26.5706
0.14	28.8083	26.5709
0.140125	28.8086	26.5711
0.14025	28.8089	26.5714
0.140375	28.8092	26.5716
0.1405	28.8095	26.5719
0.140625	28.8097	26.5721
0.14075	28.81	26.5724
0.140875	28.8103	26.5726
0.141	28.8106	26.5729
0.141125	28.8109	26.5731
0.14125	28.8112	26.5734
0.141375	28.8115	26.5736
0.1415	28.8118	26.5739
0.141625	28.812	26.5742
0.14175	28.8123	26.5744
0.141875	28.8126	26.5747
0.142	28.8129	26.5749
0.142125	28.8132	26.5752
0.14225	28.8135	26.5754
0.142375	28.8138	26.5757
0.1425	28.8141	26.5759
0.142625	28.8144	26.5762
0.14275	28.8147	26.5764
0.142875	28.815	26.5767
0.143	28.8153	26.577
0.143125	28.8156	26.5772
0.14325	28.8159	26.5775
0.143375	28.8161	26.5777
0.1435	28.8164	26.578
0.143625	28.8167	26.5782
0.14375	28.817	26.5785
0.143875	28.8173	26.5787
0.144	28.8176	26.579
0.144125	28.8179	26.5793
0.14425	28.8182	26.5795
0.144375	28.8185	26.5798
0.1445	28.8188	26.58
0.144625	28.8191	26.5803
0.14475	28.8194	26.5805
0.144875	28.8197	26.5808
0.145	28.82	26.5811
0.145125	28.8203	26.5813
0.14525	28.8206	26.5816
0.145375	28.8209	26.5818
0.1455	28.8212	26.5821
0.145625	28.8215	26.5824
0.14575	28.8218	26.5826
0.145875	28.8221	26.5829
0.146	28.8224	26.5831
0.146125	28.8227	26.5834
0.14625	28.823	26.5837
0.146375	28.8233	26.5839
0.1465	28.8236	26.5842
0.146625	28.824	26.5844
0.14675	28.8243	26.5847
0.146875	28.8246	26.585
0.147	28.8249	26.5852
0.147125	28.8252	26.5855
0.14725	28.8255	26.5857
0.147375	28.8258	26.586
0.1475	28.8261	26.5863
0.147625	28.8264	26.5865
0.14775	28.8267	26.5868
0.147875	28.827	26.5871
0.148	28.8273	26.5873
0.148125	28.8276	26.5876
0.14825	28.8279	26.5878
0.148375	28.8283	26.5881
0.1485	28.8286	26.5884
0.148625	28.8289	26.5886
0.14875	28.8292	26.5889
0.148875	28.8295	26.5892
0.149	28.8298	26.5894
0.149125	28.8301	26.5897
0.14925	28.8304	26.5899
0.149375	28.8308	26.5902
0.1495	28.8311	26.5905
0.149625	28.8314	26.5907
0.14975	28.8317	26.591
0.149875	28.832	26.5913
0.15	28.8323	26.5915
0.150125	28.8326	26.5918
0.15025	28.833	26.5921
0.150375	28.8333	26.5923
0.1505	28.8336	26.5926
0.150625	28.8339	26.5929
0.15075	28.8342	26.5931
0.150875	28.8345	26.5934
0.151	28.8349	26.5937
0.151125	28.8352	26.5939
0.15125	28.8355	26.5942
0.151375	28.8358	26.5945
0.1515	28.8361	26.5947
0.151625	28.8365	26.595
0.15175	28.8368	26.5953
0.151875	28.8371	26.5955
0.152	28.8374	26.5958
0.152125	28.8377	26.5961
0.15225	28.8381	26.5963
0.152375	28.8384	26.5966
0.1525	28.8387	26.5969
0.152625	28.839	26.5971
0.15275	28.8394	26.5974
0.152875	28.8397	26.5977
0.153	28.84	26.5979
0.153125	28.8403	26.5982
0.15325	28.8406	26.5985
0.153375	28.841	26.5987
0.1535	28.8413	26.599
0.153625	28.8416	26.5993
0.15375	28.842	26.5996
0.153875	28.8423	26.5998
0.154	28.8426	26.6001
0.154125	28.8429	26.6004
0.15425	28.8433	26.6006
0.154375	28.8436	26.6009
0.1545	28.8439	26.6012
0.154625	28.8443	26.6014
0.15475	28.8446	26.6017
0.154875	28.8449	26.602
0.155	28.8452	26.6023
0.155125	28.8456	26.6025
0.15525	28.8459	26.6028
0.155375	28.8462	26.6031
0.1555	28.8466	26.6033
0.155625	28.8469	26.6036
0.15575	28.8472	26.6039
0.155875	28.8476	26.6042
0.156	28.8479	26.6044
0.156125	28.8482	26.6047
0.15625	28.8486	26.605
0.156375	28.8489	26.6053
0.1565	28.8492	26.6055
0.156625	28.8496	26.6058
0.15675	28.8499	26.6061
0.156875	28.8502	26.6063
0.157	28.8506	26.6066
0.157125	28.8509	26.6069
0.15725	28.8513	26.6072
0.157375	28.8516	26.6074
0.1575	28.8519	26.6077
0.157625	28.8523	26.608
0.15775	28.8526	26.6083
0.157875	28.853	26.6085
0.158	28.8533	26.6088
0.158125	28.8536	26.6091
0.15825	28.854	26.6094
0.158375	28.8543	26.6096
0.1585	28.8547	26.6099
0.158625	28.855	26.6102
0.15875	28.8553	26.6105
0.158875	28.8557	26.6107
0.159	28.856	26.611
0.159125	28.8564	26.6113
0.15925	28.8567	26.6116
0.159375	28.8571	26.6118
0.1595	28.8574	26.6121
0.159625	28.8578	26.6124
0.15975	28.8581	26.6127
0.159875	28.8584	26.613
0.16	28.8588	26.6132
0.160125	28.8591	26.6135
0.16025	28.8595	26.6138
0.160375	28.8598	26.6141
0.1605	28.8602	26.6143
0.160625	28.8605	26.6146
0.16075	28.8609	26.6149
0.160875	28.8612	26.6152
0.161	28.8616	26.6155
0.161125	28.8619	26.6157
0.16125	28.8623	26.616
0.161375	28.8626	26.6163
0.1615	28.863	26.6166
0.161625	28.8633	26.6169
0.16175	28.8637	26.6171
0.161875	28.864	26.6174
0.162	28.8644	26.6177
0.162125	28.8648	26.618
0.16225	28.8651	26.6183
0.162375	28.8655	26.6185
0.1625	28.8658	26.6188
0.162625	28.8662	26.6191
0.16275	28.8665	26.6194
0.162875	28.8669	26.6197
0.163	28.8672	26.6199
0.163125	28.8676	26.6202
0.16325	28.868	26.6205
0.163375	28.8683	26.6208
0.1635	28.8687	26.6211
0.163625	28.869	26.6213
0.16375	28.8694	26.6216
0.163875	28.8697	26.6219
0.164	28.8701	26.6222
0.164125	28.8705	26.6225
0.16425	28.8708	26.6228
0.164375	28.8712	26.623
0.1645	28.8716	26.6233
0.164625	28.8719	26.6236
0.16475	28.8723	26.6239
0.164875	28.8726	26.6242
0.165	28.873	26.6244
0.165125	28.8734	26.6247
0.16525	28.8737	26.625
0.165375	28.8741	26.6253
0.1655	28.8745	26.6256
0.165625	28.8748	26.6259
0.16575	28.8752	26.6261
0.165875	28.8756	26.6264
0.166	28.8759	26.6267
0.166125	28.8763	26.627
0.16625	28.8767	26.6273
0.166375	28.877	26.6276
0.1665	28.8774	26.6279
0.166625	28.8778	26.6281
0.16675	28.8781	26.6284
0.166875	28.8785	26.6287
0.167	28.8789	26.629
0.167125	28.8792	26.6293
0.16725	28.8796	26.6296
0.167375	28.88	26.6299
0.1675	28.8804	26.6301
0.167625	28.8807	26.6304
0.16775	28.8811	26.6307
0.167875	28.8815	26.631
0.168	28.8818	26.6313
0.168125	28.8822	26.6316
0.16825	28.8826	26.6319
0.168375	28.883	26.6321
0.1685	28.8833	26.6324
0.168625	28.8837	26.6327
0.16875	28.8841	26.633
0.168875	28.8845	26.6333
0.169	28.8849	26.6336
0.169125	28.8852	26.6339
0.16925	28.8856	26.6342
0.169375	28.886	26.6344
0.1695	28.8864	26.6347
0.169625	28.8867	26.635
0.16975	28.8871	26.6353
0.169875	28.8875	26.6356
0.17	28.8879	26.6359
0.170125	28.8883	26.6362
0.17025	28.8886	26.6365
0.170375	28.889	26.6368
0.1705	28.8894	26.637
0.170625	28.8898	26.6373
0.17075	28.8902	26.6376
0.170875	28.8906	26.6379
0.171	28.8909	26.6382
0.171125	28.8913	26.6385
0.17125	28.8917	26.6388
0.171375	28.8921	26.6391
0.1715	28.8925	26.6394
0.171625	28.8929	26.6396
0.17175	28.8932	26.6399
0.171875	28.8936	26.6402
0.172	28.894	26.6405
0.172125	28.8944	26.6408
0.17225	28.8948	26.6411
0.172375	28.8952	26.6414
0.1725	28.8956	26.6417
0.172625	28.896	26.642
0.17275	28.8963	26.6423
0.172875	28.8967	26.6426
0.173	28.8971	26.6428
0.173125	28.8975	26.6431
0.17325	28.8979	26.6434
0.173375	28.8983	26.6437
0.1735	28.8987	26.644
0.173625	28.8991	26.6443
0.17375	28.8995	26.6446
0.173875	28.8999	26.6449
0.174	28.9003	26.6452
0.174125	28.9007	26.6455
0.17425	28.9011	26.6458
0.174375	28.9015	26.6461
0.1745	28.9018	26.6464
0.174625	28.9022	26.6467
0.17475	28.9026	26.6469
0.174875	28.903	26.6472
0.175	28.9034	26.6475
0.175125	28.9038	26.6478
0.17525	28.9042	26.6481
0.175375	28.9046	26.6484
0.1755	28.905	26.6487
0.175625	28.9054	26.649
0.17575	28.9058	26.6493
0.175875	28.9062	26.6496
0.176	28.9066	26.6499
0.176125	28.907	26.6502
0.17625	28.9074	26.6505
0.176375	28.9078	26.6508
0.1765	28.9082	26.6511
0.176625	28.9086	26.6514
0.17675	28.909	26.6517
0.176875	28.9094	26.652
0.177	28.9098	26.6522
0.177125	28.9103	26.6525
0.17725	28.9107	26.6528
0.177375	28.9111	26.6531
0.1775	28.9115	26.6534
0.177625	28.9119	26.6537
0.17775	28.9123	26.654
0.177875	28.9127	26.6543
0.178	28.9131	26.6546
0.178125	28.9135	26.6549
0.17825	28.9139	26.6552
0.178375	28.9143	26.6555
0.1785	28.9147	26.6558
0.178625	28.9151	26.6561
0.17875	28.9155	26.6564
0.178875	28.916	26.6567
0.179	28.9164	26.657
0.179125	28.9168	26.6573
0.17925	28.9172	26.6576
0.179375	28.9176	26.6579
0.1795	28.918	26.6582
0.179625	28.9184	26.6585
0.17975	28.9188	26.6588
0.179875	28.9193	26.6591
0.18	28.9197	26.6594
0.180125	28.9201	26.6597
0.18025	28.9205	26.66
0.180375	28.9209	26.6603
0.1805	28.9213	26.6606
0.180625	28.9218	26.6609
0.18075	28.9222	26.6612
0.180875	28.9226	26.6615
0.181	28.923	26.6618
0.181125	28.9234	26.6621
0.18125	28.9238	26.6624
0.181375	28.9243	26.6627
0.1815	28.9247	26.663
0.181625	28.9251	26.6633
0.18175	28.9255	26.6636
0.181875	28.9259	26.6639
0.182	28.9264	26.6642
0.182125	28.9268	26.6645
0.18225	28.9272	26.6648
0.182375	28.9276	26.6651
0.1825	28.9281	26.6654
0.182625	28.9285	26.6657
0.18275	28.9289	26.666
0.182875	28.9293	26.6663
0.183	28.9298	26.6666
0.183125	28.9302	26.6669
0.18325	28.9306	26.6672
0.183375	28.931	26.6675
0.1835	28.9315	26.6678
0.183625	28.9319	26.6681
0.18375	28.9323	26.6684
0.183875	28.9327	26.6687
0.184	28.9332	26.669
0.184125	28.9336	26.6693
0.18425	28.934	26.6696
0.184375	28.9345	26.6699
0.1845	28.9349	26.6702
0.184625	28.9353	26.6705
0.18475	28.9357	26.6708
0.184875	28.9362	26.6711
0.185	28.9366	26.6714
0.185125	28.937	26.6717
0.18525	28.9375	26.672
0.185375	28.9379	26.6723
0.1855	28.9383	26.6726
0.185625	28.9388	26.6729
0.18575	28.9392	26.6732
0.185875	28.9396	26.6735
0.186	28.9401	26.6738
0.186125	28.9405	26.6741
0.18625	28.941	26.6744
0.186375	28.9414	26.6747
0.1865	28.9418	26.675
0.186625	28.9423	26.6754
0.18675	28.9427	26.6757
0.186875	28.9431	26.676
0.187	28.9436	26.6763
0.187125	28.944	26.6766
0.18725	28.9445	26.6769
0.187375	28.9449	26.6772
0.1875	28.9453	26.6775
0.187625	28.9458	26.6778
0.18775	28.9462	26.6781
0.187875	28.9467	26.6784
0.188	28.9471	26.6787
0.188125	28.9476	26.679
0.18825	28.948	26.6793
0.188375	28.9484	26.6796
0.1885	28.9489	26.6799
0.188625	28.9493	26.6802
0.18875	28.9498	26.6805
0.188875	28.9502	26.6808
0.189	28.9507	26.6812
0.189125	28.9511	26.6815
0.18925	28.9516	26.6818
0.189375	28.952	26.6821
0.1895	28.9525	26.6824
0.189625	28.9529	26.6827
0.18975	28.9534	26.683
0.189875	28.9538	26.6833
0.19	28.9543	26.6836
0.190125	28.9547	26.6839
0.19025	28.9552	26.6842
0.190375	28.9556	26.6845
0.1905	28.9561	26.6848
0.190625	28.9565	26.6851
0.19075	28.957	26.6855
0.190875	28.9574	26.6858
0.191	28.9579	26.6861
0.191125	28.9583	26.6864
0.19125	28.9588	26.6867
0.191375	28.9592	26.687
0.1915	28.9597	26.6873
0.191625	28.9601	26.6876
0.19175	28.9606	26.6879
0.191875	28.9611	26.6882
0.192	28.9615	26.6885
0.192125	28.962	26.6888
0.19225	28.9624	26.6892
0.192375	28.9629	26.6895
0.1925	28.9633	26.6898
0.192625	28.9638	26.6901
0.19275	28.9643	26.6904
0.192875	28.9647	26.6907
0.193	28.9652	26.691
0.193125	28.9656	26.6913
0.19325	28.9661	26.6916
0.193375	28.9666	26.6919
0.1935	28.967	26.6922
0.193625	28.9675	26.6926
0.19375	28.968	26.6929
0.193875	28.9684	26.6932
0.194	28.9689	26.6935
0.194125	28.9694	26.6938
0.19425	28.9698	26.6941
0.194375	28.9703	26.6944
0.1945	28.9707	26.6947
0.194625	28.9712	26.695
0.19475	28.9717	26.6954
0.194875	28.9721	26.6957
0.195	28.9726	26.696
0.195125	28.9731	26.6963
0.19525	28.9736	26.6966
0.195375	28.974	26.6969
0.1955	28.9745	26.6972
0.195625	28.975	26.6975
0.19575	28.9754	26.6978
0.195875	28.9759	26.6982
0.196	28.9764	26.6985
0.196125	28.9768	26.6988
0.19625	28.9773	26.6991
0.196375	28.9778	26.6994
0.1965	28.9783	26.6997
0.196625	28.9787	26.7
0.19675	28.9792	26.7003
0.196875	28.9797	26.7007
0.197	28.9802	26.701
0.197125	28.9806	26.7013
0.19725	28.9811	26.7016
0.197375	28.9816	26.7019
0.1975	28.9821	26.7022
0.197625	28.9825	26.7025
0.19775	28.983	26.7028
0.197875	28.9835	26.7032
0.198	28.984	26.7035
0.198125	28.9845	26.7038
0.19825	28.9849	26.7041
0.198375	28.9854	26.7044
0.1985	28.9859	26.7047
0.198625	28.9864	26.705
0.19875	28.9869	26.7054
0.198875	28.9873	26.7057
0.199	28.9878	26.706
0.199125	28.9883	26.7063
0.19925	28.9888	26.7066
0.199375	28.9893	26.7069
0.1995	28.9898	26.7072
0.199625	28.9902	26.7076
0.19975	28.9907	26.7079
0.199875	28.9912	26.7082
0.2	28.9917	26.7085
0.200125	28.9922	26.7088
0.20025	28.9927	26.7091
0.200375	28.9932	26.7095
0.2005	28.9936	26.7098
0.200625	28.9941	26.7101
0.20075	28.9946	26.7104
0.200875	28.9951	26.7107
0.201	28.9956	26.711
0.201125	28.9961	26.7113
0.20125	28.9966	26.7117
0.201375	28.9971	26.712
0.2015	28.9976	26.7123
0.201625	28.9981	26.7126
0.20175	28.9985	26.7129
0.201875	28.999	26.7132
0.202	28.9995	26.7136
0.202125	29	26.7139
0.20225	29.0005	26.7142
0.202375	29.001	26.7145
0.2025	29.0015	26.7148
0.202625	29.002	26.7151
0.20275	29.0025	26.7155
0.202875	29.003	26.7158
0.203	29.0035	26.7161
0.203125	29.004	26.7164
0.20325	29.0045	26.7167
0.203375	29.005	26.7171
0.2035	29.0055	26.7174
0.203625	29.006	26.7177
0.20375	29.0065	26.718
0.203875	29.007	26.7183
0.204	29.0075	26.7186
0.204125	29.008	26.719
0.20425	29.0085	26.7193
0.204375	29.009	26.7196
0.2045	29.0095	26.7199
0.204625	29.01	26.7202
0.20475	29.0105	26.7206
0.204875	29.011	26.7209
0.205	29.0115	26.7212
0.205125	29.012	26.7215
0.20525	29.0125	26.7218
0.205375	29.013	26.7221
0.2055	29.0135	26.7225
0.205625	29.014	26.7228
0.20575	29.0145	26.7231
0.205875	29.0151	26.7234
0.206	29.0156	26.7237
0.206125	29.0161	26.7241
0.20625	29.0166	26.7244
0.206375	29.0171	26.7247
0.2065	29.0176	26.725
0.206625	29.0181	26.7253
0.20675	29.0186	26.7257
0.206875	29.0191	26.726
0.207	29.0196	26.7263
0.207125	29.0202	26.7266
0.20725	29.0207	26.7269
0.207375	29.0212	26.7273
0.2075	29.0217	26.7276
0.207625	29.0222	26.7279
0.20775	29.0227	26.7282
0.207875	29.0232	26.7286
0.208	29.0238	26.7289
0.208125	29.0243	26.7292
0.20825	29.0248	26.7295
0.208375	29.0253	26.7298
0.2085	29.0258	26.7302
0.208625	29.0263	26.7305
0.20875	29.0269	26.7308
0.208875	29.0274	26.7311
0.209	29.0279	26.7315
0.209125	29.0284	26.7318
0.20925	29.0289	26.7321
0.209375	29.0295	26.7324
0.2095	29.03	26.7327
0.209625	29.0305	26.7331
0.20975	29.031	26.7334
0.209875	29.0315	26.7337
0.21	29.0321	26.734
0.210125	29.0326	26.7344
0.21025	29.0331	26.7347
0.210375	29.0336	26.735
0.2105	29.0342	26.7353
0.210625	29.0347	26.7356
0.21075	29.0352	26.736
0.210875	29.0357	26.7363
0.211	29.0363	26.7366
0.211125	29.0368	26.7369
0.21125	29.0373	26.7373
0.211375	29.0379	26.7376
0.2115	29.0384	26.7379
0.211625	29.0389	26.7382
0.21175	29.0394	26.7386
0.211875	29.04	26.7389
0.212	29.0405	26.7392
0.212125	29.041	26.7395
0.21225	29.0416	26.7399
0.212375	29.0421	26.7402
0.2125	29.0426	26.7405
0.212625	29.0432	26.7408
0.21275	29.0437	26.7412
0.212875	29.0442	26.7415
0.213	29.0448	26.7418
0.213125	29.0453	26.7421
0.21325	29.0458	26.7425
0.213375	29.0464	26.7428
0.2135	29.0469	26.7431
0.213625	29.0474	26.7434
0.21375	29.048	26.7438
0.213875	29.0485	26.7441
0.214	29.0491	26.7444
0.214125	29.0496	26.7447
0.21425	29.0501	26.7451
0.214375	29.0507	26.7454
0.2145	29.0512	26.7457
0.214625	29.0518	26.7461
0.21475	29.0523	26.7464
0.214875	29.0528	26.7467
0.215	29.0534	26.747
0.215125	29.0539	26.7474
0.21525	29.0545	26.7477
0.215375	29.055	26.748
0.2155	29.0556	26.7483
0.215625	29.0561	26.7487
0.21575	29.0566	26.749
0.215875	29.0572	26.7493
0.216	29.0577	26.7497
0.216125	29.0583	26.75
0.21625	29.0588	26.7503
0.216375	29.0594	26.7506
0.2165	29.0599	26.751
0.216625	29.0605	26.7513
0.21675	29.061	26.7516
0.216875	29.0616	26.7519
0.217	29.0621	26.7523
0.217125	29.0627	26.7526
0.21725	29.0632	26.7529
0.217375	29.0638	26.7533
0.2175	29.0643	26.7536
0.217625	29.0649	26.7539
0.21775	29.0654	26.7543
0.217875	29.066	26.7546
0.218	29.0665	26.7549
0.218125	29.0671	26.7552
0.21825	29.0676	26.7556
0.218375	29.0682	26.7559
0.2185	29.0688	26.7562
0.218625	29.0693	26.7566
0.21875	29.0699	26.7569
0.218875	29.0704	26.7572
0.219	29.071	26.7576
0.219125	29.0715	26.7579
0.21925	29.0721	26.7582
0.219375	29.0727	26.7585
0.2195	29.0732	26.7589
0.219625	29.0738	26.7592
0.21975	29.0743	26.7595
0.219875	29.0749	26.7599
0.22	29.0755	26.7602
0.220125	29.076	26.7605
0.22025	29.0766	26.7609
0.220375	29.0771	26.7612
0.2205	29.0777	26.7615
0.220625	29.0783	26.7619
0.22075	29.0788	26.7622
0.220875	29.0794	26.7625
0.221	29.08	26.7629
0.221125	29.0805	26.7632
0.22125	29.0811	26.7635
0.221375	29.0817	26.7638
0.2215	29.0822	26.7642
0.221625	29.0828	26.7645
0.22175	29.0834	26.7648
0.221875	29.0839	26.7652
0.222	29.0845	26.7655
0.222125	29.0851	26.7658
0.22225	29.0856	26.7662
0.222375	29.0862	26.7665
0.2225	29.0868	26.7668
0.222625	29.0873	26.7672
0.22275	29.0879	26.7675
0.222875	29.0885	26.7678
0.223	29.0891	26.7682
0.223125	29.0896	26.7685
0.22325	29.0902	26.7688
0.223375	29.0908	26.7692
0.2235	29.0914	26.7695
0.223625	29.0919	26.7698
0.22375	29.0925	26.7702
0.223875	29.0931	26.7705
0.224	29.0937	26.7709
0.224125	29.0942	26.7712
0.22425	29.0948	26.7715
0.224375	29.0954	26.7719
0.2245	29.096	26.7722
0.224625	29.0965	26.7725
0.22475	29.0971	26.7729
0.224875	29.0977	26.7732
0.225	29.0983	26.7735
0.225125	29.0989	26.7739
0.22525	29.0994	26.7742
0.225375	29.1	26.7745
0.2255	29.1006	26.7749
0.225625	29.1012	26.7752
0.22575	29.1018	26.7756
0.225875	29.1023	26.7759
0.226	29.1029	26.7762
0.226125	29.1035	26.7766
0.22625	29.1041	26.7769
0.226375	29.1047	26.7772
0.2265	29.1053	26.7776
0.226625	29.1059	26.7779
0.22675	29.1064	26.7782
0.226875	29.107	26.7786
0.227	29.1076	26.7789
0.227125	29.1082	26.7793
0.22725	29.1088	26.7796
0.227375	29.1094	26.7799
0.2275	29.11	26.7803
0.227625	29.1106	26.7806
0.22775	29.1112	26.781
0.227875	29.1117	26.7813
0.228	29.1123	26.7816
0.228125	29.1129	26.782
0.22825	29.1135	26.7823
0.228375	29.1141	26.7826
0.2285	29.1147	26.783
0.228625	29.1153	26.7833
0.22875	29.1159	26.7837
0.228875	29.1165	26.784
0.229	29.1171	26.7843
0.229125	29.1177	26.7847
0.22925	29.1183	26.785
0.229375	29.1189	26.7854
0.2295	29.1195	26.7857
0.229625	29.1201	26.786
0.22975	29.1207	26.7864
0.229875	29.1213	26.7867
0.23	29.1219	26.7871
0.230125	29.1225	26.7874
0.23025	29.1231	26.7877
0.230375	29.1237	26.7881
0.2305	29.1243	26.7884
0.230625	29.1249	26.7888
0.23075	29.1255	26.7891
0.230875	29.1261	26.7895
0.231	29.1267	26.7898
0.231125	29.1273	26.7901
0.23125	29.1279	26.7905
0.231375	29.1285	26.7908
0.2315	29.1291	26.7912
0.231625	29.1297	26.7915
0.23175	29.1303	26.7918
0.231875	29.1309	26.7922
0.232	29.1315	26.7925
0.232125	29.1321	26.7929
0.23225	29.1327	26.7932
0.232375	29.1333	26.7936
0.2325	29.1339	26.7939
0.232625	29.1345	26.7942
0.23275	29.1351	26.7946
0.232875	29.1357	26.7949
0.233	29.1364	26.7953
0.233125	29.137	26.7956
0.23325	29.1376	26.796
0.233375	29.1382	26.7963
0.2335	29.1388	26.7966
0.233625	29.1394	26.797
0.23375	29.14	26.7973
0.233875	29.1406	26.7977
0.234	29.1413	26.798
0.234125	29.1419	26.7984
0.23425	29.1425	26.7987
0.234375	29.1431	26.7991
0.2345	29.1437	26.7994
0.234625	29.1443	26.7998
0.23475	29.1449	26.8001
0.234875	29.1456	26.8004
0.235	29.1462	26.8008
0.235125	29.1468	26.8011
0.23525	29.1474	26.8015
0.235375	29.148	26.8018
0.2355	29.1486	26.8022
0.235625	29.1493	26.8025
0.23575	29.1499	26.8029
0.235875	29.1505	26.8032
0.236	29.1511	26.8036
0.236125	29.1518	26.8039
0.23625	29.1524	26.8043
0.236375	29.153	26.8046
0.2365	29.1536	26.8049
0.236625	29.1542	26.8053
0.23675	29.1549	26.8056
0.236875	29.1555	26.806
0.237	29.1561	26.8063
0.237125	29.1567	26.8067
0.23725	29.1574	26.807
0.237375	29.158	26.8074
0.2375	29.1586	26.8077
0.237625	29.1592	26.8081
0.23775	29.1599	26.8084
0.237875	29.1605	26.8088
0.238	29.1611	26.8091
0.238125	29.1618	26.8095
0.23825	29.1624	26.8098
0.238375	29.163	26.8102
0.2385	29.1636	26.8105
0.238625	29.1643	26.8109
0.23875	29.1649	26.8112
0.238875	29.1655	26.8116
0.239	29.1662	26.8119
0.239125	29.1668	26.8123
0.23925	29.1674	26.8126
0.239375	29.1681	26.813
0.2395	29.1687	26.8133
0.239625	29.1693	26.8137
0.23975	29.17	26.814
0.239875	29.1706	26.8144
0.24	29.1712	26.8147
0.240125	29.1719	26.8151
0.24025	29.1725	26.8154
0.240375	29.1732	26.8158
0.2405	29.1738	26.8161
0.240625	29.1744	26.8165
0.24075	29.1751	26.8168
0.240875	29.1757	26.8172
0.241	29.1763	26.8176
0.241125	29.177	26.8179
0.24125	29.1776	26.8183
0.241375	29.1783	26.8186
0.2415	29.1789	26.819
0.241625	29.1796	26.8193
0.24175	29.1802	26.8197
0.241875	29.1808	26.82
0.242	29.1815	26.8204
0.242125	29.1821	26.8207
0.24225	29.1828	26.8211
0.242375	29.1834	26.8214
0.2425	29.1841	26.8218
0.242625	29.1847	26.8221
0.24275	29.1853	26.8225
0.242875	29.186	26.8229
0.243	29.1866	26.8232
0.243125	29.1873	26.8236
0.24325	29.1879	26.8239
0.243375	29.1886	26.8243
0.2435	29.1892	26.8246
0.243625	29.1899	26.825
0.24375	29.1905	26.8253
0.243875	29.1912	26.8257
0.244	29.1918	26.8261
0.244125	29.1925	26.8264
0.24425	29.1931	26.8268
0.244375	29.1938	26.8271
0.2445	29.1944	26.8275
0.244625	29.1951	26.8278
0.24475	29.1957	26.8282
0.244875	29.1964	26.8286
0.245	29.1971	26.8289
0.245125	29.1977	26.8293
0.24525	29.1984	26.8296
0.245375	29.199	26.83
0.2455	29.1997	26.8303
0.245625	29.2003	26.8307
0.24575	29.201	26.8311
0.245875	29.2016	26.8314
0.246	29.2023	26.8318
0.246125	29.203	26.8321
0.24625	29.2036	26.8325
0.246375	29.2043	26.8329
0.2465	29.2049	26.8332
0.246625	29.2056	26.8336
0.24675	29.2063	26.8339
0.246875	29.2069	26.8343
0.247	29.2076	26.8347
0.247125	29.2083	26.835
0.24725	29.2089	26.8354
0.247375	29.2096	26.8357
0.2475	29.2102	26.8361
0.247625	29.2109	26.8365
0.24775	29.2116	26.8368
0.247875	29.2122	26.8372
0.248	29.2129	26.8375
0.248125	29.2136	26.8379
0.24825	29.2142	26.8383
0.248375	29.2149	26.8386
0.2485	29.2156	26.839
0.248625	29.2162	26.8394
0.24875	29.2169	26.8397
0.248875	29.2176	26.8401
0.249	29.2182	26.8404
0.249125	29.2189	26.8408
0.24925	29.2196	26.8412
0.249375	29.2203	26.8415
0.2495	29.2209	26.8419
0.249625	29.2216	26.8423
[truncated: 414,002+ more rows]
