# Supplementary material for: Fabric muscle with a cooling acceleration structure for upper limb assistance soft exosuits
Source: Sci Rep. 2022 Jul 6;12:11398. doi: 10.1038/s41598-022-15682-w (PMC9259748; doi:10.1038/s41598-022-15682-w)
Supplement: Supplementary file 4 — Supplementary Information 4. [file 41598_2022_15682_MOESM4_ESM.xlsx]

## Sheet: Fig.6(c)
Time (s)	Condition 1					Condition 2					Condition 3
	Displacement (mm)					Displacement (mm)					Displacement (mm)
	test 1	test 2	test 3	test 4	test 5	test 1	test 2	test 3	test 4	test 5	test 1	test 2	test 3	test 4	test 5
0	0	0	0	0	0	0	0	0	0	0	0	0	0	0	0
0.000125	6.85859e-05	8.83039e-05	6.90786e-05	9.1393e-05	3.82633e-05	8.77945e-05	3.40432e-05	3.52409e-05	9.51156e-05	1.54813e-05	2.65433e-05	5.2124e-05	5.33749e-05	7.27443e-05	4.91693e-05
0.00025	0.000137219	0.000176602	0.000138159	0.000182771	7.64939e-05	0.000175559	6.81077e-05	7.05321e-05	0.00019027	3.08824e-05	5.3069e-05	0.000104271	0.000106803	0.000145508	9.84349e-05
0.000375	0.0002059	0.000264893	0.00020724	0.000274133	0.000114692	0.000263294	0.000102194	0.000105874	0.000285462	4.62036e-05	7.95775e-05	0.000156439	0.000160283	0.00021829	0.000147797
0.0005	0.000274628	0.000353177	0.000276323	0.000365479	0.000152856	0.000350997	0.000136301	0.000141267	0.000380692	6.14452e-05	0.000106069	0.00020863	0.000213818	0.000291091	0.000197255
0.000625	0.000343403	0.000441455	0.000345406	0.000456808	0.000190988	0.000438669	0.000170429	0.000176711	0.000475959	7.66074e-05	0.000132544	0.000260842	0.000267406	0.00036391	0.000246809
0.00075	0.000412224	0.000529725	0.00041449	0.000548121	0.000229087	0.000526309	0.000204579	0.000212207	0.000571263	9.16906e-05	0.000159003	0.000313075	0.000321048	0.000436748	0.000296459
0.000875	0.000481093	0.000617988	0.000483574	0.000639417	0.000267153	0.000613917	0.00023875	0.000247755	0.000666603	0.000106695	0.000185446	0.000365328	0.000374745	0.000509604	0.000346205
0.001	0.000550007	0.000706244	0.000552659	0.000730696	0.000305185	0.000701491	0.000272943	0.000283355	0.000761978	0.000121621	0.000211873	0.000417602	0.000428497	0.000582478	0.000396048
0.001125	0.000618968	0.000794491	0.000621744	0.000821957	0.000343185	0.000789032	0.000307157	0.000319007	0.000857387	0.000136469	0.000238285	0.000469895	0.000482304	0.00065537	0.000445986
0.00125	0.000687975	0.00088273	0.000690828	0.000913201	0.000381151	0.000876539	0.000341392	0.000354713	0.000952831	0.000151239	0.000264681	0.000522208	0.000536166	0.000728279	0.00049602
0.001375	0.000757028	0.00097096	0.000759913	0.00100443	0.000419084	0.000964012	0.00037565	0.000390472	0.00104831	0.000165931	0.000291063	0.00057454	0.000590084	0.000801207	0.00054615
0.0015	0.000826127	0.00105918	0.000828997	0.00109563	0.000456984	0.00105145	0.000409929	0.000426284	0.00114382	0.000180546	0.000317431	0.00062689	0.000644059	0.000874151	0.000596376
0.001625	0.000895271	0.0011474	0.00089808	0.00118682	0.00049485	0.00113885	0.000444229	0.000462149	0.00123936	0.000195084	0.000343785	0.000679259	0.000698089	0.000947113	0.000646697
0.00175	0.000964461	0.0012356	0.000967163	0.00127799	0.000532682	0.00122622	0.000478552	0.000498069	0.00133494	0.000209545	0.000370125	0.000731645	0.000752177	0.00102009	0.000697114
0.001875	0.0010337	0.00132379	0.00103624	0.00136914	0.000570481	0.00131355	0.000512897	0.000534043	0.00143055	0.00022393	0.000396452	0.000784048	0.000806322	0.00109309	0.000747625
0.002	0.00110298	0.00141198	0.00110533	0.00146028	0.000608246	0.00140084	0.000547263	0.000570071	0.00152619	0.000238239	0.000422767	0.000836468	0.000860526	0.0011661	0.000798232
0.002125	0.0011723	0.00150015	0.00117441	0.00155139	0.000645977	0.0014881	0.000581651	0.000606153	0.00162186	0.000252472	0.000449069	0.000888904	0.000914788	0.00123912	0.000848934
0.00225	0.00124167	0.00158832	0.00124348	0.00164248	0.000683675	0.00157532	0.00061606	0.000642291	0.00171756	0.00026663	0.000475359	0.000941355	0.000969109	0.00131216	0.000899731
0.002375	0.00131108	0.00167648	0.00131256	0.00173356	0.000721339	0.0016625	0.000650491	0.000678483	0.0018133	0.000280712	0.000501638	0.000993822	0.00102349	0.00138522	0.000950623
0.0025	0.00138054	0.00176462	0.00138164	0.00182461	0.000758969	0.00174965	0.000684944	0.00071473	0.00190906	0.00029472	0.000527906	0.0010463	0.00107793	0.00145829	0.00100161
0.002625	0.00145004	0.00185276	0.00145071	0.00191565	0.000796565	0.00183675	0.000719418	0.000751033	0.00200485	0.000308653	0.000554163	0.0010988	0.00113243	0.00153138	0.00105269
0.00275	0.00151959	0.00194088	0.00151978	0.00200666	0.000834127	0.00192382	0.000753912	0.000787392	0.00210067	0.000322512	0.000580409	0.00115131	0.00118699	0.00160448	0.00110387
0.002875	0.00158918	0.00202899	0.00158886	0.00209765	0.000871655	0.00201084	0.000788429	0.000823806	0.00219652	0.000336296	0.000606646	0.00120383	0.00124162	0.00167759	0.00115514
0.003	0.00165881	0.00211709	0.00165792	0.00218862	0.000909149	0.00209782	0.000822966	0.000860277	0.00229239	0.000350007	0.000632873	0.00125637	0.0012963	0.00175072	0.0012065
0.003125	0.00172849	0.00220518	0.00172699	0.00227957	0.00094661	0.00218477	0.000857525	0.000896804	0.0023883	0.000363645	0.000659091	0.00130891	0.00135105	0.00182386	0.00125796
0.00325	0.00179821	0.00229326	0.00179606	0.00237049	0.000984036	0.00227167	0.000892106	0.000933388	0.00248423	0.000377209	0.0006853	0.00136147	0.00140586	0.00189701	0.00130952
0.003375	0.00186798	0.00238133	0.00186512	0.0024614	0.00102143	0.00235853	0.000926708	0.000970029	0.00258018	0.000390701	0.0007115	0.00141404	0.00146073	0.00197017	0.00136117
0.0035	0.00193779	0.00246938	0.00193419	0.00255228	0.00105879	0.00244535	0.000961331	0.00100673	0.00267617	0.00040412	0.000737693	0.00146662	0.00151567	0.00204334	0.00141291
0.003625	0.00200764	0.00255743	0.00200325	0.00264314	0.00109611	0.00253213	0.000995977	0.00104348	0.00277218	0.000417467	0.000763877	0.00151921	0.00157067	0.00211653	0.00146475
0.00375	0.00207754	0.00264545	0.00207231	0.00273397	0.0011334	0.00261886	0.00103064	0.0010803	0.00286821	0.000430742	0.000790054	0.00157181	0.00162574	0.00218973	0.00151669
0.003875	0.00214748	0.00273347	0.00214136	0.00282478	0.00117066	0.00270555	0.00106533	0.00111717	0.00296427	0.000443945	0.000816223	0.00162441	0.00168087	0.00226293	0.00156871
0.004	0.00221747	0.00282147	0.00221042	0.00291557	0.00120788	0.0027922	0.00110004	0.0011541	0.00306035	0.000457077	0.000842385	0.00167703	0.00173606	0.00233615	0.00162084
0.004125	0.0022875	0.00290946	0.00227947	0.00300633	0.00124508	0.0028788	0.00113477	0.0011911	0.00315646	0.000470139	0.00086854	0.00172965	0.00179132	0.00240937	0.00167306
0.00425	0.00235757	0.00299744	0.00234852	0.00309707	0.00128223	0.00296536	0.00116953	0.00122815	0.00325259	0.000483129	0.000894689	0.00178228	0.00184664	0.00248261	0.00172537
0.004375	0.00242768	0.0030854	0.00241757	0.00318779	0.00131936	0.00305188	0.0012043	0.00126526	0.00334874	0.00049605	0.000920832	0.00183492	0.00190203	0.00255585	0.00177778
0.0045	0.00249784	0.00317335	0.00248661	0.00327848	0.00135645	0.00313835	0.0012391	0.00130243	0.00344491	0.0005089	0.000946969	0.00188756	0.00195748	0.0026291	0.00183029
0.004625	0.00256804	0.00326128	0.00255566	0.00336915	0.00139351	0.00322478	0.00127392	0.00133966	0.00354111	0.000521681	0.000973101	0.00194021	0.002013	0.00270236	0.00188289
0.00475	0.00263828	0.0033492	0.0026247	0.00345979	0.00143054	0.00331117	0.00130877	0.00137695	0.00363733	0.000534392	0.000999227	0.00199287	0.00206859	0.00277563	0.00193558
0.004875	0.00270857	0.0034371	0.00269373	0.00355041	0.00146754	0.0033975	0.00134363	0.00141431	0.00373356	0.000547034	0.00102535	0.00204553	0.00212424	0.0028489	0.00198837
0.005	0.0027789	0.00352499	0.00276277	0.00364101	0.0015045	0.0034838	0.00137852	0.00145172	0.00382982	0.000559606	0.00105146	0.0020982	0.00217995	0.00292218	0.00204125
0.005125	0.00284927	0.00361286	0.0028318	0.00373158	0.00154143	0.00357005	0.00141343	0.0014892	0.0039261	0.000572109	0.00107757	0.00215087	0.00223574	0.00299547	0.00209422
0.00525	0.00291969	0.00370071	0.00290083	0.00382212	0.00157833	0.00365625	0.00144836	0.00152674	0.00402239	0.000584544	0.00110368	0.00220355	0.00229159	0.00306877	0.00214729
0.005375	0.00299015	0.00378855	0.00296985	0.00391264	0.0016152	0.00374241	0.00148332	0.00156434	0.0041187	0.00059691	0.00112978	0.00225622	0.00234751	0.00314207	0.00220045
0.0055	0.00306065	0.00387637	0.00303887	0.00400314	0.00165204	0.00382852	0.00151829	0.00160201	0.00421503	0.000609207	0.00115588	0.00230891	0.00240349	0.00321538	0.00225371
0.005625	0.0031312	0.00396417	0.00310789	0.00409361	0.00168885	0.00391459	0.00155329	0.00163974	0.00431138	0.000621435	0.00118197	0.00236159	0.00245955	0.0032887	0.00230706
0.00575	0.00320179	0.00405196	0.0031769	0.00418406	0.00172563	0.00400061	0.00158831	0.00167753	0.00440774	0.000633595	0.00120806	0.00241428	0.00251567	0.00336202	0.0023605
0.005875	0.00327242	0.00413973	0.00324591	0.00427449	0.00176237	0.00408659	0.00162336	0.00171539	0.00450412	0.000645687	0.00123414	0.00246697	0.00257186	0.00343535	0.00241403
0.006	0.0033431	0.00422748	0.00331492	0.00436489	0.00179909	0.00417251	0.00165843	0.00175331	0.00460051	0.00065771	0.00126021	0.00251966	0.00262812	0.00350869	0.00246766
0.006125	0.00341382	0.00431522	0.00338392	0.00445526	0.00183578	0.00425839	0.00169352	0.00179131	0.00469692	0.000669666	0.00128629	0.00257235	0.00268446	0.00358203	0.00252138
0.00625	0.00348459	0.00440293	0.00345292	0.00454561	0.00187243	0.00434423	0.00172863	0.00182936	0.00479334	0.000681553	0.00131235	0.00262505	0.00274086	0.00365538	0.00257518
0.006375	0.0035554	0.00449063	0.00352192	0.00463594	0.00190906	0.00443001	0.00176376	0.00186748	0.00488977	0.000693373	0.00133841	0.00267774	0.00279733	0.00372873	0.00262909
0.0065	0.00362626	0.00457832	0.00359091	0.00472625	0.00194566	0.00451575	0.00179892	0.00190567	0.00498622	0.000705126	0.00136447	0.00273043	0.00285387	0.0038021	0.00268308
0.006625	0.00369716	0.00466598	0.0036599	0.00481653	0.00198222	0.00460145	0.0018341	0.00194393	0.00508267	0.000716812	0.00139051	0.00278312	0.00291049	0.00387546	0.00273716
0.00675	0.00376811	0.00475362	0.00372889	0.00490679	0.00201876	0.00468709	0.0018693	0.00198226	0.00517914	0.00072843	0.00141655	0.0028358	0.00296717	0.00394884	0.00279133
0.006875	0.00383911	0.00484125	0.00379788	0.00499702	0.00205527	0.00477269	0.00190453	0.00202065	0.00527562	0.000739983	0.00144259	0.00288849	0.00302393	0.00402222	0.0028456
0.007	0.00391015	0.00492886	0.00386686	0.00508723	0.00209175	0.00485823	0.00193977	0.00205911	0.0053721	0.000751468	0.00146862	0.00294117	0.00308076	0.0040956	0.00289996
0.007125	0.00398124	0.00501645	0.00393583	0.00517742	0.00212821	0.00494373	0.00197505	0.00209765	0.0054686	0.000762888	0.00149464	0.00299384	0.00313767	0.004169	0.0029544
0.00725	0.00405238	0.00510402	0.00400481	0.00526758	0.00216463	0.00502918	0.00201034	0.00213625	0.0055651	0.000774241	0.00152065	0.00304651	0.00319465	0.00424239	0.00300894
0.007375	0.00412356	0.00519157	0.00407378	0.00535772	0.00220102	0.00511458	0.00204565	0.00217492	0.00566161	0.000785529	0.00154665	0.00309918	0.0032517	0.0043158	0.00306356
0.0075	0.00419479	0.00527911	0.00414275	0.00544784	0.00223739	0.00519993	0.00208099	0.00221367	0.00575813	0.000796751	0.00157265	0.00315184	0.00330884	0.00438921	0.00311828
0.007625	0.00426607	0.00536663	0.00421172	0.00553794	0.00227373	0.00528523	0.00211635	0.00225248	0.00585466	0.000807908	0.00159864	0.00320449	0.00336604	0.00446262	0.00317308
0.00775	0.00433739	0.00545413	0.00428069	0.00562801	0.00231003	0.00537048	0.00215174	0.00229137	0.00595119	0.000819	0.00162462	0.00325713	0.00342333	0.00453604	0.00322798
0.007875	0.00440877	0.00554161	0.00434965	0.00571806	0.00234631	0.00545568	0.00218714	0.00233033	0.00604773	0.000830028	0.00165059	0.00330977	0.00348069	0.00460946	0.00328296
0.008	0.0044802	0.00562908	0.00441861	0.00580809	0.00238257	0.00554083	0.00222257	0.00236937	0.00614427	0.000840991	0.00167655	0.0033624	0.00353813	0.00468289	0.00333804
0.008125	0.00455167	0.00571652	0.00448757	0.00589809	0.00241879	0.00562593	0.00225802	0.00240848	0.00624082	0.00085189	0.00170251	0.00341501	0.00359565	0.00475633	0.0033932
0.00825	0.0046232	0.00580395	0.00455653	0.00598808	0.00245498	0.00571097	0.00229349	0.00244766	0.00633737	0.000862725	0.00172846	0.00346762	0.00365324	0.00482976	0.00344845
0.008375	0.00469477	0.00589137	0.00462549	0.00607804	0.00249115	0.00579597	0.00232899	0.00248692	0.00643392	0.000873497	0.00175439	0.00352022	0.00371092	0.00490321	0.0035038
0.0085	0.00476639	0.00597876	0.00469444	0.00616798	0.00252729	0.00588091	0.0023645	0.00252625	0.00653047	0.000884205	0.00178032	0.0035728	0.00376868	0.00497666	0.00355923
0.008625	0.00483807	0.00606614	0.0047634	0.0062579	0.0025634	0.0059658	0.00240004	0.00256566	0.00662703	0.00089485	0.00180624	0.00362538	0.00382652	0.00505011	0.00361475
0.00875	0.0049098	0.0061535	0.00483235	0.00634779	0.00259948	0.00605063	0.0024356	0.00260515	0.00672359	0.000905433	0.00183216	0.00367794	0.00388444	0.00512357	0.00367036
0.008875	0.00498158	0.00624084	0.0049013	0.00643766	0.00263553	0.00613541	0.00247119	0.00264472	0.00682015	0.000915953	0.00185806	0.00373049	0.00394244	0.00519703	0.00372605
0.009	0.00505341	0.00632816	0.00497025	0.00652752	0.00267156	0.00622014	0.00250679	0.00268436	0.00691671	0.000926411	0.00188396	0.00378302	0.00400053	0.0052705	0.00378184
0.009125	0.00512529	0.00641547	0.00503919	0.00661735	0.00270755	0.00630482	0.00254242	0.00272408	0.00701327	0.000936807	0.00190984	0.00383555	0.00405869	0.00534397	0.00383772
0.00925	0.00519722	0.00650276	0.00510814	0.00670716	0.00274352	0.00638944	0.00257807	0.00276388	0.00710983	0.000947142	0.00193572	0.00388805	0.00411695	0.00541744	0.00389368
0.009375	0.00526921	0.00659003	0.00517708	0.00679695	0.00277946	0.006474	0.00261374	0.00280376	0.00720639	0.000957416	0.00196159	0.00394055	0.00417528	0.00549093	0.00394974
0.0095	0.00534125	0.00667728	0.00524603	0.00688671	0.00281537	0.00655852	0.00264943	0.00284372	0.00730294	0.000967628	0.00198746	0.00399302	0.0042337	0.00556441	0.00400588
0.009625	0.00541334	0.00676451	0.00531497	0.00697646	0.00285126	0.00664297	0.00268514	0.00288376	0.0073995	0.00097778	0.00201331	0.00404549	0.0042922	0.0056379	0.00406211
0.00975	0.00548549	0.00685173	0.00538391	0.00706619	0.00288711	0.00672737	0.00272088	0.00292388	0.00749605	0.000987872	0.00203916	0.00409793	0.00435079	0.0057114	0.00411843
0.009875	0.00555769	0.00693892	0.00545285	0.00715589	0.00292294	0.00681171	0.00275663	0.00296408	0.00759259	0.000997903	0.002065	0.00415036	0.00440946	0.0057849	0.00417483
0.01	0.00562994	0.0070261	0.00552179	0.00724558	0.00295874	0.006896	0.00279241	0.00300437	0.00768913	0.00100787	0.00209083	0.00420278	0.00446822	0.00585841	0.00423133
0.010125	0.00570225	0.00711325	0.00559073	0.00733525	0.00299451	0.00698023	0.0028282	0.00304473	0.00778567	0.00101779	0.00211665	0.00425517	0.00452706	0.00593192	0.00428791
0.01025	0.00577461	0.00720039	0.00565967	0.0074249	0.00303025	0.00706441	0.00286402	0.00308518	0.0078822	0.00102764	0.00214247	0.00430755	0.00458599	0.00600544	0.00434457
0.010375	0.00584703	0.00728751	0.00572861	0.00751452	0.00306597	0.00714852	0.00289986	0.00312571	0.00797872	0.00103743	0.00216828	0.00435991	0.004645	0.00607896	0.00440133
0.0105	0.0059195	0.00737461	0.00579754	0.00760413	0.00310166	0.00723258	0.00293572	0.00316633	0.00807524	0.00104716	0.00219408	0.00441226	0.0047041	0.00615248	0.00445817
0.010625	0.00599203	0.00746169	0.00586648	0.00769372	0.00313732	0.00731658	0.0029716	0.00320702	0.00817174	0.00105683	0.00221987	0.00446458	0.00476328	0.00622602	0.0045151
0.01075	0.00606462	0.00754875	0.00593542	0.00778329	0.00317295	0.00740052	0.0030075	0.00324781	0.00826824	0.00106645	0.00224566	0.00451689	0.00482255	0.00629956	0.00457211
0.010875	0.00613726	0.00763579	0.00600436	0.00787285	0.00320855	0.0074844	0.00304342	0.00328867	0.00836473	0.00107601	0.00227144	0.00456918	0.00488191	0.0063731	0.00462921
0.011	0.00620996	0.00772282	0.0060733	0.00796238	0.00324413	0.00756823	0.00307936	0.00332963	0.00846121	0.0010855	0.00229721	0.00462144	0.00494135	0.00644665	0.00468639
0.011125	0.00628272	0.00780982	0.00614224	0.0080519	0.00327968	0.00765199	0.00311532	0.00337066	0.00855768	0.00109494	0.00232297	0.00467369	0.00500088	0.00652021	0.00474366
0.01125	0.00635553	0.0078968	0.00621118	0.00814139	0.0033152	0.00773569	0.0031513	0.00341179	0.00865414	0.00110432	0.00234873	0.00472591	0.0050605	0.00659377	0.00480101
0.011375	0.0064284	0.00798377	0.00628013	0.00823087	0.00335069	0.00781934	0.0031873	0.003453	0.00875058	0.00111365	0.00237448	0.00477811	0.00512021	0.00666733	0.00485845
0.0115	0.00650134	0.00807071	0.00634907	0.00832034	0.00338616	0.00790293	0.00322333	0.00349429	0.00884702	0.00112291	0.00240022	0.00483029	0.00518	0.00674091	0.00491597
0.011625	0.00657433	0.00815764	0.00641802	0.00840978	0.0034216	0.00798645	0.00325937	0.00353567	0.00894344	0.00113212	0.00242596	0.00488245	0.00523988	0.00681448	0.00497358
0.01175	0.00664738	0.00824454	0.00648697	0.00849921	0.00345701	0.00806992	0.00329543	0.00357714	0.00903985	0.00114127	0.00245169	0.00493458	0.00529985	0.00688807	0.00503128
0.011875	0.00672049	0.00833143	0.00655592	0.00858862	0.00349239	0.00815332	0.00333152	0.0036187	0.00913624	0.00115036	0.00247741	0.00498669	0.00535991	0.00696166	0.00508905
0.012	0.00679366	0.0084183	0.00662487	0.00867801	0.00352775	0.00823667	0.00336762	0.00366034	0.00923262	0.0011594	0.00250313	0.00503877	0.00542006	0.00703525	0.00514692
0.012125	0.00686689	0.00850514	0.00669383	0.00876739	0.00356307	0.00831995	0.00340375	0.00370208	0.00932899	0.00116838	0.00252884	0.00509083	0.0054803	0.00710885	0.00520486
0.01225	0.00694018	0.00859197	0.00676278	0.00885675	0.00359837	0.00840318	0.00343989	0.0037439	0.00942534	0.0011773	0.00255454	0.00514286	0.00554063	0.00718245	0.00526289
0.012375	0.00701353	0.00867878	0.00683175	0.0089461	0.00363365	0.00848634	0.00347605	0.0037858	0.00952168	0.00118617	0.00258024	0.00519486	0.00560105	0.00725606	0.00532101
0.0125	0.00708695	0.00876557	0.00690071	0.00903543	0.00366889	0.00856944	0.00351224	0.0038278	0.00961799	0.00119498	0.00260593	0.00524683	0.00566156	0.00732967	0.00537921
0.012625	0.00716042	0.00885234	0.00696968	0.00912474	0.00370411	0.00865249	0.00354844	0.00386988	0.0097143	0.00120373	0.00263162	0.00529878	0.00572217	0.00740328	0.00543749
0.01275	0.00723396	0.00893909	0.00703865	0.00921404	0.0037393	0.00873547	0.00358467	0.00391206	0.00981058	0.00121242	0.00265731	0.0053507	0.00578286	0.00747691	0.00549585
0.012875	0.00730756	0.00902581	0.00710763	0.00930332	0.00377446	0.00881838	0.00362091	0.00395432	0.00990684	0.00122106	0.00268299	0.00540258	0.00584364	0.00755053	0.0055543
0.013	0.00738122	0.00911252	0.00717661	0.00939259	0.0038096	0.00890124	0.00365718	0.00399667	0.0100031	0.00122965	0.00270866	0.00545444	0.00590452	0.00762416	0.00561283
0.013125	0.00745494	0.00919921	0.00724559	0.00948184	0.00384471	0.00898404	0.00369346	0.00403911	0.0100993	0.00123818	0.00273433	0.00550626	0.00596549	0.00769779	0.00567145
0.01325	0.00752872	0.00928587	0.00731458	0.00957108	0.00387979	0.00906678	0.00372977	0.00408164	0.0101955	0.00124665	0.00276	0.00555806	0.00602655	0.00777143	0.00573015
0.013375	0.00760257	0.00937252	0.00738357	0.00966031	0.00391484	0.00914945	0.00376609	0.00412426	0.0102917	0.00125507	0.00278566	0.00560982	0.0060877	0.00784507	0.00578893
0.0135	0.00767648	0.00945914	0.00745257	0.00974952	0.00394987	0.00923207	0.00380243	0.00416696	0.0103879	0.00126343	0.00281132	0.00566154	0.00614895	0.00791872	0.0058478
0.013625	0.00775045	0.00954574	0.00752157	0.00983871	0.00398487	0.00931462	0.00383879	0.00420976	0.010484	0.00127174	0.00283698	0.00571323	0.00621029	0.00799237	0.00590674
0.01375	0.00782448	0.00963232	0.00759058	0.0099279	0.00401985	0.00939711	0.00387518	0.00425265	0.0105801	0.00127999	0.00286263	0.00576489	0.00627172	0.00806602	0.00596577
0.013875	0.00789858	0.00971888	0.00765959	0.0100171	0.0040548	0.00947954	0.00391158	0.00429563	0.0106762	0.00128818	0.00288828	0.00581652	0.00633325	0.00813968	0.00602488
0.014	0.00797273	0.00980542	0.0077286	0.0101062	0.00408973	0.00956191	0.00394799	0.0043387	0.0107723	0.00129632	0.00291392	0.0058681	0.00639487	0.00821334	0.00608408
0.014125	0.00804696	0.00989193	0.00779762	0.0101954	0.00412462	0.00964422	0.00398443	0.00438187	0.0108683	0.00130441	0.00293957	0.00591966	0.00645659	0.00828701	0.00614335
0.01425	0.00812124	0.00997842	0.00786665	0.0102845	0.0041595	0.00972647	0.00402089	0.00442512	0.0109644	0.00131244	0.00296521	0.00597117	0.00651841	0.00836068	0.0062027
0.014375	0.00819559	0.0100649	0.00793568	0.0103736	0.00419435	0.00980866	0.00405736	0.00446846	0.0110604	0.00132042	0.00299084	0.00602265	0.00658032	0.00843436	0.00626214
0.0145	0.00827	0.0101513	0.00800472	0.0104627	0.00422917	0.00989078	0.00409385	0.0045119	0.0111563	0.00132834	0.00301648	0.00607409	0.00664233	0.00850804	0.00632165
0.014625	0.00834447	0.0102377	0.00807376	0.0105518	0.00426397	0.00997285	0.00413036	0.00455542	0.0112523	0.00133621	0.00304211	0.0061255	0.00670443	0.00858172	0.00638125
0.01475	0.00841901	0.0103241	0.0081428	0.0106409	0.00429874	0.0100549	0.00416689	0.00459904	0.0113482	0.00134403	0.00306774	0.00617687	0.00676663	0.00865541	0.00644092
0.014875	0.00849361	0.0104105	0.00821186	0.01073	0.00433349	0.0101368	0.00420343	0.00464275	0.0114441	0.00135179	0.00309337	0.0062282	0.00682893	0.0087291	0.00650067
0.015	0.00856827	0.0104969	0.00828092	0.0108191	0.00436822	0.0102187	0.00424	0.00468656	0.0115399	0.00135949	0.003119	0.00627949	0.00689133	0.0088028	0.0065605
0.015125	0.008643	0.0105832	0.00834998	0.0109081	0.00440292	0.0103005	0.00427658	0.00473045	0.0116358	0.00136714	0.00314462	0.00633074	0.00695382	0.0088765	0.00662041
0.01525	0.00871779	0.0106695	0.00841906	0.0109972	0.0044376	0.0103823	0.00431317	0.00477444	0.0117316	0.00137474	0.00317024	0.00638195	0.00701642	0.00895021	0.0066804
0.015375	0.00879264	0.0107558	0.00848813	0.0110862	0.00447225	0.010464	0.00434979	0.00481852	0.0118273	0.00138229	0.00319586	0.00643313	0.00707912	0.00902392	0.00674047
0.0155	0.00886756	0.010842	0.00855722	0.0111753	0.00450689	0.0105456	0.00438642	0.0048627	0.0119231	0.00138978	0.00322148	0.00648426	0.00714191	0.00909763	0.00680061
0.015625	0.00894255	0.0109282	0.00862632	0.0112643	0.0045415	0.0106272	0.00442307	0.00490697	0.0120188	0.00139722	0.00324709	0.00653535	0.00720481	0.00917135	0.00686083
0.01575	0.0090176	0.0110144	0.00869542	0.0113533	0.00457608	0.0107087	0.00445973	0.00495133	0.0121145	0.0014046	0.00327271	0.00658641	0.00726781	0.00924508	0.00692112
0.015875	0.00909271	0.0111006	0.00876453	0.0114423	0.00461065	0.0107902	0.00449641	0.00499579	0.0122101	0.00141194	0.00329832	0.00663742	0.00733091	0.00931881	0.00698149
0.016	0.00916789	0.0111868	0.00883365	0.0115313	0.00464519	0.0108715	0.00453311	0.00504034	0.0123057	0.00141922	0.00332393	0.00668839	0.00739412	0.00939255	0.00704194
0.016125	0.00924313	0.0112729	0.00890277	0.0116203	0.00467971	0.0109529	0.00456983	0.00508498	0.0124013	0.00142644	0.00334953	0.00673932	0.00745742	0.00946629	0.00710246
0.01625	0.00931844	0.011359	0.00897191	0.0117093	0.00471421	0.0110342	0.00460656	0.00512972	0.0124969	0.00143362	0.00337514	0.00679021	0.00752084	0.00954004	0.00716305
0.016375	0.00939381	0.011445	0.00904105	0.0117983	0.00474869	0.0111154	0.00464331	0.00517456	0.0125924	0.00144074	0.00340074	0.00684106	0.00758436	0.00961379	0.00722372
0.0165	0.00946925	0.0115311	0.00911021	0.0118873	0.00478315	0.0111965	0.00468007	0.00521949	0.0126878	0.00144781	0.00342633	0.00689187	0.00764798	0.00968755	0.00728447
0.016625	0.00954476	0.0116171	0.00917938	0.0119762	0.00481759	0.0112776	0.00471685	0.00526452	0.0127833	0.00145482	0.00345193	0.00694263	0.00771171	0.00976132	0.00734528
0.01675	0.00962033	0.0117031	0.00924855	0.0120652	0.004852	0.0113587	0.00475365	0.00530964	0.0128787	0.00146178	0.00347752	0.00699335	0.00777555	0.00983509	0.00740617
0.016875	0.00969597	0.011789	0.00931774	0.0121541	0.0048864	0.0114396	0.00479046	0.00535486	0.0129741	0.0014687	0.00350311	0.00704403	0.0078395	0.00990886	0.00746714
0.017	0.00977167	0.011875	0.00938694	0.0122431	0.00492078	0.0115205	0.00482729	0.00540017	0.0130694	0.00147556	0.0035287	0.00709466	0.00790356	0.00998265	0.00752817
0.017125	0.00984744	0.0119609	0.00945615	0.012332	0.00495513	0.0116014	0.00486414	0.00544558	0.0131647	0.00148236	0.00355428	0.00714525	0.00796773	0.0100564	0.00758928
0.01725	0.00992327	0.0120468	0.00952538	0.012421	0.00498947	0.0116822	0.004901	0.00549109	0.01326	0.00148912	0.00357987	0.00719579	0.00803201	0.0101302	0.00765045
0.017375	0.00999917	0.0121326	0.00959461	0.0125099	0.00502379	0.0117629	0.00493788	0.0055367	0.0133552	0.00149582	0.00360544	0.00724629	0.0080964	0.010204	0.0077117
0.0175	0.0100751	0.0122184	0.00966386	0.0125988	0.00505809	0.0118436	0.00497477	0.0055824	0.0134504	0.00150247	0.00363102	0.00729675	0.0081609	0.0102778	0.00777302
0.017625	0.0101512	0.0123042	0.00973313	0.0126877	0.00509237	0.0119242	0.00501168	0.00562821	0.0135456	0.00150907	0.00365659	0.00734716	0.00822552	0.0103517	0.00783441
0.01775	0.0102273	0.01239	0.0098024	0.0127766	0.00512663	0.0120048	0.00504861	0.00567411	0.0136407	0.00151562	0.00368216	0.00739753	0.00829026	0.0104255	0.00789587
0.017875	0.0103034	0.0124758	0.0098717	0.0128655	0.00516088	0.0120853	0.00508555	0.00572011	0.0137358	0.00152212	0.00370773	0.00744784	0.00835511	0.0104993	0.0079574
0.018	0.0103797	0.0125615	0.009941	0.0129544	0.00519511	0.0121657	0.0051225	0.00576621	0.0138308	0.00152857	0.00373329	0.00749812	0.00842007	0.0105731	0.008019
0.018125	0.010456	0.0126472	0.0100103	0.0130433	0.00522932	0.0122461	0.00515948	0.00581241	0.0139258	0.00153496	0.00375885	0.00754834	0.00848516	0.010647	0.00808066
0.01825	0.0105324	0.0127328	0.0100797	0.0131322	0.00526352	0.0123264	0.00519646	0.00585871	0.0140207	0.00154131	0.00378441	0.00759852	0.00855036	0.0107208	0.0081424
0.018375	0.0106088	0.0128185	0.010149	0.0132211	0.00529769	0.0124067	0.00523346	0.00590511	0.0141157	0.0015476	0.00380997	0.00764865	0.00861568	0.0107947	0.00820421
0.0185	0.0106853	0.0129041	0.0102184	0.01331	0.00533186	0.0124869	0.00527048	0.00595161	0.0142105	0.00155385	0.00383552	0.00769874	0.00868112	0.0108685	0.00826608
0.018625	0.0107619	0.0129897	0.0102878	0.0133988	0.00536601	0.0125671	0.00530751	0.00599821	0.0143054	0.00156004	0.00386107	0.00774877	0.00874668	0.0109424	0.00832803
0.01875	0.0108385	0.0130752	0.0103572	0.0134877	0.00540014	0.0126472	0.00534455	0.00604491	0.0144002	0.00156618	0.00388662	0.00779876	0.00881237	0.0110163	0.00839004
0.018875	0.0109152	0.0131607	0.0104266	0.0135765	0.00543426	0.0127272	0.00538161	0.00609171	0.0144949	0.00157228	0.00391217	0.0078487	0.00887817	0.0110901	0.00845212
0.019	0.010992	0.0132462	0.010496	0.0136653	0.00546836	0.0128072	0.00541868	0.00613861	0.0145896	0.00157832	0.00393771	0.00789859	0.0089441	0.011164	0.00851427
0.019125	0.0110689	0.0133317	0.0105655	0.0137542	0.00550245	0.0128872	0.00545577	0.00618562	0.0146843	0.00158431	0.00396325	0.00794844	0.00901016	0.0112379	0.00857648
0.01925	0.0111458	0.0134172	0.0106349	0.013843	0.00553652	0.012967	0.00549286	0.00623272	0.014779	0.00159025	0.00398879	0.00799823	0.00907633	0.0113118	0.00863877
0.019375	0.0112228	0.0135026	0.0107044	0.0139318	0.00557058	0.0130469	0.00552997	0.00627993	0.0148735	0.00159614	0.00401433	0.00804797	0.00914264	0.0113857	0.00870112
0.0195	0.0112998	0.013588	0.0107739	0.0140206	0.00560463	0.0131266	0.00556709	0.00632724	0.0149681	0.00160198	0.00403987	0.00809767	0.00920906	0.0114596	0.00876354
0.019625	0.0113769	0.0136733	0.0108435	0.0141094	0.00563867	0.0132063	0.00560423	0.00637465	0.0150626	0.00160777	0.0040654	0.00814731	0.00927562	0.0115335	0.00882603
0.01975	0.0114541	0.0137587	0.010913	0.0141982	0.00567269	0.013286	0.00564137	0.00642216	0.0151571	0.00161352	0.00409093	0.0081969	0.0093423	0.0116074	0.00888858
0.019875	0.0115314	0.013844	0.0109826	0.014287	0.0057067	0.0133656	0.00567853	0.00646977	0.0152515	0.00161921	0.00411646	0.00824645	0.00940911	0.0116814	0.00895121
0.02	0.0116087	0.0139293	0.0110522	0.0143758	0.00574071	0.0134452	0.00571569	0.00651749	0.0153459	0.00162485	0.004142	0.00829594	0.00947605	0.0117553	0.00901389
0.020125	0.0116861	0.0140145	0.0111218	0.0144645	0.00577469	0.0135247	0.00575287	0.0065653	0.0154402	0.00163044	0.00416752	0.00834538	0.00954312	0.0118292	0.00907665
0.02025	0.0117635	0.0140998	0.0111914	0.0145533	0.00580867	0.0136041	0.00579006	0.00661322	0.0155345	0.00163598	0.00419305	0.00839477	0.00961031	0.0119032	0.00913947
0.020375	0.0118411	0.014185	0.011261	0.014642	0.00584264	0.0136835	0.00582725	0.00666124	0.0156287	0.00164147	0.00421858	0.00844411	0.00967764	0.0119771	0.00920235
0.0205	0.0119187	0.0142701	0.0113307	0.0147308	0.0058766	0.0137628	0.00586446	0.00670936	0.0157229	0.00164691	0.00424411	0.00849339	0.0097451	0.0120511	0.0092653
0.020625	0.0119963	0.0143553	0.0114004	0.0148195	0.00591055	0.0138421	0.00590167	0.00675758	0.0158171	0.0016523	0.00426963	0.00854263	0.00981269	0.012125	0.00932832
0.02075	0.0120741	0.0144404	0.0114701	0.0149082	0.00594449	0.0139213	0.00593889	0.0068059	0.0159112	0.00165764	0.00429516	0.00859181	0.00988041	0.012199	0.0093914
0.020875	0.0121519	0.0145255	0.0115398	0.014997	0.00597842	0.0140005	0.00597612	0.00685433	0.0160053	0.00166294	0.00432068	0.00864094	0.00994827	0.012273	0.00945454
0.021	0.0122297	0.0146106	0.0116095	0.0150857	0.00601235	0.0140797	0.00601336	0.00690285	0.0160993	0.00166818	0.00434621	0.00869001	0.0100163	0.012347	0.00951775
0.021125	0.0123077	0.0146956	0.0116793	0.0151744	0.00604626	0.0141587	0.0060506	0.00695148	0.0161933	0.00167338	0.00437173	0.00873903	0.0100844	0.012421	0.00958102
0.02125	0.0123857	0.0147806	0.0117491	0.0152631	0.00608017	0.0142378	0.00608785	0.00700021	0.0162872	0.00167852	0.00439725	0.008788	0.0101526	0.012495	0.00964435
0.021375	0.0124637	0.0148656	0.0118189	0.0153518	0.00611408	0.0143168	0.00612511	0.00704903	0.0163811	0.00168362	0.00442277	0.00883691	0.010221	0.012569	0.00970775
0.0215	0.0125419	0.0149506	0.0118887	0.0154404	0.00614798	0.0143957	0.00616237	0.00709796	0.016475	0.00168867	0.00444829	0.00888577	0.0102896	0.012643	0.00977121
0.021625	0.0126201	0.0150355	0.0119585	0.0155291	0.00618187	0.0144746	0.00619964	0.007147	0.0165688	0.00169367	0.00447381	0.00893457	0.0103582	0.012717	0.00983474
0.02175	0.0126983	0.0151204	0.0120284	0.0156178	0.00621576	0.0145534	0.00623691	0.00719613	0.0166625	0.00169862	0.00449933	0.00898331	0.010427	0.012791	0.00989833
0.021875	0.0127767	0.0152053	0.0120983	0.0157064	0.00624964	0.0146322	0.00627419	0.00724536	0.0167563	0.00170352	0.00452485	0.009032	0.010496	0.0128651	0.00996198
0.022	0.0128551	0.0152902	0.0121682	0.0157951	0.00628352	0.0147109	0.00631148	0.0072947	0.0168499	0.00170838	0.00455037	0.00908063	0.0105651	0.0129391	0.0100257
0.022125	0.0129336	0.015375	0.0122382	0.0158837	0.0063174	0.0147896	0.00634877	0.00734413	0.0169436	0.00171318	0.00457589	0.00912921	0.0106343	0.0130132	0.0100895
0.02225	0.0130121	0.0154598	0.0123081	0.0159723	0.00635127	0.0148682	0.00638606	0.00739367	0.0170371	0.00171794	0.00460141	0.00917772	0.0107036	0.0130872	0.0101533
0.022375	0.0130907	0.0155445	0.0123781	0.0160609	0.00638515	0.0149468	0.00642336	0.00744331	0.0171307	0.00172265	0.00462693	0.00922618	0.0107731	0.0131613	0.0102172
0.0225	0.0131694	0.0156293	0.0124481	0.0161495	0.00641902	0.0150254	0.00646066	0.00749305	0.0172241	0.00172732	0.00465245	0.00927458	0.0108428	0.0132354	0.0102812
0.022625	0.0132481	0.015714	0.0125182	0.0162381	0.00645289	0.0151039	0.00649797	0.00754288	0.0173176	0.00173194	0.00467796	0.00932293	0.0109126	0.0133095	0.0103452
0.02275	0.013327	0.0157987	0.0125882	0.0163267	0.00648676	0.0151823	0.00653528	0.00759282	0.017411	0.00173651	0.00470348	0.00937121	0.0109825	0.0133836	0.0104093
0.022875	0.0134058	0.0158833	0.0126583	0.0164153	0.00652063	0.0152607	0.00657259	0.00764286	0.0175043	0.00174103	0.004729	0.00941943	0.0110525	0.0134577	0.0104734
0.023	0.0134848	0.015968	0.0127284	0.0165038	0.0065545	0.0153391	0.00660991	0.007693	0.0175976	0.00174551	0.00475452	0.00946759	0.0111228	0.0135318	0.0105376
0.023125	0.0135638	0.0160526	0.0127986	0.0165924	0.00658837	0.0154174	0.00664723	0.00774324	0.0176909	0.00174994	0.00478004	0.0095157	0.0111931	0.0136059	0.0106019
0.02325	0.0136429	0.0161372	0.0128688	0.0166809	0.00662224	0.0154957	0.00668455	0.00779358	0.0177841	0.00175432	0.00480556	0.00956374	0.0112636	0.0136801	0.0106662
0.023375	0.0137221	0.0162217	0.012939	0.0167695	0.00665612	0.0155739	0.00672188	0.00784402	0.0178773	0.00175866	0.00483108	0.00961172	0.0113342	0.0137542	0.0107306
0.0235	0.0138013	0.0163062	0.0130092	0.016858	0.00669	0.0156521	0.0067592	0.00789456	0.0179704	0.00176296	0.00485661	0.00965963	0.011405	0.0138283	0.0107951
0.023625	0.0138806	0.0163907	0.0130794	0.0169465	0.00672388	0.0157302	0.00679653	0.0079452	0.0180635	0.00176721	0.00488214	0.00970749	0.011476	0.0139025	0.0108596
0.02375	0.0139599	0.0164752	0.0131497	0.017035	0.00675777	0.0158083	0.00683387	0.00799593	0.0181565	0.00177141	0.00490766	0.00975528	0.011547	0.0139767	0.0109241
0.023875	0.0140394	0.0165596	0.0132201	0.0171234	0.00679167	0.0158864	0.0068712	0.00804677	0.0182495	0.00177557	0.0049332	0.00980301	0.0116182	0.0140509	0.0109888
0.024	0.0141189	0.016644	0.0132904	0.0172119	0.00682557	0.0159644	0.00690854	0.0080977	0.0183424	0.00177969	0.00495873	0.00985068	0.0116896	0.0141251	0.0110535
0.024125	0.0141984	0.0167284	0.0133608	0.0173003	0.00685948	0.0160423	0.00694588	0.00814873	0.0184353	0.00178376	0.00498427	0.00989829	0.0117611	0.0141993	0.0111182
0.02425	0.0142781	0.0168128	0.0134312	0.0173888	0.00689339	0.0161202	0.00698321	0.00819986	0.0185281	0.00178779	0.00500981	0.00994583	0.0118328	0.0142735	0.0111831
0.024375	0.0143578	0.0168971	0.0135017	0.0174772	0.00692732	0.0161981	0.00702055	0.00825109	0.0186209	0.00179177	0.00503535	0.0099933	0.0119046	0.0143477	0.0112479
0.0245	0.0144375	0.0169814	0.0135721	0.0175656	0.00696125	0.016276	0.00705789	0.00830242	0.0187137	0.00179572	0.0050609	0.0100407	0.0119765	0.0144219	0.0113129
0.024625	0.0145174	0.0170657	0.0136426	0.017654	0.00699519	0.0163538	0.00709523	0.00835384	0.0188064	0.00179962	0.00508646	0.0100881	0.0120486	0.0144962	0.0113779
0.02475	0.0145973	0.0171499	0.0137132	0.0177424	0.00702914	0.0164315	0.00713257	0.00840536	0.018899	0.00180347	0.00511201	0.0101353	0.0121209	0.0145704	0.011443
0.024875	0.0146772	0.0172341	0.0137838	0.0178307	0.00706311	0.0165092	0.00716991	0.00845698	0.0189916	0.00180729	0.00513758	0.0101826	0.0121933	0.0146447	0.0115081
0.025	0.0147573	0.0173183	0.0138544	0.0179191	0.00709708	0.0165869	0.00720725	0.00850869	0.0190842	0.00181106	0.00516315	0.0102297	0.0122658	0.014719	0.0115733
0.025125	0.0148374	0.0174024	0.013925	0.0180074	0.00713107	0.0166645	0.00724459	0.00856051	0.0191767	0.00181479	0.00518872	0.0102768	0.0123385	0.0147933	0.0116386
0.02525	0.0149175	0.0174866	0.0139957	0.0180957	0.00716507	0.0167421	0.00728193	0.00861241	0.0192691	0.00181849	0.0052143	0.0103238	0.0124114	0.0148676	0.0117039
0.025375	0.0149978	0.0175707	0.0140664	0.018184	0.00719908	0.0168196	0.00731926	0.00866442	0.0193616	0.00182214	0.00523989	0.0103708	0.0124844	0.0149419	0.0117693
0.0255	0.0150781	0.0176547	0.0141372	0.0182722	0.0072331	0.0168971	0.0073566	0.00871652	0.0194539	0.00182575	0.00526548	0.0104176	0.0125575	0.0150163	0.0118347
0.025625	0.0151584	0.0177388	0.014208	0.0183605	0.00726715	0.0169746	0.00739393	0.00876872	0.0195463	0.00182932	0.00529108	0.0104645	0.0126308	0.0150906	0.0119002
0.02575	0.0152389	0.0178228	0.0142788	0.0184487	0.0073012	0.017052	0.00743126	0.00882101	0.0196385	0.00183285	0.00531669	0.0105112	0.0127042	0.015165	0.0119658
0.025875	0.0153194	0.0179068	0.0143497	0.018537	0.00733527	0.0171294	0.00746859	0.0088734	0.0197308	0.00183634	0.0053423	0.0105579	0.0127778	0.0152394	0.0120314
0.026	0.0154	0.0179908	0.0144206	0.0186252	0.00736936	0.0172068	0.00750591	0.00892588	0.019823	0.00183979	0.00536792	0.0106045	0.0128516	0.0153138	0.0120971
0.026125	0.0154806	0.0180747	0.0144915	0.0187133	0.00740346	0.0172841	0.00754323	0.00897846	0.0199151	0.0018432	0.00539355	0.0106511	0.0129255	0.0153882	0.0121628
0.02625	0.0155613	0.0181586	0.0145625	0.0188015	0.00743759	0.0173613	0.00758055	0.00903114	0.0200072	0.00184657	0.00541918	0.0106976	0.0129995	0.0154627	0.0122286
0.026375	0.0156421	0.0182425	0.0146335	0.0188896	0.00747173	0.0174386	0.00761787	0.0090839	0.0200992	0.00184991	0.00544482	0.010744	0.0130737	0.0155371	0.0122945
0.0265	0.0157229	0.0183263	0.0147045	0.0189778	0.00750589	0.0175158	0.00765518	0.00913677	0.0201912	0.00185321	0.00547047	0.0107903	0.0131481	0.0156116	0.0123604
0.026625	0.0158038	0.0184101	0.0147756	0.0190659	0.00754006	0.0175929	0.00769249	0.00918973	0.0202832	0.00185647	0.00549613	0.0108366	0.0132226	0.0156861	0.0124264
0.02675	0.0158848	0.0184939	0.0148467	0.0191539	0.00757426	0.01767	0.00772979	0.00924278	0.0203751	0.00185969	0.00552179	0.0108828	0.0132973	0.0157606	0.0124925
0.026875	0.0159658	0.0185777	0.0149179	0.019242	0.00760848	0.0177471	0.0077671	0.00929593	0.020467	0.00186287	0.00554746	0.010929	0.0133721	0.0158351	0.0125586
0.027	0.0160469	0.0186614	0.0149891	0.01933	0.00764271	0.0178242	0.00780439	0.00934917	0.0205588	0.00186601	0.00557314	0.010975	0.0134471	0.0159096	0.0126248
0.027125	0.0161281	0.0187451	0.0150604	0.0194181	0.00767697	0.0179012	0.00784169	0.0094025	0.0206506	0.00186912	0.00559883	0.011021	0.0135222	0.0159842	0.012691
0.02725	0.0162093	0.0188288	0.0151316	0.0195061	0.00771125	0.0179781	0.00787898	0.00945593	0.0207423	0.00187219	0.00562453	0.011067	0.0135975	0.0160588	0.0127573
0.027375	0.0162907	0.0189125	0.015203	0.0195941	0.00774556	0.0180551	0.00791627	0.00950945	0.020834	0.00187523	0.00565023	0.0111128	0.013673	0.0161334	0.0128237
0.0275	0.016372	0.0189961	0.0152743	0.019682	0.00777988	0.018132	0.00795355	0.00956306	0.0209256	0.00187823	0.00567595	0.0111586	0.0137486	0.016208	0.0128901
0.027625	0.0164535	0.0190797	0.0153457	0.01977	0.00781423	0.0182088	0.00799083	0.00961676	0.0210172	0.00188119	0.00570167	0.0112043	0.0138243	0.0162826	0.0129566
0.02775	0.016535	0.0191632	0.0154172	0.0198579	0.00784861	0.0182856	0.00802811	0.00967056	0.0211088	0.00188411	0.0057274	0.01125	0.0139003	0.0163573	0.0130231
0.027875	0.0166166	0.0192468	0.0154887	0.0199458	0.007883	0.0183624	0.00806539	0.00972445	0.0212003	0.00188701	0.00575314	0.0112956	0.0139763	0.0164319	0.0130897
0.028	0.0166982	0.0193303	0.0155602	0.0200337	0.00791743	0.0184392	0.00810266	0.00977843	0.0212918	0.00188986	0.00577888	0.0113411	0.0140526	0.0165066	0.0131564
0.028125	0.0167799	0.0194137	0.0156318	0.0201215	0.00795188	0.0185159	0.00813992	0.00983251	0.0213832	0.00189268	0.00580464	0.0113865	0.014129	0.0165813	0.0132231
0.02825	0.0168617	0.0194972	0.0157034	0.0202094	0.00798636	0.0185926	0.00817719	0.00988667	0.0214746	0.00189547	0.00583041	0.0114319	0.0142056	0.016656	0.0132899
0.028375	0.0169436	0.0195806	0.0157751	0.0202972	0.00802087	0.0186692	0.00821445	0.00994093	0.0215659	0.00189822	0.00585618	0.0114772	0.0142823	0.0167307	0.0133567
0.0285	0.0170255	0.019664	0.0158468	0.020385	0.0080554	0.0187459	0.00825171	0.00999528	0.0216572	0.00190094	0.00588196	0.0115224	0.0143592	0.0168055	0.0134236
0.028625	0.0171075	0.0197474	0.0159185	0.0204727	0.00808997	0.0188224	0.00828897	0.0100497	0.0217484	0.00190362	0.00590775	0.0115676	0.0144362	0.0168802	0.0134906
0.02875	0.0171895	0.0198307	0.0159903	0.0205605	0.00812456	0.018899	0.00832622	0.0101042	0.0218396	0.00190627	0.00593355	0.0116127	0.0145134	0.016955	0.0135576
0.028875	0.0172717	0.019914	0.0160621	0.0206482	0.00815919	0.0189755	0.00836347	0.0101589	0.0219308	0.00190889	0.00595936	0.0116577	0.0145908	0.0170298	0.0136247
0.029	0.0173539	0.0199973	0.016134	0.0207359	0.00819384	0.019052	0.00840072	0.0102136	0.0220219	0.00191148	0.00598518	0.0117026	0.0146684	0.0171046	0.0136919
0.029125	0.0174361	0.0200805	0.016206	0.0208236	0.00822853	0.0191284	0.00843797	0.0102684	0.022113	0.00191403	0.00601101	0.0117475	0.0147461	0.0171794	0.0137591
0.02925	0.0175185	0.0201637	0.0162779	0.0209113	0.00826325	0.0192048	0.00847521	0.0103233	0.022204	0.00191654	0.00603685	0.0117923	0.0148239	0.0172543	0.0138264
0.029375	0.0176009	0.0202469	0.0163499	0.0209989	0.00829801	0.0192812	0.00851245	0.0103782	0.022295	0.00191903	0.00606269	0.0118371	0.014902	0.0173292	0.0138937
0.0295	0.0176833	0.0203301	0.016422	0.0210865	0.00833279	0.0193575	0.00854969	0.0104333	0.022386	0.00192148	0.00608854	0.0118817	0.0149802	0.017404	0.0139611
0.029625	0.0177659	0.0204132	0.0164941	0.0211741	0.00836762	0.0194339	0.00858692	0.0104884	0.0224769	0.00192391	0.00611441	0.0119263	0.0150585	0.0174789	0.0140286
0.02975	0.0178485	0.0204963	0.0165663	0.0212617	0.00840247	0.0195101	0.00862416	0.0105437	0.0225677	0.0019263	0.00614028	0.0119708	0.0151371	0.0175538	0.0140961
0.029875	0.0179312	0.0205794	0.0166385	0.0213492	0.00843736	0.0195864	0.00866139	0.010599	0.0226586	0.00192866	0.00616616	0.0120153	0.0152158	0.0176288	0.0141638
0.03	0.0180139	0.0206625	0.0167107	0.0214368	0.00847229	0.0196626	0.00869861	0.0106544	0.0227493	0.00193099	0.00619205	0.0120597	0.0152946	0.0177037	0.0142314
0.030125	0.0180968	0.0207455	0.016783	0.0215243	0.00850725	0.0197388	0.00873584	0.01071	0.0228401	0.00193329	0.00621794	0.012104	0.0153736	0.0177787	0.0142991
0.03025	0.0181797	0.0208285	0.0168553	0.0216117	0.00854225	0.0198149	0.00877306	0.0107655	0.0229308	0.00193557	0.00624385	0.0121483	0.0154528	0.0178536	0.0143669
0.030375	0.0182626	0.0209114	0.0169277	0.0216992	0.00857729	0.019891	0.00881028	0.0108212	0.0230214	0.00193781	0.00626976	0.0121924	0.0155322	0.0179286	0.0144348
0.0305	0.0183457	0.0209944	0.0170001	0.0217866	0.00861236	0.0199671	0.0088475	0.010877	0.023112	0.00194003	0.00629568	0.0122366	0.0156117	0.0180037	0.0145027
0.030625	0.0184288	0.0210773	0.0170726	0.021874	0.00864748	0.0200432	0.00888471	0.0109329	0.0232026	0.00194222	0.00632161	0.0122806	0.0156914	0.0180787	0.0145707
0.03075	0.0185119	0.0211602	0.0171451	0.0219614	0.00868263	0.0201192	0.00892193	0.0109888	0.0232931	0.00194438	0.00634755	0.0123246	0.0157713	0.0181537	0.0146388
0.030875	0.0185952	0.021243	0.0172176	0.0220488	0.00871782	0.0201952	0.00895913	0.0110448	0.0233836	0.00194652	0.0063735	0.0123685	0.0158513	0.0182288	0.0147069
0.031	0.0186785	0.0213259	0.0172903	0.0221361	0.00875305	0.0202712	0.00899634	0.011101	0.023474	0.00194863	0.00639945	0.0124124	0.0159315	0.0183039	0.0147751
0.031125	0.0187619	0.0214087	0.0173629	0.0222234	0.00878832	0.0203471	0.00903354	0.0111572	0.0235644	0.00195072	0.00642541	0.0124561	0.0160119	0.018379	0.0148434
0.03125	0.0188453	0.0214915	0.0174356	0.0223107	0.00882363	0.020423	0.00907074	0.0112135	0.0236548	0.00195278	0.00645138	0.0124998	0.0160924	0.0184541	0.0149117
0.031375	0.0189289	0.0215742	0.0175083	0.0223979	0.00885899	0.0204989	0.00910793	0.0112699	0.0237451	0.00195482	0.00647735	0.0125435	0.0161731	0.0185292	0.0149801
0.0315	0.0190125	0.021657	0.0175811	0.0224851	0.00889438	0.0205748	0.00914512	0.0113263	0.0238354	0.00195684	0.00650333	0.0125871	0.016254	0.0186044	0.0150485
0.031625	0.0190961	0.0217397	0.0176539	0.0225723	0.00892982	0.0206506	0.00918231	0.0113829	0.0239256	0.00195883	0.00652932	0.0126306	0.016335	0.0186795	0.015117
0.03175	0.0191799	0.0218224	0.0177268	0.0226595	0.0089653	0.0207264	0.0092195	0.0114395	0.0240158	0.00196081	0.00655531	0.012674	0.0164163	0.0187547	0.0151856
0.031875	0.0192637	0.021905	0.0177997	0.0227467	0.00900083	0.0208021	0.00925668	0.0114963	0.0241059	0.00196276	0.00658131	0.0127174	0.0164976	0.0188299	0.0152543
0.032	0.0193476	0.0219876	0.0178727	0.0228338	0.0090364	0.0208779	0.00929385	0.0115531	0.024196	0.00196469	0.00660732	0.0127607	0.0165792	0.0189051	0.015323
0.032125	0.0194316	0.0220702	0.0179457	0.0229208	0.00907202	0.0209536	0.00933103	0.01161	0.0242861	0.00196661	0.00663333	0.0128039	0.0166609	0.0189804	0.0153918
0.03225	0.0195156	0.0221528	0.0180187	0.0230079	0.00910768	0.0210293	0.0093682	0.011667	0.0243761	0.0019685	0.00665935	0.0128471	0.0167428	0.0190556	0.0154606
0.032375	0.0195997	0.0222354	0.0180918	0.0230949	0.00914338	0.0211049	0.00940536	0.0117241	0.0244661	0.00197038	0.00668538	0.0128902	0.0168249	0.0191309	0.0155296
0.0325	0.0196839	0.0223179	0.0181649	0.0231819	0.00917913	0.0211806	0.00944252	0.0117813	0.024556	0.00197225	0.00671141	0.0129332	0.0169071	0.0192061	0.0155986
0.032625	0.0197682	0.0224004	0.0182381	0.0232689	0.00921493	0.0212562	0.00947968	0.0118386	0.0246459	0.00197409	0.00673744	0.0129762	0.0169895	0.0192814	0.0156676
0.03275	0.0198525	0.0224829	0.0183113	0.0233558	0.00925077	0.0213318	0.00951684	0.0118959	0.0247358	0.00197592	0.00676348	0.0130191	0.0170721	0.0193567	0.0157367
0.032875	0.0199369	0.0225654	0.0183846	0.0234427	0.00928667	0.0214073	0.00955399	0.0119534	0.0248256	0.00197774	0.00678953	0.0130619	0.0171549	0.019432	0.0158059
0.033	0.0200214	0.0226478	0.0184579	0.0235296	0.0093226	0.0214829	0.00959114	0.0120109	0.0249153	0.00197954	0.00681558	0.0131047	0.0172378	0.0195074	0.0158752
0.033125	0.0201059	0.0227303	0.0185312	0.0236164	0.00935859	0.0215584	0.00962829	0.0120686	0.0250051	0.00198134	0.00684163	0.0131474	0.0173209	0.0195827	0.0159445
0.03325	0.0201905	0.0228127	0.0186046	0.0237033	0.00939462	0.0216339	0.00966543	0.0121263	0.0250947	0.00198311	0.00686769	0.01319	0.0174041	0.019658	0.0160139
0.033375	0.0202752	0.022895	0.018678	0.02379	0.00943071	0.0217094	0.00970257	0.0121841	0.0251844	0.00198488	0.00689375	0.0132326	0.0174876	0.0197334	0.0160834
0.0335	0.02036	0.0229774	0.0187515	0.0238768	0.00946684	0.0217848	0.00973971	0.012242	0.025274	0.00198664	0.00691982	0.0132751	0.0175712	0.0198088	0.016153
0.033625	0.0204449	0.0230597	0.018825	0.0239635	0.00950302	0.0218603	0.00977684	0.0123	0.0253636	0.00198839	0.00694589	0.0133175	0.017655	0.0198842	0.0162226
0.03375	0.0205298	0.0231421	0.0188986	0.0240502	0.00953925	0.0219357	0.00981397	0.0123581	0.0254531	0.00199012	0.00697196	0.0133599	0.017739	0.0199596	0.0162923
0.033875	0.0206148	0.0232244	0.0189722	0.0241368	0.00957553	0.0220111	0.00985109	0.0124163	0.0255425	0.00199186	0.00699804	0.0134022	0.0178231	0.020035	0.016362
0.034	0.0206999	0.0233066	0.0190458	0.0242234	0.00961187	0.0220864	0.00988821	0.0124745	0.025632	0.00199358	0.00702412	0.0134444	0.0179074	0.0201104	0.0164318
0.034125	0.020785	0.0233889	0.0191195	0.02431	0.00964825	0.0221618	0.00992533	0.0125329	0.0257214	0.0019953	0.0070502	0.0134865	0.0179919	0.0201858	0.0165017
0.03425	0.0208703	0.0234712	0.0191932	0.0243966	0.00968468	0.0222371	0.00996244	0.0125913	0.0258107	0.00199701	0.00707629	0.0135286	0.0180766	0.0202612	0.0165717
0.034375	0.0209556	0.0235534	0.019267	0.0244831	0.00972116	0.0223124	0.00999955	0.0126499	0.0259	0.00199871	0.00710238	0.0135706	0.0181614	0.0203367	0.0166418
0.0345	0.0210409	0.0236356	0.0193408	0.0245696	0.0097577	0.0223877	0.0100367	0.0127085	0.0259893	0.00200041	0.00712847	0.0136126	0.0182464	0.0204121	0.0167119
0.034625	0.0211264	0.0237178	0.0194147	0.0246561	0.00979428	0.022463	0.0100738	0.0127673	0.0260785	0.00200211	0.00715456	0.0136545	0.0183316	0.0204876	0.0167821
0.03475	0.0212119	0.0238	0.0194886	0.0247425	0.00983092	0.0225382	0.0101108	0.0128261	0.0261677	0.0020038	0.00718066	0.0136963	0.0184169	0.0205631	0.0168523
0.034875	0.0212975	0.0238821	0.0195625	0.0248289	0.00986761	0.0226135	0.0101479	0.012885	0.0262568	0.0020055	0.00720675	0.013738	0.0185025	0.0206385	0.0169227
0.035	0.0213832	0.0239643	0.0196365	0.0249153	0.00990435	0.0226887	0.010185	0.012944	0.0263459	0.00200719	0.00723285	0.0137797	0.0185882	0.020714	0.0169931
0.035125	0.021469	0.0240464	0.0197105	0.0250016	0.00994115	0.0227639	0.0102221	0.0130031	0.026435	0.00200888	0.00725895	0.0138213	0.0186741	0.0207895	0.0170636
0.03525	0.0215548	0.0241285	0.0197845	0.025088	0.00997799	0.0228391	0.0102592	0.0130623	0.026524	0.00201056	0.00728505	0.0138628	0.0187601	0.020865	0.0171341
0.035375	0.0216407	0.0242106	0.0198586	0.0251743	0.0100149	0.0229143	0.0102962	0.0131216	0.026613	0.00201225	0.00731115	0.0139043	0.0188464	0.0209405	0.0172047
0.0355	0.0217267	0.0242927	0.0199328	0.0252605	0.0100518	0.0229894	0.0103333	0.013181	0.0267019	0.00201394	0.00733725	0.0139457	0.0189328	0.0210161	0.0172754
0.035625	0.0218128	0.0243748	0.020007	0.0253467	0.0100889	0.0230646	0.0103704	0.0132405	0.0267908	0.00201563	0.00736335	0.013987	0.0190194	0.0210916	0.0173462
0.03575	0.0218989	0.0244568	0.0200812	0.0254329	0.0101259	0.0231397	0.0104074	0.0133	0.0268796	0.00201732	0.00738945	0.0140283	0.0191061	0.0211671	0.0174171
0.035875	0.0219851	0.0245389	0.0201554	0.0255191	0.010163	0.0232148	0.0104445	0.0133597	0.0269684	0.00201902	0.00741555	0.0140695	0.019193	0.0212427	0.017488
0.036	0.0220714	0.0246209	0.0202297	0.0256053	0.0102002	0.02329	0.0104815	0.0134195	0.0270571	0.00202071	0.00744164	0.0141106	0.0192802	0.0213183	0.017559
0.036125	0.0221578	0.0247029	0.0203041	0.0256914	0.0102374	0.023365	0.0105185	0.0134793	0.0271458	0.00202241	0.00746774	0.0141517	0.0193674	0.0213938	0.01763
0.03625	0.0222443	0.0247849	0.0203785	0.0257775	0.0102747	0.0234401	0.0105556	0.0135392	0.0272345	0.00202411	0.00749383	0.0141927	0.0194549	0.0214694	0.0177012
0.036375	0.0223308	0.024867	0.0204529	0.0258635	0.0103121	0.0235152	0.0105926	0.0135993	0.0273231	0.00202582	0.00751992	0.0142336	0.0195425	0.021545	0.0177724
0.0365	0.0224174	0.0249489	0.0205273	0.0259496	0.0103494	0.0235903	0.0106296	0.0136594	0.0274117	0.00202753	0.00754601	0.0142745	0.0196303	0.0216206	0.0178437
0.036625	0.0225041	0.0250309	0.0206018	0.0260356	0.0103869	0.0236653	0.0106666	0.0137196	0.0275002	0.00202925	0.00757209	0.0143153	0.0197183	0.0216962	0.017915
0.03675	0.0225909	0.0251129	0.0206763	0.0261216	0.0104244	0.0237403	0.0107036	0.0137799	0.0275886	0.00203098	0.00759817	0.014356	0.0198064	0.0217718	0.0179865
0.036875	0.0226778	0.0251949	0.0207509	0.0262075	0.010462	0.0238154	0.0107406	0.0138403	0.0276771	0.00203271	0.00762424	0.0143966	0.0198947	0.0218474	0.018058
0.037	0.0227647	0.0252768	0.0208255	0.0262935	0.0104996	0.0238904	0.0107776	0.0139008	0.0277655	0.00203445	0.00765031	0.0144372	0.0199832	0.021923	0.0181295
0.037125	0.0228517	0.0253588	0.0209001	0.0263794	0.0105373	0.0239654	0.0108146	0.0139614	0.0278538	0.00203619	0.00767637	0.0144777	0.0200719	0.0219987	0.0182012
0.03725	0.0229388	0.0254408	0.0209748	0.0264652	0.010575	0.0240404	0.0108515	0.0140221	0.0279421	0.00203795	0.00770243	0.0145182	0.0201608	0.0220743	0.0182729
0.037375	0.023026	0.0255227	0.0210495	0.0265511	0.0106128	0.0241154	0.0108885	0.0140829	0.0280303	0.00203971	0.00772848	0.0145585	0.0202498	0.02215	0.0183447
0.0375	0.0231133	0.0256046	0.0211242	0.0266369	0.0106506	0.0241904	0.0109255	0.0141437	0.0281185	0.00204148	0.00775452	0.0145989	0.020339	0.0222257	0.0184165
0.037625	0.0232006	0.0256866	0.021199	0.0267227	0.0106886	0.0242654	0.0109624	0.0142047	0.0282067	0.00204327	0.00778056	0.0146391	0.0204283	0.0223014	0.0184885
0.03775	0.023288	0.0257685	0.0212738	0.0268085	0.0107265	0.0243404	0.0109993	0.0142657	0.0282948	0.00204506	0.00780658	0.0146793	0.0205179	0.022377	0.0185605
0.037875	0.0233755	0.0258504	0.0213486	0.0268943	0.0107645	0.0244153	0.0110363	0.0143269	0.0283828	0.00204687	0.0078326	0.0147194	0.0206076	0.0224527	0.0186325
0.038	0.0234631	0.0259324	0.0214235	0.02698	0.0108026	0.0244903	0.0110732	0.0143881	0.0284708	0.00204869	0.00785861	0.0147594	0.0206975	0.0225285	0.0187047
0.038125	0.0235508	0.0260143	0.0214984	0.0270657	0.0108408	0.0245653	0.0111101	0.0144494	0.0285588	0.00205052	0.00788461	0.0147994	0.0207875	0.0226042	0.0187769
0.03825	0.0236385	0.0260962	0.0215733	0.0271514	0.010879	0.0246402	0.011147	0.0145109	0.0286467	0.00205237	0.0079106	0.0148393	0.0208777	0.0226799	0.0188491
0.038375	0.0237264	0.0261781	0.0216482	0.0272371	0.0109172	0.0247152	0.0111839	0.0145724	0.0287345	0.00205423	0.00793658	0.0148791	0.0209682	0.0227556	0.0189215
0.0385	0.0238143	0.02626	0.0217232	0.0273227	0.0109555	0.0247902	0.0112208	0.014634	0.0288223	0.0020561	0.00796254	0.0149189	0.0210587	0.0228314	0.0189939
0.038625	0.0239023	0.0263419	0.0217982	0.0274083	0.0109939	0.0248651	0.0112576	0.0146957	0.0289101	0.002058	0.0079885	0.0149586	0.0211495	0.0229071	0.0190664
0.03875	0.0239904	0.0264239	0.0218733	0.0274939	0.0110324	0.0249401	0.0112945	0.0147574	0.0289978	0.0020599	0.00801445	0.0149982	0.0212404	0.0229829	0.0191389
0.038875	0.0240786	0.0265058	0.0219484	0.0275795	0.0110709	0.025015	0.0113313	0.0148193	0.0290855	0.00206183	0.00804038	0.0150377	0.0213315	0.0230587	0.0192116
0.039	0.0241668	0.0265877	0.0220235	0.027665	0.0111094	0.02509	0.0113682	0.0148813	0.0291731	0.00206377	0.00806631	0.0150772	0.0214228	0.0231345	0.0192843
0.039125	0.0242552	0.0266696	0.0220986	0.0277506	0.011148	0.0251649	0.011405	0.0149433	0.0292607	0.00206574	0.00809222	0.0151167	0.0215143	0.0232103	0.019357
0.03925	0.0243436	0.0267515	0.0221738	0.0278361	0.0111867	0.0252399	0.0114418	0.0150055	0.0293482	0.00206772	0.00811811	0.015156	0.0216059	0.0232861	0.0194299
0.039375	0.0244321	0.0268334	0.022249	0.0279215	0.0112254	0.0253148	0.0114786	0.0150677	0.0294356	0.00206972	0.008144	0.0151953	0.0216977	0.0233619	0.0195028
0.0395	0.0245207	0.0269153	0.0223242	0.028007	0.0112642	0.0253898	0.0115154	0.01513	0.0295231	0.00207174	0.00816987	0.0152345	0.0217897	0.0234377	0.0195757
0.039625	0.0246094	0.0269973	0.0223994	0.0280924	0.0113031	0.0254647	0.0115522	0.0151925	0.0296104	0.00207378	0.00819573	0.0152737	0.0218818	0.0235135	0.0196488
0.03975	0.0246982	0.0270792	0.0224747	0.0281778	0.011342	0.0255397	0.0115889	0.015255	0.0296977	0.00207585	0.00822158	0.0153128	0.0219741	0.0235894	0.0197219
0.039875	0.0247871	0.0271611	0.02255	0.0282632	0.011381	0.0256146	0.0116257	0.0153176	0.029785	0.00207794	0.00824741	0.0153518	0.0220666	0.0236653	0.0197951
0.04	0.024876	0.027243	0.0226253	0.0283486	0.01142	0.0256896	0.0116624	0.0153802	0.0298722	0.00208005	0.00827322	0.0153908	0.0221593	0.0237411	0.0198683
0.040125	0.0249651	0.0273249	0.0227007	0.028434	0.0114591	0.0257646	0.0116992	0.015443	0.0299594	0.00208218	0.00829902	0.0154297	0.0222521	0.023817	0.0199417
0.04025	0.0250542	0.0274069	0.022776	0.0285193	0.0114982	0.0258395	0.0117359	0.0155059	0.0300465	0.00208434	0.00832481	0.0154685	0.0223451	0.0238929	0.020015
0.040375	0.0251434	0.0274888	0.0228514	0.0286046	0.0115375	0.0259145	0.0117726	0.0155688	0.0301335	0.00208652	0.00835058	0.0155073	0.0224383	0.0239688	0.0200885
0.0405	0.0252327	0.0275708	0.0229268	0.0286899	0.0115767	0.0259895	0.0118092	0.0156319	0.0302205	0.00208873	0.00837633	0.015546	0.0225317	0.0240447	0.020162
0.040625	0.0253221	0.0276527	0.0230023	0.0287752	0.0116161	0.0260645	0.0118459	0.015695	0.0303074	0.00209096	0.00840207	0.0155846	0.0226252	0.0241206	0.0202356
0.04075	0.0254116	0.0277347	0.0230777	0.0288604	0.0116555	0.0261394	0.0118826	0.0157583	0.0303943	0.00209322	0.00842779	0.0156232	0.0227189	0.0241966	0.0203093
0.040875	0.0255012	0.0278166	0.0231532	0.0289456	0.011695	0.0262144	0.0119192	0.0158216	0.0304812	0.00209551	0.00845349	0.0156617	0.0228128	0.0242726	0.0203831
0.041	0.0255908	0.0278986	0.0232287	0.0290308	0.0117345	0.0262894	0.0119558	0.015885	0.030568	0.00209783	0.00847918	0.0157001	0.0229068	0.0243485	0.0204569
0.041125	0.0256806	0.0279806	0.0233042	0.029116	0.0117741	0.0263644	0.0119925	0.0159485	0.0306547	0.00210017	0.00850485	0.0157385	0.023001	0.0244245	0.0205307
0.04125	0.0257704	0.0280625	0.0233798	0.0292012	0.0118137	0.0264394	0.012029	0.016012	0.0307414	0.00210255	0.00853049	0.0157768	0.0230954	0.0245005	0.0206047
0.041375	0.0258603	0.0281445	0.0234554	0.0292863	0.0118534	0.0265145	0.0120656	0.0160757	0.030828	0.00210496	0.00855612	0.015815	0.0231899	0.0245765	0.0206787
0.0415	0.0259503	0.0282265	0.0235309	0.0293715	0.0118932	0.0265895	0.0121022	0.0161395	0.0309145	0.00210739	0.00858173	0.0158532	0.0232846	0.0246526	0.0207528
0.041625	0.0260405	0.0283085	0.0236065	0.0294566	0.0119331	0.0266645	0.0121387	0.0162033	0.031001	0.00210986	0.00860732	0.0158913	0.0233795	0.0247286	0.020827
0.04175	0.0261306	0.0283905	0.0236822	0.0295416	0.011973	0.0267396	0.0121753	0.0162673	0.0310875	0.00211236	0.00863288	0.0159294	0.0234746	0.0248047	0.0209012
0.041875	0.0262209	0.0284725	0.0237578	0.0296267	0.0120129	0.0268146	0.0122118	0.0163313	0.0311739	0.0021149	0.00865843	0.0159674	0.0235698	0.0248808	0.0209755
0.042	0.0263113	0.0285546	0.0238335	0.0297118	0.012053	0.0268897	0.0122483	0.0163954	0.0312602	0.00211746	0.00868395	0.0160053	0.0236652	0.0249569	0.0210498
0.042125	0.0264018	0.0286366	0.0239091	0.0297968	0.0120931	0.0269647	0.0122848	0.0164596	0.0313465	0.00212006	0.00870945	0.0160431	0.0237608	0.025033	0.0211243
0.04225	0.0264923	0.0287187	0.0239848	0.0298818	0.0121332	0.0270398	0.0123213	0.0165239	0.0314327	0.0021227	0.00873493	0.0160809	0.0238565	0.0251091	0.0211988
0.042375	0.026583	0.0288007	0.0240605	0.0299668	0.0121735	0.0271149	0.0123577	0.0165883	0.0315189	0.00212537	0.00876039	0.0161186	0.0239524	0.0251853	0.0212734
0.0425	0.0266737	0.0288828	0.0241362	0.0300518	0.0122138	0.02719	0.0123942	0.0166527	0.031605	0.00212808	0.00878582	0.0161563	0.0240484	0.0252615	0.021348
0.042625	0.0267646	0.0289649	0.024212	0.0301367	0.0122541	0.0272651	0.0124306	0.0167173	0.0316911	0.00213082	0.00881123	0.0161939	0.0241447	0.0253377	0.0214227
0.04275	0.0268555	0.029047	0.0242877	0.0302217	0.0122945	0.0273402	0.012467	0.0167819	0.0317771	0.00213361	0.00883662	0.0162314	0.0242411	0.0254139	0.0214975
0.042875	0.0269465	0.0291291	0.0243635	0.0303066	0.012335	0.0274153	0.0125034	0.0168467	0.031863	0.00213643	0.00886198	0.0162689	0.0243376	0.0254901	0.0215723
0.043	0.0270376	0.0292112	0.0244393	0.0303915	0.0123755	0.0274904	0.0125398	0.0169115	0.0319489	0.00213929	0.00888731	0.0163063	0.0244343	0.0255664	0.0216472
0.043125	0.0271288	0.0292933	0.024515	0.0304764	0.0124162	0.0275656	0.0125761	0.0169764	0.0320347	0.00214218	0.00891262	0.0163436	0.0245312	0.0256426	0.0217222
0.04325	0.0272201	0.0293755	0.0245909	0.0305612	0.0124568	0.0276407	0.0126125	0.0170414	0.0321205	0.00214512	0.0089379	0.0163809	0.0246283	0.0257189	0.0217973
0.043375	0.0273115	0.0294576	0.0246667	0.0306461	0.0124976	0.0277159	0.0126488	0.0171065	0.0322062	0.0021481	0.00896315	0.0164181	0.0247255	0.0257952	0.0218724
0.0435	0.027403	0.0295398	0.0247425	0.0307309	0.0125384	0.027791	0.0126851	0.0171717	0.0322918	0.00215112	0.00898838	0.0164553	0.0248229	0.0258716	0.0219476
0.043625	0.0274946	0.029622	0.0248183	0.0308157	0.0125792	0.0278662	0.0127214	0.0172369	0.0323774	0.00215418	0.00901358	0.0164923	0.0249204	0.0259479	0.0220229
0.04375	0.0275863	0.0297042	0.0248942	0.0309005	0.0126202	0.0279414	0.0127576	0.0173023	0.032463	0.00215729	0.00903875	0.0165294	0.0250181	0.0260243	0.0220982
0.043875	0.027678	0.0297864	0.0249701	0.0309852	0.0126612	0.0280166	0.0127939	0.0173677	0.0325484	0.00216044	0.00906389	0.0165663	0.025116	0.0261007	0.0221736
0.044	0.0277699	0.0298686	0.0250459	0.03107	0.0127022	0.0280918	0.0128301	0.0174333	0.0326339	0.00216363	0.009089	0.0166032	0.025214	0.0261771	0.022249
0.044125	0.0278619	0.0299509	0.0251218	0.0311547	0.0127434	0.028167	0.0128663	0.0174989	0.0327192	0.00216686	0.00911408	0.01664	0.0253122	0.0262535	0.0223246
0.04425	0.0279539	0.0300331	0.0251977	0.0312395	0.0127846	0.0282422	0.0129025	0.0175646	0.0328045	0.00217015	0.00913913	0.0166768	0.0254106	0.02633	0.0224002
0.044375	0.0280461	0.0301154	0.0252736	0.0313242	0.0128258	0.0283175	0.0129387	0.0176304	0.0328898	0.00217347	0.00916415	0.0167135	0.0255091	0.0264065	0.0224759
0.0445	0.0281383	0.0301977	0.0253495	0.0314088	0.0128672	0.0283927	0.0129748	0.0176963	0.0329749	0.00217685	0.00918914	0.0167501	0.0256078	0.026483	0.0225516
0.044625	0.0282306	0.03028	0.0254255	0.0314935	0.0129085	0.0284679	0.0130109	0.0177622	0.0330601	0.00218027	0.00921409	0.0167867	0.0257066	0.0265595	0.0226274
0.04475	0.0283231	0.0303623	0.0255014	0.0315781	0.01295	0.0285432	0.013047	0.0178283	0.0331451	0.00218374	0.00923902	0.0168232	0.0258056	0.026636	0.0227033
0.044875	0.0284156	0.0304446	0.0255773	0.0316628	0.0129915	0.0286185	0.0130831	0.0178945	0.0332302	0.00218725	0.00926391	0.0168597	0.0259048	0.0267126	0.0227792
0.045	0.0285082	0.030527	0.0256533	0.0317474	0.0130331	0.0286937	0.0131192	0.0179607	0.0333151	0.00219082	0.00928877	0.0168961	0.0260041	0.0267892	0.0228553
0.045125	0.028601	0.0306093	0.0257292	0.031832	0.0130748	0.028769	0.0131552	0.018027	0.0334	0.00219444	0.00931359	0.0169324	0.0261036	0.0268658	0.0229314
0.04525	0.0286938	0.0306917	0.0258052	0.0319166	0.0131165	0.0288443	0.0131913	0.0180934	0.0334848	0.0021981	0.00933838	0.0169686	0.0262032	0.0269425	0.0230075
0.045375	0.0287867	0.0307741	0.0258812	0.0320011	0.0131583	0.0289196	0.0132273	0.0181599	0.0335696	0.00220182	0.00936314	0.0170048	0.026303	0.0270192	0.0230837
0.0455	0.0288797	0.0308565	0.0259572	0.0320857	0.0132002	0.0289948	0.0132632	0.0182265	0.0336543	0.00220558	0.00938786	0.017041	0.0264029	0.0270959	0.02316
0.045625	0.0289729	0.030939	0.0260332	0.0321702	0.0132421	0.0290701	0.0132992	0.0182932	0.033739	0.0022094	0.00941254	0.017077	0.026503	0.0271726	0.0232364
0.04575	0.0290661	0.0310214	0.0261092	0.0322547	0.0132841	0.0291455	0.0133351	0.01836	0.0338236	0.00221328	0.00943719	0.017113	0.0266033	0.0272494	0.0233128
0.045875	0.0291594	0.0311039	0.0261852	0.0323392	0.0133262	0.0292208	0.013371	0.0184268	0.0339081	0.0022172	0.00946181	0.017149	0.0267037	0.0273262	0.0233893
0.046	0.0292528	0.0311864	0.0262612	0.0324237	0.0133683	0.0292961	0.0134069	0.0184938	0.0339926	0.00222118	0.00948638	0.0171849	0.0268042	0.027403	0.0234659
0.046125	0.0293464	0.0312689	0.0263372	0.0325082	0.0134105	0.0293714	0.0134428	0.0185608	0.034077	0.00222521	0.00951092	0.0172207	0.0269049	0.0274798	0.0235425
0.04625	0.02944	0.0313514	0.0264132	0.0325926	0.0134528	0.0294467	0.0134786	0.0186279	0.0341614	0.0022293	0.00953542	0.0172564	0.0270058	0.0275567	0.0236193
0.046375	0.0295337	0.031434	0.0264892	0.032677	0.0134951	0.0295221	0.0135144	0.0186951	0.0342457	0.00223345	0.00955989	0.0172921	0.0271068	0.0276336	0.023696
0.0465	0.0296275	0.0315166	0.0265653	0.0327614	0.0135375	0.0295974	0.0135502	0.0187624	0.03433	0.00223765	0.00958431	0.0173278	0.027208	0.0277106	0.0237729
0.046625	0.0297214	0.0315991	0.0266413	0.0328458	0.01358	0.0296728	0.013586	0.0188298	0.0344141	0.00224191	0.00960869	0.0173633	0.0273093	0.0277875	0.0238498
0.04675	0.0298155	0.0316818	0.0267173	0.0329302	0.0136225	0.0297481	0.0136218	0.0188973	0.0344983	0.00224622	0.00963303	0.0173988	0.0274107	0.0278646	0.0239268
0.046875	0.0299096	0.0317644	0.0267934	0.0330146	0.0136651	0.0298235	0.0136575	0.0189649	0.0345823	0.0022506	0.00965733	0.0174343	0.0275123	0.0279416	0.0240038
0.047	0.0300038	0.031847	0.0268694	0.033099	0.0137078	0.0298988	0.0136932	0.0190325	0.0346663	0.00225503	0.00968159	0.0174696	0.0276141	0.0280187	0.024081
0.047125	0.0300982	0.0319297	0.0269455	0.0331833	0.0137506	0.0299742	0.0137289	0.0191002	0.0347503	0.00225952	0.00970581	0.0175049	0.027716	0.0280958	0.0241581
0.04725	0.0301926	0.0320124	0.0270215	0.0332676	0.0137934	0.0300496	0.0137646	0.0191681	0.0348341	0.00226408	0.00972998	0.0175402	0.0278181	0.0281729	0.0242354
0.047375	0.0302871	0.0320951	0.0270976	0.0333519	0.0138363	0.030125	0.0138002	0.019236	0.034918	0.0022687	0.00975411	0.0175754	0.0279203	0.0282501	0.0243127
0.0475	0.0303818	0.0321779	0.0271737	0.0334362	0.0138792	0.0302003	0.0138358	0.019304	0.0350017	0.00227338	0.0097782	0.0176105	0.0280226	0.0283273	0.0243901
0.047625	0.0304765	0.0322607	0.0272497	0.0335205	0.0139223	0.0302757	0.0138714	0.019372	0.0350854	0.00227812	0.00980224	0.0176455	0.0281251	0.0284045	0.0244676
0.04775	0.0305714	0.0323435	0.0273258	0.0336048	0.0139653	0.0303511	0.013907	0.0194402	0.035169	0.00228293	0.00982624	0.0176805	0.0282278	0.0284818	0.0245451
0.047875	0.0306663	0.0324263	0.0274019	0.033689	0.0140085	0.0304265	0.0139425	0.0195085	0.0352526	0.0022878	0.00985019	0.0177154	0.0283306	0.0285591	0.0246227
0.048	0.0307614	0.0325091	0.027478	0.0337732	0.0140517	0.0305019	0.013978	0.0195768	0.0353361	0.00229273	0.00987409	0.0177503	0.0284335	0.0286365	0.0247004
0.048125	0.0308565	0.032592	0.0275541	0.0338574	0.014095	0.0305773	0.0140135	0.0196453	0.0354196	0.00229774	0.00989795	0.017785	0.0285366	0.0287139	0.0247781
0.04825	0.0309518	0.0326748	0.0276301	0.0339417	0.0141384	0.0306527	0.014049	0.0197138	0.035503	0.00230281	0.00992176	0.0178198	0.0286398	0.0287913	0.0248559
0.048375	0.0310471	0.0327578	0.0277062	0.0340258	0.0141818	0.0307281	0.0140845	0.0197824	0.0355863	0.00230795	0.00994553	0.0178544	0.0287432	0.0288688	0.0249338
0.0485	0.0311426	0.0328407	0.0277823	0.03411	0.0142253	0.0308035	0.0141199	0.0198511	0.0356696	0.00231315	0.00996925	0.017889	0.0288467	0.0289463	0.0250117
0.048625	0.0312381	0.0329237	0.0278584	0.0341942	0.0142689	0.030879	0.0141553	0.0199198	0.0357528	0.00231843	0.00999292	0.0179235	0.0289504	0.0290238	0.0250898
0.04875	0.0313338	0.0330066	0.0279345	0.0342783	0.0143126	0.0309544	0.0141907	0.0199887	0.0358359	0.00232378	0.0100165	0.0179579	0.0290542	0.0291014	0.0251678
0.048875	0.0314296	0.0330896	0.0280106	0.0343624	0.0143563	0.0310298	0.0142261	0.0200577	0.035919	0.00232919	0.0100401	0.0179923	0.0291582	0.029179	0.025246
0.049	0.0315255	0.0331727	0.0280867	0.0344466	0.0144	0.0311052	0.0142614	0.0201267	0.036002	0.00233468	0.0100636	0.0180266	0.0292623	0.0292567	0.0253242
0.049125	0.0316215	0.0332557	0.0281628	0.0345307	0.0144439	0.0311807	0.0142967	0.0201958	0.0360849	0.00234024	0.0100871	0.0180608	0.0293665	0.0293344	0.0254025
0.04925	0.0317175	0.0333388	0.028239	0.0346147	0.0144878	0.0312561	0.014332	0.020265	0.0361678	0.00234588	0.0101105	0.018095	0.0294709	0.0294122	0.0254809
0.049375	0.0318137	0.0334219	0.0283151	0.0346988	0.0145318	0.0313315	0.0143673	0.0203343	0.0362506	0.00235159	0.0101339	0.0181291	0.0295754	0.02949	0.0255593
0.0495	0.03191	0.0335051	0.0283912	0.0347829	0.0145759	0.031407	0.0144025	0.0204037	0.0363334	0.00235737	0.0101573	0.0181631	0.0296801	0.0295678	0.0256378
0.049625	0.0320064	0.0335883	0.0284673	0.0348669	0.01462	0.0314824	0.0144377	0.0204732	0.0364161	0.00236323	0.0101805	0.0181971	0.0297849	0.0296457	0.0257164
0.04975	0.0321029	0.0336714	0.0285434	0.0349509	0.0146642	0.0315579	0.0144729	0.0205427	0.0364987	0.00236916	0.0102038	0.018231	0.0298899	0.0297236	0.025795
0.049875	0.0321995	0.0337547	0.0286196	0.0350349	0.0147085	0.0316333	0.0145081	0.0206124	0.0365813	0.00237517	0.0102269	0.0182648	0.029995	0.0298015	0.0258737
0.05	0.0322962	0.0338379	0.0286957	0.0351189	0.0147528	0.0317088	0.0145433	0.0206821	0.0366638	0.00238126	0.0102501	0.0182985	0.0301002	0.0298795	0.0259525
0.050125	0.032393	0.0339212	0.0287718	0.0352029	0.0147972	0.0317842	0.0145784	0.0207519	0.0367462	0.00238742	0.0102731	0.0183322	0.0302056	0.0299576	0.0260314
0.05025	0.03249	0.0340045	0.0288479	0.0352869	0.0148417	0.0318597	0.0146135	0.0208218	0.0368286	0.00239366	0.0102962	0.0183658	0.0303111	0.0300356	0.0261103
0.050375	0.032587	0.0340878	0.0289241	0.0353708	0.0148863	0.0319351	0.0146485	0.0208918	0.0369109	0.00239999	0.0103191	0.0183994	0.0304167	0.0301138	0.0261893
0.0505	0.0326841	0.0341712	0.0290002	0.0354548	0.0149309	0.0320106	0.0146836	0.0209619	0.0369932	0.00240639	0.0103421	0.0184328	0.0305225	0.0301919	0.0262684
0.050625	0.0327813	0.0342546	0.0290763	0.0355387	0.0149756	0.0320861	0.0147186	0.021032	0.0370754	0.00241287	0.0103649	0.0184662	0.0306284	0.0302701	0.0263475
0.05075	0.0328786	0.034338	0.0291525	0.0356226	0.0150203	0.0321616	0.0147536	0.0211023	0.0371575	0.00241944	0.0103877	0.0184995	0.0307345	0.0303484	0.0264267
0.050875	0.0329761	0.0344214	0.0292286	0.0357065	0.0150652	0.0322371	0.0147886	0.0211726	0.0372395	0.00242608	0.0104105	0.0185328	0.0308407	0.0304267	0.026506
0.051	0.0330736	0.0345049	0.0293048	0.0357904	0.0151101	0.0323125	0.0148235	0.021243	0.0373215	0.00243281	0.0104332	0.018566	0.030947	0.030505	0.0265854
0.051125	0.0331712	0.0345884	0.0293809	0.0358742	0.0151551	0.032388	0.0148585	0.0213135	0.0374035	0.00243962	0.0104559	0.0185991	0.0310535	0.0305834	0.0266648
0.05125	0.033269	0.034672	0.029457	0.0359581	0.0152001	0.0324635	0.0148934	0.0213841	0.0374853	0.00244651	0.0104785	0.0186321	0.0311601	0.0306618	0.0267443
0.051375	0.0333668	0.0347555	0.0295332	0.0360419	0.0152452	0.032539	0.0149282	0.0214547	0.0375671	0.00245349	0.010501	0.0186651	0.0312668	0.0307403	0.0268238
0.0515	0.0334647	0.0348391	0.0296093	0.0361257	0.0152904	0.0326145	0.0149631	0.0215255	0.0376489	0.00246056	0.0105235	0.018698	0.0313737	0.0308188	0.0269035
0.051625	0.0335628	0.0349228	0.0296855	0.0362095	0.0153357	0.03269	0.0149979	0.0215963	0.0377306	0.0024677	0.010546	0.0187308	0.0314807	0.0308974	0.0269832
0.05175	0.0336609	0.0350064	0.0297616	0.0362933	0.015381	0.0327655	0.0150327	0.0216672	0.0378122	0.00247494	0.0105684	0.0187636	0.0315879	0.030976	0.0270629
0.051875	0.0337592	0.0350901	0.0298378	0.036377	0.0154264	0.0328411	0.0150674	0.0217383	0.0378937	0.00248226	0.0105907	0.0187962	0.0316951	0.0310546	0.0271428
0.052	0.0338575	0.0351739	0.0299139	0.0364608	0.0154719	0.0329166	0.0151022	0.0218093	0.0379752	0.00248967	0.010613	0.0188288	0.0318025	0.0311333	0.0272227
0.052125	0.033956	0.0352576	0.0299901	0.0365445	0.0155175	0.0329921	0.0151369	0.0218805	0.0380566	0.00249717	0.0106352	0.0188614	0.0319101	0.031212	0.0273026
0.05225	0.0340546	0.0353414	0.0300663	0.0366283	0.0155631	0.0330676	0.0151716	0.0219518	0.038138	0.00250476	0.0106574	0.0188938	0.0320177	0.0312908	0.0273827
0.052375	0.0341532	0.0354253	0.0301424	0.036712	0.0156088	0.0331432	0.0152063	0.0220231	0.0382193	0.00251243	0.0106795	0.0189262	0.0321255	0.0313696	0.0274628
0.0525	0.034252	0.0355091	0.0302186	0.0367957	0.0156546	0.0332187	0.0152409	0.0220945	0.0383005	0.0025202	0.0107016	0.0189585	0.0322334	0.0314485	0.027543
0.052625	0.0343508	0.035593	0.0302948	0.0368793	0.0157005	0.0332943	0.0152755	0.022166	0.0383817	0.00252806	0.0107236	0.0189907	0.0323415	0.0315274	0.0276232
0.05275	0.0344498	0.035677	0.0303709	0.036963	0.0157464	0.0333698	0.0153101	0.0222376	0.0384628	0.00253601	0.0107455	0.0190229	0.0324496	0.0316064	0.0277036
0.052875	0.0345489	0.0357609	0.0304471	0.0370467	0.0157924	0.0334454	0.0153447	0.0223093	0.0385439	0.00254405	0.0107674	0.019055	0.0325579	0.0316854	0.0277839
0.053	0.034648	0.035845	0.0305233	0.0371303	0.0158385	0.0335209	0.0153792	0.0223811	0.0386248	0.00255219	0.0107892	0.019087	0.0326663	0.0317644	0.0278644
0.053125	0.0347473	0.035929	0.0305995	0.0372139	0.0158846	0.0335965	0.0154137	0.0224529	0.0387058	0.00256042	0.010811	0.0191189	0.0327749	0.0318435	0.0279449
0.05325	0.0348467	0.0360131	0.0306756	0.0372975	0.0159309	0.0336721	0.0154482	0.0225248	0.0387866	0.00256874	0.0108327	0.0191508	0.0328835	0.0319226	0.0280255
0.053375	0.0349461	0.0360972	0.0307518	0.0373811	0.0159772	0.0337477	0.0154826	0.0225968	0.0388674	0.00257717	0.0108544	0.0191826	0.0329923	0.0320018	0.0281062
0.0535	0.0350457	0.0361814	0.030828	0.0374647	0.0160236	0.0338233	0.0155171	0.0226689	0.0389481	0.00258568	0.010876	0.0192143	0.0331012	0.032081	0.028187
0.053625	0.0351454	0.0362656	0.0309042	0.0375483	0.0160701	0.0338988	0.0155515	0.0227411	0.0390288	0.0025943	0.0108975	0.0192459	0.0332103	0.0321603	0.0282678
0.05375	0.0352452	0.0363498	0.0309804	0.0376318	0.0161166	0.0339744	0.0155858	0.0228134	0.0391094	0.00260301	0.010919	0.0192774	0.0333194	0.0322396	0.0283486
0.053875	0.0353451	0.0364341	0.0310566	0.0377154	0.0161632	0.0340501	0.0156202	0.0228857	0.03919	0.00261182	0.0109404	0.0193089	0.0334287	0.0323189	0.0284296
0.054	0.035445	0.0365184	0.0311328	0.0377989	0.0162099	0.0341257	0.0156545	0.0229581	0.0392705	0.00262074	0.0109618	0.0193403	0.0335381	0.0323983	0.0285106
0.054125	0.0355451	0.0366027	0.0312091	0.0378824	0.0162567	0.0342013	0.0156888	0.0230306	0.0393509	0.00262975	0.0109831	0.0193717	0.0336476	0.0324777	0.0285917
0.05425	0.0356453	0.0366871	0.0312853	0.0379659	0.0163036	0.0342769	0.0157231	0.0231032	0.0394312	0.00263886	0.0110044	0.0194029	0.0337573	0.0325572	0.0286728
0.054375	0.0357456	0.0367715	0.0313615	0.0380494	0.0163505	0.0343525	0.0157573	0.0231759	0.0395115	0.00264808	0.0110256	0.0194341	0.033867	0.0326367	0.0287541
0.0545	0.035846	0.036856	0.0314378	0.0381329	0.0163976	0.0344282	0.0157916	0.0232486	0.0395918	0.0026574	0.0110467	0.0194652	0.0339769	0.0327163	0.0288354
0.054625	0.0359465	0.0369405	0.031514	0.0382163	0.0164447	0.0345038	0.0158258	0.0233215	0.0396719	0.00266682	0.0110678	0.0194963	0.0340869	0.0327959	0.0289167
0.05475	0.036047	0.0370251	0.0315903	0.0382998	0.0164919	0.0345795	0.0158599	0.0233944	0.039752	0.00267635	0.0110888	0.0195272	0.034197	0.0328756	0.0289982
0.054875	0.0361477	0.0371096	0.0316665	0.0383832	0.0165391	0.0346551	0.0158941	0.0234674	0.0398321	0.00268598	0.0111098	0.0195581	0.0343072	0.0329553	0.0290797
0.055	0.0362485	0.0371943	0.0317428	0.0384667	0.0165865	0.0347308	0.0159282	0.0235404	0.0399121	0.00269572	0.0111307	0.0195889	0.0344175	0.033035	0.0291612
0.055125	0.0363494	0.0372789	0.0318191	0.0385501	0.0166339	0.0348064	0.0159623	0.0236136	0.039992	0.00270557	0.0111516	0.0196197	0.034528	0.0331148	0.0292429
0.05525	0.0364504	0.0373636	0.0318954	0.0386335	0.0166814	0.0348821	0.0159963	0.0236868	0.0400719	0.00271552	0.0111724	0.0196504	0.0346385	0.0331946	0.0293246
0.055375	0.0365515	0.0374484	0.0319717	0.0387169	0.016729	0.0349578	0.0160304	0.0237602	0.0401517	0.00272558	0.0111931	0.019681	0.0347492	0.0332744	0.0294064
0.0555	0.0366527	0.0375332	0.032048	0.0388002	0.0167767	0.0350335	0.0160644	0.0238336	0.0402314	0.00273575	0.0112138	0.0197115	0.03486	0.0333543	0.0294882
0.055625	0.036754	0.037618	0.0321244	0.0388836	0.0168245	0.0351092	0.0160984	0.023907	0.0403111	0.00274603	0.0112345	0.019742	0.0349709	0.0334343	0.0295701
0.05575	0.0368553	0.0377029	0.0322007	0.038967	0.0168723	0.0351849	0.0161323	0.0239806	0.0403907	0.00275642	0.011255	0.0197724	0.0350819	0.0335143	0.0296521
0.055875	0.0369568	0.0377878	0.0322771	0.0390503	0.0169202	0.0352606	0.0161663	0.0240542	0.0404703	0.00276693	0.0112756	0.0198027	0.035193	0.0335943	0.0297342
0.056	0.0370584	0.0378727	0.0323534	0.0391336	0.0169682	0.0353363	0.0162002	0.024128	0.0405498	0.00277754	0.011296	0.0198329	0.0353042	0.0336744	0.0298163
0.056125	0.0371601	0.0379577	0.0324298	0.039217	0.0170163	0.035412	0.0162341	0.0242018	0.0406292	0.00278827	0.0113164	0.0198631	0.0354156	0.0337545	0.0298985
0.05625	0.0372619	0.0380427	0.0325062	0.0393003	0.0170645	0.0354877	0.0162679	0.0242756	0.0407086	0.00279911	0.0113368	0.0198932	0.035527	0.0338347	0.0299807
0.056375	0.0373638	0.0381278	0.0325826	0.0393836	0.0171128	0.0355634	0.0163017	0.0243496	0.0407879	0.00281006	0.0113571	0.0199233	0.0356386	0.0339149	0.0300631
0.0565	0.0374658	0.0382129	0.032659	0.0394669	0.0171611	0.0356392	0.0163355	0.0244236	0.0408672	0.00282113	0.0113773	0.0199532	0.0357502	0.0339951	0.0301455
0.056625	0.0375678	0.0382981	0.0327355	0.0395502	0.0172095	0.0357149	0.0163693	0.0244977	0.0409464	0.00283232	0.0113975	0.0199831	0.035862	0.0340754	0.0302279
0.05675	0.03767	0.0383833	0.0328119	0.0396334	0.0172581	0.0357907	0.0164031	0.0245719	0.0410255	0.00284362	0.0114176	0.020013	0.0359739	0.0341558	0.0303105
0.056875	0.0377723	0.0384685	0.0328884	0.0397167	0.0173067	0.0358664	0.0164368	0.0246462	0.0411046	0.00285503	0.0114377	0.0200427	0.0360858	0.0342362	0.0303931
0.057	0.0378747	0.0385538	0.0329649	0.0398	0.0173553	0.0359422	0.0164705	0.0247206	0.0411836	0.00286657	0.0114577	0.0200724	0.0361979	0.0343166	0.0304758
0.057125	0.0379771	0.0386392	0.0330414	0.0398832	0.0174041	0.0360179	0.0165041	0.024795	0.0412625	0.00287822	0.0114777	0.0201021	0.0363101	0.0343971	0.0305585
0.05725	0.0380797	0.0387245	0.0331179	0.0399665	0.017453	0.0360937	0.0165378	0.0248695	0.0413414	0.00289	0.0114976	0.0201316	0.0364224	0.0344776	0.0306413
0.057375	0.0381824	0.0388099	0.0331944	0.0400497	0.0175019	0.0361695	0.0165714	0.0249441	0.0414203	0.00290189	0.0115174	0.0201611	0.0365349	0.0345582	0.0307242
0.0575	0.0382852	0.0388954	0.033271	0.0401329	0.017551	0.0362453	0.016605	0.0250187	0.0414991	0.0029139	0.0115372	0.0201905	0.0366474	0.0346388	0.0308071
0.057625	0.038388	0.0389809	0.0333475	0.0402161	0.0176001	0.0363211	0.0166385	0.0250935	0.0415778	0.00292603	0.011557	0.0202199	0.03676	0.0347194	0.0308901
0.05775	0.038491	0.0390665	0.0334241	0.0402993	0.0176493	0.0363969	0.0166721	0.0251683	0.0416564	0.00293829	0.0115766	0.0202492	0.0368727	0.0348001	0.0309732
0.057875	0.038594	0.0391521	0.0335007	0.0403825	0.0176986	0.0364727	0.0167056	0.0252432	0.041735	0.00295067	0.0115963	0.0202784	0.0369856	0.0348809	0.0310563
0.058	0.0386972	0.0392377	0.0335774	0.0404657	0.017748	0.0365485	0.016739	0.0253181	0.0418135	0.00296317	0.0116158	0.0203075	0.0370985	0.0349617	0.0311396
0.058125	0.0388004	0.0393234	0.033654	0.0405489	0.0177975	0.0366243	0.0167725	0.0253932	0.041892	0.00297579	0.0116353	0.0203366	0.0372115	0.0350425	0.0312228
0.05825	0.0389038	0.0394091	0.0337307	0.0406321	0.0178471	0.0367002	0.0168059	0.0254683	0.0419704	0.00298854	0.0116548	0.0203656	0.0373247	0.0351234	0.0313062
0.058375	0.0390072	0.0394949	0.0338074	0.0407153	0.0178967	0.036776	0.0168393	0.0255435	0.0420488	0.00300141	0.0116741	0.0203946	0.0374379	0.0352043	0.0313896
0.0585	0.0391108	0.0395807	0.0338841	0.0407984	0.0179465	0.0368518	0.0168727	0.0256188	0.0421271	0.00301441	0.0116935	0.0204235	0.0375513	0.0352853	0.0314731
0.058625	0.0392144	0.0396666	0.0339608	0.0408816	0.0179963	0.0369277	0.016906	0.0256941	0.0422053	0.00302754	0.0117127	0.0204523	0.0376647	0.0353663	0.0315566
0.05875	0.0393181	0.0397525	0.0340375	0.0409647	0.0180462	0.0370036	0.0169393	0.0257695	0.0422835	0.00304079	0.0117319	0.020481	0.0377783	0.0354474	0.0316402
0.058875	0.0394219	0.0398385	0.0341143	0.0410478	0.0180963	0.0370794	0.0169726	0.025845	0.0423616	0.00305417	0.0117511	0.0205097	0.037892	0.0355285	0.0317239
0.059	0.0395258	0.0399245	0.0341911	0.041131	0.0181464	0.0371553	0.0170059	0.0259206	0.0424397	0.00306768	0.0117702	0.0205383	0.0380057	0.0356097	0.0318076
0.059125	0.0396298	0.0400106	0.0342679	0.0412141	0.0181966	0.0372312	0.0170391	0.0259963	0.0425177	0.00308132	0.0117892	0.0205669	0.0381196	0.0356909	0.0318915
0.05925	0.0397339	0.0400967	0.0343447	0.0412972	0.0182469	0.0373071	0.0170723	0.026072	0.0425956	0.00309509	0.0118082	0.0205954	0.0382336	0.0357721	0.0319753
0.059375	0.0398381	0.0401829	0.0344216	0.0413803	0.0182973	0.0373829	0.0171055	0.0261478	0.0426735	0.00310898	0.0118271	0.0206238	0.0383476	0.0358534	0.0320593
0.0595	0.0399424	0.0402691	0.0344984	0.0414634	0.0183477	0.0374588	0.0171386	0.0262237	0.0427513	0.00312301	0.011846	0.0206522	0.0384618	0.0359348	0.0321433
0.059625	0.0400467	0.0403553	0.0345753	0.0415465	0.0183983	0.0375348	0.0171718	0.0262996	0.0428291	0.00313717	0.0118648	0.0206804	0.0385761	0.0360162	0.0322273
0.05975	0.0401512	0.0404417	0.0346523	0.0416296	0.018449	0.0376107	0.0172049	0.0263756	0.0429068	0.00315147	0.0118835	0.0207087	0.0386904	0.0360976	0.0323115
0.059875	0.0402557	0.040528	0.0347292	0.0417127	0.0184997	0.0376866	0.0172379	0.0264517	0.0429844	0.00316589	0.0119022	0.0207368	0.0388049	0.0361791	0.0323957
0.06	0.0403604	0.0406144	0.0348062	0.0417958	0.0185506	0.0377625	0.017271	0.0265279	0.043062	0.00318046	0.0119208	0.0207649	0.0389195	0.0362606	0.0324799
0.060125	0.0404651	0.0407009	0.0348832	0.0418788	0.0186015	0.0378384	0.017304	0.0266042	0.0431395	0.00319515	0.0119394	0.020793	0.0390341	0.0363422	0.0325643
0.06025	0.0405699	0.0407874	0.0349602	0.0419619	0.0186525	0.0379144	0.017337	0.0266805	0.043217	0.00320998	0.0119579	0.0208209	0.0391489	0.0364238	0.0326487
0.060375	0.0406748	0.040874	0.0350372	0.042045	0.0187037	0.0379903	0.0173699	0.0267569	0.0432944	0.00322495	0.0119764	0.0208488	0.0392637	0.0365055	0.0327331
0.0605	0.0407798	0.0409606	0.0351143	0.042128	0.0187549	0.0380662	0.0174029	0.0268333	0.0433718	0.00324005	0.0119948	0.0208767	0.0393787	0.0365872	0.0328177
0.060625	0.0408849	0.0410473	0.0351914	0.0422111	0.0188062	0.0381422	0.0174358	0.0269099	0.0434491	0.00325529	0.0120132	0.0209045	0.0394937	0.036669	0.0329022
0.06075	0.04099	0.041134	0.0352685	0.0422941	0.0188576	0.0382182	0.0174687	0.0269865	0.0435263	0.00327066	0.0120315	0.0209322	0.0396088	0.0367508	0.0329869
0.060875	0.0410953	0.0412208	0.0353456	0.0423772	0.0189091	0.0382941	0.0175015	0.0270632	0.0436035	0.00328618	0.0120497	0.0209598	0.0397241	0.0368327	0.0330716
0.061	0.0412006	0.0413076	0.0354228	0.0424602	0.0189607	0.0383701	0.0175343	0.0271399	0.0436806	0.00330183	0.0120679	0.0209874	0.0398394	0.0369146	0.0331564
0.061125	0.041306	0.0413945	0.0355	0.0425432	0.0190123	0.0384461	0.0175671	0.0272167	0.0437576	0.00331762	0.012086	0.0210149	0.0399548	0.0369966	0.0332412
0.06125	0.0414115	0.0414814	0.0355772	0.0426263	0.0190641	0.038522	0.0175999	0.0272936	0.0438346	0.00333355	0.0121041	0.0210424	0.0400703	0.0370786	0.0333261
0.061375	0.0415171	0.0415684	0.0356545	0.0427093	0.019116	0.038598	0.0176326	0.0273706	0.0439116	0.00334963	0.0121222	0.0210698	0.0401859	0.0371607	0.0334111
0.0615	0.0416228	0.0416554	0.0357317	0.0427923	0.0191679	0.038674	0.0176654	0.0274476	0.0439885	0.00336584	0.0121401	0.0210972	0.0403016	0.0372428	0.0334961
0.061625	0.0417285	0.0417425	0.035809	0.0428754	0.01922	0.03875	0.017698	0.0275248	0.0440653	0.00338219	0.0121581	0.0211244	0.0404174	0.037325	0.0335812
0.06175	0.0418344	0.0418297	0.0358864	0.0429584	0.0192721	0.038826	0.0177307	0.0276019	0.044142	0.00339869	0.0121759	0.0211516	0.0405333	0.0374072	0.0336663
0.061875	0.0419403	0.0419169	0.0359637	0.0430414	0.0193244	0.038902	0.0177633	0.0276792	0.0442187	0.00341533	0.0121938	0.0211788	0.0406492	0.0374895	0.0337515
0.062	0.0420463	0.0420042	0.0360411	0.0431244	0.0193767	0.038978	0.0177959	0.0277565	0.0442954	0.00343211	0.0122115	0.0212059	0.0407653	0.0375718	0.0338367
0.062125	0.0421524	0.0420915	0.0361185	0.0432075	0.0194292	0.039054	0.0178285	0.0278339	0.044372	0.00344903	0.0122292	0.0212329	0.0408814	0.0376542	0.0339221
0.06225	0.0422585	0.0421788	0.0361959	0.0432905	0.0194817	0.03913	0.017861	0.0279114	0.0444485	0.0034661	0.0122469	0.0212599	0.0409977	0.0377366	0.0340074
0.062375	0.0423648	0.0422663	0.0362734	0.0433735	0.0195343	0.039206	0.0178936	0.0279889	0.0445249	0.00348331	0.0122645	0.0212867	0.041114	0.0378191	0.0340929
0.0625	0.0424711	0.0423538	0.0363509	0.0434565	0.019587	0.0392821	0.0179261	0.0280665	0.0446013	0.00350067	0.0122821	0.0213136	0.0412304	0.0379017	0.0341784
0.062625	0.0425775	0.0424413	0.0364284	0.0435395	0.0196399	0.0393581	0.0179585	0.0281442	0.0446777	0.00351818	0.0122996	0.0213403	0.0413469	0.0379843	0.0342639
0.06275	0.042684	0.0425289	0.0365059	0.0436226	0.0196928	0.0394341	0.017991	0.0282219	0.044754	0.00353583	0.012317	0.021367	0.0414635	0.0380669	0.0343495
0.062875	0.0427906	0.0426165	0.0365835	0.0437056	0.0197458	0.0395102	0.0180234	0.0282997	0.0448302	0.00355362	0.0123344	0.0213937	0.0415802	0.0381496	0.0344352
0.063	0.0428972	0.0427043	0.0366611	0.0437886	0.0197989	0.0395862	0.0180558	0.0283776	0.0449063	0.00357157	0.0123518	0.0214202	0.0416969	0.0382324	0.0345209
0.063125	0.0430039	0.042792	0.0367388	0.0438716	0.0198521	0.0396623	0.0180881	0.0284556	0.0449824	0.00358966	0.0123691	0.0214468	0.0418138	0.0383152	0.0346067
0.06325	0.0431107	0.0428798	0.0368164	0.0439547	0.0199054	0.0397383	0.0181204	0.0285336	0.0450585	0.00360789	0.0123863	0.0214732	0.0419307	0.0383981	0.0346926
0.063375	0.0432176	0.0429677	0.0368941	0.0440377	0.0199587	0.0398144	0.0181527	0.0286117	0.0451345	0.00362628	0.0124035	0.0214996	0.0420478	0.038481	0.0347785
0.0635	0.0433246	0.0430557	0.0369718	0.0441207	0.0200122	0.0398904	0.018185	0.0286898	0.0452104	0.00364482	0.0124207	0.0215259	0.0421649	0.038564	0.0348644
0.063625	0.0434316	0.0431437	0.0370496	0.0442037	0.0200658	0.0399665	0.0182173	0.028768	0.0452862	0.00366351	0.0124378	0.0215521	0.0422821	0.038647	0.0349505
0.06375	0.0435387	0.0432317	0.0371274	0.0442868	0.0201195	0.0400426	0.0182495	0.0288463	0.045362	0.00368234	0.0124548	0.0215783	0.0423993	0.0387301	0.0350365
0.063875	0.0436459	0.0433199	0.0372052	0.0443698	0.0201732	0.0401186	0.0182817	0.0289247	0.0454378	0.00370133	0.0124718	0.0216044	0.0425167	0.0388132	0.0351227
0.064	0.0437532	0.043408	0.0372831	0.0444528	0.0202271	0.0401947	0.0183139	0.0290031	0.0455135	0.00372047	0.0124887	0.0216305	0.0426341	0.0388964	0.0352089
0.064125	0.0438605	0.0434963	0.0373609	0.0445359	0.020281	0.0402708	0.018346	0.0290816	0.0455891	0.00373976	0.0125056	0.0216565	0.0427517	0.0389797	0.0352951
0.06425	0.0439679	0.0435846	0.0374389	0.0446189	0.0203351	0.0403469	0.0183781	0.0291601	0.0456646	0.0037592	0.0125225	0.0216824	0.0428693	0.039063	0.0353814
0.064375	0.0440754	0.0436729	0.0375168	0.044702	0.0203892	0.0404229	0.0184102	0.0292387	0.0457401	0.0037788	0.0125393	0.0217082	0.042987	0.0391464	0.0354677
0.0645	0.044183	0.0437614	0.0375948	0.044785	0.0204435	0.040499	0.0184423	0.0293174	0.0458156	0.00379855	0.012556	0.021734	0.0431048	0.0392298	0.0355542
0.064625	0.0442906	0.0438498	0.0376728	0.0448681	0.0204978	0.0405751	0.0184743	0.0293961	0.0458909	0.00381845	0.0125727	0.0217597	0.0432226	0.0393133	0.0356406
0.06475	0.0443983	0.0439384	0.0377509	0.0449512	0.0205522	0.0406512	0.0185064	0.0294749	0.0459662	0.0038385	0.0125894	0.0217854	0.0433406	0.0393968	0.0357271
0.064875	0.0445061	0.044027	0.037829	0.0450342	0.0206068	0.0407273	0.0185384	0.0295538	0.0460415	0.00385872	0.012606	0.021811	0.0434586	0.0394804	0.0358137
0.065	0.044614	0.0441156	0.0379071	0.0451173	0.0206614	0.0408034	0.0185703	0.0296327	0.0461167	0.00387908	0.0126226	0.0218365	0.0435767	0.039564	0.0359003
0.065125	0.0447219	0.0442044	0.0379852	0.0452004	0.0207161	0.0408795	0.0186023	0.0297117	0.0461918	0.0038996	0.0126391	0.021862	0.0436949	0.0396477	0.035987
0.06525	0.0448299	0.0442932	0.0380634	0.0452835	0.0207709	0.0409556	0.0186342	0.0297908	0.0462669	0.00392028	0.0126555	0.0218874	0.0438132	0.0397315	0.0360737
0.065375	0.044938	0.044382	0.0381417	0.0453666	0.0208258	0.0410317	0.0186661	0.0298699	0.0463418	0.00394111	0.012672	0.0219127	0.0439315	0.0398153	0.0361605
0.0655	0.0450461	0.0444709	0.0382199	0.0454497	0.0208808	0.0411078	0.018698	0.0299491	0.0464168	0.0039621	0.0126883	0.021938	0.04405	0.0398991	0.0362474
0.065625	0.0451543	0.0445599	0.0382982	0.0455328	0.0209359	0.041184	0.0187299	0.0300283	0.0464916	0.00398325	0.0127047	0.0219632	0.0441685	0.039983	0.0363342
0.06575	0.0452626	0.044649	0.0383766	0.045616	0.0209911	0.0412601	0.0187617	0.0301076	0.0465664	0.00400455	0.012721	0.0219883	0.0442871	0.040067	0.0364212
0.065875	0.045371	0.0447381	0.038455	0.0456991	0.0210463	0.0413362	0.0187935	0.030187	0.0466412	0.00402602	0.0127372	0.0220134	0.0444057	0.040151	0.0365082
0.066	0.0454794	0.0448272	0.0385334	0.0457822	0.0211017	0.0414123	0.0188253	0.0302664	0.0467158	0.00404764	0.0127534	0.0220384	0.0445245	0.0402351	0.0365952
0.066125	0.0455879	0.0449165	0.0386118	0.0458654	0.0211572	0.0414884	0.018857	0.0303459	0.0467904	0.00406941	0.0127696	0.0220633	0.0446433	0.0403192	0.0366823
0.06625	0.0456965	0.0450058	0.0386903	0.0459486	0.0212128	0.0415646	0.0188888	0.0304255	0.046865	0.00409135	0.0127857	0.0220882	0.0447622	0.0404034	0.0367694
0.066375	0.0458051	0.0450951	0.0387689	0.0460317	0.0212684	0.0416407	0.0189205	0.0305051	0.0469394	0.00411345	0.0128017	0.0221131	0.0448811	0.0404876	0.0368566
0.0665	0.0459138	0.0451846	0.0388474	0.0461149	0.0213242	0.0417168	0.0189522	0.0305847	0.0470138	0.0041357	0.0128177	0.0221378	0.0450002	0.0405719	0.0369438
0.066625	0.0460226	0.0452741	0.038926	0.0461981	0.02138	0.041793	0.0189839	0.0306645	0.0470882	0.00415812	0.0128337	0.0221625	0.0451193	0.0406563	0.0370311
0.06675	0.0461314	0.0453636	0.0390047	0.0462813	0.0214359	0.0418691	0.0190155	0.0307443	0.0471624	0.00418069	0.0128497	0.0221872	0.0452385	0.0407407	0.0371184
0.066875	0.0462403	0.0454533	0.0390834	0.0463646	0.021492	0.0419452	0.0190471	0.0308241	0.0472366	0.00420343	0.0128656	0.0222118	0.0453578	0.0408251	0.0372058
0.067	0.0463493	0.045543	0.0391621	0.0464478	0.0215481	0.0420214	0.0190787	0.030904	0.0473107	0.00422632	0.0128814	0.0222363	0.0454771	0.0409096	0.0372932
0.067125	0.0464584	0.0456327	0.0392409	0.0465311	0.0216043	0.0420975	0.0191103	0.030984	0.0473848	0.00424938	0.0128972	0.0222608	0.0455965	0.0409942	0.0373807
0.06725	0.0465675	0.0457226	0.0393197	0.0466143	0.0216606	0.0421737	0.0191419	0.031064	0.0474587	0.00427259	0.012913	0.0222852	0.045716	0.0410788	0.0374682
0.067375	0.0466767	0.0458125	0.0393985	0.0466976	0.021717	0.0422498	0.0191734	0.0311441	0.0475327	0.00429597	0.0129287	0.0223095	0.0458356	0.0411635	0.0375557
0.0675	0.0467859	0.0459024	0.0394774	0.0467809	0.0217735	0.042326	0.0192049	0.0312242	0.0476065	0.00431951	0.0129444	0.0223338	0.0459552	0.0412482	0.0376433
0.067625	0.0468952	0.0459925	0.0395563	0.0468642	0.0218301	0.0424022	0.0192364	0.0313044	0.0476802	0.00434321	0.01296	0.022358	0.0460749	0.0413329	0.0377309
0.06775	0.0470046	0.0460826	0.0396353	0.0469476	0.0218868	0.0424783	0.0192679	0.0313846	0.0477539	0.00436708	0.0129756	0.0223822	0.0461947	0.0414177	0.0378185
0.067875	0.0471141	0.0461727	0.0397143	0.0470309	0.0219436	0.0425545	0.0192993	0.0314649	0.0478276	0.0043911	0.0129911	0.0224063	0.0463145	0.0415026	0.0379062
0.068	0.0472236	0.046263	0.0397933	0.0471143	0.0220004	0.0426307	0.0193308	0.0315453	0.0479011	0.00441529	0.0130067	0.0224304	0.0464344	0.0415875	0.037994
0.068125	0.0473332	0.0463533	0.0398724	0.0471976	0.0220574	0.0427069	0.0193622	0.0316257	0.0479746	0.00443965	0.0130221	0.0224544	0.0465544	0.0416725	0.0380817
0.06825	0.0474428	0.0464437	0.0399516	0.047281	0.0221144	0.0427831	0.0193935	0.0317062	0.048048	0.00446416	0.0130376	0.0224783	0.0466744	0.0417575	0.0381696
0.068375	0.0475526	0.0465341	0.0400307	0.0473644	0.0221715	0.0428593	0.0194249	0.0317867	0.0481213	0.00448884	0.0130529	0.0225022	0.0467946	0.0418426	0.0382574
0.0685	0.0476623	0.0466246	0.0401099	0.0474479	0.0222288	0.0429355	0.0194562	0.0318673	0.0481945	0.00451368	0.0130683	0.0225261	0.0469147	0.0419277	0.0383453
0.068625	0.0477722	0.0467152	0.0401892	0.0475313	0.0222861	0.0430117	0.0194876	0.0319479	0.0482677	0.00453869	0.0130836	0.0225498	0.047035	0.0420129	0.0384332
0.06875	0.0478821	0.0468059	0.0402685	0.0476148	0.0223435	0.0430879	0.0195188	0.0320286	0.0483408	0.00456386	0.0130989	0.0225736	0.0471553	0.0420981	0.0385211
0.068875	0.0479921	0.0468966	0.0403478	0.0476982	0.022401	0.0431641	0.0195501	0.0321094	0.0484138	0.0045892	0.0131141	0.0225972	0.0472757	0.0421834	0.0386091
0.069	0.0481021	0.0469874	0.0404272	0.0477817	0.0224586	0.0432404	0.0195814	0.0321902	0.0484868	0.0046147	0.0131293	0.0226209	0.0473962	0.0422687	0.0386971
0.069125	0.0482123	0.0470783	0.0405067	0.0478652	0.0225162	0.0433166	0.0196126	0.032271	0.0485596	0.00464037	0.0131444	0.0226444	0.0475167	0.0423541	0.0387852
0.06925	0.0483224	0.0471692	0.0405861	0.0479488	0.022574	0.0433928	0.0196438	0.0323519	0.0486324	0.0046662	0.0131595	0.0226679	0.0476373	0.0424395	0.0388733
0.069375	0.0484327	0.0472603	0.0406656	0.0480323	0.0226319	0.0434691	0.019675	0.0324329	0.0487051	0.0046922	0.0131746	0.0226914	0.0477579	0.042525	0.0389614
0.0695	0.048543	0.0473514	0.0407452	0.0481159	0.0226898	0.0435454	0.0197062	0.0325139	0.0487778	0.00471836	0.0131896	0.0227148	0.0478786	0.0426105	0.0390495
0.069625	0.0486534	0.0474425	0.0408248	0.0481995	0.0227478	0.0436216	0.0197373	0.032595	0.0488503	0.0047447	0.0132046	0.0227382	0.0479994	0.0426961	0.0391377
0.06975	0.0487638	0.0475338	0.0409045	0.0482831	0.022806	0.0436979	0.0197684	0.0326761	0.0489228	0.0047712	0.0132196	0.0227615	0.0481203	0.0427817	0.0392259
0.069875	0.0488743	0.0476251	0.0409841	0.0483667	0.0228642	0.0437742	0.0197995	0.0327573	0.0489952	0.00479786	0.0132345	0.0227847	0.0482412	0.0428674	0.0393141
0.07	0.0489849	0.0477165	0.0410639	0.0484504	0.0229225	0.0438505	0.0198306	0.0328385	0.0490675	0.0048247	0.0132494	0.022808	0.0483622	0.0429531	0.0394024
0.070125	0.0490955	0.0478079	0.0411437	0.0485341	0.0229809	0.0439268	0.0198617	0.0329198	0.0491397	0.0048517	0.0132642	0.0228311	0.0484832	0.0430389	0.0394907
0.07025	0.0492062	0.0478995	0.0412235	0.0486177	0.0230394	0.0440031	0.0198927	0.0330011	0.0492118	0.00487888	0.013279	0.0228542	0.0486043	0.0431247	0.039579
0.070375	0.049317	0.0479911	0.0413034	0.0487015	0.0230979	0.0440795	0.0199237	0.0330825	0.0492839	0.00490622	0.0132938	0.0228773	0.0487255	0.0432105	0.0396673
0.0705	0.0494278	0.0480828	0.0413833	0.0487852	0.0231566	0.0441558	0.0199547	0.033164	0.0493558	0.00493373	0.0133085	0.0229003	0.0488467	0.0432965	0.0397557
0.070625	0.0495387	0.0481745	0.0414633	0.048869	0.0232154	0.0442322	0.0199857	0.0332454	0.0494277	0.00496141	0.0133232	0.0229233	0.048968	0.0433824	0.039844
0.07075	0.0496497	0.0482664	0.0415433	0.0489528	0.0232742	0.0443085	0.0200167	0.033327	0.0494995	0.00498926	0.0133379	0.0229462	0.0490893	0.0434684	0.0399324
0.070875	0.0497607	0.0483583	0.0416233	0.0490366	0.0233332	0.0443849	0.0200476	0.0334086	0.0495713	0.00501729	0.0133525	0.0229691	0.0492107	0.0435545	0.0400209
0.071	0.0498718	0.0484503	0.0417035	0.0491204	0.0233922	0.0444613	0.0200785	0.0334902	0.0496429	0.00504548	0.0133671	0.0229919	0.0493322	0.0436406	0.0401093
0.071125	0.049983	0.0485423	0.0417836	0.0492043	0.0234513	0.0445377	0.0201094	0.0335719	0.0497144	0.00507385	0.0133817	0.0230147	0.0494537	0.0437267	0.0401978
0.07125	0.0500942	0.0486345	0.0418638	0.0492882	0.0235105	0.0446141	0.0201403	0.0336536	0.0497859	0.00510239	0.0133962	0.0230375	0.0495753	0.0438129	0.0402863
0.071375	0.0502055	0.0487267	0.0419441	0.0493721	0.0235698	0.0446905	0.0201711	0.0337354	0.0498572	0.0051311	0.0134107	0.0230602	0.0496969	0.0438991	0.0403748
0.0715	0.0503169	0.048819	0.0420244	0.049456	0.0236292	0.0447669	0.020202	0.0338173	0.0499285	0.00515998	0.0134252	0.0230828	0.0498186	0.0439854	0.0404633
0.071625	0.0504283	0.0489114	0.0421047	0.04954	0.0236887	0.0448434	0.0202328	0.0338991	0.0499997	0.00518904	0.0134396	0.0231054	0.0499403	0.0440718	0.0405518
0.07175	0.0505398	0.0490039	0.0421851	0.049624	0.0237482	0.0449198	0.0202636	0.0339811	0.0500708	0.00521827	0.013454	0.023128	0.0500621	0.0441581	0.0406404
0.071875	0.0506514	0.0490964	0.0422656	0.049708	0.0238079	0.0449963	0.0202944	0.0340631	0.0501418	0.00524768	0.0134684	0.0231505	0.050184	0.0442446	0.0407289
0.072	0.050763	0.049189	0.0423461	0.049792	0.0238676	0.0450728	0.0203251	0.0341451	0.0502127	0.00527726	0.0134827	0.023173	0.0503059	0.044331	0.0408175
0.072125	0.0508747	0.0492817	0.0424266	0.0498761	0.0239275	0.0451493	0.0203559	0.0342272	0.0502836	0.00530702	0.013497	0.0231955	0.0504279	0.0444176	0.0409061
0.07225	0.0509865	0.0493745	0.0425072	0.0499602	0.0239874	0.0452258	0.0203866	0.0343093	0.0503543	0.00533695	0.0135113	0.0232179	0.0505499	0.0445041	0.0409947
0.072375	0.0510983	0.0494674	0.0425878	0.0500444	0.0240474	0.0453023	0.0204173	0.0343915	0.0504249	0.00536706	0.0135255	0.0232402	0.0506719	0.0445907	0.0410833
0.0725	0.0512102	0.0495603	0.0426685	0.0501285	0.0241075	0.0453788	0.020448	0.0344737	0.0504955	0.00539734	0.0135398	0.0232626	0.0507941	0.0446774	0.041172
0.072625	0.0513221	0.0496534	0.0427493	0.0502127	0.0241677	0.0454554	0.0204786	0.034556	0.050566	0.00542781	0.0135539	0.0232849	0.0509162	0.0447641	0.0412606
0.07275	0.0514341	0.0497465	0.04283	0.050297	0.024228	0.045532	0.0205093	0.0346384	0.0506363	0.00545845	0.0135681	0.0233071	0.0510385	0.0448509	0.0413493
0.072875	0.0515462	0.0498397	0.0429109	0.0503812	0.0242884	0.0456086	0.0205399	0.0347207	0.0507066	0.00548926	0.0135822	0.0233293	0.0511607	0.0449376	0.0414379
0.073	0.0516584	0.049933	0.0429918	0.0504655	0.0243488	0.0456852	0.0205705	0.0348032	0.0507768	0.00552026	0.0135963	0.0233515	0.0512831	0.0450245	0.0415266
0.073125	0.0517706	0.0500263	0.0430727	0.0505499	0.0244094	0.0457618	0.0206011	0.0348856	0.0508468	0.00555143	0.0136104	0.0233736	0.0514054	0.0451114	0.0416153
0.07325	0.0518829	0.0501198	0.0431537	0.0506342	0.02447	0.0458384	0.0206316	0.0349681	0.0509168	0.00558278	0.0136244	0.0233957	0.0515279	0.0451983	0.041704
0.073375	0.0519952	0.0502133	0.0432347	0.0507186	0.0245308	0.0459151	0.0206622	0.0350507	0.0509867	0.00561432	0.0136384	0.0234177	0.0516503	0.0452853	0.0417926
0.0735	0.0521076	0.0503069	0.0433158	0.0508031	0.0245916	0.0459917	0.0206927	0.0351333	0.0510565	0.00564603	0.0136524	0.0234397	0.0517729	0.0453723	0.0418813
0.073625	0.0522201	0.0504006	0.0433969	0.0508876	0.0246525	0.0460684	0.0207232	0.035216	0.0511262	0.00567792	0.0136663	0.0234617	0.0518954	0.0454593	0.04197
0.07375	0.0523326	0.0504944	0.0434781	0.0509721	0.0247135	0.0461451	0.0207537	0.0352987	0.0511958	0.00570999	0.0136802	0.0234836	0.052018	0.0455464	0.0420587
0.073875	0.0524452	0.0505883	0.0435593	0.0510566	0.0247746	0.0462218	0.0207841	0.0353815	0.0512653	0.00574224	0.0136941	0.0235055	0.0521407	0.0456336	0.0421474
0.074	0.0525579	0.0506823	0.0436406	0.0511412	0.0248357	0.0462985	0.0208146	0.0354642	0.0513347	0.00577467	0.013708	0.0235274	0.0522634	0.0457207	0.0422361
0.074125	0.0526706	0.0507763	0.0437219	0.0512258	0.024897	0.0463753	0.020845	0.0355471	0.051404	0.00580728	0.0137218	0.0235492	0.0523862	0.045808	0.0423248
0.07425	0.0527834	0.0508704	0.0438033	0.0513105	0.0249584	0.046452	0.0208754	0.03563	0.0514732	0.00584008	0.0137356	0.023571	0.052509	0.0458952	0.0424136
0.074375	0.0528962	0.0509647	0.0438847	0.0513952	0.0250198	0.0465288	0.0209058	0.0357129	0.0515423	0.00587305	0.0137494	0.0235928	0.0526319	0.0459825	0.0425023
0.0745	0.0530091	0.051059	0.0439662	0.0514799	0.0250813	0.0466056	0.0209362	0.0357959	0.0516113	0.00590621	0.0137632	0.0236145	0.0527548	0.0460699	0.042591
0.074625	0.0531221	0.0511534	0.0440477	0.0515647	0.025143	0.0466824	0.0209665	0.0358789	0.0516802	0.00593955	0.0137769	0.0236362	0.0528777	0.0461573	0.0426797
0.07475	0.0532352	0.0512479	0.0441293	0.0516495	0.0252047	0.0467592	0.0209968	0.035962	0.051749	0.00597307	0.0137906	0.0236578	0.0530007	0.0462447	0.0427684
0.074875	0.0533483	0.0513424	0.0442109	0.0517344	0.0252665	0.0468361	0.0210271	0.0360451	0.0518177	0.00600677	0.0138043	0.0236795	0.0531238	0.0463321	0.0428571
0.075	0.0534614	0.0514371	0.0442926	0.0518193	0.0253284	0.0469129	0.0210574	0.0361283	0.0518863	0.00604066	0.0138179	0.0237011	0.0532469	0.0464197	0.0429458
0.075125	0.0535747	0.0515319	0.0443743	0.0519042	0.0253903	0.0469898	0.0210877	0.0362115	0.0519548	0.00607473	0.0138316	0.0237226	0.05337	0.0465072	0.0430345
0.07525	0.053688	0.0516267	0.0444561	0.0519892	0.0254524	0.0470667	0.0211179	0.0362947	0.0520232	0.00610898	0.0138452	0.0237442	0.0534932	0.0465948	0.0431232
0.075375	0.0538013	0.0517216	0.0445379	0.0520743	0.0255145	0.0471436	0.0211482	0.036378	0.0520915	0.00614341	0.0138588	0.0237657	0.0536164	0.0466824	0.0432119
0.0755	0.0539147	0.0518167	0.0446197	0.0521594	0.0255768	0.0472206	0.0211784	0.0364613	0.0521597	0.00617803	0.0138723	0.0237871	0.0537397	0.0467701	0.0433005
0.075625	0.0540282	0.0519118	0.0447016	0.0522445	0.0256391	0.0472975	0.0212085	0.0365447	0.0522278	0.00621283	0.0138859	0.0238086	0.053863	0.0468578	0.0433892
0.07575	0.0541417	0.052007	0.0447836	0.0523297	0.0257015	0.0473745	0.0212387	0.0366281	0.0522958	0.00624781	0.0138994	0.02383	0.0539863	0.0469455	0.0434779
0.075875	0.0542553	0.0521023	0.0448656	0.0524149	0.025764	0.0474514	0.0212689	0.0367116	0.0523637	0.00628298	0.0139129	0.0238514	0.0541097	0.0470333	0.0435665
0.076	0.054369	0.0521977	0.0449476	0.0525002	0.0258266	0.0475284	0.021299	0.0367951	0.0524314	0.00631834	0.0139264	0.0238728	0.0542331	0.0471211	0.0436552
0.076125	0.0544827	0.0522932	0.0450297	0.0525855	0.0258893	0.0476054	0.0213291	0.0368786	0.0524991	0.00635387	0.0139398	0.0238941	0.0543566	0.0472089	0.0437438
0.07625	0.0545965	0.0523888	0.0451119	0.0526708	0.025952	0.0476825	0.0213592	0.0369622	0.0525667	0.00638959	0.0139533	0.0239155	0.0544801	0.0472968	0.0438324
0.076375	0.0547103	0.0524845	0.045194	0.0527563	0.0260149	0.0477595	0.0213892	0.0370458	0.0526341	0.0064255	0.0139667	0.0239368	0.0546036	0.0473847	0.0439211
0.0765	0.0548242	0.0525802	0.0452763	0.0528417	0.0260778	0.0478366	0.0214193	0.0371295	0.0527015	0.00646159	0.0139801	0.023958	0.0547272	0.0474727	0.0440097
0.076625	0.0549382	0.0526761	0.0453585	0.0529272	0.0261408	0.0479136	0.0214493	0.0372132	0.0527687	0.00649786	0.0139935	0.0239793	0.0548508	0.0475607	0.0440983
0.07675	0.0550522	0.0527721	0.0454409	0.0530128	0.0262039	0.0479907	0.0214793	0.037297	0.0528358	0.00653432	0.0140069	0.0240005	0.0549745	0.0476487	0.0441869
0.076875	0.0551663	0.0528681	0.0455232	0.0530984	0.0262671	0.0480678	0.0215093	0.0373808	0.0529029	0.00657097	0.0140202	0.0240217	0.0550982	0.0477368	0.0442754
0.077	0.0552804	0.0529643	0.0456056	0.0531841	0.0263304	0.048145	0.0215393	0.0374647	0.0529698	0.00660779	0.0140336	0.0240429	0.0552219	0.0478249	0.044364
0.077125	0.0553946	0.0530605	0.0456881	0.0532698	0.0263938	0.0482221	0.0215692	0.0375486	0.0530366	0.00664481	0.0140469	0.0240641	0.0553457	0.047913	0.0444525
0.07725	0.0555089	0.0531569	0.0457706	0.0533556	0.0264572	0.0482992	0.0215991	0.0376325	0.0531033	0.00668201	0.0140602	0.0240853	0.0554695	0.0480012	0.044541
0.077375	0.0556232	0.0532533	0.0458531	0.0534414	0.0265208	0.0483764	0.021629	0.0377165	0.0531699	0.00671939	0.0140735	0.0241064	0.0555933	0.0480894	0.0446295
0.0775	0.0557376	0.0533498	0.0459357	0.0535273	0.0265844	0.0484536	0.0216589	0.0378005	0.0532364	0.00675697	0.0140868	0.0241275	0.0557172	0.0481777	0.044718
0.077625	0.055852	0.0534465	0.0460184	0.0536132	0.0266481	0.0485308	0.0216888	0.0378846	0.0533027	0.00679472	0.0141	0.0241486	0.0558411	0.048266	0.0448065
0.07775	0.0559665	0.0535432	0.046101	0.0536992	0.0267119	0.048608	0.0217186	0.0379687	0.053369	0.00683266	0.0141133	0.0241697	0.055965	0.0483543	0.044895
0.077875	0.056081	0.05364	0.0461838	0.0537852	0.0267758	0.0486852	0.0217484	0.0380528	0.0534351	0.00687079	0.0141265	0.0241908	0.0560889	0.0484426	0.0449834
0.078	0.0561956	0.053737	0.0462665	0.0538713	0.0268397	0.0487625	0.0217782	0.038137	0.0535012	0.00690911	0.0141398	0.0242118	0.0562129	0.048531	0.0450718
0.078125	0.0563103	0.053834	0.0463493	0.0539575	0.0269037	0.0488397	0.021808	0.0382213	0.0535671	0.00694761	0.014153	0.0242329	0.0563369	0.0486194	0.0451602
0.07825	0.056425	0.0539311	0.0464322	0.0540437	0.0269679	0.048917	0.0218378	0.0383055	0.0536329	0.0069863	0.0141662	0.0242539	0.056461	0.0487079	0.0452486
0.078375	0.0565398	0.0540283	0.0465151	0.05413	0.0270321	0.0489943	0.0218675	0.0383899	0.0536986	0.00702517	0.0141794	0.0242749	0.0565851	0.0487964	0.0453369
0.0785	0.0566547	0.0541257	0.046598	0.0542163	0.0270964	0.0490716	0.0218972	0.0384742	0.0537643	0.00706424	0.0141926	0.0242959	0.0567092	0.0488849	0.0454253
0.078625	0.0567696	0.0542231	0.046681	0.0543027	0.0271607	0.0491489	0.0219269	0.0385586	0.0538297	0.00710349	0.0142057	0.0243169	0.0568333	0.0489734	0.0455136
0.07875	0.0568845	0.0543206	0.046764	0.0543891	0.0272252	0.0492262	0.0219566	0.0386431	0.0538951	0.00714293	0.0142189	0.0243378	0.0569575	0.049062	0.0456018
0.078875	0.0569995	0.0544182	0.0468471	0.0544757	0.0272897	0.0493035	0.0219862	0.0387276	0.0539604	0.00718255	0.014232	0.0243588	0.0570817	0.0491506	0.0456901
0.079	0.0571146	0.0545159	0.0469302	0.0545622	0.0273544	0.0493809	0.0220158	0.0388121	0.0540255	0.00722237	0.0142452	0.0243797	0.0572059	0.0492393	0.0457784
0.079125	0.0572297	0.0546138	0.0470134	0.0546489	0.0274191	0.0494583	0.0220454	0.0388967	0.0540906	0.00726237	0.0142583	0.0244006	0.0573301	0.049328	0.0458666
0.07925	0.0573449	0.0547117	0.0470965	0.0547356	0.0274839	0.0495357	0.022075	0.0389813	0.0541555	0.00730256	0.0142714	0.0244215	0.0574544	0.0494167	0.0459548
0.079375	0.0574602	0.0548097	0.0471798	0.0548223	0.0275487	0.049613	0.0221046	0.039066	0.0542203	0.00734294	0.0142846	0.0244424	0.0575787	0.0495054	0.0460429
0.0795	0.0575755	0.0549078	0.0472631	0.0549092	0.0276137	0.0496905	0.0221341	0.0391507	0.0542851	0.00738351	0.0142977	0.0244633	0.057703	0.0495942	0.0461311
0.079625	0.0576908	0.055006	0.0473464	0.0549961	0.0276787	0.0497679	0.0221636	0.0392354	0.0543497	0.00742427	0.0143108	0.0244842	0.0578274	0.0496829	0.0462192
0.07975	0.0578062	0.0551043	0.0474297	0.055083	0.0277438	0.0498453	0.0221931	0.0393202	0.0544141	0.00746521	0.0143239	0.024505	0.0579518	0.0497718	0.0463073
0.079875	0.0579217	0.0552028	0.0475131	0.0551701	0.027809	0.0499228	0.0222226	0.039405	0.0544785	0.00750635	0.014337	0.0245259	0.0580762	0.0498606	0.0463954
0.08	0.0580372	0.0553013	0.0475966	0.0552571	0.0278743	0.0500002	0.022252	0.0394899	0.0545428	0.00754768	0.01435	0.0245467	0.0582006	0.0499495	0.0464834
0.080125	0.0581528	0.0553999	0.04768	0.0553443	0.0279396	0.0500777	0.0222815	0.0395748	0.0546069	0.00758919	0.0143631	0.0245676	0.058325	0.0500384	0.0465714
0.08025	0.0582684	0.0554986	0.0477636	0.0554315	0.0280051	0.0501552	0.0223109	0.0396598	0.054671	0.0076309	0.0143762	0.0245884	0.0584495	0.0501273	0.0466594
0.080375	0.0583841	0.0555975	0.0478471	0.0555188	0.0280706	0.0502327	0.0223402	0.0397447	0.0547349	0.0076728	0.0143893	0.0246092	0.058574	0.0502163	0.0467474
0.0805	0.0584998	0.0556964	0.0479307	0.0556062	0.0281362	0.0503102	0.0223696	0.0398298	0.0547987	0.00771489	0.0144023	0.02463	0.0586985	0.0503053	0.0468353
0.080625	0.0586156	0.0557954	0.0480144	0.0556937	0.0282019	0.0503877	0.0223989	0.0399149	0.0548624	0.00775717	0.0144154	0.0246508	0.0588231	0.0503943	0.0469232
0.08075	0.0587314	0.0558946	0.0480981	0.0557812	0.0282676	0.0504652	0.0224282	0.04	0.054926	0.00779964	0.0144284	0.0246716	0.0589476	0.0504833	0.0470111
0.080875	0.0588473	0.0559938	0.0481818	0.0558688	0.0283334	0.0505428	0.0224575	0.0400851	0.0549894	0.0078423	0.0144415	0.0246924	0.0590722	0.0505724	0.047099
0.081	0.0589632	0.0560931	0.0482655	0.0559564	0.0283993	0.0506203	0.0224868	0.0401703	0.0550528	0.00788516	0.0144545	0.0247132	0.0591968	0.0506615	0.0471868
0.081125	0.0590792	0.0561926	0.0483494	0.0560442	0.0284653	0.0506979	0.022516	0.0402556	0.055116	0.0079282	0.0144676	0.024734	0.0593215	0.0507506	0.0472746
0.08125	0.0591953	0.0562921	0.0484332	0.056132	0.0285314	0.0507755	0.0225452	0.0403408	0.0551791	0.00797144	0.0144806	0.0247548	0.0594461	0.0508397	0.0473624
0.081375	0.0593114	0.0563917	0.0485171	0.0562198	0.0285975	0.0508531	0.0225744	0.0404262	0.0552422	0.00801487	0.0144937	0.0247756	0.0595708	0.0509289	0.0474501
0.0815	0.0594276	0.0564915	0.048601	0.0563078	0.0286638	0.0509307	0.0226036	0.0405115	0.0553051	0.0080585	0.0145067	0.0247963	0.0596955	0.0510181	0.0475378
0.081625	0.0595438	0.0565913	0.048685	0.0563958	0.02873	0.0510083	0.0226327	0.0405969	0.0553679	0.00810231	0.0145198	0.0248171	0.0598202	0.0511073	0.0476255
0.08175	0.05966	0.0566913	0.048769	0.0564839	0.0287964	0.0510859	0.0226618	0.0406823	0.0554305	0.00814632	0.0145328	0.0248379	0.0599449	0.0511966	0.0477132
0.081875	0.0597763	0.0567914	0.0488531	0.0565721	0.0288629	0.0511635	0.0226909	0.0407678	0.0554931	0.00819052	0.0145459	0.0248586	0.0600696	0.0512858	0.0478008
0.082	0.0598927	0.0568915	0.0489372	0.0566604	0.0289294	0.0512411	0.02272	0.0408533	0.0555555	0.00823492	0.0145589	0.0248794	0.0601944	0.0513751	0.0478884
0.082125	0.0600091	0.0569918	0.0490213	0.0567487	0.028996	0.0513188	0.022749	0.0409389	0.0556179	0.0082795	0.014572	0.0249001	0.0603192	0.0514644	0.0479759
0.08225	0.0601256	0.0570921	0.0491055	0.0568371	0.0290627	0.0513964	0.022778	0.0410245	0.0556801	0.00832428	0.014585	0.0249209	0.060444	0.0515538	0.0480635
0.082375	0.0602421	0.0571926	0.0491897	0.0569256	0.0291294	0.0514741	0.022807	0.0411101	0.0557422	0.00836925	0.014598	0.0249416	0.0605688	0.0516431	0.048151
0.0825	0.0603586	0.0572932	0.0492739	0.0570142	0.0291963	0.0515517	0.022836	0.0411958	0.0558042	0.00841442	0.0146111	0.0249624	0.0606936	0.0517325	0.0482385
0.082625	0.0604753	0.0573939	0.0493582	0.0571028	0.0292632	0.0516294	0.0228649	0.0412815	0.055866	0.00845978	0.0146241	0.0249831	0.0608184	0.0518219	0.0483259
0.08275	0.0605919	0.0574947	0.0494426	0.0571915	0.0293301	0.0517071	0.0228938	0.0413672	0.0559278	0.00850533	0.0146372	0.0250039	0.0609433	0.0519114	0.0484133
0.082875	0.0607086	0.0575955	0.0495269	0.0572803	0.0293972	0.0517848	0.0229227	0.041453	0.0559895	0.00855108	0.0146502	0.0250246	0.0610682	0.0520008	0.0485007
0.083	0.0608254	0.0576965	0.0496114	0.0573692	0.0294643	0.0518625	0.0229516	0.0415388	0.056051	0.00859702	0.0146633	0.0250454	0.061193	0.0520903	0.048588
0.083125	0.0609422	0.0577976	0.0496958	0.0574582	0.0295315	0.0519402	0.0229804	0.0416247	0.0561124	0.00864315	0.0146764	0.0250661	0.0613179	0.0521798	0.0486753
0.08325	0.0610591	0.0578988	0.0497803	0.0575472	0.0295988	0.0520179	0.0230093	0.0417106	0.0561737	0.00868948	0.0146894	0.0250869	0.0614428	0.0522693	0.0487626
0.083375	0.061176	0.0580001	0.0498649	0.0576363	0.0296661	0.0520956	0.023038	0.0417965	0.0562349	0.008736	0.0147025	0.0251076	0.0615678	0.0523589	0.0488498
0.0835	0.061293	0.0581016	0.0499494	0.0577255	0.0297335	0.0521734	0.0230668	0.0418825	0.056296	0.00878272	0.0147155	0.0251283	0.0616927	0.0524484	0.048937
0.083625	0.06141	0.0582031	0.0500341	0.0578148	0.029801	0.0522511	0.0230955	0.0419685	0.056357	0.00882963	0.0147286	0.0251491	0.0618176	0.052538	0.0490242
0.08375	0.0615271	0.0583047	0.0501187	0.0579042	0.0298686	0.0523289	0.0231243	0.0420546	0.0564178	0.00887673	0.0147417	0.0251698	0.0619426	0.0526276	0.0491114
0.083875	0.0616442	0.0584064	0.0502034	0.0579936	0.0299362	0.0524066	0.0231529	0.0421406	0.0564786	0.00892403	0.0147547	0.0251905	0.0620676	0.0527173	0.0491985
0.084	0.0617613	0.0585083	0.0502882	0.0580831	0.0300039	0.0524844	0.0231816	0.0422268	0.0565392	0.00897153	0.0147678	0.0252113	0.0621925	0.0528069	0.0492855
0.084125	0.0618786	0.0586102	0.0503729	0.0581727	0.0300717	0.0525622	0.0232102	0.0423129	0.0565997	0.00901922	0.0147809	0.025232	0.0623175	0.0528966	0.0493726
0.08425	0.0619958	0.0587122	0.0504577	0.0582624	0.0301396	0.0526399	0.0232388	0.0423991	0.0566601	0.0090671	0.014794	0.0252527	0.0624425	0.0529863	0.0494596
0.084375	0.0621131	0.0588144	0.0505426	0.0583522	0.0302075	0.0527177	0.0232674	0.0424853	0.0567204	0.00911518	0.0148071	0.0252735	0.0625675	0.053076	0.0495466
0.0845	0.0622305	0.0589167	0.0506275	0.058442	0.0302755	0.0527955	0.023296	0.0425716	0.0567806	0.00916346	0.0148202	0.0252942	0.0626926	0.0531658	0.0496335
0.084625	0.0623479	0.059019	0.0507124	0.0585319	0.0303435	0.0528733	0.0233245	0.0426579	0.0568407	0.00921193	0.0148333	0.0253149	0.0628176	0.0532555	0.0497204
0.08475	0.0624654	0.0591215	0.0507974	0.058622	0.0304116	0.0529511	0.023353	0.0427442	0.0569006	0.0092606	0.0148464	0.0253357	0.0629426	0.0533453	0.0498073
0.084875	0.0625829	0.0592241	0.0508824	0.058712	0.0304798	0.0530289	0.0233814	0.0428306	0.0569605	0.00930946	0.0148595	0.0253564	0.0630677	0.0534351	0.0498941
0.085	0.0627005	0.0593267	0.0509675	0.0588022	0.0305481	0.0531067	0.0234098	0.042917	0.0570202	0.00935852	0.0148727	0.0253771	0.0631927	0.053525	0.0499809
0.085125	0.0628181	0.0594295	0.0510525	0.0588925	0.0306164	0.0531846	0.0234382	0.0430035	0.0570798	0.00940777	0.0148858	0.0253979	0.0633178	0.0536148	0.0500677
0.08525	0.0629357	0.0595324	0.0511377	0.0589828	0.0306848	0.0532624	0.0234666	0.0430899	0.0571393	0.00945722	0.014899	0.0254186	0.0634428	0.0537047	0.0501544
0.085375	0.0630534	0.0596354	0.0512228	0.0590732	0.0307533	0.0533402	0.0234949	0.0431765	0.0571987	0.00950687	0.0149121	0.0254393	0.0635679	0.0537946	0.0502411
0.0855	0.0631712	0.0597385	0.051308	0.0591637	0.0308218	0.0534181	0.0235232	0.043263	0.057258	0.00955672	0.0149253	0.0254601	0.063693	0.0538845	0.0503278
0.085625	0.063289	0.0598417	0.0513932	0.0592543	0.0308904	0.0534959	0.0235515	0.0433496	0.0573171	0.00960676	0.0149385	0.0254808	0.0638181	0.0539744	0.0504144
0.08575	0.0634068	0.059945	0.0514785	0.059345	0.030959	0.0535738	0.0235798	0.0434362	0.0573762	0.009657	0.0149516	0.0255015	0.0639431	0.0540644	0.050501
0.085875	0.0635247	0.0600484	0.0515638	0.0594358	0.0310277	0.0536517	0.023608	0.0435229	0.0574351	0.00970744	0.0149648	0.0255223	0.0640682	0.0541543	0.0505876
0.086	0.0636427	0.0601519	0.0516492	0.0595266	0.0310965	0.0537296	0.0236361	0.0436095	0.0574939	0.00975807	0.0149781	0.025543	0.0641933	0.0542443	0.0506741
0.086125	0.0637606	0.0602555	0.0517345	0.0596175	0.0311654	0.0538074	0.0236643	0.0436963	0.0575527	0.00980891	0.0149913	0.0255638	0.0643184	0.0543343	0.0507606
0.08625	0.0638787	0.0603593	0.0518199	0.0597085	0.0312343	0.0538853	0.0236924	0.043783	0.0576113	0.00985994	0.0150045	0.0255845	0.0644435	0.0544244	0.0508471
0.086375	0.0639967	0.0604631	0.0519054	0.0597996	0.0313033	0.0539632	0.0237205	0.0438698	0.0576698	0.00991117	0.0150178	0.0256053	0.0645686	0.0545144	0.0509335
0.0865	0.0641149	0.060567	0.0519909	0.0598908	0.0313723	0.0540411	0.0237485	0.0439566	0.0577282	0.0099626	0.0150311	0.025626	0.0646937	0.0546045	0.0510199
0.086625	0.064233	0.060671	0.0520764	0.0599821	0.0314414	0.0541191	0.0237765	0.0440435	0.0577865	0.0100142	0.0150443	0.0256468	0.0648188	0.0546946	0.0511062
0.08675	0.0643513	0.0607752	0.0521619	0.0600735	0.0315106	0.054197	0.0238045	0.0441304	0.0578446	0.0100661	0.0150576	0.0256676	0.0649439	0.0547847	0.0511926
0.086875	0.0644695	0.0608794	0.0522475	0.0601649	0.0315798	0.0542749	0.0238324	0.0442173	0.0579027	0.0101181	0.015071	0.0256884	0.065069	0.0548749	0.0512788
0.087	0.0645878	0.0609838	0.0523331	0.0602564	0.0316491	0.0543528	0.0238603	0.0443043	0.0579606	0.0101703	0.0150843	0.0257091	0.0651941	0.054965	0.0513651
0.087125	0.0647062	0.0610882	0.0524187	0.0603481	0.0317184	0.0544308	0.0238882	0.0443912	0.0580185	0.0102227	0.0150976	0.0257299	0.0653192	0.0550552	0.0514513
0.08725	0.0648246	0.0611928	0.0525044	0.0604398	0.0317878	0.0545087	0.023916	0.0444783	0.0580762	0.0102754	0.015111	0.0257507	0.0654443	0.0551454	0.0515375
0.087375	0.064943	0.0612974	0.0525901	0.0605315	0.0318573	0.0545867	0.0239438	0.0445653	0.0581338	0.0103282	0.0151244	0.0257715	0.0655694	0.0552356	0.0516236
0.0875	0.0650615	0.0614022	0.0526758	0.0606234	0.0319268	0.0546647	0.0239715	0.0446524	0.0581914	0.0103812	0.0151378	0.0257923	0.0656945	0.0553259	0.0517098
0.087625	0.06518	0.061507	0.0527615	0.0607154	0.0319964	0.0547427	0.0239992	0.0447395	0.0582488	0.0104345	0.0151512	0.0258132	0.0658196	0.0554161	0.0517958
0.08775	0.0652986	0.061612	0.0528473	0.0608075	0.032066	0.0548207	0.0240269	0.0448267	0.0583061	0.0104879	0.0151647	0.025834	0.0659447	0.0555064	0.0518819
0.087875	0.0654172	0.061717	0.0529331	0.0608996	0.0321357	0.0548987	0.0240546	0.0449139	0.0583633	0.0105415	0.0151781	0.0258548	0.0660697	0.0555967	0.0519679
0.088	0.0655359	0.0618222	0.0530189	0.0609918	0.0322055	0.0549767	0.0240822	0.0450011	0.0584204	0.0105954	0.0151916	0.0258757	0.0661948	0.0556871	0.0520539
0.088125	0.0656546	0.0619275	0.0531048	0.0610841	0.0322753	0.0550547	0.0241097	0.0450883	0.0584773	0.0106494	0.0152051	0.0258965	0.0663199	0.0557774	0.0521398
0.08825	0.0657733	0.0620328	0.0531907	0.0611766	0.0323452	0.0551328	0.0241373	0.0451756	0.0585342	0.0107036	0.0152186	0.0259174	0.066445	0.0558678	0.0522257
0.088375	0.0658921	0.0621383	0.0532766	0.061269	0.0324151	0.0552108	0.0241648	0.0452629	0.058591	0.0107581	0.0152321	0.0259383	0.06657	0.0559582	0.0523115
0.0885	0.066011	0.0622439	0.0533625	0.0613616	0.0324851	0.0552889	0.0241922	0.0453503	0.0586476	0.0108127	0.0152457	0.0259592	0.0666951	0.0560486	0.0523974
0.088625	0.0661298	0.0623495	0.0534485	0.0614543	0.0325551	0.0553669	0.0242196	0.0454377	0.0587042	0.0108675	0.0152593	0.0259801	0.0668201	0.056139	0.0524832
0.08875	0.0662487	0.0624553	0.0535345	0.0615471	0.0326252	0.055445	0.024247	0.0455251	0.0587607	0.0109226	0.0152729	0.026001	0.0669452	0.0562294	0.0525689
0.088875	0.0663677	0.0625612	0.0536205	0.0616399	0.0326954	0.0555231	0.0242743	0.0456125	0.058817	0.0109778	0.0152865	0.0260219	0.0670702	0.0563199	0.0526546
0.089	0.0664867	0.0626671	0.0537065	0.0617329	0.0327656	0.0556012	0.0243016	0.0457	0.0588733	0.0110333	0.0153001	0.0260428	0.0671953	0.0564104	0.0527403
0.089125	0.0666057	0.0627732	0.0537926	0.0618259	0.0328358	0.0556793	0.0243289	0.0457875	0.0589294	0.0110889	0.0153138	0.0260638	0.0673203	0.0565009	0.052826
0.08925	0.0667248	0.0628794	0.0538786	0.061919	0.0329062	0.0557575	0.0243561	0.045875	0.0589854	0.0111447	0.0153275	0.0260847	0.0674453	0.0565914	0.0529116
0.089375	0.0668439	0.0629856	0.0539647	0.0620122	0.0329765	0.0558356	0.0243833	0.0459626	0.0590414	0.0112008	0.0153412	0.0261057	0.0675703	0.056682	0.0529972
0.0895	0.0669631	0.063092	0.0540509	0.0621055	0.0330469	0.0559137	0.0244104	0.0460501	0.0590972	0.011257	0.0153549	0.0261267	0.0676953	0.0567725	0.0530827
0.089625	0.0670823	0.0631985	0.054137	0.0621989	0.0331174	0.0559919	0.0244375	0.0461378	0.059153	0.0113135	0.0153686	0.0261477	0.0678203	0.0568631	0.0531682
0.08975	0.0672016	0.063305	0.0542232	0.0622924	0.0331879	0.0560701	0.0244646	0.0462254	0.0592086	0.0113701	0.0153824	0.0261687	0.0679453	0.0569537	0.0532537
0.089875	0.0673208	0.0634117	0.0543094	0.0623859	0.0332585	0.0561483	0.0244916	0.0463131	0.0592641	0.011427	0.0153962	0.0261898	0.0680703	0.0570443	0.0533391
0.09	0.0674402	0.0635185	0.0543956	0.0624796	0.0333292	0.0562265	0.0245186	0.0464008	0.0593196	0.011484	0.01541	0.0262108	0.0681953	0.0571349	0.0534245
0.090125	0.0675595	0.0636253	0.0544818	0.0625733	0.0333998	0.0563047	0.0245456	0.0464885	0.0593749	0.0115413	0.0154239	0.0262319	0.0683203	0.0572256	0.0535099
0.09025	0.0676789	0.0637323	0.0545681	0.0626672	0.0334706	0.0563829	0.0245725	0.0465763	0.0594301	0.0115987	0.0154377	0.026253	0.0684453	0.0573162	0.0535953
0.090375	0.0677983	0.0638393	0.0546543	0.0627611	0.0335414	0.0564612	0.0245994	0.046664	0.0594853	0.0116564	0.0154516	0.0262741	0.0685702	0.0574069	0.0536806
0.0905	0.0679178	0.0639465	0.0547406	0.0628551	0.0336122	0.0565394	0.0246262	0.0467519	0.0595403	0.0117142	0.0154655	0.0262953	0.0686952	0.0574976	0.0537658
0.090625	0.0680373	0.0640537	0.054827	0.0629493	0.0336831	0.0566177	0.024653	0.0468397	0.0595952	0.0117723	0.0154794	0.0263164	0.0688201	0.0575883	0.0538511
0.09075	0.0681569	0.064161	0.0549133	0.0630435	0.033754	0.0566959	0.0246797	0.0469276	0.05965	0.0118305	0.0154934	0.0263376	0.0689451	0.0576791	0.0539363
0.090875	0.0682765	0.0642685	0.0549996	0.0631378	0.033825	0.0567742	0.0247064	0.0470155	0.0597048	0.011889	0.0155074	0.0263588	0.06907	0.0577698	0.0540214
0.091	0.0683961	0.064376	0.055086	0.0632321	0.0338961	0.0568525	0.0247331	0.0471034	0.0597594	0.0119476	0.0155214	0.02638	0.0691949	0.0578606	0.0541066
0.091125	0.0685157	0.0644836	0.0551724	0.0633266	0.0339671	0.0569308	0.0247597	0.0471914	0.0598139	0.0120065	0.0155354	0.0264012	0.0693198	0.0579513	0.0541917
0.09125	0.0686354	0.0645913	0.0552588	0.0634212	0.0340383	0.0570092	0.0247863	0.0472793	0.0598684	0.0120655	0.0155495	0.0264225	0.0694447	0.0580421	0.0542767
0.091375	0.0687551	0.0646992	0.0553453	0.0635159	0.0341095	0.0570875	0.0248128	0.0473673	0.0599227	0.0121248	0.0155636	0.0264438	0.0695696	0.0581329	0.0543618
0.0915	0.0688749	0.0648071	0.0554317	0.0636106	0.0341807	0.0571658	0.0248393	0.0474554	0.0599769	0.0121843	0.0155777	0.0264651	0.0696945	0.0582238	0.0544468
0.091625	0.0689947	0.0649151	0.0555182	0.0637055	0.034252	0.0572442	0.0248658	0.0475434	0.0600311	0.0122439	0.0155918	0.0264864	0.0698194	0.0583146	0.0545317
0.09175	0.0691145	0.0650231	0.0556047	0.0638004	0.0343233	0.0573226	0.0248922	0.0476315	0.0600851	0.0123038	0.015606	0.0265078	0.0699443	0.0584055	0.0546166
0.091875	0.0692344	0.0651313	0.0556912	0.0638954	0.0343947	0.057401	0.0249186	0.0477197	0.060139	0.0123638	0.0156202	0.0265291	0.0700691	0.0584963	0.0547015
0.092	0.0693543	0.0652396	0.0557777	0.0639906	0.0344661	0.0574794	0.0249449	0.0478078	0.0601929	0.0124241	0.0156344	0.0265506	0.070194	0.0585872	0.0547864
0.092125	0.0694742	0.065348	0.0558642	0.0640858	0.0345376	0.0575578	0.0249712	0.047896	0.0602466	0.0124845	0.0156487	0.026572	0.0703188	0.0586781	0.0548712
0.09225	0.0695942	0.0654564	0.0559508	0.0641811	0.0346091	0.0576362	0.0249974	0.0479842	0.0603003	0.0125452	0.015663	0.0265934	0.0704437	0.058769	0.054956
0.092375	0.0697141	0.065565	0.0560374	0.0642765	0.0346807	0.0577146	0.0250236	0.0480724	0.0603538	0.012606	0.0156773	0.0266149	0.0705685	0.05886	0.0550408
0.0925	0.0698342	0.0656736	0.056124	0.064372	0.0347523	0.0577931	0.0250497	0.0481607	0.0604073	0.0126671	0.0156916	0.0266364	0.0706933	0.0589509	0.0551255
0.092625	0.0699542	0.0657824	0.0562106	0.0644676	0.034824	0.0578715	0.0250758	0.0482489	0.0604606	0.0127283	0.015706	0.026658	0.0708181	0.0590419	0.0552102
0.09275	0.0700743	0.0658912	0.0562972	0.0645633	0.0348957	0.05795	0.0251019	0.0483372	0.0605139	0.0127897	0.0157204	0.0266796	0.0709429	0.0591328	0.0552949
0.092875	0.0701944	0.0660001	0.0563838	0.0646591	0.0349675	0.0580285	0.0251279	0.0484256	0.060567	0.0128514	0.0157348	0.0267011	0.0710677	0.0592238	0.0553795
0.093	0.0703146	0.0661091	0.0564705	0.064755	0.0350393	0.058107	0.0251538	0.0485139	0.0606201	0.0129132	0.0157492	0.0267228	0.0711925	0.0593148	0.0554641
0.093125	0.0704347	0.0662182	0.0565572	0.0648509	0.0351111	0.0581855	0.0251798	0.0486023	0.060673	0.0129752	0.0157637	0.0267444	0.0713172	0.0594058	0.0555487
0.09325	0.0705549	0.0663274	0.0566439	0.064947	0.035183	0.058264	0.0252056	0.0486908	0.0607259	0.0130375	0.0157782	0.0267661	0.071442	0.0594968	0.0556332
0.093375	0.0706752	0.0664367	0.0567306	0.0650432	0.0352549	0.0583425	0.0252314	0.0487792	0.0607787	0.0130999	0.0157928	0.0267878	0.0715667	0.0595879	0.0557177
0.0935	0.0707954	0.066546	0.0568173	0.0651394	0.0353269	0.0584211	0.0252572	0.0488677	0.0608313	0.0131625	0.0158074	0.0268096	0.0716915	0.0596789	0.0558022
0.093625	0.0709157	0.0666555	0.0569041	0.0652358	0.035399	0.0584996	0.025283	0.0489562	0.0608839	0.0132253	0.015822	0.0268313	0.0718162	0.05977	0.0558866
0.09375	0.071036	0.066765	0.0569909	0.0653322	0.035471	0.0585782	0.0253086	0.0490447	0.0609364	0.0132884	0.0158366	0.0268531	0.0719409	0.059861	0.055971
0.093875	0.0711564	0.0668746	0.0570777	0.0654287	0.0355432	0.0586567	0.0253343	0.0491333	0.0609888	0.0133516	0.0158513	0.026875	0.0720656	0.0599521	0.0560554
0.094	0.0712767	0.0669843	0.0571645	0.0655254	0.0356153	0.0587353	0.0253599	0.0492219	0.0610411	0.013415	0.015866	0.0268968	0.0721903	0.0600432	0.0561398
0.094125	0.0713971	0.0670941	0.0572513	0.0656221	0.0356875	0.0588139	0.0253854	0.0493105	0.0610932	0.0134786	0.0158807	0.0269187	0.072315	0.0601343	0.0562241
0.09425	0.0715176	0.067204	0.0573381	0.0657189	0.0357598	0.0588925	0.0254109	0.0493991	0.0611453	0.0135424	0.0158955	0.0269407	0.0724397	0.0602254	0.0563083
0.094375	0.071638	0.067314	0.057425	0.0658158	0.0358321	0.0589711	0.0254364	0.0494878	0.0611973	0.0136064	0.0159102	0.0269626	0.0725644	0.0603165	0.0563926
0.0945	0.0717585	0.067424	0.0575119	0.0659129	0.0359044	0.0590497	0.0254618	0.0495765	0.0612492	0.0136706	0.0159251	0.0269846	0.0726891	0.0604077	0.0564768
0.094625	0.071879	0.0675342	0.0575988	0.06601	0.0359768	0.0591284	0.0254871	0.0496652	0.061301	0.013735	0.0159399	0.0270066	0.0728137	0.0604988	0.056561
0.09475	0.0719995	0.0676444	0.0576857	0.0661072	0.0360492	0.059207	0.0255125	0.049754	0.0613527	0.0137995	0.0159548	0.0270287	0.0729384	0.06059	0.0566451
0.094875	0.0721201	0.0677547	0.0577726	0.0662045	0.0361217	0.0592856	0.0255377	0.0498428	0.0614043	0.0138643	0.0159697	0.0270508	0.073063	0.0606812	0.0567292
0.095	0.0722406	0.0678651	0.0578596	0.0663019	0.0361942	0.0593643	0.0255629	0.0499316	0.0614558	0.0139293	0.0159847	0.0270729	0.0731877	0.0607723	0.0568133
0.095125	0.0723612	0.0679755	0.0579465	0.0663994	0.0362668	0.059443	0.0255881	0.0500204	0.0615073	0.0139945	0.0159997	0.0270951	0.0733123	0.0608635	0.0568974
0.09525	0.0724819	0.0680861	0.0580335	0.066497	0.0363394	0.0595216	0.0256132	0.0501093	0.0615586	0.0140598	0.0160147	0.0271173	0.0734369	0.0609547	0.0569814
0.095375	0.0726025	0.0681967	0.0581205	0.0665947	0.0364121	0.0596003	0.0256383	0.0501982	0.0616098	0.0141254	0.0160298	0.0271395	0.0735615	0.0610459	0.0570654
0.0955	0.0727232	0.0683074	0.0582076	0.0666925	0.0364848	0.059679	0.0256634	0.0502871	0.0616609	0.0141911	0.0160449	0.0271618	0.0736861	0.0611372	0.0571493
0.095625	0.0728439	0.0684182	0.0582946	0.0667903	0.0365575	0.0597577	0.0256884	0.0503761	0.061712	0.0142571	0.01606	0.0271841	0.0738107	0.0612284	0.0572333
0.09575	0.0729646	0.068529	0.0583817	0.0668883	0.0366303	0.0598364	0.0257133	0.0504651	0.0617629	0.0143232	0.0160751	0.0272065	0.0739353	0.0613196	0.0573172
0.095875	0.0730853	0.06864	0.0584687	0.0669864	0.0367031	0.0599151	0.0257382	0.0505541	0.0618137	0.0143895	0.0160903	0.0272289	0.0740599	0.0614109	0.057401
0.096	0.0732061	0.068751	0.0585558	0.0670846	0.036776	0.0599938	0.0257631	0.0506431	0.0618645	0.0144561	0.0161056	0.0272513	0.0741845	0.0615022	0.0574849
0.096125	0.0733269	0.0688621	0.0586429	0.0671829	0.0368489	0.0600725	0.0257879	0.0507322	0.0619151	0.0145228	0.0161209	0.0272738	0.074309	0.0615934	0.0575687
0.09625	0.0734477	0.0689732	0.0587301	0.0672812	0.0369219	0.0601513	0.0258126	0.0508213	0.0619657	0.0145897	0.0161362	0.0272963	0.0744336	0.0616847	0.0576525
0.096375	0.0735685	0.0690845	0.0588172	0.0673797	0.0369949	0.06023	0.0258374	0.0509104	0.0620161	0.0146568	0.0161515	0.0273189	0.0745581	0.061776	0.0577362
0.0965	0.0736893	0.0691958	0.0589044	0.0674783	0.0370679	0.0603088	0.025862	0.0509996	0.0620665	0.0147241	0.0161669	0.0273415	0.0746826	0.0618673	0.05782
0.096625	0.0738102	0.0693072	0.0589916	0.0675769	0.037141	0.0603875	0.0258867	0.0510887	0.0621167	0.0147917	0.0161823	0.0273641	0.0748072	0.0619587	0.0579037
0.09675	0.0739311	0.0694187	0.0590788	0.0676757	0.0372141	0.0604663	0.0259112	0.0511779	0.0621669	0.0148593	0.0161978	0.0273868	0.0749317	0.06205	0.0579873
0.096875	0.074052	0.0695302	0.059166	0.0677746	0.0372873	0.060545	0.0259358	0.0512672	0.062217	0.0149272	0.0162133	0.0274095	0.0750562	0.0621414	0.058071
0.097	0.0741729	0.0696418	0.0592533	0.0678735	0.0373605	0.0606238	0.0259603	0.0513564	0.0622669	0.0149953	0.0162288	0.0274323	0.0751807	0.0622327	0.0581546
0.097125	0.0742938	0.0697535	0.0593405	0.0679726	0.0374338	0.0607026	0.0259847	0.0514457	0.0623168	0.0150636	0.0162444	0.0274551	0.0753052	0.0623241	0.0582381
0.09725	0.0744148	0.0698653	0.0594278	0.0680717	0.0375071	0.0607813	0.0260091	0.051535	0.0623666	0.0151321	0.01626	0.027478	0.0754297	0.0624155	0.0583217
0.097375	0.0745358	0.0699771	0.0595151	0.068171	0.0375805	0.0608601	0.0260335	0.0516244	0.0624163	0.0152008	0.0162756	0.0275009	0.0755542	0.0625069	0.0584052
0.0975	0.0746568	0.070089	0.0596024	0.0682703	0.0376538	0.0609389	0.0260578	0.0517138	0.0624659	0.0152696	0.0162913	0.0275238	0.0756786	0.0625983	0.0584887
0.097625	0.0747778	0.070201	0.0596898	0.0683698	0.0377273	0.0610177	0.026082	0.0518032	0.0625153	0.0153387	0.016307	0.0275468	0.0758031	0.0626897	0.0585722
0.09775	0.0748988	0.0703131	0.0597771	0.0684693	0.0378007	0.0610965	0.0261063	0.0518926	0.0625647	0.0154079	0.0163228	0.0275698	0.0759275	0.0627812	0.0586556
0.097875	0.0750198	0.0704252	0.0598645	0.0685689	0.0378743	0.0611753	0.0261304	0.0519821	0.062614	0.0154774	0.0163386	0.0275929	0.076052	0.0628726	0.058739
0.098	0.0751409	0.0705374	0.0599519	0.0686687	0.0379478	0.0612541	0.0261546	0.0520716	0.0626632	0.015547	0.0163544	0.027616	0.0761764	0.0629641	0.0588224
0.098125	0.075262	0.0706496	0.0600393	0.0687685	0.0380214	0.0613329	0.0261787	0.0521611	0.0627123	0.0156169	0.0163703	0.0276392	0.0763009	0.0630556	0.0589057
0.09825	0.075383	0.070762	0.0601268	0.0688684	0.0380951	0.0614117	0.0262027	0.0522506	0.0627613	0.0156869	0.0163862	0.0276624	0.0764253	0.0631471	0.058989
0.098375	0.0755042	0.0708744	0.0602142	0.0689685	0.0381687	0.0614906	0.0262267	0.0523402	0.0628102	0.0157571	0.0164022	0.0276857	0.0765497	0.0632386	0.0590723
0.0985	0.0756253	0.0709868	0.0603017	0.0690686	0.0382425	0.0615694	0.0262507	0.0524298	0.062859	0.0158275	0.0164182	0.027709	0.0766741	0.0633301	0.0591556
0.098625	0.0757464	0.0710994	0.0603892	0.0691688	0.0383162	0.0616482	0.0262746	0.0525195	0.0629077	0.0158982	0.0164342	0.0277324	0.0767985	0.0634217	0.0592388
0.09875	0.0758676	0.071212	0.0604767	0.0692692	0.03839	0.0617271	0.0262984	0.0526092	0.0629563	0.015969	0.0164503	0.0277558	0.0769229	0.0635132	0.059322
0.098875	0.0759887	0.0713246	0.0605642	0.0693696	0.0384639	0.0618059	0.0263222	0.0526989	0.0630048	0.01604	0.0164664	0.0277793	0.0770473	0.0636048	0.0594052
0.099	0.0761099	0.0714374	0.0606518	0.0694701	0.0385378	0.0618847	0.026346	0.0527886	0.0630532	0.0161111	0.0164825	0.0278028	0.0771717	0.0636964	0.0594883
0.099125	0.0762311	0.0715501	0.0607393	0.0695707	0.0386117	0.0619636	0.0263698	0.0528784	0.0631015	0.0161825	0.0164987	0.0278264	0.0772961	0.063788	0.0595715
0.09925	0.0763523	0.071663	0.0608269	0.0696714	0.0386857	0.0620424	0.0263934	0.0529682	0.0631497	0.0162541	0.016515	0.02785	0.0774204	0.0638796	0.0596546
0.099375	0.0764735	0.0717759	0.0609145	0.0697722	0.0387597	0.0621213	0.0264171	0.053058	0.0631979	0.0163259	0.0165312	0.0278737	0.0775448	0.0639712	0.0597376
0.0995	0.0765948	0.0718889	0.0610022	0.0698731	0.0388337	0.0622002	0.0264407	0.0531479	0.0632459	0.0163978	0.0165475	0.0278974	0.0776692	0.0640629	0.0598207
0.099625	0.076716	0.072002	0.0610898	0.0699741	0.0389078	0.062279	0.0264642	0.0532377	0.0632938	0.01647	0.0165639	0.0279212	0.0777935	0.0641546	0.0599037
0.09975	0.0768373	0.0721151	0.0611775	0.0700752	0.0389819	0.0623579	0.0264878	0.0533277	0.0633416	0.0165423	0.0165803	0.027945	0.0779179	0.0642462	0.0599867
0.099875	0.0769586	0.0722283	0.0612652	0.0701764	0.0390561	0.0624367	0.0265112	0.0534176	0.0633893	0.0166149	0.0165967	0.0279689	0.0780422	0.0643379	0.0600696
0.1	0.0770799	0.0723415	0.0613529	0.0702777	0.0391303	0.0625156	0.0265347	0.0535076	0.0634369	0.0166876	0.0166132	0.0279928	0.0781666	0.0644296	0.0601525
0.100125	0.0772012	0.0724548	0.0614407	0.0703791	0.0392046	0.0625945	0.026558	0.0535976	0.0634845	0.0167605	0.0166297	0.0280168	0.0782909	0.0645214	0.0602354
0.10025	0.0773225	0.0725682	0.0615285	0.0704806	0.0392789	0.0626734	0.0265814	0.0536877	0.0635319	0.0168336	0.0166463	0.0280409	0.0784152	0.0646131	0.0603183
0.100375	0.0774438	0.0726816	0.0616162	0.0705822	0.0393532	0.0627522	0.0266047	0.0537778	0.0635792	0.0169069	0.0166629	0.028065	0.0785396	0.0647049	0.0604012
0.1005	0.0775652	0.0727951	0.0617041	0.0706839	0.0394276	0.0628311	0.0266279	0.0538679	0.0636264	0.0169804	0.0166795	0.0280892	0.0786639	0.0647966	0.060484
0.100625	0.0776865	0.0729086	0.0617919	0.0707856	0.039502	0.06291	0.0266511	0.053958	0.0636736	0.0170541	0.0166962	0.0281134	0.0787882	0.0648884	0.0605668
0.10075	0.0778079	0.0730222	0.0618798	0.0708875	0.0395765	0.0629889	0.0266743	0.0540482	0.0637206	0.0171279	0.016713	0.0281376	0.0789126	0.0649802	0.0606496
0.100875	0.0779293	0.0731358	0.0619677	0.0709895	0.039651	0.0630678	0.0266974	0.0541384	0.0637675	0.017202	0.0167297	0.028162	0.0790369	0.0650721	0.0607323
0.101	0.0780507	0.0732495	0.0620556	0.0710915	0.0397255	0.0631467	0.0267205	0.0542287	0.0638144	0.0172762	0.0167466	0.0281864	0.0791612	0.0651639	0.0608151
0.101125	0.0781721	0.0733633	0.0621435	0.0711937	0.0398001	0.0632256	0.0267436	0.0543189	0.0638611	0.0173507	0.0167634	0.0282108	0.0792855	0.0652558	0.0608978
0.10125	0.0782935	0.0734771	0.0622315	0.0712959	0.0398747	0.0633045	0.0267666	0.0544092	0.0639077	0.0174253	0.0167804	0.0282354	0.0794098	0.0653476	0.0609805
0.101375	0.0784149	0.073591	0.0623194	0.0713983	0.0399494	0.0633834	0.0267895	0.0544996	0.0639543	0.0175001	0.0167973	0.0282599	0.0795341	0.0654395	0.0610631
0.1015	0.0785363	0.0737049	0.0624075	0.0715007	0.0400241	0.0634623	0.0268125	0.05459	0.0640007	0.0175751	0.0168143	0.0282846	0.0796584	0.0655314	0.0611458
0.101625	0.0786578	0.0738189	0.0624955	0.0716033	0.0400988	0.0635412	0.0268353	0.0546804	0.064047	0.0176503	0.0168314	0.0283093	0.0797827	0.0656234	0.0612284
0.10175	0.0787792	0.0739329	0.0625835	0.0717059	0.0401736	0.0636201	0.0268582	0.0547708	0.0640933	0.0177257	0.0168485	0.028334	0.079907	0.0657153	0.061311
0.101875	0.0789007	0.074047	0.0626716	0.0718086	0.0402484	0.063699	0.026881	0.0548613	0.0641394	0.0178012	0.0168657	0.0283589	0.0800313	0.0658073	0.0613936
0.102	0.0790222	0.0741611	0.0627597	0.0719114	0.0403233	0.0637779	0.0269037	0.0549518	0.0641854	0.017877	0.0168829	0.0283838	0.0801556	0.0658992	0.0614761
0.102125	0.0791437	0.0742753	0.0628479	0.0720143	0.0403982	0.0638569	0.0269264	0.0550423	0.0642314	0.0179529	0.0169001	0.0284087	0.0802799	0.0659912	0.0615586
0.10225	0.0792651	0.0743895	0.062936	0.0721173	0.0404731	0.0639358	0.0269491	0.0551329	0.0642772	0.018029	0.0169174	0.0284337	0.0804041	0.0660832	0.0616412
0.102375	0.0793867	0.0745038	0.0630242	0.0722204	0.0405481	0.0640147	0.0269717	0.0552235	0.064323	0.0181053	0.0169348	0.0284588	0.0805284	0.0661753	0.0617237
0.1025	0.0795082	0.0746181	0.0631125	0.0723236	0.0406232	0.0640936	0.0269943	0.0553141	0.0643686	0.0181818	0.0169522	0.028484	0.0806527	0.0662673	0.0618061
0.102625	0.0796297	0.0747325	0.0632007	0.0724269	0.0406982	0.0641725	0.0270169	0.0554048	0.0644141	0.0182585	0.0169697	0.0285092	0.0807769	0.0663594	0.0618886
0.10275	0.0797512	0.0748469	0.063289	0.0725303	0.0407733	0.0642515	0.0270394	0.0554955	0.0644596	0.0183353	0.0169872	0.0285345	0.0809012	0.0664515	0.061971
0.102875	0.0798728	0.0749614	0.0633773	0.0726338	0.0408485	0.0643304	0.0270619	0.0555862	0.0645049	0.0184124	0.0170047	0.0285599	0.0810254	0.0665436	0.0620534
0.103	0.0799943	0.0750759	0.0634656	0.0727373	0.0409236	0.0644093	0.0270843	0.0556769	0.0645501	0.0184896	0.0170223	0.0285853	0.0811497	0.0666357	0.0621358
0.103125	0.0801159	0.0751904	0.0635539	0.072841	0.0409989	0.0644882	0.0271067	0.0557677	0.0645952	0.018567	0.01704	0.0286108	0.0812739	0.0667279	0.0622182
0.10325	0.0802375	0.075305	0.0636423	0.0729447	0.0410741	0.0645672	0.0271291	0.0558586	0.0646403	0.0186446	0.0170577	0.0286363	0.0813982	0.06682	0.0623006
0.103375	0.080359	0.0754197	0.0637307	0.0730486	0.0411494	0.0646461	0.0271514	0.0559494	0.0646852	0.0187224	0.0170755	0.028662	0.0815224	0.0669122	0.062383
0.1035	0.0804806	0.0755344	0.0638192	0.0731525	0.0412247	0.0647251	0.0271737	0.0560403	0.06473	0.0188003	0.0170933	0.0286877	0.0816466	0.0670044	0.0624653
0.103625	0.0806022	0.0756491	0.0639076	0.0732566	0.0413001	0.064804	0.0271959	0.0561312	0.0647747	0.0188785	0.0171112	0.0287134	0.0817709	0.0670966	0.0625476
0.10375	0.0807238	0.0757639	0.0639961	0.0733607	0.0413755	0.0648829	0.0272181	0.0562222	0.0648194	0.0189568	0.0171291	0.0287393	0.0818951	0.0671889	0.0626299
0.103875	0.0808454	0.0758787	0.0640846	0.0734649	0.041451	0.0649619	0.0272403	0.0563131	0.0648639	0.0190353	0.0171471	0.0287652	0.0820193	0.0672811	0.0627122
0.104	0.080967	0.0759936	0.0641732	0.0735692	0.0415265	0.0650408	0.0272624	0.0564041	0.0649083	0.019114	0.0171651	0.0287912	0.0821435	0.0673734	0.0627945
0.104125	0.0810887	0.0761085	0.0642617	0.0736736	0.041602	0.0651198	0.0272845	0.0564952	0.0649526	0.0191928	0.0171832	0.0288173	0.0822678	0.0674657	0.0628768
0.10425	0.0812103	0.0762234	0.0643503	0.0737781	0.0416776	0.0651987	0.0273065	0.0565863	0.0649968	0.0192719	0.0172014	0.0288434	0.082392	0.067558	0.062959
0.104375	0.081332	0.0763384	0.064439	0.0738827	0.0417532	0.0652777	0.0273286	0.0566774	0.0650409	0.0193511	0.0172196	0.0288696	0.0825162	0.0676503	0.0630413
0.1045	0.0814536	0.0764534	0.0645276	0.0739874	0.0418288	0.0653566	0.0273505	0.0567685	0.0650849	0.0194305	0.0172378	0.0288959	0.0826404	0.0677427	0.0631235
0.104625	0.0815753	0.0765685	0.0646163	0.0740921	0.0419045	0.0654356	0.0273725	0.0568597	0.0651288	0.0195101	0.0172561	0.0289223	0.0827646	0.0678351	0.0632057
0.10475	0.0816969	0.0766836	0.064705	0.074197	0.0419802	0.0655145	0.0273944	0.0569509	0.0651725	0.0195899	0.0172745	0.0289487	0.0828888	0.0679275	0.0632879
0.104875	0.0818186	0.0767987	0.0647937	0.0743019	0.042056	0.0655935	0.0274163	0.0570421	0.0652162	0.0196698	0.0172929	0.0289752	0.083013	0.0680199	0.0633701
0.105	0.0819403	0.0769139	0.0648825	0.074407	0.0421318	0.0656724	0.0274381	0.0571334	0.0652598	0.0197499	0.0173114	0.0290018	0.0831372	0.0681123	0.0634523
0.105125	0.082062	0.0770291	0.0649712	0.0745121	0.0422076	0.0657514	0.0274599	0.0572247	0.0653033	0.0198302	0.0173299	0.0290285	0.0832614	0.0682048	0.0635345
0.10525	0.0821837	0.0771443	0.0650601	0.0746173	0.0422835	0.0658303	0.0274817	0.057316	0.0653466	0.0199107	0.0173485	0.0290552	0.0833856	0.0682972	0.0636167
0.105375	0.0823054	0.0772596	0.0651489	0.0747226	0.0423594	0.0659093	0.0275034	0.0574074	0.0653899	0.0199914	0.0173672	0.0290821	0.0835098	0.0683897	0.0636988
0.1055	0.0824271	0.0773749	0.0652377	0.074828	0.0424353	0.0659882	0.0275251	0.0574988	0.065433	0.0200722	0.0173859	0.029109	0.083634	0.0684822	0.063781
0.105625	0.0825488	0.0774903	0.0653266	0.0749335	0.0425113	0.0660672	0.0275468	0.0575902	0.065476	0.0201532	0.0174047	0.029136	0.0837582	0.0685748	0.0638631
0.10575	0.0826706	0.0776057	0.0654155	0.075039	0.0425874	0.0661462	0.0275684	0.0576816	0.065519	0.0202344	0.0174235	0.029163	0.0838824	0.0686673	0.0639453
0.105875	0.0827923	0.0777211	0.0655045	0.0751447	0.0426634	0.0662251	0.02759	0.0577731	0.0655618	0.0203157	0.0174424	0.0291902	0.0840066	0.0687599	0.0640274
0.106	0.082914	0.0778366	0.0655934	0.0752504	0.0427395	0.0663041	0.0276116	0.0578646	0.0656045	0.0203973	0.0174613	0.0292174	0.0841308	0.0688525	0.0641096
0.106125	0.0830358	0.0779521	0.0656824	0.0753563	0.0428157	0.066383	0.0276331	0.0579562	0.0656471	0.020479	0.0174804	0.0292448	0.084255	0.0689451	0.0641917
0.10625	0.0831576	0.0780676	0.0657714	0.0754622	0.0428919	0.066462	0.0276547	0.0580478	0.0656896	0.0205609	0.0174994	0.0292722	0.0843792	0.0690377	0.0642739
0.106375	0.0832793	0.0781832	0.0658605	0.0755682	0.0429681	0.0665409	0.0276761	0.0581394	0.065732	0.020643	0.0175185	0.0292997	0.0845033	0.0691304	0.064356
0.1065	0.0834011	0.0782988	0.0659495	0.0756743	0.0430444	0.0666199	0.0276976	0.058231	0.0657743	0.0207252	0.0175377	0.0293273	0.0846275	0.0692231	0.0644381
0.106625	0.0835229	0.0784144	0.0660386	0.0757804	0.0431207	0.0666988	0.027719	0.0583227	0.0658165	0.0208076	0.017557	0.0293549	0.0847517	0.0693158	0.0645202
0.10675	0.0836447	0.0785301	0.0661277	0.0758867	0.043197	0.0667778	0.0277404	0.0584144	0.0658585	0.0208902	0.0175763	0.0293827	0.0848759	0.0694085	0.0646024
0.106875	0.0837665	0.0786458	0.0662169	0.075993	0.0432734	0.0668567	0.0277618	0.0585061	0.0659005	0.020973	0.0175957	0.0294105	0.085	0.0695013	0.0646845
0.107	0.0838883	0.0787615	0.066306	0.0760994	0.0433498	0.0669357	0.0277831	0.0585979	0.0659423	0.021056	0.0176151	0.0294385	0.0851242	0.069594	0.0647666
0.107125	0.0840101	0.0788772	0.0663952	0.076206	0.0434263	0.0670146	0.0278044	0.0586897	0.065984	0.0211391	0.0176346	0.0294665	0.0852484	0.0696868	0.0648488
0.10725	0.0841319	0.078993	0.0664844	0.0763126	0.0435028	0.0670936	0.0278257	0.0587815	0.0660257	0.0212224	0.0176541	0.0294946	0.0853726	0.0697796	0.0649309
0.107375	0.0842537	0.0791089	0.0665737	0.0764192	0.0435793	0.0671725	0.0278469	0.0588734	0.0660672	0.0213059	0.0176737	0.0295228	0.0854967	0.0698725	0.065013
0.1075	0.0843755	0.0792247	0.0666629	0.076526	0.0436559	0.0672514	0.0278681	0.0589653	0.0661086	0.0213895	0.0176934	0.0295511	0.0856209	0.0699653	0.0650951
0.107625	0.0844974	0.0793406	0.0667522	0.0766328	0.0437325	0.0673304	0.0278893	0.0590572	0.0661498	0.0214733	0.0177131	0.0295795	0.085745	0.0700582	0.0651773
0.10775	0.0846192	0.0794565	0.0668415	0.0767398	0.0438092	0.0674093	0.0279105	0.0591492	0.066191	0.0215573	0.0177329	0.0296079	0.0858692	0.0701511	0.0652594
0.107875	0.0847411	0.0795725	0.0669308	0.0768468	0.0438859	0.0674882	0.0279316	0.0592412	0.0662321	0.0216415	0.0177527	0.0296365	0.0859933	0.0702441	0.0653416
0.108	0.0848629	0.0796884	0.0670202	0.0769539	0.0439627	0.0675671	0.0279527	0.0593332	0.066273	0.0217259	0.0177726	0.0296652	0.0861175	0.070337	0.0654237
0.108125	0.0849848	0.0798044	0.0671095	0.077061	0.0440395	0.0676461	0.0279738	0.0594252	0.0663139	0.0218104	0.0177926	0.0296939	0.0862416	0.07043	0.0655058
0.10825	0.0851067	0.0799205	0.0671989	0.0771683	0.0441163	0.067725	0.0279949	0.0595173	0.0663546	0.0218951	0.0178126	0.0297228	0.0863658	0.070523	0.065588
0.108375	0.0852285	0.0800365	0.0672884	0.0772756	0.0441932	0.0678039	0.0280159	0.0596095	0.0663952	0.0219799	0.0178327	0.0297517	0.0864899	0.070616	0.0656702
0.1085	0.0853504	0.0801526	0.0673778	0.077383	0.0442701	0.0678828	0.0280369	0.0597016	0.0664357	0.022065	0.0178528	0.0297807	0.086614	0.0707091	0.0657523
0.108625	0.0854723	0.0802688	0.0674673	0.0774905	0.0443471	0.0679617	0.0280579	0.0597938	0.0664761	0.0221502	0.017873	0.0298098	0.0867382	0.0708021	0.0658345
0.10875	0.0855942	0.0803849	0.0675568	0.0775981	0.0444241	0.0680406	0.0280789	0.059886	0.0665164	0.0222356	0.0178933	0.0298391	0.0868623	0.0708952	0.0659167
0.108875	0.0857161	0.0805011	0.0676463	0.0777058	0.0445011	0.0681195	0.0280998	0.0599783	0.0665565	0.0223211	0.0179136	0.0298684	0.0869864	0.0709884	0.0659988
0.109	0.0858381	0.0806173	0.0677358	0.0778135	0.0445782	0.0681984	0.0281207	0.0600706	0.0665965	0.0224068	0.017934	0.0298978	0.0871105	0.0710815	0.066081
0.109125	0.08596	0.0807335	0.0678254	0.0779214	0.0446553	0.0682772	0.0281416	0.0601629	0.0666365	0.0224927	0.0179544	0.0299273	0.0872347	0.0711747	0.0661632
0.10925	0.0860819	0.0808498	0.0679149	0.0780293	0.0447325	0.0683561	0.0281624	0.0602552	0.0666763	0.0225788	0.0179749	0.0299569	0.0873588	0.0712679	0.0662454
0.109375	0.0862039	0.0809661	0.0680045	0.0781372	0.0448097	0.068435	0.0281833	0.0603476	0.066716	0.0226651	0.0179955	0.0299866	0.0874829	0.0713611	0.0663277
0.1095	0.0863258	0.0810824	0.0680942	0.0782453	0.0448869	0.0685139	0.0282041	0.0604401	0.0667555	0.0227515	0.0180161	0.0300164	0.087607	0.0714543	0.0664099
0.109625	0.0864478	0.0811987	0.0681838	0.0783534	0.0449642	0.0685927	0.0282249	0.0605325	0.066795	0.0228381	0.0180367	0.0300462	0.0877311	0.0715476	0.0664921
0.10975	0.0865698	0.0813151	0.0682735	0.0784616	0.0450415	0.0686716	0.0282456	0.060625	0.0668343	0.0229248	0.0180575	0.0300762	0.0878552	0.0716408	0.0665744
0.109875	0.0866918	0.0814315	0.0683632	0.0785699	0.0451189	0.0687504	0.0282664	0.0607175	0.0668736	0.0230117	0.0180782	0.0301063	0.0879793	0.0717341	0.0666566
0.11	0.0868138	0.0815479	0.0684529	0.0786783	0.0451963	0.0688293	0.0282871	0.0608101	0.0669127	0.0230988	0.0180991	0.0301365	0.0881034	0.0718275	0.0667389
0.110125	0.0869358	0.0816644	0.0685426	0.0787868	0.0452737	0.0689081	0.0283078	0.0609027	0.0669517	0.0231861	0.01812	0.0301668	0.0882275	0.0719208	0.0668212
0.11025	0.0870578	0.0817809	0.0686324	0.0788953	0.0453512	0.0689869	0.0283285	0.0609953	0.0669905	0.0232735	0.018141	0.0301972	0.0883516	0.0720142	0.0669034
0.110375	0.0871798	0.0818974	0.0687222	0.0790039	0.0454287	0.0690657	0.0283491	0.061088	0.0670293	0.0233611	0.018162	0.0302277	0.0884757	0.0721075	0.0669858
0.1105	0.0873018	0.0820139	0.068812	0.0791126	0.0455063	0.0691445	0.0283698	0.0611806	0.0670679	0.0234489	0.0181831	0.0302583	0.0885998	0.072201	0.0670681
0.110625	0.0874239	0.0821305	0.0689018	0.0792213	0.0455839	0.0692233	0.0283904	0.0612734	0.0671064	0.0235369	0.0182042	0.0302889	0.0887239	0.0722944	0.0671504
0.11075	0.0875459	0.082247	0.0689917	0.0793301	0.0456616	0.0693021	0.0284109	0.0613661	0.0671448	0.023625	0.0182255	0.0303197	0.088848	0.0723878	0.0672327
0.110875	0.087668	0.0823637	0.0690815	0.079439	0.0457393	0.0693809	0.0284315	0.0614589	0.0671831	0.0237133	0.0182467	0.0303506	0.0889721	0.0724813	0.0673151
0.111	0.0877901	0.0824803	0.0691714	0.079548	0.045817	0.0694597	0.0284521	0.0615517	0.0672213	0.0238017	0.0182681	0.0303816	0.0890961	0.0725748	0.0673975
0.111125	0.0879122	0.082597	0.0692613	0.0796571	0.0458948	0.0695385	0.0284726	0.0616446	0.0672593	0.0238903	0.0182895	0.0304128	0.0892202	0.0726683	0.0674798
0.11125	0.0880343	0.0827136	0.0693513	0.0797662	0.0459726	0.0696172	0.0284931	0.0617375	0.0672973	0.0239791	0.0183109	0.030444	0.0893443	0.0727619	0.0675622
0.111375	0.0881564	0.0828304	0.0694412	0.0798754	0.0460505	0.069696	0.0285136	0.0618304	0.0673351	0.0240681	0.0183325	0.0304753	0.0894683	0.0728554	0.0676446
0.1115	0.0882785	0.0829471	0.0695312	0.0799846	0.0461284	0.0697747	0.028534	0.0619234	0.0673728	0.0241572	0.0183541	0.0305067	0.0895924	0.072949	0.0677271
0.111625	0.0884006	0.0830639	0.0696212	0.080094	0.0462063	0.0698535	0.0285544	0.0620164	0.0674103	0.0242465	0.0183757	0.0305383	0.0897164	0.0730426	0.0678095
0.11175	0.0885228	0.0831807	0.0697112	0.0802034	0.0462843	0.0699322	0.0285749	0.0621094	0.0674478	0.024336	0.0183974	0.0305699	0.0898405	0.0731363	0.067892
0.111875	0.0886449	0.0832975	0.0698013	0.0803129	0.0463623	0.0700109	0.0285953	0.0622024	0.0674851	0.0244256	0.0184192	0.0306017	0.0899645	0.0732299	0.0679744
0.112	0.0887671	0.0834143	0.0698913	0.0804224	0.0464404	0.0700896	0.0286156	0.0622955	0.0675223	0.0245154	0.018441	0.0306335	0.0900886	0.0733236	0.0680569
0.112125	0.0888893	0.0835312	0.0699814	0.080532	0.0465185	0.0701683	0.028636	0.0623887	0.0675594	0.0246054	0.018463	0.0306655	0.0902126	0.0734173	0.0681394
0.11225	0.0890115	0.0836481	0.0700715	0.0806417	0.0465966	0.070247	0.0286563	0.0624818	0.0675964	0.0246955	0.0184849	0.0306976	0.0903367	0.073511	0.0682219
0.112375	0.0891337	0.083765	0.0701616	0.0807515	0.0466748	0.0703256	0.0286767	0.062575	0.0676332	0.0247858	0.018507	0.0307298	0.0904607	0.0736048	0.0683044
0.1125	0.0892559	0.0838819	0.0702518	0.0808613	0.0467531	0.0704043	0.028697	0.0626682	0.0676699	0.0248762	0.0185291	0.0307621	0.0905847	0.0736985	0.068387
0.112625	0.0893781	0.0839989	0.0703419	0.0809712	0.0468313	0.0704829	0.0287172	0.0627615	0.0677065	0.0249669	0.0185512	0.0307945	0.0907087	0.0737923	0.0684695
0.11275	0.0895003	0.0841159	0.0704321	0.0810812	0.0469096	0.0705616	0.0287375	0.0628548	0.067743	0.0250577	0.0185734	0.030827	0.0908327	0.0738861	0.0685521
0.112875	0.0896226	0.0842329	0.0705223	0.0811912	0.046988	0.0706402	0.0287578	0.0629481	0.0677794	0.0251486	0.0185957	0.0308596	0.0909567	0.0739799	0.0686347
0.113	0.0897448	0.0843499	0.0706125	0.0813013	0.0470664	0.0707188	0.028778	0.0630414	0.0678156	0.0252397	0.0186181	0.0308924	0.0910808	0.0740738	0.0687173
0.113125	0.0898671	0.084467	0.0707028	0.0814115	0.0471449	0.0707974	0.0287982	0.0631348	0.0678517	0.025331	0.0186405	0.0309253	0.0912048	0.0741676	0.0687999
0.11325	0.0899894	0.0845841	0.0707931	0.0815217	0.0472234	0.070876	0.0288184	0.0632282	0.0678877	0.0254224	0.018663	0.0309583	0.0913287	0.0742615	0.0688825
0.113375	0.0901117	0.0847012	0.0708833	0.0816321	0.0473019	0.0709545	0.0288386	0.0633217	0.0679236	0.0255141	0.0186855	0.0309914	0.0914527	0.0743554	0.0689652
0.1135	0.090234	0.0848184	0.0709736	0.0817424	0.0473805	0.0710331	0.0288587	0.0634151	0.0679594	0.0256058	0.0187082	0.0310246	0.0915767	0.0744494	0.0690478
0.113625	0.0903563	0.0849355	0.071064	0.0818529	0.0474591	0.0711116	0.0288789	0.0635086	0.067995	0.0256977	0.0187308	0.0310579	0.0917007	0.0745433	0.0691305
0.11375	0.0904786	0.0850527	0.0711543	0.0819634	0.0475377	0.0711901	0.028899	0.0636022	0.0680305	0.0257898	0.0187536	0.0310913	0.0918247	0.0746373	0.0692132
0.113875	0.0906009	0.08517	0.0712447	0.0820739	0.0476164	0.0712686	0.0289191	0.0636957	0.0680659	0.0258821	0.0187764	0.0311249	0.0919487	0.0747313	0.0692959
0.114	0.0907233	0.0852872	0.0713351	0.0821846	0.0476952	0.0713471	0.0289392	0.0637893	0.0681012	0.0259745	0.0187993	0.0311586	0.0920726	0.0748252	0.0693786
0.114125	0.0908457	0.0854045	0.0714255	0.0822953	0.047774	0.0714256	0.0289593	0.063883	0.0681363	0.0260671	0.0188222	0.0311924	0.0921966	0.0749193	0.0694614
0.11425	0.090968	0.0855218	0.0715159	0.082406	0.0478528	0.0715041	0.0289794	0.0639766	0.0681714	0.0261598	0.0188452	0.0312263	0.0923206	0.0750133	0.0695441
0.114375	0.0910904	0.0856391	0.0716063	0.0825168	0.0479317	0.0715825	0.0289994	0.0640703	0.0682063	0.0262527	0.0188683	0.0312603	0.0924445	0.0751073	0.0696269
0.1145	0.0912128	0.0857565	0.0716968	0.0826277	0.0480106	0.0716609	0.0290195	0.0641641	0.068241	0.0263457	0.0188915	0.0312945	0.0925685	0.0752014	0.0697097
0.114625	0.0913352	0.0858738	0.0717873	0.0827387	0.0480896	0.0717394	0.0290395	0.0642578	0.0682757	0.026439	0.0189147	0.0313288	0.0926925	0.0752955	0.0697925
0.11475	0.0914576	0.0859913	0.0718778	0.0828497	0.0481686	0.0718178	0.0290595	0.0643516	0.0683102	0.0265323	0.018938	0.0313631	0.0928164	0.0753896	0.0698753
0.114875	0.0915801	0.0861087	0.0719683	0.0829607	0.0482476	0.0718962	0.0290795	0.0644454	0.0683446	0.0266258	0.0189613	0.0313976	0.0929404	0.0754837	0.0699582
0.115	0.0917025	0.0862262	0.0720588	0.0830719	0.0483267	0.0719745	0.0290995	0.0645393	0.0683789	0.0267195	0.0189847	0.0314323	0.0930643	0.0755778	0.0700411
0.115125	0.0918249	0.0863437	0.0721494	0.083183	0.0484058	0.0720529	0.0291194	0.0646331	0.0684131	0.0268134	0.0190082	0.031467	0.0931883	0.075672	0.0701239
0.11525	0.0919474	0.0864612	0.07224	0.0832943	0.048485	0.0721312	0.0291394	0.0647271	0.0684472	0.0269074	0.0190318	0.0315019	0.0933122	0.0757661	0.0702069
0.115375	0.0920699	0.0865787	0.0723306	0.0834056	0.0485642	0.0722096	0.0291593	0.064821	0.0684811	0.0270015	0.0190554	0.0315369	0.0934361	0.0758603	0.0702898
0.1155	0.0921924	0.0866963	0.0724212	0.083517	0.0486435	0.0722879	0.0291792	0.064915	0.0685149	0.0270958	0.0190791	0.031572	0.0935601	0.0759545	0.0703727
0.115625	0.0923149	0.0868139	0.0725119	0.0836284	0.0487228	0.0723662	0.0291991	0.065009	0.0685486	0.0271903	0.0191029	0.0316072	0.093684	0.0760487	0.0704557
0.11575	0.0924374	0.0869315	0.0726025	0.0837398	0.0488022	0.0724445	0.029219	0.065103	0.0685821	0.0272849	0.0191268	0.0316426	0.0938079	0.0761429	0.0705387
0.115875	0.0925599	0.0870492	0.0726932	0.0838514	0.0488816	0.0725227	0.0292389	0.0651971	0.0686156	0.0273796	0.0191507	0.031678	0.0939319	0.0762372	0.0706217
0.116	0.0926824	0.0871669	0.0727839	0.083963	0.048961	0.072601	0.0292588	0.0652912	0.0686489	0.0274745	0.0191747	0.0317136	0.0940558	0.0763314	0.0707047
0.116125	0.0928049	0.0872846	0.0728746	0.0840746	0.0490405	0.0726792	0.0292786	0.0653853	0.0686821	0.0275696	0.0191988	0.0317493	0.0941797	0.0764257	0.0707878
0.11625	0.0929275	0.0874023	0.0729653	0.0841863	0.04912	0.0727574	0.0292985	0.0654795	0.0687152	0.0276648	0.0192229	0.0317852	0.0943037	0.0765199	0.0708709
0.116375	0.09305	0.0875201	0.0730561	0.084298	0.0491996	0.0728357	0.0293183	0.0655737	0.0687481	0.0277602	0.0192472	0.0318211	0.0944276	0.0766142	0.070954
0.1165	0.0931726	0.0876379	0.0731468	0.0844098	0.0492792	0.0729139	0.0293381	0.0656679	0.068781	0.0278557	0.0192715	0.0318572	0.0945515	0.0767085	0.0710371
0.116625	0.0932951	0.0877557	0.0732376	0.0845217	0.0493589	0.072992	0.0293579	0.0657621	0.0688137	0.0279514	0.0192959	0.0318935	0.0946754	0.0768028	0.0711202
0.11675	0.0934177	0.0878736	0.0733284	0.0846336	0.0494386	0.0730702	0.0293777	0.0658564	0.0688463	0.0280472	0.0193203	0.0319298	0.0947993	0.0768972	0.0712034
0.116875	0.0935403	0.0879915	0.0734192	0.0847456	0.0495184	0.0731484	0.0293975	0.0659507	0.0688787	0.0281432	0.0193449	0.0319663	0.0949233	0.0769915	0.0712866
0.117	0.0936629	0.0881094	0.0735101	0.0848576	0.0495982	0.0732265	0.0294173	0.0660451	0.0689111	0.0282393	0.0193695	0.0320029	0.0950472	0.0770859	0.0713698
0.117125	0.0937855	0.0882273	0.0736009	0.0849696	0.049678	0.0733046	0.0294371	0.0661395	0.0689433	0.0283355	0.0193942	0.0320396	0.0951711	0.0771802	0.071453
0.11725	0.0939081	0.0883453	0.0736918	0.0850817	0.0497579	0.0733827	0.0294568	0.0662339	0.0689754	0.0284319	0.019419	0.0320764	0.095295	0.0772746	0.0715363
0.117375	0.0940307	0.0884633	0.0737826	0.0851939	0.0498379	0.0734608	0.0294765	0.0663284	0.0690074	0.0285285	0.0194439	0.0321134	0.0954189	0.077369	0.0716195
0.1175	0.0941534	0.0885814	0.0738735	0.0853061	0.0499179	0.0735389	0.0294963	0.0664228	0.0690393	0.0286252	0.0194688	0.0321505	0.0955428	0.0774634	0.0717028
0.117625	0.094276	0.0886994	0.0739645	0.0854183	0.0499979	0.073617	0.029516	0.0665174	0.069071	0.028722	0.0194938	0.0321877	0.0956667	0.0775578	0.0717862
0.11775	0.0943986	0.0888175	0.0740554	0.0855306	0.050078	0.0736951	0.0295357	0.0666119	0.0691026	0.028819	0.019519	0.0322251	0.0957907	0.0776522	0.0718695
0.117875	0.0945213	0.0889356	0.0741463	0.0856429	0.0501582	0.0737731	0.0295554	0.0667065	0.0691341	0.0289162	0.0195442	0.0322626	0.0959146	0.0777467	0.0719529
0.118	0.0946439	0.0890538	0.0742373	0.0857553	0.0502383	0.0738512	0.0295751	0.0668011	0.0691655	0.0290134	0.0195694	0.0323002	0.0960385	0.0778411	0.0720363
0.118125	0.0947666	0.0891719	0.0743283	0.0858678	0.0503186	0.0739292	0.0295947	0.0668958	0.0691968	0.0291109	0.0195948	0.0323379	0.0961624	0.0779356	0.0721197
0.11825	0.0948893	0.0892901	0.0744192	0.0859802	0.0503989	0.0740072	0.0296144	0.0669904	0.0692279	0.0292084	0.0196202	0.0323758	0.0962863	0.0780301	0.0722031
0.118375	0.0950119	0.0894084	0.0745102	0.0860927	0.0504792	0.0740852	0.029634	0.0670852	0.0692589	0.0293061	0.0196458	0.0324138	0.0964102	0.0781245	0.0722866
0.1185	0.0951346	0.0895266	0.0746013	0.0862053	0.0505596	0.0741632	0.0296537	0.0671799	0.0692898	0.029404	0.0196714	0.032452	0.0965341	0.078219	0.0723701
0.118625	0.0952573	0.0896449	0.0746923	0.0863179	0.05064	0.0742412	0.0296733	0.0672747	0.0693206	0.029502	0.0196971	0.0324902	0.096658	0.0783135	0.0724536
0.11875	0.09538	0.0897632	0.0747833	0.0864305	0.0507205	0.0743191	0.0296929	0.0673695	0.0693512	0.0296001	0.0197228	0.0325286	0.096782	0.0784081	0.0725372
0.118875	0.0955027	0.0898815	0.0748744	0.0865432	0.050801	0.0743971	0.0297125	0.0674644	0.0693818	0.0296983	0.0197487	0.0325672	0.0969059	0.0785026	0.0726208
0.119	0.0956254	0.0899999	0.0749655	0.0866559	0.0508816	0.0744751	0.0297322	0.0675593	0.0694122	0.0297967	0.0197747	0.0326058	0.0970298	0.0785971	0.0727044
0.119125	0.0957481	0.0901183	0.0750565	0.0867686	0.0509623	0.074553	0.0297517	0.0676542	0.0694425	0.0298953	0.0198007	0.0326446	0.0971537	0.0786917	0.072788
0.11925	0.0958709	0.0902367	0.0751476	0.0868814	0.0510429	0.0746309	0.0297713	0.0677492	0.0694727	0.029994	0.0198268	0.0326836	0.0972776	0.0787862	0.0728716
0.119375	0.0959936	0.0903552	0.0752387	0.0869942	0.0511237	0.0747089	0.0297909	0.0678442	0.0695027	0.0300928	0.019853	0.0327226	0.0974016	0.0788808	0.0729553
0.1195	0.0961163	0.0904736	0.0753299	0.0871071	0.0512044	0.0747868	0.0298105	0.0679393	0.0695327	0.0301918	0.0198793	0.0327618	0.0975255	0.0789753	0.073039
0.119625	0.0962391	0.0905921	0.075421	0.08722	0.0512852	0.0748647	0.02983	0.0680343	0.0695625	0.0302909	0.0199057	0.0328012	0.0976494	0.0790699	0.0731228
0.11975	0.0963618	0.0907106	0.0755121	0.0873329	0.0513661	0.0749426	0.0298496	0.0681295	0.0695922	0.0303901	0.0199322	0.0328406	0.0977734	0.0791645	0.0732066
0.119875	0.0964846	0.0908292	0.0756033	0.0874459	0.051447	0.0750205	0.0298691	0.0682246	0.0696218	0.0304895	0.0199588	0.0328802	0.0978973	0.0792591	0.0732904
0.12	0.0966074	0.0909478	0.0756944	0.0875589	0.051528	0.0750983	0.0298886	0.0683198	0.0696512	0.030589	0.0199854	0.03292	0.0980213	0.0793537	0.0733742
0.120125	0.0967301	0.0910664	0.0757856	0.0876719	0.051609	0.0751762	0.0299081	0.068415	0.0696806	0.0306886	0.0200122	0.0329598	0.0981452	0.0794483	0.0734581
0.12025	0.0968529	0.091185	0.0758767	0.0877849	0.0516901	0.0752541	0.0299276	0.0685103	0.0697098	0.0307884	0.020039	0.0329998	0.0982692	0.0795429	0.073542
0.120375	0.0969757	0.0913037	0.0759679	0.087898	0.0517712	0.075332	0.0299471	0.0686056	0.0697389	0.0308883	0.0200659	0.03304	0.0983932	0.0796375	0.0736259
0.1205	0.0970985	0.0914224	0.0760591	0.0880111	0.0518524	0.0754098	0.0299666	0.068701	0.0697678	0.0309884	0.020093	0.0330803	0.0985171	0.0797321	0.0737098
0.120625	0.0972213	0.0915411	0.0761503	0.0881243	0.0519336	0.0754877	0.0299861	0.0687963	0.0697967	0.0310886	0.0201201	0.0331207	0.0986411	0.0798268	0.0737938
0.12075	0.0973441	0.0916598	0.0762415	0.0882374	0.0520149	0.0755655	0.0300055	0.0688918	0.0698254	0.0311889	0.0201473	0.0331612	0.0987651	0.0799214	0.0738779
0.120875	0.0974669	0.0917786	0.0763327	0.0883506	0.0520962	0.0756434	0.030025	0.0689872	0.0698541	0.0312894	0.0201746	0.0332019	0.098889	0.0800161	0.0739619
0.121	0.0975897	0.0918974	0.0764239	0.0884639	0.0521776	0.0757212	0.0300444	0.0690827	0.0698826	0.03139	0.020202	0.0332427	0.099013	0.0801107	0.074046
0.121125	0.0977126	0.0920162	0.0765151	0.0885771	0.052259	0.075799	0.0300639	0.0691783	0.069911	0.0314907	0.0202295	0.0332837	0.099137	0.0802054	0.0741301
0.12125	0.0978354	0.0921351	0.0766063	0.0886904	0.0523405	0.0758769	0.0300833	0.0692738	0.0699392	0.0315916	0.020257	0.0333248	0.099261	0.0803	0.0742143
0.121375	0.0979582	0.092254	0.0766975	0.0888037	0.052422	0.0759547	0.0301027	0.0693695	0.0699674	0.0316926	0.0202847	0.033366	0.099385	0.0803947	0.0742985
0.1215	0.0980811	0.0923729	0.0767887	0.088917	0.0525035	0.0760325	0.0301221	0.0694651	0.0699954	0.0317937	0.0203125	0.0334074	0.099509	0.0804894	0.0743827
0.121625	0.0982039	0.0924918	0.07688	0.0890304	0.0525852	0.0761104	0.0301414	0.0695608	0.0700233	0.0318949	0.0203404	0.0334489	0.0996331	0.0805841	0.074467
0.12175	0.0983268	0.0926108	0.0769712	0.0891438	0.0526668	0.0761882	0.0301608	0.0696565	0.0700511	0.0319963	0.0203683	0.0334906	0.0997571	0.0806788	0.0745512
0.121875	0.0984496	0.0927298	0.0770624	0.0892572	0.0527486	0.076266	0.0301802	0.0697523	0.0700788	0.0320978	0.0203964	0.0335324	0.0998811	0.0807735	0.0746356
0.122	0.0985725	0.0928488	0.0771536	0.0893706	0.0528303	0.0763438	0.0301995	0.0698481	0.0701063	0.0321995	0.0204246	0.0335743	0.100005	0.0808682	0.0747199
0.122125	0.0986954	0.0929678	0.0772448	0.089484	0.0529122	0.0764217	0.0302188	0.069944	0.0701338	0.0323013	0.0204528	0.0336164	0.100129	0.0809629	0.0748043
0.12225	0.0988183	0.0930869	0.0773361	0.0895975	0.052994	0.0764995	0.0302381	0.0700399	0.0701611	0.0324032	0.0204812	0.0336586	0.100253	0.0810576	0.0748888
0.122375	0.0989412	0.093206	0.0774273	0.0897109	0.053076	0.0765773	0.0302574	0.0701358	0.0701883	0.0325052	0.0205096	0.0337009	0.100377	0.0811523	0.0749732
0.1225	0.0990641	0.0933251	0.0775185	0.0898244	0.053158	0.0766551	0.0302767	0.0702318	0.0702154	0.0326074	0.0205382	0.0337434	0.100501	0.081247	0.0750577
0.122625	0.099187	0.0934443	0.0776097	0.0899379	0.05324	0.0767329	0.030296	0.0703278	0.0702424	0.0327097	0.0205668	0.033786	0.100625	0.0813418	0.0751422
0.12275	0.0993099	0.0935635	0.0777009	0.0900515	0.0533221	0.0768108	0.0303153	0.0704239	0.0702692	0.0328121	0.0205956	0.0338288	0.100749	0.0814365	0.0752268
0.122875	0.0994328	0.0936827	0.0777922	0.090165	0.0534042	0.0768886	0.0303345	0.07052	0.070296	0.0329146	0.0206245	0.0338717	0.100873	0.0815313	0.0753114
0.123	0.0995558	0.0938019	0.0778834	0.0902786	0.0534864	0.0769664	0.0303537	0.0706161	0.0703226	0.0330173	0.0206534	0.0339148	0.100998	0.081626	0.075396
0.123125	0.0996787	0.0939212	0.0779746	0.0903921	0.0535686	0.0770442	0.030373	0.0707123	0.0703491	0.0331201	0.0206825	0.0339579	0.101122	0.0817208	0.0754807
0.12325	0.0998017	0.0940405	0.0780658	0.0905057	0.0536509	0.0771221	0.0303922	0.0708086	0.0703756	0.033223	0.0207117	0.0340013	0.101246	0.0818155	0.0755654
0.123375	0.0999247	0.0941598	0.078157	0.0906193	0.0537333	0.0771999	0.0304114	0.0709048	0.0704018	0.0333261	0.0207409	0.0340447	0.10137	0.0819103	0.0756501
0.1235	0.100048	0.0942792	0.0782482	0.0907329	0.0538157	0.0772777	0.0304305	0.0710011	0.070428	0.0334292	0.0207703	0.0340883	0.101494	0.0820051	0.0757349
0.123625	0.100171	0.0943986	0.0783394	0.0908465	0.0538981	0.0773555	0.0304497	0.0710975	0.0704541	0.0335325	0.0207998	0.0341321	0.101618	0.0820998	0.0758197
0.12375	0.100294	0.094518	0.0784306	0.0909602	0.0539806	0.0774334	0.0304688	0.0711939	0.07048	0.033636	0.0208293	0.034176	0.101742	0.0821946	0.0759046
0.123875	0.100417	0.0946374	0.0785218	0.0910738	0.0540631	0.0775112	0.030488	0.0712904	0.0705059	0.0337395	0.020859	0.03422	0.101866	0.0822894	0.0759894
0.124	0.10054	0.0947569	0.0786129	0.0911875	0.0541457	0.0775891	0.0305071	0.0713868	0.0705316	0.0338432	0.0208888	0.0342642	0.10199	0.0823842	0.0760743
0.124125	0.100663	0.0948763	0.0787041	0.0913011	0.0542284	0.0776669	0.0305262	0.0714834	0.0705572	0.0339469	0.0209187	0.0343085	0.102114	0.082479	0.0761593
0.12425	0.100786	0.0949958	0.0787953	0.0914148	0.0543111	0.0777448	0.0305453	0.07158	0.0705827	0.0340509	0.0209487	0.0343529	0.102239	0.0825738	0.0762443
0.124375	0.100909	0.0951154	0.0788864	0.0915285	0.0543938	0.0778226	0.0305644	0.0716766	0.0706081	0.0341549	0.0209788	0.0343975	0.102363	0.0826686	0.0763293
0.1245	0.101032	0.0952349	0.0789776	0.0916421	0.0544767	0.0779005	0.0305834	0.0717732	0.0706334	0.034259	0.021009	0.0344422	0.102487	0.0827634	0.0764143
0.124625	0.101155	0.0953545	0.0790687	0.0917558	0.0545595	0.0779783	0.0306025	0.07187	0.0706586	0.0343633	0.0210394	0.034487	0.102611	0.0828582	0.0764994
0.12475	0.101278	0.0954741	0.0791598	0.0918695	0.0546424	0.0780562	0.0306215	0.0719667	0.0706837	0.0344677	0.0210698	0.034532	0.102735	0.082953	0.0765845
0.124875	0.101401	0.0955938	0.0792509	0.0919832	0.0547254	0.0781341	0.0306405	0.0720635	0.0707086	0.0345722	0.0211003	0.0345771	0.102859	0.0830478	0.0766697
0.125	0.101524	0.0957134	0.079342	0.0920969	0.0548084	0.078212	0.0306596	0.0721604	0.0707335	0.0346768	0.021131	0.0346224	0.102983	0.0831426	0.0767548
0.125125	0.101647	0.0958331	0.0794331	0.0922106	0.0548915	0.0782899	0.0306785	0.0722572	0.0707582	0.0347816	0.0211617	0.0346678	0.103108	0.0832374	0.0768401
0.12525	0.10177	0.0959528	0.0795242	0.0923243	0.0549746	0.0783678	0.0306975	0.0723542	0.0707829	0.0348864	0.0211926	0.0347133	0.103232	0.0833323	0.0769253
0.125375	0.101894	0.0960726	0.0796153	0.092438	0.0550578	0.0784457	0.0307165	0.0724511	0.0708074	0.0349914	0.0212235	0.034759	0.103356	0.0834271	0.0770106
0.1255	0.102017	0.0961923	0.0797063	0.0925517	0.055141	0.0785236	0.0307355	0.0725482	0.0708318	0.0350965	0.0212546	0.0348047	0.10348	0.0835219	0.0770959
0.125625	0.10214	0.0963121	0.0797974	0.0926654	0.0552243	0.0786015	0.0307544	0.0726452	0.0708561	0.0352017	0.0212858	0.0348507	0.103604	0.0836167	0.0771813
0.12575	0.102263	0.0964319	0.0798884	0.0927791	0.0553076	0.0786794	0.0307733	0.0727423	0.0708803	0.035307	0.0213171	0.0348967	0.103728	0.0837115	0.0772667
0.125875	0.102386	0.0965517	0.0799794	0.0928928	0.055391	0.0787574	0.0307922	0.0728395	0.0709044	0.0354125	0.0213486	0.0349429	0.103853	0.0838064	0.0773521
0.126	0.102509	0.0966715	0.0800704	0.0930065	0.0554745	0.0788353	0.0308111	0.0729367	0.0709284	0.035518	0.0213801	0.0349892	0.103977	0.0839012	0.0774376
0.126125	0.102633	0.0967913	0.0801614	0.0931202	0.055558	0.0789133	0.03083	0.0730339	0.0709523	0.0356237	0.0214117	0.0350357	0.104101	0.083996	0.0775231
0.12625	0.102756	0.0969112	0.0802524	0.0932339	0.0556416	0.0789912	0.0308489	0.0731312	0.0709761	0.0357295	0.0214435	0.0350823	0.104225	0.0840909	0.0776086
0.126375	0.102879	0.0970311	0.0803433	0.0933476	0.0557252	0.0790692	0.0308677	0.0732286	0.0709998	0.0358354	0.0214754	0.035129	0.104349	0.0841857	0.0776942
0.1265	0.103002	0.097151	0.0804342	0.0934613	0.0558089	0.0791471	0.0308866	0.0733259	0.0710234	0.0359414	0.0215074	0.0351759	0.104474	0.0842805	0.0777798
0.126625	0.103126	0.0972709	0.0805251	0.093575	0.0558926	0.0792251	0.0309054	0.0734234	0.0710468	0.0360476	0.0215395	0.0352228	0.104598	0.0843754	0.0778655
0.12675	0.103249	0.0973908	0.080616	0.0936886	0.0559764	0.0793031	0.0309242	0.0735208	0.0710702	0.0361538	0.0215717	0.03527	0.104722	0.0844702	0.0779511
0.126875	0.103372	0.0975108	0.0807069	0.0938023	0.0560603	0.0793811	0.030943	0.0736183	0.0710935	0.0362602	0.021604	0.0353172	0.104846	0.084565	0.0780369
0.127	0.103495	0.0976307	0.0807978	0.093916	0.0561442	0.0794591	0.0309618	0.0737159	0.0711166	0.0363667	0.0216365	0.0353646	0.10497	0.0846599	0.0781226
0.127125	0.103619	0.0977507	0.0808886	0.0940296	0.0562281	0.0795371	0.0309806	0.0738135	0.0711397	0.0364733	0.0216691	0.0354121	0.105095	0.0847547	0.0782084
0.12725	0.103742	0.0978707	0.0809794	0.0941433	0.0563122	0.0796151	0.0309993	0.0739111	0.0711627	0.03658	0.0217018	0.0354597	0.105219	0.0848495	0.0782942
0.127375	0.103865	0.0979907	0.0810702	0.0942569	0.0563962	0.0796931	0.0310181	0.0740088	0.0711855	0.0366868	0.0217346	0.0355075	0.105343	0.0849444	0.0783801
0.1275	0.103989	0.0981107	0.0811609	0.0943705	0.0564804	0.0797711	0.0310368	0.0741066	0.0712083	0.0367937	0.0217675	0.0355554	0.105467	0.0850392	0.0784659
0.127625	0.104112	0.0982308	0.0812517	0.0944842	0.0565646	0.0798491	0.0310555	0.0742044	0.0712309	0.0369008	0.0218005	0.0356034	0.105592	0.085134	0.0785519
0.12775	0.104235	0.0983508	0.0813424	0.0945978	0.0566488	0.0799271	0.0310742	0.0743022	0.0712535	0.037008	0.0218337	0.0356516	0.105716	0.0852289	0.0786378
0.127875	0.104359	0.0984709	0.0814331	0.0947114	0.0567332	0.0800051	0.0310929	0.0744	0.0712759	0.0371152	0.021867	0.0356999	0.10584	0.0853237	0.0787238
0.128	0.104482	0.098591	0.0815238	0.094825	0.0568176	0.0800832	0.0311115	0.074498	0.0712983	0.0372226	0.0219004	0.0357483	0.105964	0.0854185	0.0788098
0.128125	0.104606	0.098711	0.0816144	0.0949385	0.056902	0.0801612	0.0311302	0.0745959	0.0713205	0.0373301	0.0219339	0.0357969	0.106088	0.0855134	0.0788959
0.12825	0.104729	0.0988311	0.081705	0.0950521	0.0569865	0.0802392	0.0311488	0.0746939	0.0713427	0.0374377	0.0219675	0.0358456	0.106213	0.0856082	0.078982
0.128375	0.104853	0.0989512	0.0817956	0.0951656	0.0570711	0.0803172	0.0311674	0.074792	0.0713647	0.0375455	0.0220013	0.0358944	0.106337	0.085703	0.0790681
0.1285	0.104976	0.0990714	0.0818862	0.0952792	0.0571557	0.0803953	0.0311861	0.0748901	0.0713867	0.0376533	0.0220352	0.0359433	0.106461	0.0857979	0.0791542
0.128625	0.105099	0.0991915	0.0819768	0.0953927	0.0572404	0.0804733	0.0312046	0.0749882	0.0714085	0.0377612	0.0220692	0.0359924	0.106585	0.0858927	0.0792404
0.12875	0.105223	0.0993116	0.0820673	0.0955062	0.0573252	0.0805513	0.0312232	0.0750864	0.0714303	0.0378693	0.0221033	0.0360416	0.106709	0.0859875	0.0793266
0.128875	0.105346	0.0994318	0.0821578	0.0956197	0.05741	0.0806294	0.0312418	0.0751846	0.0714519	0.0379775	0.0221375	0.0360909	0.106834	0.0860824	0.0794129
0.129	0.10547	0.0995519	0.0822482	0.0957332	0.0574949	0.0807074	0.0312604	0.0752829	0.0714735	0.0380857	0.0221719	0.0361404	0.106958	0.0861772	0.0794992
0.129125	0.105593	0.0996721	0.0823386	0.0958467	0.0575799	0.0807855	0.0312789	0.0753812	0.0714949	0.0381941	0.0222063	0.03619	0.107082	0.086272	0.0795855
0.12925	0.105717	0.0997923	0.082429	0.0959601	0.0576649	0.0808635	0.0312974	0.0754796	0.0715163	0.0383026	0.0222409	0.0362397	0.107206	0.0863668	0.0796718
0.129375	0.10584	0.0999125	0.0825194	0.0960736	0.05775	0.0809415	0.031316	0.075578	0.0715376	0.0384112	0.0222757	0.0362895	0.10733	0.0864617	0.0797582
0.1295	0.105964	0.100033	0.0826097	0.096187	0.0578351	0.0810196	0.0313345	0.0756764	0.0715587	0.0385199	0.0223105	0.0363395	0.107454	0.0865565	0.0798446
0.129625	0.106088	0.100153	0.0827001	0.0963004	0.0579203	0.0810976	0.031353	0.0757749	0.0715798	0.0386288	0.0223455	0.0363895	0.107579	0.0866513	0.079931
0.12975	0.106211	0.100273	0.0827903	0.0964138	0.0580056	0.0811756	0.0313715	0.0758735	0.0716008	0.0387377	0.0223805	0.0364397	0.107703	0.0867461	0.0800175
0.129875	0.106335	0.100393	0.0828806	0.0965271	0.058091	0.0812537	0.0313899	0.0759721	0.0716217	0.0388467	0.0224157	0.0364901	0.107827	0.0868409	0.080104
0.13	0.106458	0.100513	0.0829708	0.0966405	0.0581764	0.0813317	0.0314084	0.0760707	0.0716424	0.0389559	0.0224511	0.0365405	0.107951	0.0869357	0.0801905
0.130125	0.106582	0.100634	0.083061	0.0967538	0.0582619	0.0814097	0.0314269	0.0761694	0.0716631	0.0390651	0.0224865	0.0365911	0.108075	0.0870305	0.0802771
0.13025	0.106706	0.100754	0.0831511	0.0968671	0.0583475	0.0814877	0.0314453	0.0762681	0.0716837	0.0391745	0.0225221	0.0366418	0.108199	0.0871253	0.0803636
0.130375	0.106829	0.100874	0.0832412	0.0969804	0.0584331	0.0815658	0.0314638	0.0763669	0.0717042	0.039284	0.0225578	0.0366926	0.108323	0.0872201	0.0804503
0.1305	0.106953	0.100994	0.0833313	0.0970937	0.0585188	0.0816438	0.0314822	0.0764657	0.0717247	0.0393935	0.0225936	0.0367436	0.108447	0.0873149	0.0805369
0.130625	0.107076	0.101115	0.0834213	0.097207	0.0586046	0.0817218	0.0315006	0.0765645	0.071745	0.0395032	0.0226295	0.0367947	0.108572	0.0874096	0.0806236
0.13075	0.1072	0.101235	0.0835113	0.0973202	0.0586904	0.0817998	0.031519	0.0766635	0.0717652	0.039613	0.0226656	0.0368459	0.108696	0.0875044	0.0807103
0.130875	0.107324	0.101355	0.0836013	0.0974334	0.0587763	0.0818778	0.0315375	0.0767624	0.0717853	0.0397229	0.0227018	0.0368972	0.10882	0.0875992	0.080797
0.131	0.107447	0.101475	0.0836912	0.0975466	0.0588623	0.0819558	0.0315559	0.0768614	0.0718054	0.0398329	0.0227381	0.0369486	0.108944	0.0876939	0.0808837
0.131125	0.107571	0.101595	0.0837811	0.0976598	0.0589484	0.0820338	0.0315743	0.0769605	0.0718253	0.039943	0.0227745	0.0370002	0.109068	0.0877887	0.0809705
0.13125	0.107695	0.101716	0.0838709	0.0977729	0.0590345	0.0821118	0.0315926	0.0770596	0.0718452	0.0400532	0.0228111	0.0370519	0.109192	0.0878834	0.0810573
0.131375	0.107819	0.101836	0.0839608	0.0978861	0.0591207	0.0821898	0.031611	0.0771587	0.071865	0.0401635	0.0228477	0.0371037	0.109316	0.0879781	0.0811441
0.1315	0.107942	0.101956	0.0840505	0.0979992	0.059207	0.0822677	0.0316294	0.0772579	0.0718847	0.0402739	0.0228846	0.0371556	0.10944	0.0880728	0.0812309
0.131625	0.108066	0.102076	0.0841402	0.0981123	0.0592933	0.0823457	0.0316478	0.0773571	0.0719043	0.0403844	0.0229215	0.0372077	0.109564	0.0881676	0.0813178
0.13175	0.10819	0.102197	0.0842299	0.0982253	0.0593798	0.0824237	0.0316661	0.0774564	0.0719238	0.040495	0.0229586	0.0372598	0.109688	0.0882623	0.0814047
0.131875	0.108314	0.102317	0.0843196	0.0983384	0.0594663	0.0825016	0.0316845	0.0775557	0.0719432	0.0406057	0.0229957	0.0373121	0.109812	0.088357	0.0814916
0.132	0.108437	0.102437	0.0844092	0.0984514	0.0595529	0.0825796	0.0317028	0.0776551	0.0719625	0.0407165	0.0230331	0.0373645	0.109936	0.0884517	0.0815786
0.132125	0.108561	0.102557	0.0844987	0.0985644	0.0596395	0.0826575	0.0317212	0.0777545	0.0719818	0.0408274	0.0230705	0.037417	0.11006	0.0885463	0.0816655
0.13225	0.108685	0.102678	0.0845882	0.0986774	0.0597262	0.0827354	0.0317395	0.0778539	0.0720009	0.0409383	0.0231081	0.0374697	0.110184	0.088641	0.0817525
0.132375	0.108809	0.102798	0.0846777	0.0987903	0.059813	0.0828134	0.0317579	0.0779534	0.07202	0.0410494	0.0231458	0.0375224	0.110307	0.0887357	0.0818395
0.1325	0.108933	0.102918	0.0847671	0.0989033	0.0598999	0.0828913	0.0317762	0.078053	0.072039	0.0411606	0.0231836	0.0375753	0.110431	0.0888303	0.0819265
0.132625	0.109056	0.103038	0.0848565	0.0990162	0.0599869	0.0829692	0.0317945	0.0781526	0.0720579	0.0412719	0.0232216	0.0376283	0.110555	0.088925	0.0820136
0.13275	0.10918	0.103158	0.0849458	0.099129	0.0600739	0.0830471	0.0318129	0.0782522	0.0720767	0.0413833	0.0232597	0.0376814	0.110679	0.0890196	0.0821006
0.132875	0.109304	0.103279	0.0850351	0.0992419	0.060161	0.083125	0.0318312	0.0783519	0.0720955	0.0414948	0.0232979	0.0377346	0.110803	0.0891143	0.0821877
0.133	0.109428	0.103399	0.0851243	0.0993547	0.0602482	0.0832028	0.0318495	0.0784516	0.0721141	0.0416064	0.0233362	0.0377879	0.110927	0.0892089	0.0822748
0.133125	0.109552	0.103519	0.0852134	0.0994675	0.0603355	0.0832807	0.0318678	0.0785514	0.0721327	0.041718	0.0233747	0.0378414	0.11105	0.0893035	0.0823619
0.13325	0.109676	0.103639	0.0853026	0.0995803	0.0604228	0.0833586	0.0318861	0.0786512	0.0721512	0.0418298	0.0234133	0.0378949	0.111174	0.0893982	0.082449
0.133375	0.1098	0.103759	0.0853916	0.0996931	0.0605103	0.0834364	0.0319044	0.0787511	0.0721696	0.0419416	0.023452	0.0379486	0.111298	0.0894928	0.0825362
0.1335	0.109923	0.103879	0.0854806	0.0998058	0.0605978	0.0835143	0.0319227	0.078851	0.072188	0.0420536	0.0234909	0.0380023	0.111421	0.0895874	0.0826233
0.133625	0.110047	0.104	0.0855696	0.0999185	0.0606854	0.0835921	0.031941	0.0789509	0.0722062	0.0421656	0.0235299	0.0380562	0.111545	0.089682	0.0827105
0.13375	0.110171	0.10412	0.0856585	0.100031	0.060773	0.0836699	0.0319593	0.0790509	0.0722244	0.0422778	0.023569	0.0381102	0.111669	0.0897766	0.0827977
0.133875	0.110295	0.10424	0.0857474	0.100144	0.0608608	0.0837477	0.0319776	0.079151	0.0722425	0.04239	0.0236082	0.0381643	0.111792	0.0898711	0.0828849
0.134	0.110419	0.10436	0.0858362	0.100256	0.0609486	0.0838255	0.0319959	0.0792511	0.0722606	0.0425023	0.0236476	0.0382185	0.111916	0.0899657	0.0829721
0.134125	0.110543	0.10448	0.0859249	0.100369	0.0610365	0.0839033	0.0320142	0.0793512	0.0722785	0.0426147	0.0236871	0.0382727	0.11204	0.0900603	0.0830594
0.13425	0.110667	0.1046	0.0860136	0.100482	0.0611245	0.0839811	0.0320325	0.0794514	0.0722964	0.0427272	0.0237268	0.0383271	0.112163	0.0901548	0.0831466
0.134375	0.110791	0.10472	0.0861022	0.100594	0.0612126	0.0840589	0.0320508	0.0795516	0.0723142	0.0428398	0.0237665	0.0383817	0.112287	0.0902494	0.0832339
0.1345	0.110915	0.10484	0.0861908	0.100707	0.0613007	0.0841367	0.0320691	0.0796519	0.072332	0.0429525	0.0238065	0.0384363	0.11241	0.0903439	0.0833211
0.134625	0.111039	0.104961	0.0862793	0.100819	0.0613889	0.0842144	0.0320873	0.0797522	0.0723496	0.0430653	0.0238465	0.038491	0.112534	0.0904385	0.0834084
0.13475	0.111163	0.105081	0.0863677	0.100932	0.0614772	0.0842922	0.0321056	0.0798525	0.0723672	0.0431781	0.0238867	0.0385458	0.112657	0.090533	0.0834957
0.134875	0.111287	0.105201	0.0864561	0.101044	0.0615656	0.0843699	0.0321239	0.0799529	0.0723847	0.0432911	0.023927	0.0386007	0.11278	0.0906275	0.083583
0.135	0.111411	0.105321	0.0865444	0.101156	0.0616541	0.0844476	0.0321422	0.0800534	0.0724022	0.0434041	0.0239674	0.0386557	0.112904	0.090722	0.0836703
0.135125	0.111535	0.105441	0.0866327	0.101269	0.0617427	0.0845253	0.0321605	0.0801539	0.0724196	0.0435173	0.024008	0.0387108	0.113027	0.0908165	0.0837577
0.13525	0.111659	0.105561	0.0867209	0.101381	0.0618313	0.084603	0.0321788	0.0802544	0.0724369	0.0436305	0.0240487	0.038766	0.11315	0.090911	0.083845
0.135375	0.111783	0.105681	0.0868091	0.101493	0.06192	0.0846807	0.0321971	0.080355	0.0724541	0.0437438	0.0240896	0.0388213	0.113274	0.0910055	0.0839324
0.1355	0.111907	0.105801	0.0868971	0.101606	0.0620088	0.0847584	0.0322153	0.0804556	0.0724713	0.0438572	0.0241305	0.0388767	0.113397	0.0911	0.0840197
0.135625	0.112031	0.105921	0.0869852	0.101718	0.0620977	0.0848361	0.0322336	0.0805562	0.0724884	0.0439707	0.0241717	0.0389322	0.11352	0.0911945	0.0841071
0.13575	0.112155	0.106041	0.0870731	0.10183	0.0621867	0.0849138	0.0322519	0.0806569	0.0725054	0.0440843	0.0242129	0.0389878	0.113643	0.0912889	0.0841945
0.135875	0.112279	0.106161	0.087161	0.101942	0.0622757	0.0849914	0.0322702	0.0807577	0.0725224	0.0441979	0.0242543	0.0390435	0.113767	0.0913834	0.0842819
0.136	0.112403	0.106281	0.0872488	0.102054	0.0623648	0.0850691	0.0322885	0.0808585	0.0725393	0.0443117	0.0242958	0.0390993	0.11389	0.0914778	0.0843693
0.136125	0.112527	0.106401	0.0873366	0.102166	0.0624541	0.0851467	0.0323068	0.0809593	0.0725561	0.0444255	0.0243375	0.0391552	0.114013	0.0915723	0.0844567
0.13625	0.112652	0.106521	0.0874243	0.102279	0.0625434	0.0852243	0.0323251	0.0810602	0.0725729	0.0445395	0.0243793	0.0392112	0.114136	0.0916667	0.0845441
0.136375	0.112776	0.106641	0.0875119	0.102391	0.0626327	0.085302	0.0323434	0.0811611	0.0725896	0.0446535	0.0244212	0.0392672	0.114259	0.0917611	0.0846315
0.1365	0.1129	0.106761	0.0875995	0.102503	0.0627222	0.0853796	0.0323617	0.0812621	0.0726063	0.0447676	0.0244633	0.0393234	0.114382	0.0918555	0.0847189
0.136625	0.113024	0.106881	0.087687	0.102615	0.0628118	0.0854572	0.03238	0.0813631	0.0726229	0.0448818	0.0245055	0.0393796	0.114505	0.0919499	0.0848064
0.13675	0.113148	0.107001	0.0877744	0.102726	0.0629014	0.0855348	0.0323983	0.0814641	0.0726394	0.044996	0.0245479	0.039436	0.114628	0.0920443	0.0848938
0.136875	0.113272	0.107121	0.0878618	0.102838	0.0629911	0.0856123	0.0324166	0.0815652	0.0726558	0.0451104	0.0245904	0.0394924	0.114751	0.0921387	0.0849813
0.137	0.113396	0.10724	0.0879491	0.10295	0.0630809	0.0856899	0.0324349	0.0816663	0.0726722	0.0452248	0.024633	0.039549	0.114874	0.092233	0.0850687
0.137125	0.11352	0.10736	0.0880363	0.103062	0.0631708	0.0857675	0.0324532	0.0817675	0.0726886	0.0453394	0.0246758	0.0396056	0.114996	0.0923274	0.0851562
0.13725	0.113645	0.10748	0.0881234	0.103174	0.0632608	0.085845	0.0324715	0.0818687	0.0727048	0.045454	0.0247187	0.0396623	0.115119	0.0924217	0.0852437
0.137375	0.113769	0.1076	0.0882105	0.103285	0.0633509	0.0859225	0.0324898	0.08197	0.072721	0.0455687	0.0247618	0.0397191	0.115242	0.0925161	0.0853311
0.1375	0.113893	0.10772	0.0882976	0.103397	0.063441	0.0860001	0.0325081	0.0820713	0.0727372	0.0456835	0.0248049	0.039776	0.115365	0.0926104	0.0854186
0.137625	0.114017	0.10784	0.0883845	0.103509	0.0635313	0.0860776	0.0325264	0.0821726	0.0727533	0.0457983	0.0248483	0.0398329	0.115487	0.0927047	0.0855061
0.13775	0.114141	0.107959	0.0884714	0.103621	0.0636216	0.0861551	0.0325448	0.082274	0.0727693	0.0459133	0.0248917	0.03989	0.11561	0.0927991	0.0855936
0.137875	0.114266	0.108079	0.0885582	0.103732	0.063712	0.0862326	0.0325631	0.0823754	0.0727853	0.0460283	0.0249353	0.0399471	0.115733	0.0928934	0.0856811
0.138	0.11439	0.108199	0.088645	0.103844	0.0638025	0.0863101	0.0325814	0.0824769	0.0728012	0.0461435	0.0249791	0.0400044	0.115855	0.0929876	0.0857685
0.138125	0.114514	0.108319	0.0887316	0.103955	0.0638931	0.0863876	0.0325997	0.0825784	0.0728171	0.0462587	0.025023	0.0400617	0.115978	0.0930819	0.085856
0.13825	0.114638	0.108439	0.0888183	0.104067	0.0639838	0.086465	0.0326181	0.0826799	0.0728329	0.0463739	0.025067	0.0401191	0.1161	0.0931762	0.0859435
0.138375	0.114763	0.108558	0.0889048	0.104178	0.0640745	0.0865425	0.0326364	0.0827815	0.0728486	0.0464893	0.0251111	0.0401766	0.116223	0.0932705	0.086031
0.1385	0.114887	0.108678	0.0889913	0.104289	0.0641654	0.0866199	0.0326548	0.0828832	0.0728643	0.0466048	0.0251554	0.0402342	0.116345	0.0933647	0.0861185
0.138625	0.115011	0.108798	0.0890776	0.104401	0.0642563	0.0866974	0.0326731	0.0829848	0.0728799	0.0467203	0.0251999	0.0402918	0.116467	0.093459	0.086206
0.13875	0.115136	0.108917	0.089164	0.104512	0.0643473	0.0867748	0.0326914	0.0830866	0.0728955	0.0468359	0.0252445	0.0403496	0.11659	0.0935532	0.0862935
0.138875	0.11526	0.109037	0.0892502	0.104623	0.0644385	0.0868522	0.0327098	0.0831883	0.072911	0.0469516	0.0252892	0.0404074	0.116712	0.0936474	0.086381
0.139	0.115384	0.109157	0.0893364	0.104735	0.0645297	0.0869296	0.0327281	0.0832901	0.0729265	0.0470674	0.025334	0.0404653	0.116834	0.0937416	0.0864685
0.139125	0.115508	0.109277	0.0894225	0.104846	0.064621	0.087007	0.0327465	0.083392	0.0729419	0.0471832	0.025379	0.0405233	0.116956	0.0938358	0.0865559
0.13925	0.115633	0.109396	0.0895085	0.104957	0.0647123	0.0870844	0.0327649	0.0834939	0.0729573	0.0472991	0.0254242	0.0405813	0.117079	0.09393	0.0866434
0.139375	0.115757	0.109516	0.0895945	0.105068	0.0648038	0.0871618	0.0327832	0.0835958	0.0729726	0.0474151	0.0254694	0.0406395	0.117201	0.0940242	0.0867309
0.1395	0.115882	0.109636	0.0896804	0.105179	0.0648954	0.0872392	0.0328016	0.0836978	0.0729879	0.0475312	0.0255149	0.0406977	0.117323	0.0941184	0.0868184
0.139625	0.116006	0.109755	0.0897662	0.10529	0.064987	0.0873166	0.03282	0.0837998	0.0730031	0.0476474	0.0255604	0.040756	0.117445	0.0942125	0.0869059
0.13975	0.11613	0.109875	0.0898519	0.105401	0.0650788	0.0873939	0.0328383	0.0839018	0.0730182	0.0477636	0.0256061	0.0408144	0.117567	0.0943066	0.0869934
0.139875	0.116255	0.109994	0.0899376	0.105512	0.0651706	0.0874713	0.0328567	0.0840039	0.0730333	0.0478799	0.025652	0.0408729	0.117689	0.0944008	0.0870808
0.14	0.116379	0.110114	0.0900232	0.105623	0.0652625	0.0875486	0.0328751	0.0841061	0.0730484	0.0479963	0.025698	0.0409314	0.117811	0.0944949	0.0871683
0.140125	0.116503	0.110234	0.0901088	0.105734	0.0653545	0.087626	0.0328935	0.0842083	0.0730634	0.0481127	0.0257441	0.04099	0.117932	0.094589	0.0872558
0.14025	0.116628	0.110353	0.0901942	0.105845	0.0654466	0.0877033	0.0329119	0.0843105	0.0730784	0.0482293	0.0257904	0.0410488	0.118054	0.0946831	0.0873433
0.140375	0.116752	0.110473	0.0902796	0.105956	0.0655388	0.0877806	0.0329303	0.0844128	0.0730933	0.0483459	0.0258368	0.0411075	0.118176	0.0947771	0.0874308
0.1405	0.116877	0.110592	0.0903649	0.106067	0.0656311	0.0878579	0.0329487	0.0845151	0.0731082	0.0484625	0.0258833	0.0411664	0.118298	0.0948712	0.0875182
0.140625	0.117001	0.110712	0.0904502	0.106177	0.0657235	0.0879352	0.0329671	0.0846174	0.073123	0.0485793	0.02593	0.0412253	0.118419	0.0949652	0.0876057
0.14075	0.117126	0.110831	0.0905353	0.106288	0.065816	0.0880125	0.0329855	0.0847198	0.0731378	0.0486961	0.0259769	0.0412844	0.118541	0.0950593	0.0876932
0.140875	0.11725	0.110951	0.0906204	0.106399	0.0659086	0.0880898	0.0330039	0.0848223	0.0731525	0.048813	0.0260239	0.0413435	0.118663	0.0951533	0.0877806
0.141	0.117375	0.111071	0.0907054	0.106509	0.0660012	0.0881671	0.0330223	0.0849248	0.0731672	0.0489299	0.026071	0.0414026	0.118784	0.0952473	0.0878681
0.141125	0.117499	0.11119	0.0907904	0.10662	0.066094	0.0882444	0.0330407	0.0850273	0.0731818	0.0490469	0.0261183	0.0414619	0.118906	0.0953413	0.0879556
0.14125	0.117624	0.11131	0.0908753	0.10673	0.0661868	0.0883216	0.0330591	0.0851299	0.0731964	0.049164	0.0261657	0.0415212	0.119027	0.0954352	0.088043
0.141375	0.117748	0.111429	0.0909601	0.106841	0.0662798	0.0883989	0.0330776	0.0852325	0.073211	0.0492812	0.0262133	0.0415806	0.119149	0.0955292	0.0881305
0.1415	0.117873	0.111548	0.0910448	0.106951	0.0663728	0.0884761	0.033096	0.0853351	0.0732255	0.0493984	0.026261	0.0416401	0.11927	0.0956232	0.088218
0.141625	0.117997	0.111668	0.0911295	0.107062	0.0664659	0.0885534	0.0331144	0.0854378	0.07324	0.0495157	0.0263089	0.0416997	0.119391	0.0957171	0.0883054
0.14175	0.118122	0.111787	0.0912141	0.107172	0.0665591	0.0886306	0.0331329	0.0855406	0.0732544	0.0496331	0.0263569	0.0417593	0.119513	0.095811	0.0883929
0.141875	0.118246	0.111907	0.0912986	0.107283	0.0666525	0.0887078	0.0331514	0.0856434	0.0732688	0.0497505	0.026405	0.041819	0.119634	0.0959049	0.0884803
0.142	0.118371	0.112026	0.091383	0.107393	0.0667459	0.088785	0.0331698	0.0857462	0.0732831	0.049868	0.0264533	0.0418788	0.119755	0.0959988	0.0885678
0.142125	0.118496	0.112146	0.0914674	0.107503	0.0668394	0.0888622	0.0331883	0.0858491	0.0732974	0.0499855	0.0265018	0.0419386	0.119876	0.0960927	0.0886552
0.14225	0.11862	0.112265	0.0915517	0.107613	0.066933	0.0889394	0.0332068	0.085952	0.0733117	0.0501031	0.0265504	0.0419986	0.119997	0.0961866	0.0887427
0.142375	0.118745	0.112385	0.0916359	0.107724	0.0670267	0.0890166	0.0332253	0.0860549	0.0733259	0.0502208	0.0265991	0.0420586	0.120119	0.0962804	0.0888301
0.1425	0.118869	0.112504	0.0917201	0.107834	0.0671205	0.0890938	0.0332437	0.0861579	0.07334	0.0503385	0.026648	0.0421187	0.12024	0.0963743	0.0889176
0.142625	0.118994	0.112623	0.0918041	0.107944	0.0672143	0.0891709	0.0332623	0.086261	0.0733542	0.0504563	0.0266971	0.0421789	0.120361	0.0964681	0.089005
0.14275	0.119119	0.112743	0.0918881	0.108054	0.0673083	0.0892481	0.0332808	0.0863641	0.0733683	0.0505742	0.0267463	0.0422391	0.120481	0.096562	0.0890925
0.142875	0.119243	0.112862	0.0919721	0.108164	0.0674024	0.0893252	0.0332993	0.0864672	0.0733823	0.0506921	0.0267956	0.0422994	0.120602	0.0966558	0.0891799
0.143	0.119368	0.112981	0.0920559	0.108274	0.0674966	0.0894024	0.0333178	0.0865704	0.0733963	0.0508101	0.0268451	0.0423598	0.120723	0.0967496	0.0892674
0.143125	0.119493	0.113101	0.0921397	0.108384	0.0675908	0.0894795	0.0333364	0.0866736	0.0734103	0.0509282	0.0268948	0.0424203	0.120844	0.0968434	0.0893548
0.14325	0.119617	0.11322	0.0922234	0.108494	0.0676852	0.0895566	0.0333549	0.0867768	0.0734243	0.0510463	0.0269446	0.0424808	0.120965	0.0969371	0.0894422
0.143375	0.119742	0.113339	0.0923071	0.108604	0.0677797	0.0896337	0.0333735	0.0868801	0.0734382	0.0511644	0.0269945	0.0425414	0.121085	0.0970309	0.0895297
0.1435	0.119867	0.113459	0.0923907	0.108713	0.0678742	0.0897108	0.0333921	0.0869835	0.073452	0.0512826	0.0270446	0.0426021	0.121206	0.0971247	0.0896171
0.143625	0.119991	0.113578	0.0924742	0.108823	0.0679689	0.0897879	0.0334106	0.0870869	0.0734659	0.0514009	0.0270948	0.0426628	0.121327	0.0972184	0.0897045
0.14375	0.120116	0.113697	0.0925576	0.108933	0.0680637	0.089865	0.0334292	0.0871903	0.0734797	0.0515192	0.0271452	0.0427237	0.121447	0.0973121	0.089792
0.143875	0.120241	0.113816	0.092641	0.109043	0.0681585	0.0899421	0.0334478	0.0872938	0.0734934	0.0516376	0.0271958	0.0427846	0.121568	0.0974059	0.0898794
0.144	0.120366	0.113936	0.0927243	0.109152	0.0682535	0.0900192	0.0334665	0.0873973	0.0735072	0.0517561	0.0272464	0.0428455	0.121688	0.0974996	0.0899668
0.144125	0.12049	0.114055	0.0928075	0.109262	0.0683485	0.0900962	0.0334851	0.0875009	0.0735209	0.0518746	0.0272973	0.0429066	0.121809	0.0975933	0.0900543
0.14425	0.120615	0.114174	0.0928906	0.109371	0.0684437	0.0901733	0.0335037	0.0876045	0.0735345	0.0519931	0.0273483	0.0429677	0.121929	0.097687	0.0901417
0.144375	0.12074	0.114293	0.0929737	0.109481	0.0685389	0.0902503	0.0335224	0.0877081	0.0735482	0.0521117	0.0273994	0.0430289	0.122049	0.0977807	0.0902291
0.1445	0.120865	0.114413	0.0930567	0.109591	0.0686342	0.0903273	0.0335411	0.0878118	0.0735618	0.0522304	0.0274507	0.0430901	0.12217	0.0978744	0.0903166
0.144625	0.12099	0.114532	0.0931397	0.1097	0.0687297	0.0904043	0.0335597	0.0879156	0.0735754	0.0523491	0.0275021	0.0431514	0.12229	0.097968	0.090404
0.14475	0.121114	0.114651	0.0932225	0.109809	0.0688252	0.0904813	0.0335784	0.0880193	0.0735889	0.0524679	0.0275537	0.0432128	0.12241	0.0980617	0.0904914
0.144875	0.121239	0.11477	0.0933053	0.109919	0.0689209	0.0905583	0.0335971	0.0881232	0.0736024	0.0525867	0.0276054	0.0432743	0.12253	0.0981553	0.0905788
0.145	0.121364	0.114889	0.0933881	0.110028	0.0690166	0.0906353	0.0336158	0.088227	0.0736159	0.0527055	0.0276573	0.0433358	0.12265	0.098249	0.0906663
0.145125	0.121489	0.115009	0.0934707	0.110138	0.0691124	0.0907123	0.0336346	0.088331	0.0736294	0.0528245	0.0277093	0.0433974	0.12277	0.0983426	0.0907537
0.14525	0.121614	0.115128	0.0935533	0.110247	0.0692084	0.0907893	0.0336533	0.0884349	0.0736429	0.0529434	0.0277615	0.0434591	0.12289	0.0984362	0.0908411
0.145375	0.121739	0.115247	0.0936359	0.110356	0.0693044	0.0908663	0.0336721	0.0885389	0.0736563	0.0530624	0.0278138	0.0435208	0.12301	0.0985299	0.0909285
0.1455	0.121864	0.115366	0.0937183	0.110465	0.0694005	0.0909432	0.0336908	0.088643	0.0736697	0.0531815	0.0278662	0.0435826	0.12313	0.0986235	0.091016
0.145625	0.121988	0.115485	0.0938007	0.110574	0.0694968	0.0910202	0.0337096	0.0887471	0.073683	0.0533006	0.0279188	0.0436445	0.12325	0.0987171	0.0911034
0.14575	0.122113	0.115604	0.093883	0.110684	0.0695931	0.0910971	0.0337284	0.0888512	0.0736964	0.0534198	0.0279716	0.0437064	0.12337	0.0988107	0.0911908
0.145875	0.122238	0.115723	0.0939653	0.110793	0.0696895	0.091174	0.0337472	0.0889554	0.0737097	0.0535389	0.0280245	0.0437684	0.12349	0.0989042	0.0912783
0.146	0.122363	0.115842	0.0940475	0.110902	0.0697861	0.091251	0.033766	0.0890596	0.073723	0.0536582	0.0280775	0.0438305	0.123609	0.0989978	0.0913657
0.146125	0.122488	0.115961	0.0941296	0.111011	0.0698827	0.0913279	0.0337848	0.0891639	0.0737363	0.0537775	0.0281307	0.0438926	0.123729	0.0990914	0.0914532
0.14625	0.122613	0.116081	0.0942117	0.11112	0.0699794	0.0914048	0.0338037	0.0892682	0.0737496	0.0538968	0.028184	0.0439548	0.123849	0.0991849	0.0915406
0.146375	0.122738	0.1162	0.0942937	0.111229	0.0700763	0.0914817	0.0338225	0.0893726	0.0737628	0.0540162	0.0282375	0.044017	0.123968	0.0992785	0.091628
0.1465	0.122863	0.116319	0.0943756	0.111338	0.0701732	0.0915586	0.0338414	0.089477	0.0737761	0.0541356	0.0282911	0.0440794	0.124088	0.099372	0.0917155
0.146625	0.122988	0.116438	0.0944575	0.111446	0.0702702	0.0916355	0.0338603	0.0895815	0.0737893	0.0542551	0.0283449	0.0441417	0.124207	0.0994656	0.091803
0.14675	0.123113	0.116557	0.0945393	0.111555	0.0703674	0.0917123	0.0338792	0.089686	0.0738025	0.0543746	0.0283988	0.0442042	0.124327	0.0995591	0.0918904
0.146875	0.123238	0.116676	0.094621	0.111664	0.0704646	0.0917892	0.0338981	0.0897905	0.0738156	0.0544941	0.0284529	0.0442667	0.124446	0.0996526	0.0919779
0.147	0.123363	0.116795	0.0947027	0.111773	0.070562	0.091866	0.033917	0.0898951	0.0738288	0.0546137	0.0285071	0.0443293	0.124565	0.0997462	0.0920654
0.147125	0.123487	0.116914	0.0947843	0.111881	0.0706594	0.0919429	0.033936	0.0899998	0.0738419	0.0547333	0.0285614	0.0443919	0.124684	0.0998397	0.0921528
0.14725	0.123612	0.117033	0.0948658	0.11199	0.070757	0.0920197	0.0339549	0.0901045	0.073855	0.054853	0.0286159	0.0444546	0.124804	0.0999332	0.0922403
0.147375	0.123737	0.117152	0.0949473	0.112099	0.0708546	0.0920965	0.0339739	0.0902092	0.0738682	0.0549727	0.0286705	0.0445174	0.124923	0.100027	0.0923278
0.1475	0.123862	0.117271	0.0950287	0.112207	0.0709524	0.0921734	0.0339929	0.090314	0.0738813	0.0550924	0.0287253	0.0445802	0.125042	0.10012	0.0924153
0.147625	0.123987	0.117389	0.09511	0.112316	0.0710502	0.0922502	0.0340119	0.0904188	0.0738943	0.0552122	0.0287802	0.0446431	0.125161	0.100214	0.0925028
0.14775	0.124112	0.117508	0.0951913	0.112425	0.0711482	0.0923269	0.0340309	0.0905237	0.0739074	0.055332	0.0288352	0.0447061	0.12528	0.100307	0.0925903
0.147875	0.124237	0.117627	0.0952725	0.112533	0.0712462	0.0924037	0.03405	0.0906286	0.0739205	0.0554519	0.0288904	0.0447691	0.125399	0.100401	0.0926779
0.148	0.124362	0.117746	0.0953537	0.112642	0.0713444	0.0924805	0.034069	0.0907336	0.0739335	0.0555718	0.0289457	0.0448322	0.125518	0.100494	0.0927654
0.148125	0.124487	0.117865	0.0954348	0.11275	0.0714427	0.0925573	0.0340881	0.0908386	0.0739465	0.0556917	0.0290012	0.0448953	0.125637	0.100588	0.092853
0.14825	0.124612	0.117984	0.0955158	0.112858	0.0715411	0.092634	0.0341072	0.0909437	0.0739595	0.0558116	0.0290568	0.0449585	0.125755	0.100681	0.0929405
0.148375	0.124737	0.118103	0.0955968	0.112967	0.0716395	0.0927108	0.0341263	0.0910488	0.0739726	0.0559316	0.0291126	0.0450218	0.125874	0.100774	0.0930281
0.1485	0.124862	0.118222	0.0956777	0.113075	0.0717381	0.0927875	0.0341454	0.0911539	0.0739856	0.0560516	0.0291684	0.0450851	0.125993	0.100868	0.0931157
0.148625	0.124987	0.11834	0.0957586	0.113183	0.0718368	0.0928642	0.0341646	0.0912592	0.0739985	0.0561717	0.0292245	0.0451485	0.126111	0.100961	0.0932032
0.14875	0.125112	0.118459	0.0958394	0.113292	0.0719356	0.0929409	0.0341837	0.0913644	0.0740115	0.0562917	0.0292806	0.045212	0.12623	0.101055	0.0932908
0.148875	0.125237	0.118578	0.0959201	0.1134	0.0720345	0.0930176	0.0342029	0.0914697	0.0740245	0.0564119	0.0293369	0.0452755	0.126349	0.101148	0.0933785
0.149	0.125362	0.118697	0.0960008	0.113508	0.0721335	0.0930943	0.0342221	0.091575	0.0740374	0.056532	0.0293933	0.045339	0.126467	0.101242	0.0934661
0.149125	0.125487	0.118816	0.0960814	0.113616	0.0722327	0.093171	0.0342414	0.0916804	0.0740504	0.0566522	0.0294499	0.0454026	0.126585	0.101335	0.0935537
0.14925	0.125612	0.118934	0.096162	0.113724	0.0723319	0.0932476	0.0342606	0.0917859	0.0740633	0.0567723	0.0295066	0.0454663	0.126704	0.101429	0.0936414
0.149375	0.125737	0.119053	0.0962425	0.113832	0.0724312	0.0933243	0.0342799	0.0918914	0.0740763	0.0568926	0.0295634	0.0455301	0.126822	0.101522	0.093729
0.1495	0.125862	0.119172	0.0963229	0.11394	0.0725306	0.0934009	0.0342992	0.0919969	0.0740892	0.0570128	0.0296204	0.0455939	0.12694	0.101615	0.0938167
0.149625	0.125987	0.119291	0.0964033	0.114048	0.0726302	0.0934775	0.0343185	0.0921025	0.0741021	0.0571331	0.0296775	0.0456577	0.127058	0.101709	0.0939044
0.14975	0.126112	0.119409	0.0964836	0.114156	0.0727298	0.0935542	0.0343378	0.0922081	0.0741151	0.0572534	0.0297347	0.0457216	0.127176	0.101802	0.0939921
0.149875	0.126237	0.119528	0.0965639	0.114264	0.0728296	0.0936308	0.0343572	0.0923138	0.074128	0.0573737	0.0297921	0.0457856	0.127295	0.101896	0.0940798
0.15	0.126362	0.119647	0.0966441	0.114372	0.0729295	0.0937074	0.0343766	0.0924195	0.0741409	0.0574941	0.0298496	0.0458496	0.127413	0.101989	0.0941675
0.150125	0.126487	0.119765	0.0967243	0.11448	0.0730295	0.0937839	0.034396	0.0925253	0.0741538	0.0576144	0.0299072	0.0459137	0.12753	0.102083	0.0942553
0.15025	0.126612	0.119884	0.0968044	0.114588	0.0731295	0.0938605	0.0344154	0.0926311	0.0741667	0.0577348	0.029965	0.0459779	0.127648	0.102176	0.0943431
0.150375	0.126737	0.120003	0.0968844	0.114696	0.0732297	0.0939371	0.0344349	0.0927369	0.0741795	0.0578552	0.0300229	0.0460421	0.127766	0.102269	0.0944308
0.1505	0.126862	0.120121	0.0969644	0.114803	0.07333	0.0940136	0.0344544	0.0928429	0.0741924	0.0579757	0.030081	0.0461063	0.127884	0.102363	0.0945186
0.150625	0.126987	0.12024	0.0970444	0.114911	0.0734304	0.0940901	0.0344739	0.0929488	0.0742053	0.0580961	0.0301391	0.0461706	0.128002	0.102456	0.0946065
0.15075	0.127112	0.120358	0.0971243	0.115019	0.073531	0.0941666	0.0344934	0.0930548	0.0742182	0.0582166	0.0301974	0.046235	0.128119	0.10255	0.0946943
0.150875	0.127237	0.120477	0.0972041	0.115127	0.0736316	0.0942432	0.034513	0.0931609	0.0742311	0.0583371	0.0302559	0.0462994	0.128237	0.102643	0.0947822
0.151	0.127362	0.120595	0.0972839	0.115234	0.0737323	0.0943196	0.0345325	0.093267	0.0742439	0.0584576	0.0303145	0.0463639	0.128354	0.102736	0.09487
0.151125	0.127487	0.120714	0.0973636	0.115342	0.0738332	0.0943961	0.0345522	0.0933731	0.0742568	0.0585782	0.0303732	0.0464284	0.128472	0.10283	0.0949579
0.15125	0.127612	0.120832	0.0974433	0.115449	0.0739341	0.0944726	0.0345718	0.0934793	0.0742697	0.0586987	0.030432	0.046493	0.128589	0.102923	0.0950459
0.151375	0.127737	0.120951	0.0975229	0.115557	0.0740352	0.094549	0.0345915	0.0935855	0.0742825	0.0588193	0.030491	0.0465577	0.128706	0.103016	0.0951338
0.1515	0.127862	0.121069	0.0976025	0.115664	0.0741364	0.0946255	0.0346112	0.0936918	0.0742954	0.0589399	0.0305501	0.0466224	0.128824	0.10311	0.0952218
0.151625	0.127987	0.121188	0.097682	0.115772	0.0742377	0.0947019	0.0346309	0.0937981	0.0743082	0.0590605	0.0306093	0.0466871	0.128941	0.103203	0.0953097
0.15175	0.128112	0.121306	0.0977615	0.115879	0.0743391	0.0947783	0.0346506	0.0939045	0.0743211	0.0591811	0.0306687	0.046752	0.129058	0.103297	0.0953977
0.151875	0.128237	0.121425	0.0978409	0.115987	0.0744406	0.0948547	0.0346704	0.094011	0.074334	0.0593018	0.0307282	0.0468168	0.129175	0.10339	0.0954858
0.152	0.128362	0.121543	0.0979203	0.116094	0.0745422	0.0949311	0.0346902	0.0941174	0.0743468	0.0594225	0.0307878	0.0468818	0.129292	0.103483	0.0955738
0.152125	0.128487	0.121661	0.0979997	0.116201	0.0746439	0.0950075	0.03471	0.094224	0.0743597	0.0595431	0.0308476	0.0469468	0.129409	0.103577	0.0956619
0.15225	0.128612	0.12178	0.098079	0.116308	0.0747457	0.0950838	0.0347299	0.0943305	0.0743725	0.0596638	0.0309075	0.0470118	0.129526	0.10367	0.09575
0.152375	0.128737	0.121898	0.0981582	0.116416	0.0748477	0.0951602	0.0347498	0.0944371	0.0743854	0.0597845	0.0309675	0.0470769	0.129642	0.103764	0.0958381
0.1525	0.128862	0.122016	0.0982374	0.116523	0.0749497	0.0952365	0.0347697	0.0945438	0.0743983	0.0599053	0.0310277	0.0471421	0.129759	0.103857	0.0959263
0.152625	0.128987	0.122135	0.0983166	0.11663	0.0750519	0.0953129	0.0347897	0.0946505	0.0744111	0.060026	0.031088	0.0472073	0.129876	0.10395	0.0960145
0.15275	0.129112	0.122253	0.0983957	0.116737	0.0751542	0.0953892	0.0348097	0.0947573	0.074424	0.0601467	0.0311484	0.0472726	0.129992	0.104044	0.0961027
0.152875	0.129236	0.122371	0.0984747	0.116844	0.0752566	0.0954655	0.0348297	0.0948641	0.0744369	0.0602675	0.031209	0.0473379	0.130109	0.104137	0.0961909
0.153	0.129361	0.12249	0.0985537	0.116951	0.0753591	0.0955418	0.0348497	0.094971	0.0744497	0.0603883	0.0312697	0.0474033	0.130225	0.10423	0.0962791
0.153125	0.129486	0.122608	0.0986327	0.117058	0.0754617	0.095618	0.0348698	0.0950779	0.0744626	0.0605091	0.0313305	0.0474687	0.130341	0.104324	0.0963674
0.15325	0.129611	0.122726	0.0987117	0.117165	0.0755644	0.0956943	0.0348899	0.0951849	0.0744755	0.0606299	0.0313914	0.0475342	0.130458	0.104417	0.0964557
0.153375	0.129736	0.122844	0.0987906	0.117272	0.0756672	0.0957705	0.0349101	0.0952919	0.0744884	0.0607507	0.0314525	0.0475998	0.130574	0.104511	0.096544
0.1535	0.129861	0.122962	0.0988694	0.117379	0.0757702	0.0958468	0.0349303	0.095399	0.0745012	0.0608715	0.0315137	0.0476654	0.13069	0.104604	0.0966324
0.153625	0.129986	0.12308	0.0989482	0.117486	0.0758732	0.095923	0.0349505	0.0955061	0.0745141	0.0609923	0.0315751	0.0477311	0.130806	0.104697	0.0967208
0.15375	0.130111	0.123198	0.099027	0.117593	0.0759764	0.0959992	0.0349708	0.0956132	0.074527	0.0611132	0.0316365	0.0477968	0.130922	0.104791	0.0968092
0.153875	0.130236	0.123317	0.0991057	0.1177	0.0760796	0.0960754	0.0349911	0.0957204	0.0745399	0.061234	0.0316981	0.0478625	0.131038	0.104884	0.0968976
0.154	0.130361	0.123435	0.0991844	0.117807	0.076183	0.0961516	0.0350114	0.0958277	0.0745528	0.0613549	0.0317598	0.0479284	0.131154	0.104978	0.0969861
0.154125	0.130485	0.123553	0.0992631	0.117913	0.0762865	0.0962278	0.0350318	0.095935	0.0745657	0.0614758	0.0318217	0.0479943	0.131269	0.105071	0.0970745
0.15425	0.13061	0.123671	0.0993417	0.11802	0.0763901	0.096304	0.0350522	0.0960424	0.0745786	0.0615966	0.0318837	0.0480602	0.131385	0.105164	0.0971631
0.154375	0.130735	0.123789	0.0994203	0.118127	0.0764938	0.0963802	0.0350726	0.0961498	0.0745915	0.0617175	0.0319458	0.0481262	0.1315	0.105258	0.0972516
0.1545	0.13086	0.123907	0.0994989	0.118233	0.0765976	0.0964563	0.0350931	0.0962572	0.0746044	0.0618384	0.032008	0.0481922	0.131616	0.105351	0.0973402
0.154625	0.130985	0.124024	0.0995774	0.11834	0.0767016	0.0965325	0.0351136	0.0963648	0.0746173	0.0619593	0.0320704	0.0482583	0.131731	0.105445	0.0974288
0.15475	0.13111	0.124142	0.0996559	0.118446	0.0768056	0.0966086	0.0351342	0.0964723	0.0746303	0.0620802	0.0321328	0.0483245	0.131847	0.105538	0.0975174
0.154875	0.131234	0.12426	0.0997344	0.118553	0.0769098	0.0966847	0.0351548	0.0965799	0.0746432	0.0622011	0.0321954	0.0483907	0.131962	0.105632	0.0976061
0.155	0.131359	0.124378	0.0998128	0.118659	0.077014	0.0967608	0.0351755	0.0966876	0.0746561	0.062322	0.0322582	0.048457	0.132077	0.105725	0.0976948
0.155125	0.131484	0.124496	0.0998912	0.118766	0.0771184	0.0968369	0.0351962	0.0967953	0.0746691	0.062443	0.032321	0.0485233	0.132192	0.105819	0.0977835
0.15525	0.131609	0.124614	0.0999695	0.118872	0.0772229	0.096913	0.0352169	0.0969031	0.0746821	0.0625639	0.032384	0.0485896	0.132307	0.105912	0.0978723
0.155375	0.131734	0.124731	0.100048	0.118979	0.0773275	0.0969891	0.0352377	0.0970109	0.074695	0.0626848	0.0324471	0.0486561	0.132422	0.106005	0.0979611
0.1555	0.131858	0.124849	0.100126	0.119085	0.0774322	0.0970652	0.0352585	0.0971187	0.074708	0.0628057	0.0325104	0.0487225	0.132537	0.106099	0.0980499
0.155625	0.131983	0.124967	0.100204	0.119191	0.077537	0.0971413	0.0352794	0.0972266	0.074721	0.0629266	0.0325737	0.0487891	0.132652	0.106192	0.0981387
0.15575	0.132108	0.125084	0.100283	0.119297	0.0776419	0.0972173	0.0353003	0.0973346	0.074734	0.0630476	0.0326372	0.0488556	0.132767	0.106286	0.0982276
0.155875	0.132232	0.125202	0.100361	0.119404	0.0777469	0.0972934	0.0353213	0.0974426	0.074747	0.0631685	0.0327008	0.0489223	0.132881	0.106379	0.0983166
0.156	0.132357	0.12532	0.100439	0.11951	0.0778521	0.0973694	0.0353423	0.0975507	0.07476	0.0632894	0.0327646	0.0489889	0.132996	0.106473	0.0984055
0.156125	0.132482	0.125437	0.100517	0.119616	0.0779573	0.0974455	0.0353634	0.0976588	0.074773	0.0634103	0.0328284	0.0490557	0.13311	0.106566	0.0984945
0.15625	0.132606	0.125555	0.100595	0.119722	0.0780627	0.0975215	0.0353845	0.0977669	0.074786	0.0635312	0.0328924	0.0491225	0.133225	0.10666	0.0985836
0.156375	0.132731	0.125672	0.100674	0.119828	0.0781682	0.0975975	0.0354057	0.0978751	0.0747991	0.0636522	0.0329565	0.0491893	0.133339	0.106753	0.0986726
0.1565	0.132856	0.12579	0.100752	0.119934	0.0782738	0.0976735	0.0354269	0.0979834	0.0748121	0.0637731	0.0330208	0.0492562	0.133453	0.106847	0.0987618
0.156625	0.13298	0.125907	0.10083	0.12004	0.0783794	0.0977495	0.0354481	0.0980917	0.0748252	0.063894	0.0330851	0.0493231	0.133567	0.10694	0.0988509
0.15675	0.133105	0.126024	0.100908	0.120146	0.0784852	0.0978255	0.0354694	0.0982	0.0748383	0.0640149	0.0331496	0.0493901	0.133681	0.107034	0.0989401
0.156875	0.13323	0.126142	0.100986	0.120252	0.0785912	0.0979015	0.0354908	0.0983085	0.0748514	0.0641358	0.0332142	0.0494572	0.133795	0.107127	0.0990293
0.157	0.133354	0.126259	0.101064	0.120358	0.0786972	0.0979775	0.0355122	0.0984169	0.0748645	0.0642567	0.033279	0.0495243	0.133909	0.107221	0.0991186
0.157125	0.133479	0.126376	0.101142	0.120464	0.0788033	0.0980535	0.0355337	0.0985254	0.0748776	0.0643776	0.0333438	0.0495914	0.134023	0.107314	0.0992079
0.15725	0.133603	0.126494	0.10122	0.120569	0.0789095	0.0981294	0.0355552	0.098634	0.0748908	0.0644984	0.0334088	0.0496586	0.134136	0.107408	0.0992972
0.157375	0.133728	0.126611	0.101298	0.120675	0.0790159	0.0982054	0.0355768	0.0987426	0.0749039	0.0646193	0.0334739	0.0497259	0.13425	0.107501	0.0993866
0.1575	0.133852	0.126728	0.101376	0.120781	0.0791223	0.0982813	0.0355984	0.0988513	0.0749171	0.0647402	0.0335391	0.0497932	0.134364	0.107595	0.099476
0.157625	0.133977	0.126845	0.101453	0.120887	0.0792289	0.0983573	0.0356201	0.09896	0.0749302	0.064861	0.0336045	0.0498606	0.134477	0.107688	0.0995655
0.15775	0.134101	0.126962	0.101531	0.120992	0.0793356	0.0984332	0.0356418	0.0990688	0.0749434	0.0649819	0.03367	0.049928	0.13459	0.107782	0.099655
0.157875	0.134226	0.127079	0.101609	0.121098	0.0794423	0.0985091	0.0356636	0.0991776	0.0749566	0.0651027	0.0337356	0.0499955	0.134704	0.107875	0.0997445
0.158	0.13435	0.127196	0.101687	0.121203	0.0795492	0.098585	0.0356855	0.0992865	0.0749699	0.0652235	0.0338013	0.050063	0.134817	0.107969	0.0998341
0.158125	0.134474	0.127313	0.101765	0.121309	0.0796562	0.098661	0.0357074	0.0993954	0.0749831	0.0653443	0.0338671	0.0501306	0.13493	0.108062	0.0999237
0.15825	0.134599	0.12743	0.101843	0.121414	0.0797633	0.0987369	0.0357293	0.0995044	0.0749964	0.0654651	0.0339331	0.0501982	0.135043	0.108156	0.100013
0.158375	0.134723	0.127547	0.101921	0.12152	0.0798705	0.0988128	0.0357514	0.0996134	0.0750096	0.0655859	0.0339991	0.0502659	0.135156	0.108249	0.100103
0.1585	0.134847	0.127664	0.101998	0.121625	0.0799778	0.0988886	0.0357734	0.0997225	0.0750229	0.0657067	0.0340653	0.0503336	0.135268	0.108343	0.100193
0.158625	0.134972	0.12778	0.102076	0.121731	0.0800852	0.0989645	0.0357956	0.0998317	0.0750362	0.0658274	0.0341316	0.0504014	0.135381	0.108437	0.100283
0.15875	0.135096	0.127897	0.102154	0.121836	0.0801927	0.0990404	0.0358178	0.0999409	0.0750496	0.0659482	0.0341981	0.0504692	0.135494	0.10853	0.100372
0.158875	0.13522	0.128014	0.102232	0.121941	0.0803004	0.0991163	0.0358401	0.10005	0.0750629	0.0660689	0.0342646	0.0505371	0.135606	0.108624	0.100462
0.159	0.135345	0.128131	0.102309	0.122046	0.0804081	0.0991922	0.0358624	0.100159	0.0750763	0.0661896	0.0343313	0.0506051	0.135719	0.108717	0.100552
0.159125	0.135469	0.128247	0.102387	0.122152	0.0805159	0.099268	0.0358848	0.100269	0.0750896	0.0663103	0.0343981	0.0506731	0.135831	0.108811	0.100642
0.15925	0.135593	0.128364	0.102465	0.122257	0.0806239	0.0993439	0.0359073	0.100378	0.075103	0.066431	0.034465	0.0507411	0.135943	0.108904	0.100732
0.159375	0.135717	0.12848	0.102543	0.122362	0.0807319	0.0994197	0.0359298	0.100488	0.0751164	0.0665516	0.034532	0.0508092	0.136055	0.108998	0.100822
0.1595	0.135841	0.128597	0.10262	0.122467	0.0808401	0.0994956	0.0359524	0.100597	0.0751299	0.0666723	0.0345992	0.0508774	0.136167	0.109092	0.100912
0.159625	0.135966	0.128713	0.102698	0.122572	0.0809483	0.0995714	0.035975	0.100707	0.0751433	0.0667929	0.0346664	0.0509456	0.136279	0.109185	0.101002
0.15975	0.13609	0.128829	0.102776	0.122677	0.0810567	0.0996472	0.0359977	0.100816	0.0751568	0.0669135	0.0347338	0.0510138	0.136391	0.109279	0.101092
0.159875	0.136214	0.128946	0.102854	0.122782	0.0811651	0.0997231	0.0360205	0.100926	0.0751703	0.0670341	0.0348013	0.0510821	0.136503	0.109373	0.101183
0.16	0.136338	0.129062	0.102931	0.122887	0.0812737	0.0997989	0.0360434	0.101036	0.0751838	0.0671546	0.0348689	0.0511505	0.136614	0.109466	0.101273
0.160125	0.136462	0.129178	0.103009	0.122992	0.0813823	0.0998747	0.0360663	0.101146	0.0751973	0.0672751	0.0349366	0.0512189	0.136726	0.10956	0.101363
0.16025	0.136586	0.129294	0.103087	0.123097	0.0814911	0.0999505	0.0360893	0.101256	0.0752109	0.0673956	0.0350045	0.0512873	0.136837	0.109653	0.101453
0.160375	0.13671	0.12941	0.103165	0.123202	0.0815999	0.100026	0.0361124	0.101366	0.0752245	0.0675161	0.0350724	0.0513559	0.136949	0.109747	0.101544
0.1605	0.136834	0.129527	0.103242	0.123307	0.0817089	0.100102	0.0361355	0.101476	0.075238	0.0676366	0.0351405	0.0514244	0.13706	0.109841	0.101634
0.160625	0.136958	0.129643	0.10332	0.123411	0.081818	0.100178	0.0361587	0.101586	0.0752517	0.067757	0.0352087	0.051493	0.137171	0.109934	0.101725
0.16075	0.137082	0.129758	0.103398	0.123516	0.0819271	0.100254	0.036182	0.101696	0.0752653	0.0678774	0.035277	0.0515617	0.137282	0.110028	0.101815
0.160875	0.137206	0.129874	0.103475	0.123621	0.0820364	0.10033	0.0362054	0.101806	0.0752789	0.0679978	0.0353454	0.0516304	0.137393	0.110122	0.101906
0.161	0.13733	0.12999	0.103553	0.123725	0.0821457	0.100405	0.0362288	0.101916	0.0752926	0.0681182	0.0354139	0.0516991	0.137504	0.110215	0.101996
0.161125	0.137454	0.130106	0.103631	0.12383	0.0822552	0.100481	0.0362523	0.102026	0.0753063	0.0682385	0.0354825	0.051768	0.137615	0.110309	0.102087
0.16125	0.137578	0.130222	0.103709	0.123935	0.0823647	0.100557	0.0362759	0.102137	0.07532	0.0683588	0.0355513	0.0518368	0.137726	0.110403	0.102177
0.161375	0.137702	0.130337	0.103786	0.124039	0.0824744	0.100633	0.0362995	0.102247	0.0753338	0.0684791	0.0356202	0.0519057	0.137836	0.110496	0.102268
0.1615	0.137826	0.130453	0.103864	0.124144	0.0825841	0.100708	0.0363233	0.102357	0.0753475	0.0685994	0.0356891	0.0519747	0.137947	0.11059	0.102359
0.161625	0.137949	0.130569	0.103942	0.124248	0.082694	0.100784	0.0363471	0.102468	0.0753613	0.0687196	0.0357582	0.0520437	0.138057	0.110684	0.10245
0.16175	0.138073	0.130684	0.10402	0.124353	0.0828039	0.10086	0.036371	0.102579	0.0753751	0.0688398	0.0358274	0.0521127	0.138167	0.110778	0.102541
0.161875	0.138197	0.1308	0.104098	0.124457	0.0829139	0.100936	0.0363949	0.102689	0.075389	0.0689599	0.0358968	0.0521818	0.138277	0.110871	0.102631
0.162	0.138321	0.130915	0.104175	0.124561	0.0830241	0.101011	0.036419	0.1028	0.0754028	0.0690801	0.0359662	0.052251	0.138388	0.110965	0.102722
0.162125	0.138444	0.13103	0.104253	0.124666	0.0831343	0.101087	0.0364431	0.102911	0.0754167	0.0692001	0.0360358	0.0523202	0.138497	0.111059	0.102813
0.16225	0.138568	0.131146	0.104331	0.12477	0.0832446	0.101163	0.0364673	0.103021	0.0754306	0.0693202	0.0361054	0.0523894	0.138607	0.111152	0.102904
0.162375	0.138692	0.131261	0.104409	0.124874	0.083355	0.101239	0.0364916	0.103132	0.0754446	0.0694402	0.0361752	0.0524587	0.138717	0.111246	0.102995
0.1625	0.138815	0.131376	0.104487	0.124978	0.0834655	0.101314	0.0365159	0.103243	0.0754585	0.0695602	0.0362451	0.0525281	0.138827	0.11134	0.103087
0.162625	0.138939	0.131491	0.104565	0.125083	0.0835761	0.10139	0.0365404	0.103354	0.0754725	0.0696802	0.0363151	0.0525975	0.138936	0.111434	0.103178
0.16275	0.139063	0.131606	0.104642	0.125187	0.0836868	0.101466	0.0365649	0.103465	0.0754865	0.0698001	0.0363853	0.0526669	0.139046	0.111527	0.103269
0.162875	0.139186	0.131721	0.10472	0.125291	0.0837976	0.101542	0.0365895	0.103576	0.0755005	0.06992	0.0364555	0.0527364	0.139155	0.111621	0.10336
0.163	0.13931	0.131836	0.104798	0.125395	0.0839084	0.101617	0.0366142	0.103687	0.0755146	0.0700399	0.0365258	0.052806	0.139265	0.111715	0.103452
0.163125	0.139433	0.131951	0.104876	0.125499	0.0840194	0.101693	0.036639	0.103799	0.0755287	0.0701597	0.0365963	0.0528755	0.139374	0.111809	0.103543
0.16325	0.139557	0.132066	0.104954	0.125603	0.0841304	0.101769	0.0366638	0.10391	0.0755428	0.0702795	0.0366669	0.0529452	0.139483	0.111902	0.103634
0.163375	0.13968	0.132181	0.105032	0.125707	0.0842416	0.101844	0.0366888	0.104021	0.0755569	0.0703992	0.0367376	0.0530149	0.139592	0.111996	0.103726
0.1635	0.139804	0.132295	0.10511	0.125811	0.0843528	0.10192	0.0367138	0.104133	0.0755711	0.0705189	0.0368084	0.0530846	0.139701	0.11209	0.103817
0.163625	0.139927	0.13241	0.105188	0.125915	0.0844641	0.101996	0.0367389	0.104244	0.0755853	0.0706386	0.0368793	0.0531544	0.139809	0.112184	0.103909
0.16375	0.140051	0.132525	0.105266	0.126018	0.0845755	0.102071	0.0367641	0.104356	0.0755995	0.0707582	0.0369504	0.0532242	0.139918	0.112278	0.104
0.163875	0.140174	0.132639	0.105344	0.126122	0.084687	0.102147	0.0367894	0.104467	0.0756138	0.0708778	0.0370215	0.053294	0.140027	0.112372	0.104092
0.164	0.140298	0.132753	0.105422	0.126226	0.0847986	0.102223	0.0368148	0.104579	0.075628	0.0709974	0.0370928	0.053364	0.140135	0.112465	0.104184
0.164125	0.140421	0.132868	0.1055	0.12633	0.0849103	0.102298	0.0368402	0.104691	0.0756423	0.0711169	0.0371642	0.0534339	0.140243	0.112559	0.104275
0.16425	0.140544	0.132982	0.105578	0.126433	0.085022	0.102374	0.0368658	0.104802	0.0756567	0.0712363	0.0372357	0.0535039	0.140352	0.112653	0.104367
0.164375	0.140668	0.133097	0.105657	0.126537	0.0851338	0.10245	0.0368914	0.104914	0.075671	0.0713558	0.0373073	0.053574	0.14046	0.112747	0.104459
0.1645	0.140791	0.133211	0.105735	0.126641	0.0852458	0.102525	0.0369171	0.105026	0.0756854	0.0714752	0.037379	0.0536441	0.140568	0.112841	0.104551
0.164625	0.140914	0.133325	0.105813	0.126744	0.0853578	0.102601	0.036943	0.105138	0.0756998	0.0715945	0.0374508	0.0537142	0.140676	0.112935	0.104643
0.16475	0.141038	0.133439	0.105891	0.126848	0.0854698	0.102676	0.0369689	0.10525	0.0757143	0.0717138	0.0375227	0.0537844	0.140784	0.113029	0.104735
0.164875	0.141161	0.133553	0.10597	0.126951	0.085582	0.102752	0.0369949	0.105362	0.0757287	0.0718331	0.0375948	0.0538547	0.140891	0.113122	0.104827
0.165	0.141284	0.133667	0.106048	0.127055	0.0856943	0.102828	0.037021	0.105474	0.0757432	0.0719523	0.037667	0.053925	0.140999	0.113216	0.104919
0.165125	0.141407	0.133781	0.106126	0.127158	0.0858066	0.102903	0.0370472	0.105586	0.0757578	0.0720715	0.0377392	0.0539953	0.141107	0.11331	0.105011
0.16525	0.14153	0.133895	0.106205	0.127261	0.085919	0.102979	0.0370735	0.105699	0.0757723	0.0721906	0.0378116	0.0540657	0.141214	0.113404	0.105103
0.165375	0.141654	0.134009	0.106283	0.127365	0.0860315	0.103055	0.0370998	0.105811	0.0757869	0.0723097	0.0378841	0.0541361	0.141321	0.113498	0.105195
0.1655	0.141777	0.134122	0.106362	0.127468	0.0861441	0.10313	0.0371263	0.105923	0.0758015	0.0724287	0.0379567	0.0542066	0.141429	0.113592	0.105287
0.165625	0.1419	0.134236	0.10644	0.127571	0.0862567	0.103206	0.0371529	0.106036	0.0758162	0.0725477	0.0380294	0.0542771	0.141536	0.113686	0.105379
0.16575	0.142023	0.134349	0.106519	0.127674	0.0863694	0.103281	0.0371795	0.106148	0.0758309	0.0726667	0.0381023	0.0543476	0.141643	0.11378	0.105472
0.165875	0.142146	0.134463	0.106597	0.127777	0.0864822	0.103357	0.0372063	0.106261	0.0758456	0.0727856	0.0381752	0.0544182	0.14175	0.113874	0.105564
0.166	0.142269	0.134576	0.106676	0.127881	0.0865951	0.103432	0.0372331	0.106373	0.0758603	0.0729044	0.0382483	0.0544889	0.141857	0.113968	0.105656
0.166125	0.142392	0.13469	0.106754	0.127984	0.0867081	0.103508	0.0372601	0.106486	0.075875	0.0730232	0.0383214	0.0545596	0.141963	0.114062	0.105749
0.16625	0.142515	0.134803	0.106833	0.128087	0.0868211	0.103584	0.0372871	0.106599	0.0758898	0.073142	0.0383947	0.0546304	0.14207	0.114156	0.105841
0.166375	0.142638	0.134916	0.106912	0.12819	0.0869342	0.103659	0.0373143	0.106712	0.0759046	0.0732607	0.0384681	0.0547011	0.142176	0.11425	0.105934
0.1665	0.142761	0.13503	0.106991	0.128293	0.0870474	0.103735	0.0373415	0.106825	0.0759195	0.0733794	0.0385415	0.054772	0.142283	0.114344	0.106026
0.166625	0.142884	0.135143	0.107069	0.128396	0.0871607	0.10381	0.0373689	0.106937	0.0759344	0.073498	0.0386151	0.0548429	0.142389	0.114438	0.106119
0.16675	0.143007	0.135256	0.107148	0.128498	0.087274	0.103886	0.0373963	0.10705	0.0759493	0.0736166	0.0386888	0.0549138	0.142495	0.114532	0.106212
0.166875	0.14313	0.135369	0.107227	0.128601	0.0873874	0.103961	0.0374239	0.107163	0.0759642	0.0737351	0.0387627	0.0549848	0.142602	0.114626	0.106304
0.167	0.143253	0.135482	0.107306	0.128704	0.0875009	0.104037	0.0374515	0.107276	0.0759792	0.0738536	0.0388366	0.0550558	0.142708	0.11472	0.106397
0.167125	0.143376	0.135595	0.107385	0.128807	0.0876145	0.104113	0.0374793	0.10739	0.0759941	0.0739721	0.0389106	0.0551269	0.142814	0.114814	0.10649
0.16725	0.143499	0.135707	0.107464	0.128909	0.0877281	0.104188	0.0375071	0.107503	0.0760092	0.0740904	0.0389847	0.0551981	0.142919	0.114908	0.106583
0.167375	0.143622	0.13582	0.107543	0.129012	0.0878418	0.104264	0.0375351	0.107616	0.0760242	0.0742088	0.039059	0.0552692	0.143025	0.115002	0.106676
0.1675	0.143745	0.135933	0.107622	0.129115	0.0879556	0.104339	0.0375631	0.107729	0.0760393	0.0743271	0.0391333	0.0553405	0.143131	0.115096	0.106768
0.167625	0.143868	0.136046	0.107702	0.129217	0.0880694	0.104415	0.0375913	0.107843	0.0760544	0.0744453	0.0392078	0.0554118	0.143236	0.11519	0.106861
0.16775	0.143991	0.136158	0.107781	0.12932	0.0881833	0.10449	0.0376196	0.107956	0.0760695	0.0745635	0.0392823	0.0554831	0.143342	0.115284	0.106954
0.167875	0.144114	0.136271	0.10786	0.129422	0.0882973	0.104566	0.0376479	0.10807	0.0760847	0.0746817	0.039357	0.0555545	0.143447	0.115378	0.107047
0.168	0.144237	0.136383	0.10794	0.129525	0.0884113	0.104641	0.0376764	0.108183	0.0760999	0.0747998	0.0394318	0.0556259	0.143552	0.115473	0.10714
0.168125	0.144359	0.136495	0.108019	0.129627	0.0885254	0.104717	0.037705	0.108297	0.0761151	0.0749178	0.0395067	0.0556974	0.143657	0.115567	0.107234
0.16825	0.144482	0.136608	0.108098	0.12973	0.0886396	0.104792	0.0377336	0.10841	0.0761303	0.0750358	0.0395817	0.0557689	0.143762	0.115661	0.107327
0.168375	0.144605	0.13672	0.108178	0.129832	0.0887539	0.104868	0.0377624	0.108524	0.0761456	0.0751538	0.0396567	0.0558405	0.143867	0.115755	0.10742
0.1685	0.144728	0.136832	0.108258	0.129934	0.0888682	0.104944	0.0377913	0.108638	0.0761609	0.0752717	0.0397319	0.0559121	0.143972	0.115849	0.107513
0.168625	0.144851	0.136944	0.108337	0.130036	0.0889826	0.105019	0.0378203	0.108752	0.0761762	0.0753895	0.0398072	0.0559838	0.144077	0.115943	0.107606
0.16875	0.144973	0.137056	0.108417	0.130139	0.089097	0.105095	0.0378494	0.108866	0.0761915	0.0755073	0.0398826	0.0560555	0.144181	0.116038	0.1077
0.168875	0.145096	0.137168	0.108497	0.130241	0.0892115	0.10517	0.0378787	0.10898	0.0762069	0.075625	0.0399582	0.0561272	0.144286	0.116132	0.107793
0.169	0.145219	0.13728	0.108576	0.130343	0.0893261	0.105246	0.037908	0.109094	0.0762223	0.0757427	0.0400338	0.0561991	0.14439	0.116226	0.107887
0.169125	0.145342	0.137392	0.108656	0.130445	0.0894407	0.105321	0.0379374	0.109208	0.0762377	0.0758604	0.0401095	0.0562709	0.144495	0.11632	0.10798
0.16925	0.145464	0.137503	0.108736	0.130547	0.0895554	0.105397	0.037967	0.109322	0.0762532	0.075978	0.0401853	0.0563428	0.144599	0.116415	0.108073
0.169375	0.145587	0.137615	0.108816	0.130649	0.0896702	0.105472	0.0379966	0.109436	0.0762687	0.0760955	0.0402612	0.0564148	0.144703	0.116509	0.108167
0.1695	0.14571	0.137727	0.108896	0.130751	0.089785	0.105548	0.0380264	0.10955	0.0762842	0.076213	0.0403373	0.0564868	0.144807	0.116603	0.108261
0.169625	0.145832	0.137838	0.108976	0.130853	0.0898998	0.105624	0.0380563	0.109665	0.0762997	0.0763304	0.0404134	0.0565588	0.144911	0.116697	0.108354
0.16975	0.145955	0.13795	0.109056	0.130955	0.0900148	0.105699	0.0380862	0.109779	0.0763153	0.0764478	0.0404896	0.0566309	0.145015	0.116792	0.108448
0.169875	0.146078	0.138061	0.109137	0.131056	0.0901298	0.105775	0.0381163	0.109893	0.0763308	0.0765651	0.040566	0.0567031	0.145118	0.116886	0.108541
0.17	0.1462	0.138172	0.109217	0.131158	0.0902448	0.10585	0.0381465	0.110008	0.0763465	0.0766824	0.0406424	0.0567753	0.145222	0.11698	0.108635
0.170125	0.146323	0.138284	0.109297	0.13126	0.0903599	0.105926	0.0381769	0.110122	0.0763621	0.0767996	0.0407189	0.0568475	0.145325	0.117075	0.108729
0.17025	0.146446	0.138395	0.109378	0.131361	0.0904751	0.106002	0.0382073	0.110237	0.0763777	0.0769168	0.0407956	0.0569198	0.145429	0.117169	0.108823
0.170375	0.146568	0.138506	0.109458	0.131463	0.0905903	0.106077	0.0382378	0.110351	0.0763934	0.0770339	0.0408723	0.0569921	0.145532	0.117263	0.108917
0.1705	0.146691	0.138617	0.109539	0.131565	0.0907056	0.106153	0.0382685	0.110466	0.0764091	0.0771509	0.0409492	0.0570645	0.145635	0.117358	0.109011
0.170625	0.146813	0.138728	0.109619	0.131666	0.090821	0.106228	0.0382993	0.110581	0.0764249	0.0772679	0.0410261	0.0571369	0.145738	0.117452	0.109105
0.17075	0.146936	0.138839	0.1097	0.131768	0.0909364	0.106304	0.0383302	0.110696	0.0764406	0.0773848	0.0411032	0.0572094	0.145841	0.117547	0.109198
0.170875	0.147059	0.13895	0.109781	0.131869	0.0910518	0.10638	0.0383612	0.110811	0.0764564	0.0775017	0.0411803	0.0572819	0.145944	0.117641	0.109293
0.171	0.147181	0.139061	0.109861	0.13197	0.0911673	0.106455	0.0383923	0.110926	0.0764722	0.0776186	0.0412576	0.0573544	0.146047	0.117735	0.109387
0.171125	0.147304	0.139171	0.109942	0.132072	0.0912829	0.106531	0.0384235	0.111041	0.076488	0.0777353	0.0413349	0.057427	0.146149	0.11783	0.109481
0.17125	0.147426	0.139282	0.110023	0.132173	0.0913985	0.106606	0.0384549	0.111156	0.0765038	0.0778521	0.0414124	0.0574996	0.146252	0.117924	0.109575
0.171375	0.147549	0.139392	0.110104	0.132274	0.0915141	0.106682	0.0384863	0.111271	0.0765197	0.0779687	0.0414899	0.0575723	0.146354	0.118019	0.109669
0.1715	0.147672	0.139503	0.110185	0.132375	0.0916298	0.106758	0.0385179	0.111386	0.0765356	0.0780853	0.0415676	0.057645	0.146456	0.118113	0.109763
0.171625	0.147794	0.139613	0.110266	0.132476	0.0917456	0.106833	0.0385496	0.111501	0.0765515	0.0782019	0.0416453	0.0577178	0.146559	0.118208	0.109858
0.17175	0.147917	0.139724	0.110347	0.132577	0.0918614	0.106909	0.0385814	0.111616	0.0765675	0.0783183	0.0417232	0.0577906	0.146661	0.118302	0.109952
0.171875	0.148039	0.139834	0.110429	0.132678	0.0919773	0.106985	0.0386133	0.111732	0.0765834	0.0784348	0.0418011	0.0578634	0.146763	0.118397	0.110046
0.172	0.148162	0.139944	0.11051	0.132779	0.0920932	0.10706	0.0386454	0.111847	0.0765994	0.0785512	0.0418791	0.0579363	0.146865	0.118491	0.110141
0.172125	0.148284	0.140054	0.110591	0.13288	0.0922091	0.107136	0.0386775	0.111962	0.0766154	0.0786675	0.0419573	0.0580092	0.146966	0.118586	0.110235
0.17225	0.148407	0.140165	0.110673	0.132981	0.0923251	0.107212	0.0387098	0.112078	0.0766314	0.0787837	0.0420355	0.0580821	0.147068	0.11868	0.110329
0.172375	0.148529	0.140275	0.110754	0.133082	0.0924412	0.107287	0.0387422	0.112194	0.0766475	0.0788999	0.0421139	0.0581551	0.14717	0.118775	0.110424
0.1725	0.148652	0.140385	0.110836	0.133183	0.0925573	0.107363	0.0387747	0.112309	0.0766636	0.0790161	0.0421923	0.0582281	0.147271	0.118869	0.110518
0.172625	0.148774	0.140494	0.110917	0.133283	0.0926734	0.107439	0.0388073	0.112425	0.0766796	0.0791321	0.0422708	0.0583012	0.147372	0.118964	0.110613
0.17275	0.148897	0.140604	0.110999	0.133384	0.0927896	0.107515	0.03884	0.112541	0.0766958	0.0792482	0.0423495	0.0583743	0.147474	0.119059	0.110708
0.172875	0.149019	0.140714	0.111081	0.133485	0.0929058	0.10759	0.0388729	0.112656	0.0767119	0.0793641	0.0424282	0.0584474	0.147575	0.119153	0.110802
0.173	0.149142	0.140824	0.111163	0.133585	0.0930221	0.107666	0.0389059	0.112772	0.076728	0.07948	0.042507	0.0585206	0.147676	0.119248	0.110897
0.173125	0.149264	0.140933	0.111245	0.133686	0.0931384	0.107742	0.038939	0.112888	0.0767442	0.0795959	0.0425859	0.0585938	0.147777	0.119342	0.110992
0.17325	0.149387	0.141043	0.111327	0.133786	0.0932547	0.107817	0.0389722	0.113004	0.0767604	0.0797116	0.0426649	0.0586671	0.147877	0.119437	0.111086
0.173375	0.149509	0.141152	0.111409	0.133886	0.0933711	0.107893	0.0390055	0.11312	0.0767766	0.0798274	0.042744	0.0587403	0.147978	0.119532	0.111181
0.1735	0.149632	0.141262	0.111491	0.133987	0.0934875	0.107969	0.039039	0.113236	0.0767929	0.079943	0.0428232	0.0588137	0.148079	0.119626	0.111276
0.173625	0.149755	0.141371	0.111573	0.134087	0.093604	0.108045	0.0390725	0.113353	0.0768091	0.0800586	0.0429025	0.058887	0.148179	0.119721	0.111371
0.17375	0.149877	0.14148	0.111656	0.134187	0.0937205	0.10812	0.0391062	0.113469	0.0768254	0.0801741	0.0429819	0.0589604	0.148279	0.119816	0.111466
0.173875	0.15	0.14159	0.111738	0.134287	0.0938371	0.108196	0.03914	0.113585	0.0768417	0.0802896	0.0430614	0.0590338	0.14838	0.11991	0.11156
0.174	0.150122	0.141699	0.11182	0.134387	0.0939536	0.108272	0.039174	0.113701	0.076858	0.080405	0.043141	0.0591072	0.14848	0.120005	0.111655
0.174125	0.150245	0.141808	0.111903	0.134487	0.0940703	0.108347	0.039208	0.113818	0.0768744	0.0805204	0.0432206	0.0591807	0.14858	0.1201	0.11175
0.17425	0.150367	0.141917	0.111985	0.134587	0.0941869	0.108423	0.0392422	0.113934	0.0768907	0.0806357	0.0433004	0.0592542	0.14868	0.120195	0.111845
0.174375	0.15049	0.142026	0.112068	0.134687	0.0943036	0.108499	0.0392764	0.114051	0.0769071	0.0807509	0.0433802	0.0593277	0.14878	0.120289	0.11194
0.1745	0.150612	0.142135	0.112151	0.134787	0.0944203	0.108575	0.0393108	0.114167	0.0769235	0.0808661	0.0434602	0.0594013	0.148879	0.120384	0.112035
0.174625	0.150735	0.142243	0.112234	0.134887	0.0945371	0.10865	0.0393453	0.114284	0.0769399	0.0809812	0.0435402	0.0594749	0.148979	0.120479	0.11213
0.17475	0.150857	0.142352	0.112316	0.134986	0.0946539	0.108726	0.03938	0.114401	0.0769564	0.0810962	0.0436203	0.0595485	0.149078	0.120574	0.112225
0.174875	0.15098	0.142461	0.112399	0.135086	0.0947707	0.108802	0.0394147	0.114517	0.0769728	0.0812112	0.0437005	0.0596221	0.149178	0.120669	0.11232
0.175	0.151102	0.142569	0.112482	0.135185	0.0948875	0.108877	0.0394496	0.114634	0.0769893	0.0813261	0.0437808	0.0596958	0.149277	0.120763	0.112416
0.175125	0.151225	0.142678	0.112566	0.135285	0.0950044	0.108953	0.0394846	0.114751	0.0770058	0.0814409	0.0438612	0.0597695	0.149376	0.120858	0.112511
0.17525	0.151347	0.142786	0.112649	0.135384	0.0951213	0.109029	0.0395197	0.114868	0.0770223	0.0815557	0.0439416	0.0598432	0.149475	0.120953	0.112606
0.175375	0.15147	0.142895	0.112732	0.135484	0.0952383	0.109105	0.039555	0.114985	0.0770389	0.0816704	0.0440222	0.0599169	0.149574	0.121048	0.112701
0.1755	0.151593	0.143003	0.112815	0.135583	0.0953552	0.10918	0.0395903	0.115102	0.0770554	0.0817851	0.0441028	0.0599907	0.149673	0.121143	0.112796
0.175625	0.151715	0.143111	0.112899	0.135682	0.0954722	0.109256	0.0396258	0.115219	0.077072	0.0818997	0.0441835	0.0600645	0.149772	0.121237	0.112891
0.17575	0.151838	0.14322	0.112982	0.135781	0.0955893	0.109332	0.0396614	0.115336	0.0770886	0.0820142	0.0442644	0.0601383	0.14987	0.121332	0.112987
0.175875	0.15196	0.143328	0.113066	0.135881	0.0957063	0.109407	0.0396971	0.115454	0.0771052	0.0821287	0.0443452	0.0602122	0.149969	0.121427	0.113082
0.176	0.152083	0.143436	0.113149	0.13598	0.0958234	0.109483	0.039733	0.115571	0.0771218	0.0822431	0.0444262	0.060286	0.150067	0.121522	0.113177
0.176125	0.152205	0.143544	0.113233	0.136079	0.0959406	0.109559	0.0397689	0.115688	0.0771385	0.0823574	0.0445073	0.0603599	0.150165	0.121617	0.113273
0.17625	0.152328	0.143652	0.113317	0.136177	0.0960577	0.109635	0.039805	0.115806	0.0771552	0.0824717	0.0445884	0.0604338	0.150264	0.121712	0.113368
0.176375	0.152451	0.14376	0.113401	0.136276	0.0961749	0.10971	0.0398412	0.115923	0.0771719	0.0825859	0.0446697	0.0605077	0.150362	0.121807	0.113463
0.1765	0.152573	0.143867	0.113485	0.136375	0.0962921	0.109786	0.0398775	0.116041	0.0771886	0.0827001	0.044751	0.0605817	0.15046	0.121902	0.113559
0.176625	0.152696	0.143975	0.113569	0.136474	0.0964093	0.109862	0.039914	0.116158	0.0772053	0.0828142	0.0448324	0.0606557	0.150557	0.121996	0.113654
0.17675	0.152819	0.144083	0.113653	0.136572	0.0965266	0.109937	0.0399505	0.116276	0.077222	0.0829282	0.0449139	0.0607297	0.150655	0.122091	0.113749
0.176875	0.152941	0.14419	0.113737	0.136671	0.0966439	0.110013	0.0399872	0.116394	0.0772388	0.0830421	0.0449954	0.0608037	0.150753	0.122186	0.113845
0.177	0.153064	0.144298	0.113821	0.136769	0.0967612	0.110089	0.040024	0.116511	0.0772556	0.083156	0.0450771	0.0608777	0.15085	0.122281	0.11394
0.177125	0.153187	0.144405	0.113905	0.136868	0.0968785	0.110164	0.040061	0.116629	0.0772724	0.0832699	0.0451588	0.0609518	0.150948	0.122376	0.114036
0.17725	0.153309	0.144513	0.11399	0.136966	0.0969959	0.11024	0.040098	0.116747	0.0772892	0.0833836	0.0452407	0.0610259	0.151045	0.122471	0.114131
0.177375	0.153432	0.14462	0.114074	0.137064	0.0971132	0.110315	0.0401352	0.116865	0.077306	0.0834973	0.0453226	0.0611	0.151142	0.122566	0.114226
0.1775	0.153555	0.144727	0.114159	0.137162	0.0972306	0.110391	0.0401725	0.116983	0.0773229	0.0836109	0.0454046	0.0611741	0.151239	0.122661	0.114322
0.177625	0.153677	0.144835	0.114243	0.13726	0.0973481	0.110467	0.0402099	0.117101	0.0773397	0.0837245	0.0454866	0.0612483	0.151336	0.122756	0.114417
0.17775	0.1538	0.144942	0.114328	0.137358	0.0974655	0.110542	0.0402475	0.117219	0.0773566	0.083838	0.0455688	0.0613224	0.151433	0.122851	0.114513
0.177875	0.153923	0.145049	0.114413	0.137456	0.097583	0.110618	0.0402851	0.117337	0.0773735	0.0839514	0.045651	0.0613966	0.151529	0.122946	0.114608
0.178	0.154046	0.145156	0.114497	0.137554	0.0977005	0.110693	0.0403229	0.117456	0.0773905	0.0840648	0.0457333	0.0614708	0.151626	0.123041	0.114704
0.178125	0.154168	0.145263	0.114582	0.137652	0.097818	0.110769	0.0403608	0.117574	0.0774074	0.0841781	0.0458157	0.0615451	0.151722	0.123136	0.114799
0.17825	0.154291	0.14537	0.114667	0.13775	0.0979356	0.110844	0.0403989	0.117692	0.0774244	0.0842913	0.0458982	0.0616193	0.151819	0.123231	0.114895
0.178375	0.154414	0.145476	0.114752	0.137847	0.0980531	0.11092	0.040437	0.117811	0.0774413	0.0844045	0.0459808	0.0616936	0.151915	0.123326	0.11499
0.1785	0.154537	0.145583	0.114837	0.137945	0.0981707	0.110995	0.0404753	0.117929	0.0774583	0.0845176	0.0460634	0.0617679	0.152011	0.123421	0.115086
0.178625	0.154659	0.14569	0.114923	0.138042	0.0982883	0.111071	0.0405137	0.118048	0.0774753	0.0846307	0.0461462	0.0618422	0.152107	0.123516	0.115181
0.17875	0.154782	0.145796	0.115008	0.138139	0.098406	0.111146	0.0405523	0.118166	0.0774924	0.0847436	0.046229	0.0619165	0.152203	0.123611	0.115277
0.178875	0.154905	0.145903	0.115093	0.138237	0.0985236	0.111222	0.0405909	0.118285	0.0775094	0.0848565	0.0463119	0.0619908	0.152299	0.123706	0.115373
0.179	0.155028	0.146009	0.115179	0.138334	0.0986413	0.111297	0.0406297	0.118404	0.0775265	0.0849694	0.0463948	0.0620652	0.152394	0.123801	0.115468
0.179125	0.155151	0.146116	0.115264	0.138431	0.098759	0.111373	0.0406686	0.118522	0.0775436	0.0850822	0.0464779	0.0621396	0.15249	0.123897	0.115564
0.17925	0.155274	0.146222	0.11535	0.138528	0.0988767	0.111448	0.0407076	0.118641	0.0775607	0.0851949	0.046561	0.062214	0.152585	0.123992	0.115659
0.179375	0.155397	0.146328	0.115435	0.138625	0.0989944	0.111523	0.0407468	0.11876	0.0775778	0.0853075	0.0466442	0.0622884	0.152681	0.124087	0.115755
0.1795	0.15552	0.146434	0.115521	0.138722	0.0991121	0.111599	0.040786	0.118879	0.0775949	0.0854201	0.0467275	0.0623628	0.152776	0.124182	0.11585
0.179625	0.155642	0.14654	0.115607	0.138819	0.0992299	0.111674	0.0408254	0.118998	0.0776121	0.0855326	0.0468109	0.0624373	0.152871	0.124277	0.115946
0.17975	0.155765	0.146646	0.115693	0.138915	0.0993477	0.111749	0.040865	0.119117	0.0776293	0.085645	0.0468944	0.0625117	0.152966	0.124372	0.116041
0.179875	0.155888	0.146752	0.115779	0.139012	0.0994655	0.111825	0.0409046	0.119236	0.0776465	0.0857574	0.0469779	0.0625862	0.153061	0.124467	0.116137
0.18	0.156011	0.146858	0.115865	0.139108	0.0995833	0.1119	0.0409444	0.119355	0.0776637	0.0858697	0.0470615	0.0626607	0.153155	0.124563	0.116232
0.180125	0.156134	0.146964	0.115951	0.139205	0.0997011	0.111975	0.0409843	0.119474	0.0776809	0.085982	0.0471452	0.0627352	0.15325	0.124658	0.116328
0.18025	0.156257	0.14707	0.116037	0.139301	0.099819	0.11205	0.0410243	0.119594	0.0776981	0.0860942	0.047229	0.0628097	0.153344	0.124753	0.116423
0.180375	0.15638	0.147175	0.116123	0.139397	0.0999369	0.112126	0.0410644	0.119713	0.0777154	0.0862063	0.0473128	0.0628842	0.153439	0.124848	0.116519
0.1805	0.156503	0.147281	0.116209	0.139493	0.100055	0.112201	0.0411047	0.119832	0.0777327	0.0863183	0.0473967	0.0629588	0.153533	0.124943	0.116614
0.180625	0.156626	0.147387	0.116296	0.139589	0.100173	0.112276	0.0411451	0.119952	0.07775	0.0864303	0.0474807	0.0630333	0.153627	0.125039	0.11671
0.18075	0.156749	0.147492	0.116382	0.139685	0.100291	0.112351	0.0411856	0.120071	0.0777673	0.0865422	0.0475648	0.0631079	0.153721	0.125134	0.116805
0.180875	0.156873	0.147597	0.116469	0.139781	0.100409	0.112426	0.0412262	0.120191	0.0777846	0.086654	0.047649	0.0631825	0.153815	0.125229	0.116901
0.181	0.156996	0.147703	0.116555	0.139877	0.100526	0.112501	0.041267	0.12031	0.077802	0.0867658	0.0477332	0.0632571	0.153909	0.125324	0.116996
0.181125	0.157119	0.147808	0.116642	0.139973	0.100644	0.112577	0.0413079	0.12043	0.0778193	0.0868775	0.0478176	0.0633317	0.154002	0.12542	0.117092
0.18125	0.157242	0.147913	0.116729	0.140068	0.100762	0.112652	0.0413489	0.12055	0.0778367	0.0869892	0.047902	0.0634063	0.154096	0.125515	0.117187
0.181375	0.157365	0.148018	0.116816	0.140164	0.100881	0.112727	0.04139	0.12067	0.0778541	0.0871007	0.0479864	0.0634809	0.154189	0.12561	0.117282
0.1815	0.157488	0.148123	0.116903	0.140259	0.100999	0.112802	0.0414313	0.120789	0.0778716	0.0872122	0.048071	0.0635555	0.154282	0.125706	0.117378
0.181625	0.157611	0.148228	0.11699	0.140354	0.101117	0.112877	0.0414726	0.120909	0.077889	0.0873237	0.0481556	0.0636302	0.154375	0.125801	0.117473
0.18175	0.157735	0.148333	0.117077	0.14045	0.101235	0.112952	0.0415141	0.121029	0.0779064	0.0874351	0.0482404	0.0637048	0.154469	0.125896	0.117569
0.181875	0.157858	0.148438	0.117164	0.140545	0.101353	0.113027	0.0415557	0.121149	0.0779239	0.0875464	0.0483252	0.0637795	0.154561	0.125992	0.117664
0.182	0.157981	0.148543	0.117251	0.14064	0.101471	0.113101	0.0415975	0.121269	0.0779414	0.0876576	0.04841	0.0638541	0.154654	0.126087	0.117759
0.182125	0.158104	0.148648	0.117338	0.140735	0.101589	0.113176	0.0416394	0.12139	0.0779589	0.0877688	0.048495	0.0639288	0.154747	0.126182	0.117855
0.18225	0.158228	0.148752	0.117425	0.140829	0.101707	0.113251	0.0416813	0.12151	0.0779764	0.0878799	0.04858	0.0640035	0.154839	0.126278	0.11795
0.182375	0.158351	0.148857	0.117513	0.140924	0.101825	0.113326	0.0417235	0.12163	0.077994	0.0879909	0.0486652	0.0640782	0.154932	0.126373	0.118045
0.1825	0.158474	0.148961	0.1176	0.141019	0.101944	0.113401	0.0417657	0.12175	0.0780115	0.0881019	0.0487504	0.0641529	0.155024	0.126469	0.11814
0.182625	0.158598	0.149066	0.117688	0.141113	0.102062	0.113476	0.0418081	0.121871	0.0780291	0.0882128	0.0488356	0.0642276	0.155116	0.126564	0.118236
0.18275	0.158721	0.14917	0.117775	0.141208	0.10218	0.11355	0.0418506	0.121991	0.0780467	0.0883237	0.048921	0.0643023	0.155208	0.126659	0.118331
0.182875	0.158845	0.149274	0.117863	0.141302	0.102298	0.113625	0.0418932	0.122112	0.0780643	0.0884344	0.0490064	0.064377	0.1553	0.126755	0.118426
0.183	0.158968	0.149378	0.117951	0.141396	0.102416	0.1137	0.0419359	0.122232	0.0780819	0.0885452	0.0490919	0.0644518	0.155392	0.12685	0.118521
0.183125	0.159092	0.149482	0.118039	0.14149	0.102535	0.113774	0.0419788	0.122353	0.0780996	0.0886558	0.0491775	0.0645265	0.155484	0.126946	0.118616
0.18325	0.159215	0.149587	0.118127	0.141584	0.102653	0.113849	0.0420217	0.122473	0.0781172	0.0887664	0.0492632	0.0646012	0.155575	0.127041	0.118711
0.183375	0.159338	0.14969	0.118214	0.141678	0.102771	0.113923	0.0420648	0.122594	0.0781349	0.0888769	0.0493489	0.064676	0.155666	0.127137	0.118806
0.1835	0.159462	0.149794	0.118302	0.141772	0.10289	0.113998	0.0421081	0.122715	0.0781526	0.0889873	0.0494347	0.0647507	0.155758	0.127232	0.118902
0.183625	0.159586	0.149898	0.118391	0.141866	0.103008	0.114073	0.0421514	0.122836	0.0781703	0.0890977	0.0495206	0.0648255	0.155849	0.127328	0.118997
0.18375	0.159709	0.150002	0.118479	0.141959	0.103126	0.114147	0.0421949	0.122957	0.0781881	0.089208	0.0496066	0.0649002	0.15594	0.127423	0.119092
0.183875	0.159833	0.150106	0.118567	0.142053	0.103245	0.114221	0.0422385	0.123078	0.0782058	0.0893183	0.0496927	0.064975	0.156031	0.127519	0.119187
0.184	0.159956	0.150209	0.118655	0.142146	0.103363	0.114296	0.0422822	0.123199	0.0782236	0.0894285	0.0497788	0.0650497	0.156122	0.127614	0.119282
0.184125	0.16008	0.150313	0.118744	0.14224	0.103482	0.11437	0.0423261	0.12332	0.0782414	0.0895386	0.049865	0.0651245	0.156212	0.12771	0.119376
0.18425	0.160204	0.150416	0.118832	0.142333	0.1036	0.114445	0.0423701	0.123441	0.0782592	0.0896487	0.0499513	0.0651993	0.156303	0.127806	0.119471
0.184375	0.160327	0.15052	0.11892	0.142426	0.103718	0.114519	0.0424142	0.123562	0.078277	0.0897587	0.0500376	0.065274	0.156393	0.127901	0.119566
0.1845	0.160451	0.150623	0.119009	0.142519	0.103837	0.114593	0.0424584	0.123684	0.0782949	0.0898686	0.050124	0.0653488	0.156483	0.127997	0.119661
0.184625	0.160575	0.150726	0.119098	0.142612	0.103955	0.114668	0.0425027	0.123805	0.0783127	0.0899785	0.0502105	0.0654236	0.156573	0.128092	0.119756
0.18475	0.160698	0.150829	0.119186	0.142705	0.104074	0.114742	0.0425472	0.123926	0.0783306	0.0900883	0.0502971	0.0654983	0.156663	0.128188	0.119851
0.184875	0.160822	0.150933	0.119275	0.142797	0.104192	0.114816	0.0425918	0.124048	0.0783485	0.090198	0.0503838	0.0655731	0.156753	0.128284	0.119945
0.185	0.160946	0.151036	0.119364	0.14289	0.104311	0.11489	0.0426365	0.124169	0.0783664	0.0903077	0.0504705	0.0656478	0.156843	0.128379	0.12004
0.185125	0.16107	0.151139	0.119453	0.142982	0.10443	0.114964	0.0426813	0.124291	0.0783844	0.0904173	0.0505573	0.0657226	0.156933	0.128475	0.120135
0.18525	0.161194	0.151241	0.119542	0.143075	0.104548	0.115038	0.0427263	0.124413	0.0784023	0.0905268	0.0506442	0.0657974	0.157022	0.128571	0.120229
0.185375	0.161318	0.151344	0.119631	0.143167	0.104667	0.115112	0.0427714	0.124534	0.0784203	0.0906363	0.0507311	0.0658721	0.157111	0.128666	0.120324
0.1855	0.161441	0.151447	0.11972	0.143259	0.104785	0.115187	0.0428166	0.124656	0.0784383	0.0907457	0.0508181	0.0659469	0.157201	0.128762	0.120419
0.185625	0.161565	0.15155	0.119809	0.143351	0.104904	0.115261	0.0428619	0.124778	0.0784563	0.0908551	0.0509052	0.0660216	0.15729	0.128858	0.120513
0.18575	0.161689	0.151652	0.119898	0.143443	0.105023	0.115334	0.0429074	0.1249	0.0784744	0.0909643	0.0509924	0.0660964	0.157379	0.128953	0.120608
0.185875	0.161813	0.151755	0.119987	0.143535	0.105141	0.115408	0.0429529	0.125022	0.0784924	0.0910736	0.0510797	0.0661711	0.157468	0.129049	0.120702
0.186	0.161937	0.151857	0.120077	0.143626	0.10526	0.115482	0.0429986	0.125144	0.0785105	0.0911827	0.051167	0.0662458	0.157556	0.129145	0.120797
0.186125	0.162061	0.15196	0.120166	0.143718	0.105379	0.115556	0.0430444	0.125266	0.0785286	0.0912918	0.0512544	0.0663206	0.157645	0.12924	0.120891
0.18625	0.162185	0.152062	0.120255	0.143809	0.105497	0.11563	0.0430904	0.125388	0.0785468	0.0914009	0.0513418	0.0663953	0.157733	0.129336	0.120986
0.186375	0.162309	0.152164	0.120345	0.143901	0.105616	0.115704	0.0431364	0.12551	0.0785649	0.0915099	0.0514294	0.06647	0.157822	0.129432	0.12108
0.1865	0.162434	0.152266	0.120435	0.143992	0.105735	0.115778	0.0431826	0.125633	0.0785831	0.0916188	0.051517	0.0665448	0.15791	0.129527	0.121174
0.186625	0.162558	0.152368	0.120524	0.144083	0.105854	0.115851	0.0432289	0.125755	0.0786013	0.0917276	0.0516047	0.0666195	0.157998	0.129623	0.121269
0.18675	0.162682	0.15247	0.120614	0.144174	0.105972	0.115925	0.0432754	0.125877	0.0786195	0.0918364	0.0516924	0.0666942	0.158086	0.129719	0.121363
0.186875	0.162806	0.152572	0.120704	0.144265	0.106091	0.115999	0.0433219	0.126	0.0786378	0.0919452	0.0517803	0.0667689	0.158173	0.129815	0.121457
0.187	0.16293	0.152674	0.120793	0.144356	0.10621	0.116072	0.0433686	0.126122	0.0786561	0.0920538	0.0518682	0.0668436	0.158261	0.12991	0.121551
0.187125	0.163054	0.152776	0.120883	0.144446	0.106329	0.116146	0.0434154	0.126245	0.0786744	0.0921624	0.0519562	0.0669183	0.158349	0.130006	0.121645
0.18725	0.163179	0.152877	0.120973	0.144537	0.106448	0.11622	0.0434623	0.126368	0.0786927	0.092271	0.0520442	0.066993	0.158436	0.130102	0.121739
0.187375	0.163303	0.152979	0.121063	0.144627	0.106567	0.116293	0.0435093	0.12649	0.078711	0.0923795	0.0521323	0.0670677	0.158523	0.130198	0.121834
0.1875	0.163427	0.15308	0.121153	0.144718	0.106685	0.116367	0.0435565	0.126613	0.0787294	0.0924879	0.0522205	0.0671423	0.15861	0.130293	0.121928
0.187625	0.163552	0.153182	0.121243	0.144808	0.106804	0.11644	0.0436038	0.126736	0.0787478	0.0925963	0.0523088	0.067217	0.158697	0.130389	0.122022
0.18775	0.163676	0.153283	0.121334	0.144898	0.106923	0.116514	0.0436511	0.126859	0.0787662	0.0927046	0.0523971	0.0672917	0.158784	0.130485	0.122116
0.187875	0.1638	0.153384	0.121424	0.144988	0.107042	0.116587	0.0436987	0.126982	0.0787846	0.0928128	0.0524855	0.0673663	0.158871	0.130581	0.12221
0.188	0.163925	0.153486	0.121514	0.145078	0.107161	0.11666	0.0437463	0.127105	0.0788031	0.092921	0.052574	0.067441	0.158957	0.130676	0.122303
0.188125	0.164049	0.153587	0.121605	0.145168	0.10728	0.116734	0.0437941	0.127228	0.0788216	0.0930292	0.0526626	0.0675156	0.159044	0.130772	0.122397
0.18825	0.164174	0.153688	0.121695	0.145258	0.107399	0.116807	0.0438419	0.127351	0.0788401	0.0931372	0.0527512	0.0675903	0.15913	0.130868	0.122491
0.188375	0.164298	0.153789	0.121785	0.145347	0.107518	0.11688	0.0438899	0.127474	0.0788587	0.0932452	0.0528399	0.0676649	0.159216	0.130964	0.122585
0.1885	0.164423	0.15389	0.121876	0.145437	0.107637	0.116954	0.043938	0.127598	0.0788772	0.0933532	0.0529286	0.0677395	0.159302	0.131059	0.122679
0.188625	0.164547	0.15399	0.121967	0.145526	0.107756	0.117027	0.0439863	0.127721	0.0788958	0.0934611	0.0530175	0.0678142	0.159388	0.131155	0.122773
0.18875	0.164672	0.154091	0.122057	0.145615	0.107875	0.1171	0.0440346	0.127844	0.0789144	0.0935689	0.0531063	0.0678888	0.159474	0.131251	0.122866
0.188875	0.164797	0.154192	0.122148	0.145704	0.107994	0.117173	0.0440831	0.127968	0.0789331	0.0936767	0.0531953	0.0679634	0.15956	0.131347	0.12296
0.189	0.164921	0.154292	0.122239	0.145793	0.108113	0.117246	0.0441317	0.128091	0.0789517	0.0937844	0.0532843	0.068038	0.159645	0.131443	0.123053
0.189125	0.165046	0.154393	0.12233	0.145882	0.108232	0.117319	0.0441804	0.128215	0.0789704	0.0938921	0.0533734	0.0681126	0.159731	0.131538	0.123147
0.18925	0.165171	0.154493	0.12242	0.145971	0.108351	0.117393	0.0442292	0.128339	0.0789891	0.0939997	0.0534626	0.0681872	0.159816	0.131634	0.123241
0.189375	0.165296	0.154593	0.122511	0.146059	0.10847	0.117466	0.0442781	0.128462	0.0790079	0.0941072	0.0535518	0.0682618	0.159901	0.13173	0.123334
0.1895	0.16542	0.154694	0.122602	0.146148	0.10859	0.117539	0.0443272	0.128586	0.0790266	0.0942147	0.0536411	0.0683363	0.159986	0.131826	0.123427
0.189625	0.165545	0.154794	0.122693	0.146236	0.108709	0.117612	0.0443763	0.12871	0.0790454	0.0943221	0.0537305	0.0684109	0.160071	0.131921	0.123521
0.18975	0.16567	0.154894	0.122784	0.146325	0.108828	0.117685	0.0444256	0.128834	0.0790642	0.0944295	0.0538199	0.0684855	0.160156	0.132017	0.123614
0.189875	0.165795	0.154994	0.122876	0.146413	0.108947	0.117758	0.044475	0.128958	0.0790831	0.0945368	0.0539095	0.06856	0.16024	0.132113	0.123708
0.19	0.16592	0.155094	0.122967	0.146501	0.109066	0.11783	0.0445246	0.129082	0.0791019	0.094644	0.053999	0.0686346	0.160325	0.132209	0.123801
0.190125	0.166045	0.155194	0.123058	0.146589	0.109185	0.117903	0.0445742	0.129206	0.0791208	0.0947512	0.0540887	0.0687091	0.160409	0.132304	0.123894
0.19025	0.166169	0.155293	0.123149	0.146677	0.109305	0.117976	0.044624	0.12933	0.0791398	0.0948584	0.0541784	0.0687836	0.160493	0.1324	0.123987
0.190375	0.166294	0.155393	0.123241	0.146764	0.109424	0.118049	0.0446739	0.129455	0.0791587	0.0949655	0.0542681	0.0688582	0.160577	0.132496	0.124081
0.1905	0.166419	0.155492	0.123332	0.146852	0.109543	0.118122	0.0447238	0.129579	0.0791777	0.0950725	0.054358	0.0689327	0.160661	0.132592	0.124174
0.190625	0.166544	0.155592	0.123424	0.146939	0.109662	0.118195	0.044774	0.129703	0.0791967	0.0951794	0.0544479	0.0690072	0.160745	0.132687	0.124267
0.19075	0.16667	0.155691	0.123515	0.147027	0.109782	0.118267	0.0448242	0.129828	0.0792157	0.0952864	0.0545379	0.0690817	0.160828	0.132783	0.12436
0.190875	0.166795	0.155791	0.123607	0.147114	0.109901	0.11834	0.0448745	0.129952	0.0792348	0.0953932	0.0546279	0.0691562	0.160912	0.132879	0.124453
0.191	0.16692	0.15589	0.123698	0.147201	0.11002	0.118413	0.044925	0.130077	0.0792539	0.0955	0.054718	0.0692306	0.160995	0.132975	0.124546
0.191125	0.167045	0.155989	0.12379	0.147288	0.11014	0.118485	0.0449756	0.130201	0.079273	0.0956068	0.0548082	0.0693051	0.161079	0.13307	0.124639
0.19125	0.16717	0.156088	0.123882	0.147375	0.110259	0.118558	0.0450263	0.130326	0.0792922	0.0957134	0.0548984	0.0693796	0.161162	0.133166	0.124732
0.191375	0.167295	0.156187	0.123974	0.147462	0.110378	0.118631	0.0450771	0.130451	0.0793113	0.0958201	0.0549887	0.069454	0.161245	0.133262	0.124825
0.1915	0.16742	0.156286	0.124066	0.147548	0.110498	0.118703	0.045128	0.130576	0.0793306	0.0959267	0.0550791	0.0695284	0.161327	0.133357	0.124917
0.191625	0.167546	0.156385	0.124157	0.147635	0.110617	0.118776	0.045179	0.1307	0.0793498	0.0960332	0.0551695	0.0696029	0.16141	0.133453	0.12501
0.19175	0.167671	0.156483	0.124249	0.147721	0.110737	0.118848	0.0452302	0.130825	0.0793691	0.0961397	0.05526	0.0696773	0.161493	0.133549	0.125103
0.191875	0.167796	0.156582	0.124341	0.147807	0.110856	0.118921	0.0452814	0.13095	0.0793884	0.0962461	0.0553506	0.0697517	0.161575	0.133644	0.125196
0.192	0.167922	0.156681	0.124433	0.147893	0.110975	0.118993	0.0453328	0.131075	0.0794077	0.0963525	0.0554413	0.0698261	0.161657	0.13374	0.125288
0.192125	0.168047	0.156779	0.124526	0.147979	0.111095	0.119066	0.0453843	0.131201	0.079427	0.0964588	0.055532	0.0699005	0.161739	0.133836	0.125381
0.19225	0.168172	0.156877	0.124618	0.148065	0.111214	0.119138	0.0454359	0.131326	0.0794464	0.096565	0.0556228	0.0699749	0.161821	0.133931	0.125473
0.192375	0.168298	0.156976	0.12471	0.148151	0.111334	0.11921	0.0454876	0.131451	0.0794658	0.0966712	0.0557136	0.0700493	0.161903	0.134027	0.125566
0.1925	0.168423	0.157074	0.124802	0.148237	0.111453	0.119283	0.0455395	0.131576	0.0794853	0.0967774	0.0558045	0.0701236	0.161985	0.134123	0.125658
0.192625	0.168549	0.157172	0.124895	0.148322	0.111573	0.119355	0.0455914	0.131702	0.0795048	0.0968835	0.0558955	0.070198	0.162067	0.134218	0.125751
0.19275	0.168674	0.15727	0.124987	0.148408	0.111692	0.119427	0.0456435	0.131827	0.0795243	0.0969896	0.0559865	0.0702724	0.162148	0.134314	0.125843
0.192875	0.1688	0.157368	0.125079	0.148493	0.111812	0.119499	0.0456957	0.131953	0.0795438	0.0970956	0.0560776	0.0703467	0.162229	0.134409	0.125936
0.193	0.168926	0.157466	0.125172	0.148578	0.111932	0.119572	0.0457479	0.132078	0.0795634	0.0972015	0.0561688	0.070421	0.16231	0.134505	0.126028
0.193125	0.169051	0.157563	0.125264	0.148663	0.112051	0.119644	0.0458003	0.132204	0.079583	0.0973074	0.0562601	0.0704954	0.162391	0.134601	0.12612
0.19325	0.169177	0.157661	0.125357	0.148748	0.112171	0.119716	0.0458529	0.13233	0.0796026	0.0974133	0.0563514	0.0705697	0.162472	0.134696	0.126213
0.193375	0.169302	0.157759	0.125449	0.148833	0.11229	0.119788	0.0459055	0.132456	0.0796223	0.0975191	0.0564427	0.070644	0.162553	0.134792	0.126305
0.1935	0.169428	0.157856	0.125542	0.148918	0.11241	0.11986	0.0459582	0.132581	0.0796419	0.0976249	0.0565342	0.0707183	0.162634	0.134887	0.126397
0.193625	0.169554	0.157953	0.125635	0.149002	0.11253	0.119932	0.0460111	0.132707	0.0796617	0.0977306	0.0566257	0.0707926	0.162714	0.134983	0.126489
0.19375	0.16968	0.158051	0.125728	0.149087	0.112649	0.120004	0.046064	0.132833	0.0796814	0.0978362	0.0567173	0.0708668	0.162794	0.135078	0.126581
0.193875	0.169805	0.158148	0.12582	0.149171	0.112769	0.120076	0.0461171	0.13296	0.0797012	0.0979418	0.0568089	0.0709411	0.162875	0.135174	0.126674
0.194	0.169931	0.158245	0.125913	0.149255	0.112889	0.120148	0.0461703	0.133086	0.079721	0.0980474	0.0569006	0.0710154	0.162955	0.135269	0.126766
0.194125	0.170057	0.158342	0.126006	0.149339	0.113008	0.12022	0.0462236	0.133212	0.0797408	0.0981529	0.0569924	0.0710896	0.163035	0.135365	0.126858
0.19425	0.170183	0.158439	0.126099	0.149423	0.113128	0.120292	0.046277	0.133338	0.0797607	0.0982583	0.0570843	0.0711639	0.163114	0.13546	0.12695
0.194375	0.170309	0.158536	0.126192	0.149507	0.113248	0.120364	0.0463306	0.133465	0.0797806	0.0983637	0.0571762	0.0712381	0.163194	0.135556	0.127041
0.1945	0.170435	0.158633	0.126285	0.149591	0.113367	0.120436	0.0463842	0.133591	0.0798005	0.0984691	0.0572681	0.0713123	0.163273	0.135651	0.127133
0.194625	0.170561	0.158729	0.126378	0.149674	0.113487	0.120508	0.046438	0.133718	0.0798205	0.0985744	0.0573602	0.0713865	0.163353	0.135746	0.127225
0.19475	0.170687	0.158826	0.126471	0.149758	0.113607	0.12058	0.0464918	0.133844	0.0798405	0.0986796	0.0574523	0.0714607	0.163432	0.135842	0.127317
0.194875	0.170813	0.158922	0.126564	0.149841	0.113727	0.120652	0.0465458	0.133971	0.0798605	0.0987848	0.0575445	0.0715349	0.163511	0.135937	0.127409
0.195	0.170939	0.159019	0.126657	0.149924	0.113846	0.120723	0.0465999	0.134097	0.0798805	0.09889	0.0576367	0.071609	0.16359	0.136033	0.127501
0.195125	0.171065	0.159115	0.126751	0.150007	0.113966	0.120795	0.0466541	0.134224	0.0799006	0.0989951	0.057729	0.0716832	0.163669	0.136128	0.127592
0.19525	0.171191	0.159211	0.126844	0.15009	0.114086	0.120867	0.0467084	0.134351	0.0799207	0.0991002	0.0578214	0.0717573	0.163747	0.136223	0.127684
0.195375	0.171317	0.159307	0.126937	0.150173	0.114206	0.120938	0.0467629	0.134478	0.0799408	0.0992052	0.0579138	0.0718315	0.163826	0.136319	0.127776
0.1955	0.171443	0.159403	0.127031	0.150256	0.114326	0.12101	0.0468174	0.134605	0.0799609	0.0993101	0.0580064	0.0719056	0.163904	0.136414	0.127867
0.195625	0.171569	0.159499	0.127124	0.150338	0.114446	0.121082	0.0468721	0.134732	0.0799811	0.099415	0.0580989	0.0719797	0.163982	0.136509	0.127959
0.19575	0.171696	0.159595	0.127217	0.150421	0.114566	0.121153	0.0469268	0.134859	0.0800013	0.0995199	0.0581916	0.0720538	0.16406	0.136605	0.12805
0.195875	0.171822	0.159691	0.127311	0.150503	0.114685	0.121225	0.0469817	0.134987	0.0800215	0.0996247	0.0582843	0.0721278	0.164138	0.1367	0.128142
0.196	0.171948	0.159787	0.127404	0.150585	0.114805	0.121297	0.0470367	0.135114	0.0800418	0.0997295	0.0583771	0.0722019	0.164216	0.136795	0.128233
0.196125	0.172074	0.159882	0.127498	0.150667	0.114925	0.121368	0.0470918	0.135241	0.0800621	0.0998342	0.0584699	0.0722759	0.164294	0.13689	0.128325
0.19625	0.172201	0.159978	0.127592	0.150749	0.115045	0.12144	0.047147	0.135369	0.0800824	0.0999388	0.0585629	0.07235	0.164371	0.136986	0.128416
0.196375	0.172327	0.160073	0.127685	0.150831	0.115165	0.121511	0.0472024	0.135496	0.0801027	0.100043	0.0586558	0.072424	0.164449	0.137081	0.128507
0.1965	0.172453	0.160168	0.127779	0.150913	0.115285	0.121582	0.0472578	0.135624	0.0801231	0.100148	0.0587489	0.072498	0.164526	0.137176	0.128599
0.196625	0.17258	0.160264	0.127873	0.150994	0.115405	0.121654	0.0473134	0.135752	0.0801435	0.100253	0.058842	0.0725719	0.164603	0.137271	0.12869
0.19675	0.172706	0.160359	0.127967	0.151076	0.115525	0.121725	0.0473691	0.135879	0.0801639	0.100357	0.0589352	0.0726459	0.16468	0.137366	0.128781
0.196875	0.172833	0.160454	0.12806	0.151157	0.115645	0.121797	0.0474249	0.136007	0.0801843	0.100461	0.0590285	0.0727199	0.164757	0.137461	0.128872
0.197	0.172959	0.160549	0.128154	0.151238	0.115765	0.121868	0.0474808	0.136135	0.0802048	0.100566	0.0591218	0.0727938	0.164833	0.137557	0.128963
0.197125	0.173086	0.160644	0.128248	0.15132	0.115885	0.121939	0.0475368	0.136263	0.0802253	0.10067	0.0592152	0.0728677	0.16491	0.137652	0.129055
0.19725	0.173212	0.160738	0.128342	0.151401	0.116005	0.122011	0.0475929	0.136391	0.0802458	0.100774	0.0593087	0.0729416	0.164986	0.137747	0.129146
0.197375	0.173339	0.160833	0.128436	0.151481	0.116125	0.122082	0.0476492	0.13652	0.0802663	0.100879	0.0594023	0.0730155	0.165062	0.137842	0.129237
0.1975	0.173466	0.160928	0.12853	0.151562	0.116245	0.122153	0.0477055	0.136648	0.0802869	0.100983	0.0594959	0.0730894	0.165139	0.137937	0.129328
0.197625	0.173592	0.161022	0.128624	0.151643	0.116366	0.122224	0.047762	0.136776	0.0803075	0.101087	0.0595896	0.0731632	0.165214	0.138032	0.129419
0.19775	0.173719	0.161116	0.128718	0.151723	0.116486	0.122295	0.0478186	0.136904	0.0803281	0.101191	0.0596833	0.073237	0.16529	0.138127	0.12951
0.197875	0.173846	0.161211	0.128812	0.151804	0.116606	0.122367	0.0478753	0.137033	0.0803488	0.101295	0.0597771	0.0733109	0.165366	0.138222	0.129601
0.198	0.173972	0.161305	0.128907	0.151884	0.116726	0.122438	0.0479321	0.137161	0.0803694	0.101399	0.059871	0.0733847	0.165441	0.138317	0.129692
0.198125	0.174099	0.161399	0.129001	0.151964	0.116846	0.122509	0.0479891	0.13729	0.0803901	0.101503	0.059965	0.0734585	0.165517	0.138412	0.129782
0.19825	0.174226	0.161493	0.129095	0.152044	0.116966	0.12258	0.0480461	0.137419	0.0804108	0.101607	0.060059	0.0735322	0.165592	0.138507	0.129873
0.198375	0.174353	0.161587	0.129189	0.152124	0.117086	0.122651	0.0481033	0.137548	0.0804315	0.101711	0.0601531	0.073606	0.165667	0.138602	0.129964
0.1985	0.17448	0.161681	0.129284	0.152204	0.117207	0.122722	0.0481605	0.137676	0.0804523	0.101814	0.0602473	0.0736797	0.165742	0.138697	0.130055
0.198625	0.174606	0.161775	0.129378	0.152284	0.117327	0.122793	0.0482179	0.137805	0.0804731	0.101918	0.0603415	0.0737534	0.165816	0.138791	0.130146
0.19875	0.174733	0.161868	0.129473	0.152363	0.117447	0.122864	0.0482754	0.137934	0.0804939	0.102022	0.0604358	0.0738271	0.165891	0.138886	0.130236
0.198875	0.17486	0.161962	0.129567	0.152443	0.117567	0.122935	0.0483331	0.138063	0.0805147	0.102126	0.0605301	0.0739008	0.165966	0.138981	0.130327
0.199	0.174987	0.162055	0.129662	0.152522	0.117687	0.123006	0.0483908	0.138193	0.0805356	0.102229	0.0606246	0.0739745	0.16604	0.139076	0.130418
0.199125	0.175114	0.162149	0.129756	0.152601	0.117808	0.123077	0.0484487	0.138322	0.0805564	0.102333	0.0607191	0.0740481	0.166114	0.139171	0.130508
0.19925	0.175241	0.162242	0.129851	0.15268	0.117928	0.123148	0.0485066	0.138451	0.0805773	0.102436	0.0608136	0.0741217	0.166188	0.139266	0.130599
0.199375	0.175368	0.162335	0.129945	0.152759	0.118048	0.123219	0.0485647	0.138581	0.0805982	0.10254	0.0609083	0.0741953	0.166262	0.13936	0.130689
0.1995	0.175496	0.162428	0.13004	0.152838	0.118168	0.12329	0.0486229	0.13871	0.0806191	0.102643	0.061003	0.0742689	0.166336	0.139455	0.13078
0.199625	0.175623	0.162521	0.130135	0.152917	0.118289	0.12336	0.0486812	0.13884	0.0806401	0.102746	0.0610977	0.0743425	0.166409	0.13955	0.13087
0.19975	0.17575	0.162614	0.13023	0.152996	0.118409	0.123431	0.0487396	0.138969	0.0806611	0.10285	0.0611925	0.0744161	0.166483	0.139644	0.130961
0.199875	0.175877	0.162707	0.130325	0.153074	0.118529	0.123502	0.0487982	0.139099	0.0806821	0.102953	0.0612874	0.0744896	0.166556	0.139739	0.131051
0.2	0.176004	0.1628	0.130419	0.153153	0.11865	0.123573	0.0488569	0.139229	0.0807031	0.103056	0.0613824	0.0745631	0.166629	0.139834	0.131142
0.200125	0.176132	0.162893	0.130514	0.153231	0.11877	0.123644	0.0489156	0.139359	0.0807241	0.103159	0.0614774	0.0746366	0.166702	0.139928	0.131232
0.20025	0.176259	0.162985	0.130609	0.153309	0.11889	0.123714	0.0489745	0.139489	0.0807452	0.103262	0.0615725	0.0747101	0.166775	0.140023	0.131322
0.200375	0.176386	0.163078	0.130704	0.153387	0.119011	0.123785	0.0490335	0.139619	0.0807662	0.103365	0.0616676	0.0747835	0.166847	0.140118	0.131413
0.2005	0.176513	0.16317	0.130799	0.153465	0.119131	0.123856	0.0490927	0.139749	0.0807873	0.103468	0.0617628	0.0748569	0.16692	0.140212	0.131503
0.200625	0.176641	0.163262	0.130895	0.153543	0.119252	0.123927	0.0491519	0.139879	0.0808084	0.103571	0.0618581	0.0749304	0.166992	0.140307	0.131593
0.20075	0.176768	0.163354	0.13099	0.153621	0.119372	0.123997	0.0492113	0.14001	0.0808296	0.103674	0.0619534	0.0750038	0.167065	0.140401	0.131683
0.200875	0.176896	0.163447	0.131085	0.153698	0.119493	0.124068	0.0492708	0.14014	0.0808507	0.103777	0.0620489	0.0750771	0.167137	0.140496	0.131774
0.201	0.177023	0.163539	0.13118	0.153776	0.119613	0.124139	0.0493304	0.14027	0.0808719	0.10388	0.0621443	0.0751505	0.167209	0.14059	0.131864
0.201125	0.177151	0.16363	0.131275	0.153853	0.119733	0.124209	0.0493901	0.140401	0.0808931	0.103983	0.0622398	0.0752238	0.16728	0.140684	0.131954
0.20125	0.177278	0.163722	0.131371	0.153931	0.119854	0.12428	0.0494499	0.140532	0.0809143	0.104085	0.0623354	0.0752971	0.167352	0.140779	0.132044
0.201375	0.177406	0.163814	0.131466	0.154008	0.119974	0.124351	0.0495099	0.140662	0.0809355	0.104188	0.0624311	0.0753704	0.167424	0.140873	0.132134
0.2015	0.177533	0.163906	0.131562	0.154085	0.120095	0.124421	0.0495699	0.140793	0.0809568	0.104291	0.0625268	0.0754437	0.167495	0.140968	0.132224
0.201625	0.177661	0.163997	0.131657	0.154162	0.120215	0.124492	0.0496301	0.140924	0.0809781	0.104393	0.0626226	0.0755169	0.167566	0.141062	0.132314
0.20175	0.177789	0.164089	0.131753	0.154239	0.120336	0.124563	0.0496904	0.141055	0.0809994	0.104496	0.0627184	0.0755902	0.167637	0.141156	0.132404
0.201875	0.177916	0.16418	0.131848	0.154316	0.120457	0.124633	0.0497508	0.141186	0.0810207	0.104598	0.0628143	0.0756634	0.167708	0.14125	0.132494
0.202	0.178044	0.164271	0.131944	0.154393	0.120577	0.124704	0.0498114	0.141317	0.081042	0.104701	0.0629103	0.0757366	0.167779	0.141345	0.132584
0.202125	0.178172	0.164362	0.13204	0.154469	0.120698	0.124774	0.049872	0.141448	0.0810633	0.104803	0.0630063	0.0758097	0.16785	0.141439	0.132674
0.20225	0.178299	0.164453	0.132135	0.154546	0.120818	0.124845	0.0499328	0.14158	0.0810847	0.104905	0.0631024	0.0758829	0.16792	0.141533	0.132764
0.202375	0.178427	0.164544	0.132231	0.154622	0.120939	0.124915	0.0499937	0.141711	0.0811061	0.105007	0.0631986	0.075956	0.16799	0.141627	0.132854
0.2025	0.178555	0.164635	0.132327	0.154698	0.121059	0.124986	0.0500547	0.141843	0.0811275	0.10511	0.0632948	0.0760291	0.168061	0.141721	0.132944
0.202625	0.178683	0.164726	0.132423	0.154775	0.12118	0.125057	0.0501158	0.141974	0.0811489	0.105212	0.0633911	0.0761022	0.168131	0.141815	0.133034
0.20275	0.178811	0.164817	0.132519	0.154851	0.121301	0.125127	0.0501771	0.142106	0.0811703	0.105314	0.0634874	0.0761753	0.168201	0.141909	0.133123
0.202875	0.178939	0.164907	0.132615	0.154927	0.121421	0.125198	0.0502385	0.142238	0.0811918	0.105416	0.0635838	0.0762484	0.16827	0.142004	0.133213
0.203	0.179067	0.164998	0.132711	0.155003	0.121542	0.125268	0.0502999	0.142369	0.0812133	0.105518	0.0636802	0.0763214	0.16834	0.142098	0.133303
0.203125	0.179195	0.165088	0.132807	0.155078	0.121663	0.125339	0.0503616	0.142501	0.0812348	0.10562	0.0637767	0.0763944	0.168409	0.142192	0.133393
0.20325	0.179323	0.165178	0.132903	0.155154	0.121783	0.125409	0.0504233	0.142633	0.0812563	0.105722	0.0638733	0.0764674	0.168479	0.142285	0.133482
0.203375	0.179451	0.165269	0.132999	0.15523	0.121904	0.12548	0.0504851	0.142765	0.0812778	0.105824	0.0639699	0.0765404	0.168548	0.142379	0.133572
0.2035	0.179579	0.165359	0.133095	0.155305	0.122025	0.12555	0.0505471	0.142898	0.0812993	0.105925	0.0640666	0.0766134	0.168617	0.142473	0.133662
0.203625	0.179707	0.165449	0.133192	0.155381	0.122145	0.125621	0.0506092	0.14303	0.0813209	0.106027	0.0641634	0.0766863	0.168686	0.142567	0.133751
0.20375	0.179835	0.165539	0.133288	0.155456	0.122266	0.125691	0.0506713	0.143162	0.0813425	0.106129	0.0642602	0.0767592	0.168754	0.142661	0.133841
0.203875	0.179963	0.165629	0.133384	0.155531	0.122387	0.125762	0.0507337	0.143295	0.081364	0.10623	0.0643571	0.0768321	0.168823	0.142755	0.133931
0.204	0.180091	0.165718	0.133481	0.155606	0.122508	0.125832	0.0507961	0.143427	0.0813857	0.106332	0.064454	0.076905	0.168891	0.142849	0.13402
0.204125	0.18022	0.165808	0.133577	0.155681	0.122628	0.125903	0.0508586	0.14356	0.0814073	0.106434	0.064551	0.0769779	0.16896	0.142942	0.13411
0.20425	0.180348	0.165898	0.133674	0.155756	0.122749	0.125973	0.0509213	0.143692	0.0814289	0.106535	0.064648	0.0770507	0.169028	0.143036	0.134199
0.204375	0.180476	0.165987	0.13377	0.155831	0.12287	0.126044	0.0509841	0.143825	0.0814506	0.106637	0.0647451	0.0771235	0.169096	0.14313	0.134289
0.2045	0.180605	0.166076	0.133867	0.155906	0.122991	0.126114	0.051047	0.143958	0.0814722	0.106738	0.0648422	0.0771963	0.169164	0.143224	0.134378
0.204625	0.180733	0.166166	0.133963	0.15598	0.123112	0.126185	0.05111	0.144091	0.0814939	0.106839	0.0649394	0.0772691	0.169231	0.143317	0.134468
0.20475	0.180861	0.166255	0.13406	0.156055	0.123233	0.126255	0.0511732	0.144224	0.0815156	0.106941	0.0650367	0.0773419	0.169299	0.143411	0.134557
0.204875	0.18099	0.166344	0.134157	0.156129	0.123353	0.126326	0.0512364	0.144357	0.0815373	0.107042	0.065134	0.0774146	0.169366	0.143504	0.134647
0.205	0.181118	0.166433	0.134254	0.156204	0.123474	0.126396	0.0512998	0.14449	0.081559	0.107143	0.0652314	0.0774873	0.169433	0.143598	0.134736
0.205125	0.181247	0.166522	0.134351	0.156278	0.123595	0.126467	0.0513633	0.144624	0.0815808	0.107244	0.0653288	0.07756	0.1695	0.143691	0.134825
0.20525	0.181375	0.16661	0.134447	0.156352	0.123716	0.126537	0.0514269	0.144757	0.0816025	0.107345	0.0654263	0.0776327	0.169567	0.143785	0.134915
0.205375	0.181504	0.166699	0.134544	0.156426	0.123837	0.126608	0.0514907	0.144891	0.0816243	0.107446	0.0655238	0.0777053	0.169634	0.143878	0.135004
0.2055	0.181632	0.166788	0.134641	0.1565	0.123958	0.126678	0.0515545	0.145024	0.0816461	0.107547	0.0656214	0.077778	0.169701	0.143972	0.135093
0.205625	0.181761	0.166876	0.134738	0.156574	0.124079	0.126749	0.0516185	0.145158	0.0816679	0.107648	0.0657191	0.0778506	0.169767	0.144065	0.135183
0.20575	0.181889	0.166965	0.134836	0.156648	0.1242	0.126819	0.0516826	0.145291	0.0816897	0.107749	0.0658168	0.0779231	0.169834	0.144159	0.135272
0.205875	0.182018	0.167053	0.134933	0.156722	0.124321	0.12689	0.0517468	0.145425	0.0817115	0.10785	0.0659145	0.0779957	0.1699	0.144252	0.135361
0.206	0.182147	0.167141	0.13503	0.156795	0.124442	0.12696	0.0518112	0.145559	0.0817333	0.10795	0.0660123	0.0780682	0.169966	0.144345	0.13545
0.206125	0.182275	0.167229	0.135127	0.156869	0.124563	0.127031	0.0518756	0.145693	0.0817551	0.108051	0.0661102	0.0781407	0.170032	0.144439	0.13554
0.20625	0.182404	0.167317	0.135225	0.156943	0.124684	0.127102	0.0519402	0.145827	0.081777	0.108152	0.0662081	0.0782132	0.170098	0.144532	0.135629
0.206375	0.182533	0.167405	0.135322	0.157016	0.124805	0.127172	0.0520049	0.145962	0.0817988	0.108252	0.0663061	0.0782857	0.170163	0.144625	0.135718
0.2065	0.182662	0.167493	0.135419	0.157089	0.124926	0.127243	0.0520697	0.146096	0.0818207	0.108353	0.0664042	0.0783581	0.170229	0.144718	0.135807
0.206625	0.18279	0.167581	0.135517	0.157163	0.125047	0.127313	0.0521347	0.14623	0.0818426	0.108454	0.0665022	0.0784305	0.170294	0.144812	0.135897
0.20675	0.182919	0.167668	0.135614	0.157236	0.125168	0.127384	0.0521998	0.146365	0.0818645	0.108554	0.0666004	0.0785029	0.170359	0.144905	0.135986
0.206875	0.183048	0.167756	0.135712	0.157309	0.125289	0.127455	0.0522649	0.146499	0.0818864	0.108654	0.0666986	0.0785752	0.170424	0.144998	0.136075
0.207	0.183177	0.167843	0.13581	0.157382	0.12541	0.127525	0.0523303	0.146634	0.0819083	0.108755	0.0667968	0.0786475	0.170489	0.145091	0.136164
0.207125	0.183306	0.167931	0.135907	0.157455	0.125531	0.127596	0.0523957	0.146769	0.0819302	0.108855	0.0668952	0.0787198	0.170554	0.145184	0.136253
0.20725	0.183435	0.168018	0.136005	0.157528	0.125653	0.127666	0.0524613	0.146904	0.0819521	0.108955	0.0669935	0.0787921	0.170619	0.145277	0.136342
0.207375	0.183564	0.168105	0.136103	0.1576	0.125774	0.127737	0.0525269	0.147039	0.0819741	0.109056	0.0670919	0.0788644	0.170683	0.14537	0.136431
0.2075	0.183693	0.168192	0.136201	0.157673	0.125895	0.127808	0.0525927	0.147174	0.081996	0.109156	0.0671904	0.0789366	0.170747	0.145463	0.13652
0.207625	0.183822	0.168279	0.136299	0.157746	0.126016	0.127878	0.0526587	0.147309	0.082018	0.109256	0.0672889	0.0790088	0.170812	0.145556	0.136609
0.20775	0.183951	0.168366	0.136396	0.157818	0.126137	0.127949	0.0527247	0.147444	0.0820399	0.109356	0.0673875	0.0790809	0.170876	0.145649	0.136699
0.207875	0.18408	0.168452	0.136495	0.157891	0.126259	0.12802	0.0527909	0.147579	0.0820619	0.109456	0.0674861	0.0791531	0.170939	0.145742	0.136788
0.208	0.184209	0.168539	0.136593	0.157963	0.12638	0.12809	0.0528572	0.147715	0.0820839	0.109556	0.0675848	0.0792252	0.171003	0.145835	0.136877
0.208125	0.184339	0.168626	0.136691	0.158035	0.126501	0.128161	0.0529236	0.14785	0.0821059	0.109656	0.0676836	0.0792973	0.171067	0.145928	0.136966
0.20825	0.184468	0.168712	0.136789	0.158108	0.126622	0.128232	0.0529901	0.147986	0.0821279	0.109756	0.0677824	0.0793693	0.17113	0.14602	0.137055
0.208375	0.184597	0.168798	0.136887	0.15818	0.126744	0.128303	0.0530568	0.148122	0.0821499	0.109856	0.0678812	0.0794414	0.171194	0.146113	0.137144
0.2085	0.184726	0.168885	0.136985	0.158252	0.126865	0.128373	0.0531236	0.148257	0.0821719	0.109956	0.0679801	0.0795133	0.171257	0.146206	0.137233
0.208625	0.184856	0.168971	0.137084	0.158324	0.126986	0.128444	0.0531905	0.148393	0.0821939	0.110055	0.068079	0.0795853	0.17132	0.146299	0.137322
0.20875	0.184985	0.169057	0.137182	0.158396	0.127108	0.128515	0.0532575	0.148529	0.0822159	0.110155	0.068178	0.0796573	0.171383	0.146391	0.137411
0.208875	0.185114	0.169143	0.137281	0.158468	0.127229	0.128586	0.0533247	0.148665	0.0822379	0.110255	0.0682771	0.0797292	0.171446	0.146484	0.137499
0.209	0.185244	0.169229	0.137379	0.15854	0.127351	0.128657	0.053392	0.148802	0.08226	0.110354	0.0683761	0.079801	0.171508	0.146577	0.137588
0.209125	0.185373	0.169315	0.137478	0.158612	0.127472	0.128727	0.0534594	0.148938	0.082282	0.110454	0.0684753	0.0798729	0.171571	0.146669	0.137677
0.20925	0.185502	0.1694	0.137576	0.158683	0.127594	0.128798	0.0535269	0.149074	0.0823041	0.110553	0.0685745	0.0799447	0.171633	0.146762	0.137766
0.209375	0.185632	0.169486	0.137675	0.158755	0.127715	0.128869	0.0535945	0.149211	0.0823261	0.110653	0.0686737	0.0800165	0.171695	0.146854	0.137855
0.2095	0.185761	0.169571	0.137774	0.158827	0.127836	0.12894	0.0536623	0.149347	0.0823482	0.110752	0.068773	0.0800882	0.171757	0.146947	0.137944
0.209625	0.185891	0.169657	0.137872	0.158898	0.127958	0.129011	0.0537302	0.149484	0.0823702	0.110851	0.0688723	0.08016	0.171819	0.147039	0.138033
0.20975	0.18602	0.169742	0.137971	0.15897	0.12808	0.129082	0.0537982	0.149621	0.0823923	0.110951	0.0689717	0.0802317	0.171881	0.147132	0.138122
0.209875	0.18615	0.169827	0.13807	0.159041	0.128201	0.129153	0.0538664	0.149758	0.0824144	0.11105	0.0690711	0.0803033	0.171943	0.147224	0.138211
0.21	0.18628	0.169912	0.138169	0.159112	0.128323	0.129224	0.0539346	0.149895	0.0824365	0.111149	0.0691706	0.0803749	0.172004	0.147317	0.138299
0.210125	0.186409	0.169997	0.138268	0.159184	0.128444	0.129295	0.054003	0.150032	0.0824585	0.111248	0.0692701	0.0804465	0.172065	0.147409	0.138388
0.21025	0.186539	0.170082	0.138367	0.159255	0.128566	0.129365	0.0540715	0.150169	0.0824806	0.111347	0.0693697	0.0805181	0.172127	0.147501	0.138477
0.210375	0.186668	0.170167	0.138466	0.159326	0.128687	0.129436	0.0541402	0.150306	0.0825027	0.111447	0.0694693	0.0805896	0.172188	0.147594	0.138566
0.2105	0.186798	0.170252	0.138566	0.159397	0.128809	0.129507	0.0542089	0.150443	0.0825248	0.111546	0.0695689	0.0806611	0.172249	0.147686	0.138655
0.210625	0.186928	0.170336	0.138665	0.159468	0.128931	0.129578	0.0542778	0.150581	0.0825469	0.111644	0.0696686	0.0807325	0.172309	0.147778	0.138743
0.21075	0.187058	0.170421	0.138764	0.159539	0.129053	0.129649	0.0543469	0.150719	0.0825691	0.111743	0.0697684	0.080804	0.17237	0.14787	0.138832
0.210875	0.187187	0.170505	0.138864	0.15961	0.129174	0.12972	0.054416	0.150856	0.0825912	0.111842	0.0698681	0.0808754	0.172431	0.147963	0.138921
0.211	0.187317	0.170589	0.138963	0.159681	0.129296	0.129791	0.0544853	0.150994	0.0826133	0.111941	0.069968	0.0809467	0.172491	0.148055	0.13901
0.211125	0.187447	0.170674	0.139063	0.159752	0.129418	0.129862	0.0545546	0.151132	0.0826354	0.11204	0.0700679	0.081018	0.172551	0.148147	0.139098
0.21125	0.187577	0.170758	0.139162	0.159823	0.12954	0.129934	0.0546242	0.15127	0.0826575	0.112138	0.0701678	0.0810893	0.172611	0.148239	0.139187
0.211375	0.187707	0.170842	0.139262	0.159894	0.129661	0.130005	0.0546938	0.151408	0.0826797	0.112237	0.0702677	0.0811606	0.172671	0.148331	0.139276
0.2115	0.187836	0.170926	0.139361	0.159964	0.129783	0.130076	0.0547636	0.151546	0.0827018	0.112336	0.0703677	0.0812318	0.172731	0.148423	0.139364
0.211625	0.187966	0.171009	0.139461	0.160035	0.129905	0.130147	0.0548335	0.151685	0.082724	0.112434	0.0704678	0.0813029	0.172791	0.148515	0.139453
0.21175	0.188096	0.171093	0.139561	0.160106	0.130027	0.130218	0.0549035	0.151823	0.0827461	0.112533	0.0705679	0.0813741	0.17285	0.148607	0.139542
0.211875	0.188226	0.171177	0.139661	0.160176	0.130149	0.130289	0.0549736	0.151961	0.0827683	0.112631	0.070668	0.0814452	0.17291	0.148699	0.13963
0.212	0.188356	0.17126	0.139761	0.160247	0.130271	0.13036	0.0550439	0.1521	0.0827904	0.11273	0.0707682	0.0815163	0.172969	0.148791	0.139719
0.212125	0.188486	0.171344	0.139861	0.160317	0.130393	0.130431	0.0551143	0.152239	0.0828126	0.112828	0.0708684	0.0815873	0.173028	0.148883	0.139808
0.21225	0.188616	0.171427	0.139961	0.160388	0.130515	0.130502	0.0551848	0.152378	0.0828348	0.112926	0.0709687	0.0816583	0.173087	0.148975	0.139896
0.212375	0.188746	0.17151	0.140061	0.160458	0.130637	0.130574	0.0552554	0.152517	0.082857	0.113024	0.071069	0.0817293	0.173146	0.149067	0.139985
0.2125	0.188876	0.171593	0.140162	0.160528	0.130759	0.130645	0.0553262	0.152656	0.0828791	0.113123	0.0711693	0.0818002	0.173205	0.149159	0.140074
0.212625	0.189006	0.171676	0.140262	0.160599	0.130881	0.130716	0.0553971	0.152795	0.0829013	0.113221	0.0712697	0.0818711	0.173264	0.149251	0.140162
0.21275	0.189136	0.171759	0.140362	0.160669	0.131003	0.130787	0.0554681	0.152934	0.0829235	0.113319	0.0713701	0.081942	0.173322	0.149342	0.140251
0.212875	0.189267	0.171842	0.140463	0.160739	0.131125	0.130858	0.0555392	0.153073	0.0829457	0.113417	0.0714706	0.0820128	0.17338	0.149434	0.140339
0.213	0.189397	0.171924	0.140563	0.160809	0.131247	0.13093	0.0556105	0.153213	0.0829679	0.113515	0.0715711	0.0820836	0.173439	0.149526	0.140428
0.213125	0.189527	0.172007	0.140664	0.160879	0.131369	0.131001	0.0556819	0.153352	0.0829901	0.113612	0.0716717	0.0821544	0.173497	0.149618	0.140516
0.21325	0.189657	0.17209	0.140764	0.160949	0.131491	0.131072	0.0557534	0.153492	0.0830124	0.11371	0.0717722	0.0822251	0.173555	0.14971	0.140605
0.213375	0.189787	0.172172	0.140865	0.161019	0.131613	0.131143	0.0558251	0.153632	0.0830346	0.113808	0.0718729	0.0822958	0.173612	0.149801	0.140693
0.2135	0.189918	0.172254	0.140966	0.161089	0.131736	0.131214	0.0558968	0.153772	0.0830568	0.113906	0.0719735	0.0823665	0.17367	0.149893	0.140782
0.213625	0.190048	0.172336	0.141067	0.161159	0.131858	0.131286	0.0559687	0.153912	0.083079	0.114003	0.0720743	0.0824371	0.173727	0.149985	0.14087
0.21375	0.190178	0.172418	0.141168	0.161229	0.13198	0.131357	0.0560408	0.154052	0.0831013	0.114101	0.072175	0.0825077	0.173785	0.150076	0.140959
0.213875	0.190308	0.1725	0.141269	0.161299	0.132102	0.131428	0.0561129	0.154192	0.0831235	0.114199	0.0722758	0.0825782	0.173842	0.150168	0.141047
0.214	0.190439	0.172582	0.14137	0.161369	0.132225	0.131499	0.0561852	0.154332	0.0831457	0.114296	0.0723766	0.0826488	0.173899	0.150259	0.141136
0.214125	0.190569	0.172664	0.141471	0.161438	0.132347	0.131571	0.0562576	0.154473	0.083168	0.114393	0.0724775	0.0827193	0.173956	0.150351	0.141224
0.21425	0.190699	0.172746	0.141572	0.161508	0.132469	0.131642	0.0563301	0.154613	0.0831903	0.114491	0.0725784	0.0827897	0.174013	0.150443	0.141313
0.214375	0.19083	0.172827	0.141674	0.161578	0.132592	0.131713	0.0564028	0.154754	0.0832125	0.114588	0.0726794	0.0828601	0.17407	0.150534	0.141401
0.2145	0.19096	0.172909	0.141775	0.161647	0.132714	0.131785	0.0564755	0.154894	0.0832348	0.114685	0.0727804	0.0829305	0.174126	0.150626	0.141489
0.214625	0.191091	0.17299	0.141877	0.161717	0.132837	0.131856	0.0565484	0.155035	0.0832571	0.114783	0.0728814	0.0830009	0.174183	0.150717	0.141578
0.21475	0.191221	0.173071	0.141978	0.161787	0.132959	0.131927	0.0566215	0.155176	0.0832794	0.11488	0.0729824	0.0830712	0.174239	0.150809	0.141666
0.214875	0.191352	0.173153	0.14208	0.161856	0.133081	0.131998	0.0566946	0.155317	0.0833017	0.114977	0.0730836	0.0831415	0.174295	0.1509	0.141754
0.215	0.191482	0.173234	0.142182	0.161926	0.133204	0.13207	0.0567679	0.155459	0.083324	0.115074	0.0731847	0.0832117	0.174351	0.150992	0.141843
0.215125	0.191613	0.173315	0.142283	0.161995	0.133326	0.132141	0.0568413	0.1556	0.0833463	0.115171	0.0732859	0.0832819	0.174407	0.151083	0.141931
0.21525	0.191743	0.173395	0.142385	0.162065	0.133449	0.132212	0.0569148	0.155741	0.0833686	0.115267	0.0733871	0.0833521	0.174463	0.151175	0.142019
0.215375	0.191874	0.173476	0.142487	0.162134	0.133572	0.132284	0.0569885	0.155883	0.0833909	0.115364	0.0734883	0.0834223	0.174518	0.151266	0.142108
0.2155	0.192004	0.173557	0.142589	0.162203	0.133694	0.132355	0.0570623	0.156024	0.0834132	0.115461	0.0735896	0.0834924	0.174574	0.151357	0.142196
0.215625	0.192135	0.173638	0.142691	0.162273	0.133817	0.132426	0.0571362	0.156166	0.0834356	0.115558	0.0736909	0.0835624	0.174629	0.151449	0.142284
0.21575	0.192265	0.173718	0.142794	0.162342	0.133939	0.132498	0.0572102	0.156308	0.0834579	0.115654	0.0737923	0.0836325	0.174684	0.15154	0.142372
0.215875	0.192396	0.173798	0.142896	0.162411	0.134062	0.132569	0.0572844	0.15645	0.0834803	0.115751	0.0738937	0.0837025	0.174739	0.151632	0.14246
0.216	0.192527	0.173879	0.142998	0.162481	0.134185	0.13264	0.0573587	0.156592	0.0835026	0.115847	0.0739951	0.0837725	0.174794	0.151723	0.142549
0.216125	0.192657	0.173959	0.143101	0.16255	0.134308	0.132712	0.0574331	0.156734	0.083525	0.115944	0.0740966	0.0838424	0.174849	0.151814	0.142637
0.21625	0.192788	0.174039	0.143203	0.162619	0.13443	0.132783	0.0575076	0.156876	0.0835474	0.11604	0.0741981	0.0839123	0.174904	0.151906	0.142725
0.216375	0.192919	0.174119	0.143306	0.162688	0.134553	0.132854	0.0575823	0.157019	0.0835697	0.116136	0.0742996	0.0839822	0.174958	0.151997	0.142813
0.2165	0.193049	0.174199	0.143409	0.162758	0.134676	0.132926	0.0576571	0.157161	0.0835921	0.116233	0.0744012	0.084052	0.175013	0.152088	0.142901
0.216625	0.19318	0.174279	0.143511	0.162827	0.134799	0.132997	0.057732	0.157304	0.0836145	0.116329	0.0745028	0.0841218	0.175067	0.15218	0.142989
0.21675	0.193311	0.174359	0.143614	0.162896	0.134922	0.133068	0.0578071	0.157446	0.083637	0.116425	0.0746044	0.0841916	0.175121	0.152271	0.143077
0.216875	0.193441	0.174438	0.143717	0.162965	0.135045	0.13314	0.0578822	0.157589	0.0836594	0.116521	0.0747061	0.0842614	0.175175	0.152363	0.143165
0.217	0.193572	0.174518	0.14382	0.163034	0.135167	0.133211	0.0579575	0.157732	0.0836818	0.116617	0.0748078	0.0843311	0.175229	0.152454	0.143253
0.217125	0.193703	0.174597	0.143923	0.163103	0.13529	0.133282	0.058033	0.157875	0.0837042	0.116713	0.0749095	0.0844007	0.175283	0.152545	0.143341
0.21725	0.193834	0.174677	0.144027	0.163172	0.135413	0.133354	0.0581085	0.158018	0.0837267	0.116809	0.0750113	0.0844704	0.175336	0.152637	0.143429
0.217375	0.193965	0.174756	0.14413	0.163241	0.135536	0.133425	0.0581842	0.158162	0.0837491	0.116904	0.0751131	0.08454	0.17539	0.152728	0.143516
0.2175	0.194095	0.174835	0.144233	0.16331	0.135659	0.133496	0.05826	0.158305	0.0837716	0.117	0.0752149	0.0846096	0.175443	0.152819	0.143604
0.217625	0.194226	0.174914	0.144337	0.163379	0.135782	0.133568	0.058336	0.158449	0.0837941	0.117096	0.0753168	0.0846791	0.175496	0.15291	0.143692
0.21775	0.194357	0.174994	0.14444	0.163448	0.135905	0.133639	0.058412	0.158592	0.0838166	0.117191	0.0754186	0.0847487	0.175549	0.153002	0.14378
0.217875	0.194488	0.175072	0.144544	0.163517	0.136028	0.13371	0.0584882	0.158736	0.083839	0.117287	0.0755206	0.0848182	0.175602	0.153093	0.143868
0.218	0.194619	0.175151	0.144648	0.163586	0.136152	0.133782	0.0585646	0.15888	0.0838615	0.117382	0.0756225	0.0848876	0.175655	0.153184	0.143955
0.218125	0.19475	0.17523	0.144751	0.163655	0.136275	0.133853	0.058641	0.159024	0.0838841	0.117478	0.0757245	0.084957	0.175707	0.153276	0.144043
0.21825	0.19488	0.175309	0.144855	0.163724	0.136398	0.133924	0.0587176	0.159168	0.0839066	0.117573	0.0758265	0.0850264	0.17576	0.153367	0.144131
0.218375	0.195011	0.175387	0.144959	0.163793	0.136521	0.133996	0.0587943	0.159312	0.0839291	0.117668	0.0759285	0.0850958	0.175812	0.153458	0.144218
0.2185	0.195142	0.175466	0.145063	0.163862	0.136644	0.134067	0.0588712	0.159456	0.0839517	0.117763	0.0760305	0.0851652	0.175864	0.15355	0.144306
0.218625	0.195273	0.175545	0.145167	0.163931	0.136768	0.134138	0.0589482	0.159601	0.0839742	0.117858	0.0761326	0.0852345	0.175916	0.153641	0.144394
0.21875	0.195404	0.175623	0.145272	0.164	0.136891	0.13421	0.0590253	0.159745	0.0839968	0.117953	0.0762347	0.0853038	0.175968	0.153732	0.144481
0.218875	0.195535	0.175701	0.145376	0.164069	0.137014	0.134281	0.0591025	0.15989	0.0840194	0.118048	0.0763368	0.085373	0.17602	0.153824	0.144569
0.219	0.195666	0.175779	0.14548	0.164137	0.137137	0.134353	0.0591799	0.160035	0.084042	0.118143	0.076439	0.0854422	0.176072	0.153915	0.144656
0.219125	0.195797	0.175858	0.145585	0.164206	0.137261	0.134424	0.0592574	0.16018	0.0840646	0.118238	0.0765411	0.0855114	0.176123	0.154006	0.144743
0.21925	0.195928	0.175936	0.145689	0.164275	0.137384	0.134495	0.0593351	0.160325	0.0840872	0.118333	0.0766433	0.0855806	0.176175	0.154098	0.144831
0.219375	0.196059	0.176014	0.145794	0.164344	0.137508	0.134567	0.0594128	0.16047	0.0841098	0.118428	0.0767456	0.0856497	0.176226	0.154189	0.144918
0.2195	0.19619	0.176092	0.145899	0.164413	0.137631	0.134638	0.0594907	0.160615	0.0841324	0.118522	0.0768478	0.0857188	0.176277	0.15428	0.145006
0.219625	0.196321	0.176169	0.146004	0.164482	0.137754	0.134709	0.0595688	0.16076	0.0841551	0.118617	0.0769501	0.0857879	0.176328	0.154372	0.145093
0.21975	0.196452	0.176247	0.146109	0.164551	0.137878	0.134781	0.059647	0.160906	0.0841778	0.118711	0.0770523	0.085857	0.176379	0.154463	0.14518
0.219875	0.196583	0.176325	0.146214	0.164619	0.138001	0.134852	0.0597253	0.161051	0.0842004	0.118806	0.0771546	0.085926	0.17643	0.154554	0.145267
0.22	0.196714	0.176403	0.146319	0.164688	0.138125	0.134923	0.0598037	0.161197	0.0842231	0.1189	0.077257	0.085995	0.17648	0.154646	0.145354
0.220125	0.196845	0.17648	0.146424	0.164757	0.138248	0.134995	0.0598823	0.161343	0.0842458	0.118994	0.0773593	0.0860639	0.176531	0.154737	0.145441
0.22025	0.196976	0.176558	0.146529	0.164826	0.138372	0.135066	0.059961	0.161489	0.0842685	0.119088	0.0774617	0.0861329	0.176581	0.154828	0.145529
0.220375	0.197107	0.176635	0.146634	0.164895	0.138496	0.135137	0.0600398	0.161635	0.0842913	0.119182	0.077564	0.0862018	0.176631	0.15492	0.145616
0.2205	0.197238	0.176712	0.14674	0.164964	0.138619	0.135209	0.0601188	0.161781	0.084314	0.119276	0.0776664	0.0862706	0.176681	0.155011	0.145703
0.220625	0.197369	0.17679	0.146845	0.165032	0.138743	0.13528	0.0601979	0.161928	0.0843368	0.11937	0.0777688	0.0863395	0.176731	0.155102	0.14579
0.22075	0.197501	0.176867	0.146951	0.165101	0.138867	0.135351	0.0602772	0.162074	0.0843595	0.119464	0.0778713	0.0864083	0.176781	0.155194	0.145876
0.220875	0.197632	0.176944	0.147057	0.16517	0.13899	0.135423	0.0603566	0.16222	0.0843823	0.119558	0.0779737	0.0864771	0.17683	0.155285	0.145963
0.221	0.197763	0.177021	0.147162	0.165239	0.139114	0.135494	0.0604361	0.162367	0.0844051	0.119652	0.0780762	0.0865458	0.17688	0.155376	0.14605
0.221125	0.197894	0.177098	0.147268	0.165308	0.139238	0.135565	0.0605158	0.162514	0.0844279	0.119746	0.0781786	0.0866146	0.176929	0.155468	0.146137
0.22125	0.198025	0.177175	0.147374	0.165377	0.139362	0.135636	0.0605956	0.162661	0.0844507	0.119839	0.0782811	0.0866833	0.176978	0.155559	0.146224
0.221375	0.198156	0.177252	0.14748	0.165445	0.139485	0.135708	0.0606755	0.162808	0.0844736	0.119933	0.0783836	0.086752	0.177028	0.155651	0.14631
0.2215	0.198287	0.177329	0.147586	0.165514	0.139609	0.135779	0.0607556	0.162955	0.0844964	0.120026	0.0784862	0.0868206	0.177076	0.155742	0.146397
0.221625	0.198419	0.177406	0.147693	0.165583	0.139733	0.13585	0.0608358	0.163102	0.0845193	0.120119	0.0785887	0.0868892	0.177125	0.155833	0.146484
0.22175	0.19855	0.177482	0.147799	0.165652	0.139857	0.135922	0.0609162	0.16325	0.0845422	0.120213	0.0786912	0.0869578	0.177174	0.155925	0.14657
0.221875	0.198681	0.177559	0.147905	0.165721	0.139981	0.135993	0.0609967	0.163397	0.0845651	0.120306	0.0787938	0.0870264	0.177223	0.156016	0.146657
0.222	0.198812	0.177636	0.148012	0.16579	0.140105	0.136064	0.0610773	0.163545	0.084588	0.120399	0.0788964	0.0870949	0.177271	0.156107	0.146743
0.222125	0.198943	0.177712	0.148118	0.165859	0.140229	0.136136	0.0611581	0.163693	0.0846109	0.120492	0.078999	0.0871634	0.177319	0.156199	0.146829
0.22225	0.199075	0.177789	0.148225	0.165928	0.140353	0.136207	0.061239	0.16384	0.0846338	0.120585	0.0791016	0.0872319	0.177367	0.15629	0.146916
0.222375	0.199206	0.177865	0.148331	0.165997	0.140477	0.136278	0.06132	0.163988	0.0846568	0.120678	0.0792042	0.0873004	0.177416	0.156381	0.147002
0.2225	0.199337	0.177941	0.148438	0.166066	0.140601	0.13635	0.0614012	0.164137	0.0846798	0.120771	0.0793068	0.0873688	0.177463	0.156473	0.147088
0.222625	0.199468	0.178018	0.148545	0.166135	0.140725	0.136421	0.0614825	0.164285	0.0847027	0.120864	0.0794095	0.0874372	0.177511	0.156564	0.147175
0.22275	0.1996	0.178094	0.148652	0.166204	0.140849	0.136492	0.061564	0.164433	0.0847257	0.120957	0.0795121	0.0875056	0.177559	0.156656	0.147261
0.222875	0.199731	0.17817	0.148759	0.166273	0.140973	0.136564	0.0616456	0.164582	0.0847488	0.121049	0.0796148	0.087574	0.177606	0.156747	0.147347
0.223	0.199862	0.178246	0.148866	0.166342	0.141098	0.136635	0.0617273	0.16473	0.0847718	0.121142	0.0797174	0.0876423	0.177654	0.156838	0.147433
0.223125	0.199993	0.178322	0.148973	0.166411	0.141222	0.136706	0.0618092	0.164879	0.0847948	0.121234	0.0798201	0.0877106	0.177701	0.15693	0.147519
0.22325	0.200125	0.178398	0.149081	0.16648	0.141346	0.136778	0.0618912	0.165028	0.0848179	0.121327	0.0799228	0.0877789	0.177748	0.157021	0.147605
0.223375	0.200256	0.178474	0.149188	0.166549	0.14147	0.136849	0.0619734	0.165177	0.084841	0.121419	0.0800255	0.0878472	0.177795	0.157113	0.147691
0.2235	0.200387	0.17855	0.149296	0.166618	0.141595	0.13692	0.0620557	0.165326	0.0848641	0.121512	0.0801282	0.0879154	0.177842	0.157204	0.147777
0.223625	0.200519	0.178626	0.149403	0.166687	0.141719	0.136992	0.0621381	0.165475	0.0848872	0.121604	0.0802309	0.0879836	0.177889	0.157295	0.147862
0.22375	0.20065	0.178702	0.149511	0.166756	0.141843	0.137063	0.0622207	0.165625	0.0849103	0.121696	0.0803336	0.0880518	0.177935	0.157387	0.147948
0.223875	0.200781	0.178778	0.149619	0.166826	0.141968	0.137134	0.0623034	0.165774	0.0849335	0.121788	0.0804363	0.08812	0.177982	0.157478	0.148034
0.224	0.200913	0.178854	0.149726	0.166895	0.142092	0.137206	0.0623862	0.165924	0.0849566	0.12188	0.080539	0.0881881	0.178028	0.15757	0.148119
0.224125	0.201044	0.178929	0.149834	0.166964	0.142216	0.137277	0.0624692	0.166073	0.0849798	0.121972	0.0806418	0.0882562	0.178074	0.157661	0.148205
0.22425	0.201176	0.179005	0.149942	0.167033	0.142341	0.137348	0.0625524	0.166223	0.085003	0.122064	0.0807445	0.0883243	0.178121	0.157752	0.148291
0.224375	0.201307	0.17908	0.15005	0.167103	0.142465	0.13742	0.0626356	0.166373	0.0850262	0.122156	0.0808472	0.0883924	0.178167	0.157844	0.148376
0.2245	0.201438	0.179156	0.150158	0.167172	0.14259	0.137491	0.062719	0.166523	0.0850494	0.122247	0.08095	0.0884604	0.178212	0.157935	0.148461
0.224625	0.20157	0.179232	0.150267	0.167241	0.142714	0.137563	0.0628026	0.166674	0.0850727	0.122339	0.0810527	0.0885285	0.178258	0.158027	0.148547
0.22475	0.201701	0.179307	0.150375	0.167311	0.142839	0.137634	0.0628863	0.166824	0.0850959	0.122431	0.0811555	0.0885965	0.178304	0.158118	0.148632
0.224875	0.201833	0.179382	0.150483	0.16738	0.142964	0.137705	0.0629701	0.166975	0.0851192	0.122522	0.0812582	0.0886644	0.178349	0.158209	0.148717
0.225	0.201964	0.179458	0.150592	0.167449	0.143088	0.137777	0.0630541	0.167125	0.0851425	0.122613	0.081361	0.0887324	0.178395	0.158301	0.148803
0.225125	0.202095	0.179533	0.1507	0.167519	0.143213	0.137848	0.0631382	0.167276	0.0851658	0.122705	0.0814637	0.0888003	0.17844	0.158392	0.148888
0.22525	0.202227	0.179608	0.150809	0.167588	0.143337	0.137919	0.0632225	0.167427	0.0851892	0.122796	0.0815665	0.0888682	0.178485	0.158484	0.148973
0.225375	0.202358	0.179684	0.150918	0.167658	0.143462	0.137991	0.0633069	0.167578	0.0852125	0.122887	0.0816692	0.0889361	0.17853	0.158575	0.149058
0.2255	0.20249	0.179759	0.151027	0.167727	0.143587	0.138062	0.0633914	0.167729	0.0852359	0.122978	0.0817719	0.089004	0.178575	0.158667	0.149143
0.225625	0.202621	0.179834	0.151135	0.167797	0.143712	0.138134	0.0634761	0.16788	0.0852593	0.12307	0.0818747	0.0890719	0.178619	0.158758	0.149228
0.22575	0.202753	0.179909	0.151244	0.167866	0.143836	0.138205	0.0635609	0.168032	0.0852827	0.123161	0.0819774	0.0891397	0.178664	0.15885	0.149312
0.225875	0.202884	0.179984	0.151353	0.167936	0.143961	0.138276	0.0636459	0.168183	0.0853061	0.123251	0.0820802	0.0892075	0.178709	0.158941	0.149397
0.226	0.203016	0.180059	0.151463	0.168006	0.144086	0.138348	0.063731	0.168335	0.0853295	0.123342	0.0821829	0.0892753	0.178753	0.159032	0.149482
0.226125	0.203147	0.180134	0.151572	0.168075	0.144211	0.138419	0.0638162	0.168486	0.085353	0.123433	0.0822856	0.089343	0.178797	0.159124	0.149567
0.22625	0.203279	0.180209	0.151681	0.168145	0.144336	0.138491	0.0639016	0.168638	0.0853765	0.123524	0.0823884	0.0894108	0.178841	0.159215	0.149651
0.226375	0.203411	0.180284	0.15179	0.168215	0.14446	0.138562	0.0639871	0.16879	0.0854	0.123614	0.0824911	0.0894785	0.178885	0.159307	0.149736
0.2265	0.203542	0.180359	0.1519	0.168285	0.144585	0.138634	0.0640728	0.168943	0.0854235	0.123705	0.0825938	0.0895462	0.178929	0.159398	0.14982
0.226625	0.203674	0.180434	0.152009	0.168355	0.14471	0.138705	0.0641586	0.169095	0.085447	0.123796	0.0826965	0.0896139	0.178973	0.15949	0.149905
0.22675	0.203805	0.180509	0.152119	0.168425	0.144835	0.138776	0.0642446	0.169247	0.0854706	0.123886	0.0827992	0.0896815	0.179017	0.159581	0.149989
0.226875	0.203937	0.180583	0.152229	0.168494	0.14496	0.138848	0.0643307	0.1694	0.0854941	0.123976	0.0829019	0.0897492	0.17906	0.159673	0.150073
0.227	0.204069	0.180658	0.152338	0.168564	0.145085	0.138919	0.0644169	0.169552	0.0855177	0.124067	0.0830046	0.0898168	0.179104	0.159764	0.150157
0.227125	0.2042	0.180733	0.152448	0.168634	0.14521	0.138991	0.0645033	0.169705	0.0855413	0.124157	0.0831073	0.0898844	0.179147	0.159856	0.150242
0.22725	0.204332	0.180807	0.152558	0.168704	0.145335	0.139062	0.0645899	0.169858	0.085565	0.124247	0.0832099	0.089952	0.17919	0.159947	0.150326
0.227375	0.204463	0.180882	0.152668	0.168774	0.14546	0.139134	0.0646766	0.170011	0.0855886	0.124337	0.0833126	0.0900195	0.179233	0.160038	0.15041
0.2275	0.204595	0.180957	0.152778	0.168845	0.145585	0.139205	0.0647634	0.170164	0.0856123	0.124427	0.0834153	0.0900871	0.179276	0.16013	0.150494
0.227625	0.204727	0.181031	0.152888	0.168915	0.145711	0.139277	0.0648503	0.170318	0.085636	0.124517	0.0835179	0.0901546	0.179319	0.160221	0.150578
0.22775	0.204858	0.181106	0.152998	0.168985	0.145836	0.139348	0.0649375	0.170471	0.0856597	0.124607	0.0836205	0.0902221	0.179362	0.160313	0.150661
0.227875	0.20499	0.18118	0.153109	0.169055	0.145961	0.139419	0.0650247	0.170625	0.0856834	0.124697	0.0837232	0.0902896	0.179404	0.160404	0.150745
0.228	0.205122	0.181255	0.153219	0.169125	0.146086	0.139491	0.0651121	0.170778	0.0857072	0.124786	0.0838258	0.0903571	0.179447	0.160496	0.150829
0.228125	0.205253	0.181329	0.153329	0.169196	0.146211	0.139562	0.0651996	0.170932	0.0857309	0.124876	0.0839284	0.0904246	0.179489	0.160587	0.150913
0.22825	0.205385	0.181403	0.15344	0.169266	0.146337	0.139634	0.0652873	0.171086	0.0857547	0.124966	0.084031	0.090492	0.179531	0.160679	0.150996
0.228375	0.205517	0.181478	0.153551	0.169337	0.146462	0.139705	0.0653751	0.17124	0.0857785	0.125055	0.0841336	0.0905594	0.179573	0.16077	0.15108
0.2285	0.205649	0.181552	0.153661	0.169407	0.146587	0.139777	0.0654631	0.171394	0.0858023	0.125145	0.0842362	0.0906268	0.179615	0.160861	0.151163
0.228625	0.20578	0.181626	0.153772	0.169478	0.146712	0.139848	0.0655512	0.171549	0.0858262	0.125234	0.0843387	0.0906943	0.179657	0.160953	0.151246
0.22875	0.205912	0.181701	0.153883	0.169548	0.146838	0.13992	0.0656395	0.171703	0.0858501	0.125323	0.0844413	0.0907616	0.179699	0.161044	0.15133
0.228875	0.206044	0.181775	0.153993	0.169619	0.146963	0.139991	0.0657279	0.171858	0.085874	0.125413	0.0845438	0.090829	0.179741	0.161136	0.151413
0.229	0.206176	0.181849	0.154104	0.169689	0.147088	0.140062	0.0658164	0.172012	0.0858979	0.125502	0.0846463	0.0908964	0.179782	0.161227	0.151496
0.229125	0.206307	0.181923	0.154215	0.16976	0.147214	0.140134	0.0659051	0.172167	0.0859218	0.125591	0.0847489	0.0909637	0.179824	0.161319	0.151579
0.22925	0.206439	0.181997	0.154326	0.169831	0.147339	0.140205	0.0659939	0.172322	0.0859458	0.12568	0.0848514	0.0910311	0.179865	0.16141	0.151662
0.229375	0.206571	0.182071	0.154438	0.169902	0.147465	0.140277	0.0660829	0.172477	0.0859697	0.125769	0.0849539	0.0910984	0.179906	0.161502	0.151745
0.2295	0.206703	0.182145	0.154549	0.169972	0.14759	0.140348	0.066172	0.172632	0.0859937	0.125858	0.0850563	0.0911657	0.179947	0.161593	0.151828
0.229625	0.206835	0.18222	0.15466	0.170043	0.147716	0.14042	0.0662613	0.172788	0.0860177	0.125947	0.0851588	0.091233	0.179989	0.161684	0.151911
0.22975	0.206966	0.182294	0.154771	0.170114	0.147841	0.140491	0.0663507	0.172943	0.0860418	0.126035	0.0852613	0.0913003	0.180029	0.161776	0.151994
0.229875	0.207098	0.182368	0.154883	0.170185	0.147967	0.140563	0.0664402	0.173099	0.0860659	0.126124	0.0853637	0.0913675	0.18007	0.161867	0.152077
0.23	0.20723	0.182442	0.154994	0.170256	0.148092	0.140634	0.0665299	0.173255	0.0860899	0.126213	0.0854661	0.0914348	0.180111	0.161959	0.152159
0.230125	0.207362	0.182515	0.155106	0.170327	0.148218	0.140705	0.0666197	0.173411	0.0861141	0.126301	0.0855685	0.091502	0.180151	0.16205	0.152242
0.23025	0.207494	0.182589	0.155217	0.170398	0.148343	0.140777	0.0667096	0.173567	0.0861382	0.12639	0.0856709	0.0915693	0.180192	0.162142	0.152324
0.230375	0.207625	0.182663	0.155329	0.170469	0.148469	0.140848	0.0667997	0.173723	0.0861624	0.126478	0.0857733	0.0916365	0.180232	0.162233	0.152407
0.2305	0.207757	0.182737	0.155441	0.170541	0.148594	0.14092	0.06689	0.173879	0.0861865	0.126566	0.0858757	0.0917037	0.180272	0.162324	0.152489
0.230625	0.207889	0.182811	0.155553	0.170612	0.14872	0.140991	0.0669804	0.174035	0.0862107	0.126654	0.085978	0.0917709	0.180313	0.162416	0.152572
0.23075	0.208021	0.182885	0.155665	0.170683	0.148846	0.141063	0.0670709	0.174192	0.086235	0.126743	0.0860804	0.0918381	0.180353	0.162507	0.152654
0.230875	0.208153	0.182959	0.155776	0.170755	0.148971	0.141134	0.0671615	0.174349	0.0862592	0.126831	0.0861827	0.0919052	0.180393	0.162599	0.152736
0.231	0.208285	0.183032	0.155888	0.170826	0.149097	0.141205	0.0672523	0.174505	0.0862835	0.126919	0.086285	0.0919724	0.180432	0.16269	0.152818
0.231125	0.208416	0.183106	0.156001	0.170898	0.149223	0.141277	0.0673433	0.174662	0.0863078	0.127007	0.0863873	0.0920395	0.180472	0.162781	0.1529
0.23125	0.208548	0.18318	0.156113	0.170969	0.149348	0.141348	0.0674344	0.174819	0.0863322	0.127095	0.0864895	0.0921067	0.180512	0.162873	0.152982
0.231375	0.20868	0.183253	0.156225	0.171041	0.149474	0.14142	0.0675256	0.174977	0.0863565	0.127183	0.0865918	0.0921738	0.180551	0.162964	0.153064
0.2315	0.208812	0.183327	0.156337	0.171112	0.1496	0.141491	0.0676169	0.175134	0.0863809	0.12727	0.086694	0.0922409	0.180591	0.163055	0.153146
0.231625	0.208944	0.183401	0.156449	0.171184	0.149726	0.141563	0.0677084	0.175291	0.0864053	0.127358	0.0867963	0.092308	0.18063	0.163147	0.153227
0.23175	0.209076	0.183474	0.156562	0.171256	0.149852	0.141634	0.0678001	0.175449	0.0864298	0.127446	0.0868985	0.0923751	0.180669	0.163238	0.153309
0.231875	0.209208	0.183548	0.156674	0.171328	0.149977	0.141705	0.0678918	0.175607	0.0864542	0.127533	0.0870007	0.0924422	0.180708	0.163329	0.153391
0.232	0.209339	0.183622	0.156787	0.171399	0.150103	0.141777	0.0679838	0.175765	0.0864787	0.127621	0.0871028	0.0925092	0.180747	0.163421	0.153472
0.232125	0.209471	0.183695	0.156899	0.171471	0.150229	0.141848	0.0680758	0.175923	0.0865032	0.127708	0.087205	0.0925763	0.180786	0.163512	0.153554
0.23225	0.209603	0.183769	0.157012	0.171543	0.150355	0.14192	0.068168	0.176081	0.0865277	0.127796	0.0873071	0.0926433	0.180825	0.163603	0.153635
0.232375	0.209735	0.183842	0.157125	0.171615	0.150481	0.141991	0.0682603	0.176239	0.0865523	0.127883	0.0874092	0.0927103	0.180863	0.163695	0.153716
0.2325	0.209867	0.183916	0.157238	0.171687	0.150607	0.142063	0.0683528	0.176398	0.0865769	0.12797	0.0875114	0.0927773	0.180902	0.163786	0.153797
0.232625	0.209999	0.183989	0.15735	0.17176	0.150733	0.142134	0.0684454	0.176556	0.0866015	0.128057	0.0876134	0.0928443	0.18094	0.163877	0.153879
0.23275	0.210131	0.184063	0.157463	0.171832	0.150858	0.142206	0.0685381	0.176715	0.0866262	0.128144	0.0877155	0.0929113	0.180979	0.163968	0.15396
0.232875	0.210263	0.184136	0.157576	0.171904	0.150984	0.142277	0.068631	0.176874	0.0866508	0.128231	0.0878176	0.0929783	0.181017	0.16406	0.154041
0.233	0.210394	0.184209	0.157689	0.171976	0.15111	0.142348	0.068724	0.177033	0.0866755	0.128318	0.0879196	0.0930453	0.181055	0.164151	0.154122
0.233125	0.210526	0.184283	0.157802	0.172048	0.151236	0.14242	0.0688171	0.177192	0.0867002	0.128405	0.0880216	0.0931122	0.181093	0.164242	0.154202
0.23325	0.210658	0.184356	0.157916	0.172121	0.151362	0.142491	0.0689104	0.177351	0.086725	0.128492	0.0881236	0.0931792	0.181131	0.164333	0.154283
0.233375	0.21079	0.18443	0.158029	0.172193	0.151488	0.142563	0.0690038	0.17751	0.0867498	0.128579	0.0882256	0.0932461	0.181169	0.164425	0.154364
0.2335	0.210922	0.184503	0.158142	0.172266	0.151614	0.142634	0.0690973	0.17767	0.0867746	0.128666	0.0883276	0.093313	0.181207	0.164516	0.154445
0.233625	0.211054	0.184576	0.158255	0.172338	0.15174	0.142706	0.069191	0.177829	0.0867994	0.128752	0.0884295	0.0933799	0.181244	0.164607	0.154525
0.23375	0.211185	0.184649	0.158369	0.172411	0.151866	0.142777	0.0692848	0.177989	0.0868242	0.128839	0.0885315	0.0934468	0.181282	0.164698	0.154606
0.233875	0.211317	0.184723	0.158482	0.172484	0.151992	0.142849	0.0693788	0.178149	0.0868491	0.128925	0.0886334	0.0935137	0.181319	0.16479	0.154686
0.234	0.211449	0.184796	0.158596	0.172556	0.152118	0.14292	0.0694728	0.178309	0.086874	0.129012	0.0887353	0.0935806	0.181356	0.164881	0.154766
0.234125	0.211581	0.184869	0.158709	0.172629	0.152244	0.142991	0.0695671	0.178469	0.086899	0.129098	0.0888372	0.0936474	0.181394	0.164972	0.154847
0.23425	0.211713	0.184942	0.158823	0.172702	0.152371	0.143063	0.0696614	0.178629	0.0869239	0.129185	0.0889391	0.0937143	0.181431	0.165063	0.154927
0.234375	0.211845	0.185016	0.158937	0.172775	0.152497	0.143134	0.0697559	0.17879	0.0869489	0.129271	0.0890409	0.0937811	0.181468	0.165154	0.155007
0.2345	0.211976	0.185089	0.15905	0.172848	0.152623	0.143206	0.0698505	0.17895	0.0869739	0.129357	0.0891427	0.0938479	0.181505	0.165245	0.155087
0.234625	0.212108	0.185162	0.159164	0.172921	0.152749	0.143277	0.0699452	0.179111	0.086999	0.129443	0.0892446	0.0939148	0.181541	0.165337	0.155167
0.23475	0.21224	0.185235	0.159278	0.172994	0.152875	0.143349	0.0700401	0.179272	0.087024	0.129529	0.0893464	0.0939815	0.181578	0.165428	0.155247
0.234875	0.212372	0.185308	0.159392	0.173067	0.153001	0.14342	0.0701351	0.179433	0.0870491	0.129615	0.0894481	0.0940483	0.181615	0.165519	0.155327
0.235	0.212503	0.185381	0.159506	0.17314	0.153127	0.143492	0.0702302	0.179594	0.0870743	0.129701	0.0895499	0.0941151	0.181651	0.16561	0.155406
0.235125	0.212635	0.185454	0.15962	0.173213	0.153253	0.143563	0.0703255	0.179755	0.0870994	0.129787	0.0896516	0.0941818	0.181687	0.165701	0.155486
0.23525	0.212767	0.185527	0.159734	0.173286	0.153379	0.143635	0.0704209	0.179917	0.0871246	0.129873	0.0897534	0.0942486	0.181724	0.165792	0.155565
0.235375	0.212899	0.1856	0.159848	0.17336	0.153506	0.143706	0.0705164	0.180078	0.0871498	0.129959	0.0898551	0.0943153	0.18176	0.165884	0.155645
0.2355	0.21303	0.185673	0.159962	0.173433	0.153632	0.143778	0.070612	0.18024	0.0871751	0.130044	0.0899568	0.094382	0.181796	0.165975	0.155724
0.235625	0.213162	0.185746	0.160076	0.173506	0.153758	0.14385	0.0707078	0.180401	0.0872004	0.13013	0.0900585	0.0944487	0.181832	0.166066	0.155804
0.23575	0.213294	0.185819	0.160191	0.17358	0.153884	0.143921	0.0708037	0.180563	0.0872257	0.130216	0.0901601	0.0945153	0.181868	0.166157	0.155883
0.235875	0.213426	0.185892	0.160305	0.173653	0.15401	0.143993	0.0708998	0.180725	0.087251	0.130301	0.0902618	0.094582	0.181903	0.166248	0.155962
0.236	0.213557	0.185965	0.160419	0.173727	0.154137	0.144064	0.070996	0.180888	0.0872764	0.130387	0.0903634	0.0946486	0.181939	0.166339	0.156041
0.236125	0.213689	0.186038	0.160534	0.1738	0.154263	0.144136	0.0710923	0.18105	0.0873018	0.130472	0.090465	0.0947152	0.181975	0.16643	0.15612
0.23625	0.213821	0.186111	0.160648	0.173874	0.154389	0.144207	0.0711887	0.181212	0.0873272	0.130557	0.0905666	0.0947818	0.18201	0.166521	0.156199
0.236375	0.213952	0.186184	0.160763	0.173948	0.154515	0.144279	0.0712852	0.181375	0.0873527	0.130643	0.0906681	0.0948484	0.182045	0.166613	0.156278
0.2365	0.214084	0.186257	0.160878	0.174022	0.154641	0.144351	0.0713819	0.181538	0.0873782	0.130728	0.0907697	0.094915	0.182081	0.166704	0.156356
0.236625	0.214216	0.18633	0.160992	0.174095	0.154768	0.144422	0.0714787	0.1817	0.0874037	0.130813	0.0908712	0.0949815	0.182116	0.166795	0.156435
0.23675	0.214347	0.186402	0.161107	0.174169	0.154894	0.144494	0.0715757	0.181863	0.0874293	0.130898	0.0909728	0.0950481	0.182151	0.166886	0.156514
0.236875	0.214479	0.186475	0.161222	0.174243	0.15502	0.144565	0.0716728	0.182026	0.0874549	0.130983	0.0910743	0.0951146	0.182186	0.166977	0.156592
0.237	0.214611	0.186548	0.161336	0.174317	0.155146	0.144637	0.07177	0.18219	0.0874805	0.131068	0.0911757	0.0951811	0.182221	0.167068	0.156671
0.237125	0.214742	0.186621	0.161451	0.174391	0.155272	0.144709	0.0718673	0.182353	0.0875061	0.131153	0.0912772	0.0952475	0.182256	0.167159	0.156749
0.23725	0.214874	0.186693	0.161566	0.174465	0.155399	0.14478	0.0719648	0.182517	0.0875318	0.131237	0.0913787	0.095314	0.18229	0.16725	0.156827
0.237375	0.215005	0.186766	0.161681	0.174539	0.155525	0.144852	0.0720623	0.18268	0.0875576	0.131322	0.0914801	0.0953804	0.182325	0.167341	0.156905
0.2375	0.215137	0.186839	0.161796	0.174613	0.155651	0.144924	0.07216	0.182844	0.0875833	0.131407	0.0915815	0.0954468	0.182359	0.167432	0.156984
0.237625	0.215268	0.186911	0.161911	0.174687	0.155777	0.144995	0.0722579	0.183008	0.0876091	0.131492	0.0916829	0.0955132	0.182394	0.167523	0.157062
0.23775	0.2154	0.186984	0.162026	0.174762	0.155904	0.145067	0.0723559	0.183172	0.0876349	0.131576	0.0917843	0.0955796	0.182428	0.167615	0.157139
0.237875	0.215532	0.187056	0.162142	0.174836	0.15603	0.145139	0.0724539	0.183336	0.0876608	0.131661	0.0918856	0.095646	0.182462	0.167706	0.157217
0.238	0.215663	0.187129	0.162257	0.17491	0.156156	0.145211	0.0725522	0.1835	0.0876867	0.131745	0.091987	0.0957123	0.182496	0.167797	0.157295
0.238125	0.215795	0.187202	0.162372	0.174985	0.156282	0.145282	0.0726505	0.183665	0.0877126	0.131829	0.0920883	0.0957786	0.18253	0.167888	0.157373
0.23825	0.215926	0.187274	0.162487	0.175059	0.156409	0.145354	0.072749	0.183829	0.0877386	0.131914	0.0921896	0.0958449	0.182564	0.167979	0.15745
0.238375	0.216057	0.187347	0.162603	0.175133	0.156535	0.145426	0.0728476	0.183994	0.0877646	0.131998	0.0922909	0.0959112	0.182598	0.16807	0.157528
0.2385	0.216189	0.187419	0.162718	0.175208	0.156661	0.145498	0.0729463	0.184159	0.0877906	0.132082	0.0923922	0.0959775	0.182631	0.168161	0.157605
0.238625	0.21632	0.187491	0.162834	0.175282	0.156787	0.145569	0.0730452	0.184324	0.0878167	0.132166	0.0924934	0.0960437	0.182665	0.168252	0.157683
0.23875	0.216452	0.187564	0.162949	0.175357	0.156913	0.145641	0.0731441	0.184489	0.0878428	0.13225	0.0925947	0.0961099	0.182698	0.168343	0.15776
0.238875	0.216583	0.187636	0.163065	0.175432	0.15704	0.145713	0.0732432	0.184654	0.0878689	0.132334	0.0926959	0.0961762	0.182732	0.168434	0.157837
0.239	0.216715	0.187709	0.16318	0.175506	0.157166	0.145785	0.0733424	0.184819	0.0878951	0.132418	0.0927971	0.0962424	0.182765	0.168525	0.157914
0.239125	0.216846	0.187781	0.163296	0.175581	0.157292	0.145857	0.0734418	0.184985	0.0879213	0.132502	0.0928982	0.0963085	0.182798	0.168616	0.157991
0.23925	0.216977	0.187853	0.163412	0.175656	0.157418	0.145929	0.0735413	0.18515	0.0879475	0.132586	0.0929994	0.0963747	0.182831	0.168707	0.158068
0.239375	0.217109	0.187926	0.163527	0.175731	0.157545	0.146	0.0736409	0.185316	0.0879738	0.13267	0.0931005	0.0964408	0.182864	0.168798	0.158145
0.2395	0.21724	0.187998	0.163643	0.175806	0.157671	0.146072	0.0737406	0.185482	0.0880001	0.132754	0.0932016	0.0965069	0.182897	0.168889	0.158221
0.239625	0.217371	0.18807	0.163759	0.17588	0.157797	0.146144	0.0738404	0.185648	0.0880265	0.132837	0.0933027	0.096573	0.18293	0.16898	0.158298
0.23975	0.217503	0.188142	0.163875	0.175955	0.157923	0.146216	0.0739404	0.185814	0.0880529	0.132921	0.0934038	0.0966391	0.182963	0.169071	0.158375
0.239875	0.217634	0.188215	0.163991	0.17603	0.15805	0.146288	0.0740405	0.18598	0.0880793	0.133005	0.0935049	0.0967052	0.182995	0.169162	0.158451
0.24	0.217765	0.188287	0.164107	0.176105	0.158176	0.14636	0.0741407	0.186147	0.0881058	0.133088	0.0936059	0.0967713	0.183028	0.169253	0.158527
0.240125	0.217896	0.188359	0.164223	0.17618	0.158302	0.146432	0.074241	0.186313	0.0881323	0.133172	0.0937069	0.0968373	0.18306	0.169344	0.158604
0.24025	0.218027	0.188431	0.164339	0.176255	0.158428	0.146504	0.0743414	0.18648	0.0881588	0.133255	0.0938079	0.0969033	0.183093	0.169435	0.15868
0.240375	0.218159	0.188503	0.164455	0.176331	0.158554	0.146576	0.074442	0.186646	0.0881854	0.133338	0.0939088	0.0969693	0.183125	0.169526	0.158756
0.2405	0.21829	0.188575	0.164571	0.176406	0.158681	0.146648	0.0745427	0.186813	0.088212	0.133422	0.0940098	0.0970353	0.183157	0.169617	0.158832
0.240625	0.218421	0.188647	0.164687	0.176481	0.158807	0.14672	0.0746435	0.18698	0.0882387	0.133505	0.0941107	0.0971013	0.183189	0.169708	0.158908
0.24075	0.218552	0.188719	0.164803	0.176556	0.158933	0.146792	0.0747444	0.187147	0.0882654	0.133588	0.0942116	0.0971672	0.183221	0.169799	0.158984
0.240875	0.218683	0.188791	0.16492	0.176632	0.159059	0.146864	0.0748455	0.187315	0.0882921	0.133671	0.0943124	0.0972332	0.183253	0.16989	0.15906
0.241	0.218814	0.188863	0.165036	0.176707	0.159186	0.146936	0.0749467	0.187482	0.0883188	0.133754	0.0944133	0.0972991	0.183285	0.169981	0.159135
0.241125	0.218945	0.188935	0.165152	0.176782	0.159312	0.147008	0.075048	0.18765	0.0883456	0.133837	0.0945141	0.097365	0.183316	0.170071	0.159211
0.24125	0.219076	0.189007	0.165269	0.176858	0.159438	0.14708	0.0751494	0.187817	0.0883725	0.13392	0.0946149	0.0974309	0.183348	0.170162	0.159286
0.241375	0.219208	0.189079	0.165385	0.176933	0.159564	0.147152	0.0752509	0.187985	0.0883994	0.134003	0.0947156	0.0974968	0.18338	0.170253	0.159362
0.2415	0.219339	0.189151	0.165502	0.177008	0.15969	0.147224	0.0753526	0.188153	0.0884263	0.134086	0.0948164	0.0975627	0.183411	0.170344	0.159437
0.241625	0.21947	0.189223	0.165618	0.177084	0.159817	0.147296	0.0754543	0.188321	0.0884532	0.134169	0.0949171	0.0976285	0.183442	0.170435	0.159512
0.24175	0.219601	0.189295	0.165735	0.17716	0.159943	0.147369	0.0755562	0.188489	0.0884802	0.134251	0.0950178	0.0976944	0.183473	0.170526	0.159587
0.241875	0.219731	0.189366	0.165852	0.177235	0.160069	0.147441	0.0756582	0.188657	0.0885073	0.134334	0.0951184	0.0977602	0.183505	0.170617	0.159662
0.242	0.219862	0.189438	0.165968	0.177311	0.160195	0.147513	0.0757604	0.188825	0.0885344	0.134417	0.0952191	0.097826	0.183536	0.170708	0.159737
0.242125	0.219993	0.18951	0.166085	0.177386	0.160321	0.147585	0.0758626	0.188994	0.0885615	0.134499	0.0953197	0.0978918	0.183567	0.170798	0.159812
0.24225	0.220124	0.189582	0.166202	0.177462	0.160447	0.147657	0.075965	0.189163	0.0885886	0.134582	0.0954203	0.0979576	0.183598	0.170889	0.159887
0.242375	0.220255	0.189653	0.166319	0.177538	0.160574	0.147729	0.0760674	0.189331	0.0886158	0.134664	0.0955208	0.0980233	0.183628	0.17098	0.159962
0.2425	0.220386	0.189725	0.166436	0.177613	0.1607	0.147802	0.07617	0.1895	0.0886431	0.134747	0.0956214	0.0980891	0.183659	0.171071	0.160036
0.242625	0.220517	0.189797	0.166553	0.177689	0.160826	0.147874	0.0762728	0.189669	0.0886703	0.134829	0.0957219	0.0981549	0.18369	0.171162	0.160111
0.24275	0.220648	0.189868	0.16667	0.177765	0.160952	0.147946	0.0763756	0.189838	0.0886976	0.134912	0.0958224	0.0982206	0.18372	0.171252	0.160185
0.242875	0.220778	0.18994	0.166787	0.177841	0.161078	0.148018	0.0764785	0.190007	0.088725	0.134994	0.0959228	0.0982863	0.183751	0.171343	0.16026
0.243	0.220909	0.190012	0.166904	0.177917	0.161205	0.148091	0.0765816	0.190177	0.0887524	0.135076	0.0960233	0.098352	0.183781	0.171434	0.160334
0.243125	0.22104	0.190083	0.167021	0.177992	0.161331	0.148163	0.0766848	0.190346	0.0887798	0.135158	0.0961237	0.0984177	0.183811	0.171525	0.160408
0.24325	0.221171	0.190155	0.167138	0.178068	0.161457	0.148235	0.0767881	0.190516	0.0888073	0.13524	0.096224	0.0984834	0.183841	0.171615	0.160482
0.243375	0.221301	0.190226	0.167255	0.178144	0.161583	0.148308	0.0768915	0.190685	0.0888348	0.135322	0.0963244	0.0985491	0.183871	0.171706	0.160556
0.2435	0.221432	0.190298	0.167372	0.17822	0.161709	0.14838	0.076995	0.190855	0.0888624	0.135404	0.0964247	0.0986148	0.183901	0.171797	0.16063
0.243625	0.221563	0.190369	0.167489	0.178296	0.161835	0.148452	0.0770987	0.191025	0.0888899	0.135486	0.096525	0.0986804	0.183931	0.171887	0.160704
0.24375	0.221693	0.190441	0.167607	0.178372	0.161961	0.148525	0.0772025	0.191195	0.0889176	0.135568	0.0966253	0.0987461	0.183961	0.171978	0.160778
0.243875	0.221824	0.190512	0.167724	0.178448	0.162088	0.148597	0.0773063	0.191365	0.0889452	0.13565	0.0967255	0.0988117	0.183991	0.172069	0.160851
0.244	0.221955	0.190583	0.167841	0.178524	0.162214	0.14867	0.0774103	0.191536	0.0889729	0.135732	0.0968257	0.0988773	0.18402	0.172159	0.160925
0.244125	0.222085	0.190655	0.167959	0.1786	0.16234	0.148742	0.0775144	0.191706	0.0890007	0.135814	0.0969259	0.0989429	0.18405	0.17225	0.160998
0.24425	0.222216	0.190726	0.168076	0.178677	0.162466	0.148814	0.0776187	0.191877	0.0890285	0.135895	0.0970261	0.0990085	0.18408	0.172341	0.161072
0.244375	0.222346	0.190797	0.168194	0.178753	0.162592	0.148887	0.077723	0.192047	0.0890563	0.135977	0.0971262	0.0990741	0.184109	0.172431	0.161145
0.2445	0.222477	0.190869	0.168311	0.178829	0.162718	0.148959	0.0778275	0.192218	0.0890841	0.136059	0.0972263	0.0991397	0.184138	0.172522	0.161218
0.244625	0.222607	0.19094	0.168429	0.178905	0.162844	0.149032	0.0779321	0.192389	0.089112	0.13614	0.0973264	0.0992052	0.184167	0.172612	0.161292
0.24475	0.222738	0.191011	0.168547	0.178981	0.16297	0.149104	0.0780367	0.19256	0.08914	0.136222	0.0974264	0.0992708	0.184197	0.172703	0.161365
0.244875	0.222868	0.191082	0.168664	0.179058	0.163096	0.149177	0.0781415	0.192731	0.0891679	0.136303	0.0975264	0.0993363	0.184226	0.172794	0.161438
0.245	0.222998	0.191154	0.168782	0.179134	0.163222	0.149249	0.0782465	0.192902	0.0891959	0.136385	0.0976264	0.0994018	0.184255	0.172884	0.161511
0.245125	0.223129	0.191225	0.1689	0.17921	0.163348	0.149322	0.0783515	0.193073	0.089224	0.136466	0.0977264	0.0994673	0.184283	0.172975	0.161583
0.24525	0.223259	0.191296	0.169017	0.179286	0.163475	0.149394	0.0784566	0.193245	0.089252	0.136547	0.0978263	0.0995328	0.184312	0.173065	0.161656
0.245375	0.223389	0.191367	0.169135	0.179363	0.163601	0.149467	0.0785619	0.193417	0.0892801	0.136628	0.0979262	0.0995983	0.184341	0.173156	0.161729
0.2455	0.22352	0.191438	0.169253	0.179439	0.163727	0.149539	0.0786673	0.193588	0.0893083	0.13671	0.0980261	0.0996638	0.18437	0.173246	0.161801
0.245625	0.22365	0.191509	0.169371	0.179515	0.163853	0.149612	0.0787727	0.19376	0.0893364	0.136791	0.0981259	0.0997292	0.184398	0.173337	0.161874
0.24575	0.22378	0.19158	0.169489	0.179592	0.163979	0.149684	0.0788783	0.193932	0.0893646	0.136872	0.0982257	0.0997947	0.184427	0.173427	0.161946
0.245875	0.223911	0.191651	0.169607	0.179668	0.164105	0.149757	0.078984	0.194104	0.0893929	0.136953	0.0983255	0.0998601	0.184455	0.173517	0.162019
0.246	0.224041	0.191722	0.169725	0.179745	0.164231	0.14983	0.0790898	0.194276	0.0894211	0.137034	0.0984253	0.0999255	0.184483	0.173608	0.162091
0.246125	0.224171	0.191793	0.169843	0.179821	0.164357	0.149902	0.0791958	0.194448	0.0894495	0.137115	0.098525	0.0999909	0.184511	0.173698	0.162163
0.24625	0.224301	0.191864	0.169961	0.179898	0.164483	0.149975	0.0793018	0.194621	0.0894778	0.137196	0.0986247	0.100056	0.18454	0.173789	0.162235
0.246375	0.224431	0.191935	0.170079	0.179974	0.164609	0.150047	0.0794079	0.194793	0.0895062	0.137276	0.0987244	0.100122	0.184568	0.173879	0.162307
0.2465	0.224561	0.192006	0.170198	0.180051	0.164735	0.15012	0.0795142	0.194966	0.0895346	0.137357	0.098824	0.100187	0.184596	0.173969	0.162379
0.246625	0.224691	0.192077	0.170316	0.180127	0.164861	0.150193	0.0796205	0.195139	0.089563	0.137438	0.0989236	0.100252	0.184624	0.17406	0.162451
0.24675	0.224821	0.192148	0.170434	0.180204	0.164987	0.150265	0.079727	0.195311	0.0895915	0.137519	0.0990232	0.100318	0.184651	0.17415	0.162522
0.246875	0.224951	0.192218	0.170552	0.18028	0.165112	0.150338	0.0798336	0.195484	0.08962	0.137599	0.0991228	0.100383	0.184679	0.17424	0.162594
0.247	0.225081	0.192289	0.170671	0.180357	0.165238	0.150411	0.0799403	0.195657	0.0896485	0.13768	0.0992223	0.100448	0.184707	0.174331	0.162666
0.247125	0.225211	0.19236	0.170789	0.180433	0.165364	0.150483	0.0800471	0.195831	0.0896771	0.13776	0.0993218	0.100514	0.184734	0.174421	0.162737
0.24725	0.225341	0.192431	0.170908	0.18051	0.16549	0.150556	0.080154	0.196004	0.0897057	0.137841	0.0994213	0.100579	0.184762	0.174511	0.162809
0.247375	0.225471	0.192501	0.171026	0.180587	0.165616	0.150629	0.080261	0.196177	0.0897343	0.137921	0.0995207	0.100644	0.184789	0.174601	0.16288
0.2475	0.225601	0.192572	0.171145	0.180663	0.165742	0.150701	0.0803681	0.196351	0.0897629	0.138002	0.0996201	0.100709	0.184817	0.174692	0.162951
0.247625	0.225731	0.192643	0.171263	0.18074	0.165868	0.150774	0.0804753	0.196524	0.0897916	0.138082	0.0997195	0.100775	0.184844	0.174782	0.163022
0.24775	0.225861	0.192714	0.171382	0.180817	0.165994	0.150847	0.0805826	0.196698	0.0898203	0.138162	0.0998189	0.10084	0.184871	0.174872	0.163093
0.247875	0.22599	0.192784	0.1715	0.180893	0.16612	0.15092	0.08069	0.196872	0.0898491	0.138242	0.0999182	0.100905	0.184898	0.174962	0.163164
0.248	0.22612	0.192855	0.171619	0.18097	0.166245	0.150992	0.0807976	0.197046	0.0898779	0.138323	0.100018	0.10097	0.184925	0.175052	0.163235
0.248125	0.22625	0.192925	0.171738	0.181047	0.166371	0.151065	0.0809052	0.19722	0.0899067	0.138403	0.100117	0.101035	0.184952	0.175143	0.163306
0.24825	0.22638	0.192996	0.171857	0.181123	0.166497	0.151138	0.081013	0.197394	0.0899355	0.138483	0.100216	0.101101	0.184979	0.175233	0.163377
0.248375	0.226509	0.193067	0.171975	0.1812	0.166623	0.151211	0.0811208	0.197568	0.0899644	0.138563	0.100315	0.101166	0.185006	0.175323	0.163448
0.2485	0.226639	0.193137	0.172094	0.181277	0.166749	0.151283	0.0812288	0.197743	0.0899932	0.138643	0.100414	0.101231	0.185033	0.175413	0.163519
0.248625	0.226769	0.193208	0.172213	0.181354	0.166875	0.151356	0.0813368	0.197917	0.0900222	0.138723	0.100514	0.101296	0.185059	0.175503	0.163589
0.24875	0.226898	0.193278	0.172332	0.18143	0.167	0.151429	0.081445	0.198092	0.0900511	0.138803	0.100613	0.101361	0.185086	0.175593	0.16366
0.248875	0.227028	0.193349	0.172451	0.181507	0.167126	0.151502	0.0815532	0.198266	0.0900801	0.138882	0.100712	0.101426	0.185113	0.175683	0.16373
0.249	0.227158	0.193419	0.17257	0.181584	0.167252	0.151575	0.0816616	0.198441	0.0901091	0.138962	0.100811	0.101491	0.185139	0.175773	0.1638
0.249125	0.227287	0.19349	0.172689	0.181661	0.167378	0.151648	0.0817701	0.198616	0.0901381	0.139042	0.10091	0.101556	0.185165	0.175863	0.163871
0.24925	0.227417	0.19356	0.172808	0.181738	0.167503	0.15172	0.0818787	0.198791	0.0901672	0.139122	0.101009	0.101621	0.185192	0.175953	0.163941
0.249375	0.227546	0.193631	0.172927	0.181814	0.167629	0.151793	0.0819873	0.198966	0.0901962	0.139201	0.101108	0.101686	0.185218	0.176043	0.164011
0.2495	0.227676	0.193701	0.173047	0.181891	0.167755	0.151866	0.0820961	0.199141	0.0902253	0.139281	0.101207	0.101751	0.185244	0.176133	0.164081
[truncated: 214,004+ more rows]

## Sheet: Fig.6(d)
Recovery ratio (%)	Relaxation time (s)
	Condition 1	Condition 2	Condition 3
40	8.1	2.798	2.425
60	13.3	4.526	3.181
80	23.34	7.72	5.12
