# Supplementary material for: Fabric muscle with a cooling acceleration structure for upper limb assistance soft exosuits
Source: Sci Rep. 2022 Jul 6;12:11398. doi: 10.1038/s41598-022-15682-w (PMC9259748; doi:10.1038/s41598-022-15682-w)
Supplement: Supplementary file 5 — Supplementary Information 5. [file 41598_2022_15682_MOESM5_ESM.xlsx]

## Sheet: Fig.7(a)
Time (s)	Displacment (mm)
0	0
0.000125	9.8281e-06
0.00025	1.96923e-05
0.000375	2.95927e-05
0.0005	3.95291e-05
0.000625	4.95017e-05
0.00075	5.95103e-05
0.000875	6.9555e-05
0.001	7.96358e-05
0.001125	8.97529e-05
0.00125	9.99062e-05
0.001375	0.000110096
0.0015	0.000120322
0.001625	0.000130585
0.00175	0.000140885
0.001875	0.000151221
0.002	0.000161594
0.002125	0.000172004
0.00225	0.000182451
0.002375	0.000192935
0.0025	0.000203457
0.002625	0.000214015
0.00275	0.000224612
0.002875	0.000235246
0.003	0.000245918
0.003125	0.000256628
0.00325	0.000267376
0.003375	0.000278163
0.0035	0.000288987
0.003625	0.00029985
0.00375	0.000310751
0.003875	0.000321692
0.004	0.000332671
0.004125	0.000343689
0.00425	0.000354747
0.004375	0.000365844
0.0045	0.00037698
0.004625	0.000388155
0.00475	0.000399369
0.004875	0.000410623
0.005	0.000421916
0.005125	0.000433249
0.00525	0.000444621
0.005375	0.000456034
0.0055	0.000467486
0.005625	0.000478979
0.00575	0.000490512
0.005875	0.000502086
0.006	0.0005137
0.006125	0.000525355
0.00625	0.00053705
0.006375	0.000548785
0.0065	0.000560562
0.006625	0.000572379
0.00675	0.000584237
0.006875	0.000596137
0.007	0.000608078
0.007125	0.00062006
0.00725	0.000632084
0.007375	0.000644149
0.0075	0.000656256
0.007625	0.000668405
0.00775	0.000680595
0.007875	0.000692827
0.008	0.0007051
0.008125	0.000717416
0.00825	0.000729773
0.008375	0.000742172
0.0085	0.000754613
0.008625	0.000767095
0.00875	0.00077962
0.008875	0.000792186
0.009	0.000804794
0.009125	0.000817443
0.00925	0.000830133
0.009375	0.000842865
0.0095	0.000855638
0.009625	0.000868452
0.00975	0.000881307
0.009875	0.000894202
0.01	0.000907137
0.010125	0.000920112
0.01025	0.000933128
0.010375	0.000946182
0.0105	0.000959276
0.010625	0.000972409
0.01075	0.000985581
0.010875	0.000998791
0.011	0.00101204
0.011125	0.00102533
0.01125	0.00103865
0.011375	0.00105201
0.0115	0.00106541
0.011625	0.00107884
0.01175	0.00109232
0.011875	0.00110583
0.012	0.00111937
0.012125	0.00113295
0.01225	0.00114657
0.012375	0.00116022
0.0125	0.00117391
0.012625	0.00118763
0.01275	0.00120139
0.012875	0.00121518
0.013	0.001229
0.013125	0.00124286
0.01325	0.00125676
0.013375	0.00127068
0.0135	0.00128464
0.013625	0.00129864
0.01375	0.00131267
0.013875	0.00132673
0.014	0.00134082
0.014125	0.00135495
0.01425	0.00136911
0.014375	0.0013833
0.0145	0.00139753
0.014625	0.00141179
0.01475	0.00142609
0.014875	0.00144041
0.015	0.00145477
0.015125	0.00146917
0.01525	0.0014836
0.015375	0.00149806
0.0155	0.00151256
0.015625	0.00152709
0.01575	0.00154165
0.015875	0.00155625
0.016	0.00157088
0.016125	0.00158555
0.01625	0.00160025
0.016375	0.00161499
0.0165	0.00162976
0.016625	0.00164456
0.01675	0.0016594
0.016875	0.00167427
0.017	0.00168918
0.017125	0.00170412
0.01725	0.00171909
0.017375	0.0017341
0.0175	0.00174915
0.017625	0.00176423
0.01775	0.00177934
0.017875	0.00179449
0.018	0.00180967
0.018125	0.00182489
0.01825	0.00184014
0.018375	0.00185543
0.0185	0.00187075
0.018625	0.00188611
0.01875	0.0019015
0.018875	0.00191693
0.019	0.00193239
0.019125	0.00194788
0.01925	0.00196341
0.019375	0.00197898
0.0195	0.00199458
0.019625	0.00201022
0.01975	0.00202589
0.019875	0.0020416
0.02	0.00205734
0.020125	0.00207311
0.02025	0.00208892
0.020375	0.00210477
0.0205	0.00212065
0.020625	0.00213657
0.02075	0.00215252
0.020875	0.00216851
0.021	0.00218453
0.021125	0.00220059
0.02125	0.00221668
0.021375	0.0022328
0.0215	0.00224897
0.021625	0.00226516
0.02175	0.0022814
0.021875	0.00229766
0.022	0.00231397
0.022125	0.0023303
0.02225	0.00234668
0.022375	0.00236309
0.0225	0.00237953
0.022625	0.00239601
0.02275	0.00241252
0.022875	0.00242907
0.023	0.00244566
0.023125	0.00246228
0.02325	0.00247893
0.023375	0.00249562
0.0235	0.00251235
0.023625	0.00252911
0.02375	0.00254591
0.023875	0.00256274
0.024	0.00257961
0.024125	0.00259651
0.02425	0.00261345
0.024375	0.00263043
0.0245	0.00264744
0.024625	0.00266448
0.02475	0.00268157
0.024875	0.00269868
0.025	0.00271584
0.025125	0.00273302
0.02525	0.00275025
0.025375	0.00276751
0.0255	0.0027848
0.025625	0.00280213
0.02575	0.0028195
0.025875	0.0028369
0.026	0.00285434
0.026125	0.00287181
0.02625	0.00288932
0.026375	0.00290686
0.0265	0.00292444
0.026625	0.00294206
0.02675	0.00295971
0.026875	0.00297739
0.027	0.00299512
0.027125	0.00301287
0.02725	0.00303067
0.027375	0.0030485
0.0275	0.00306636
0.027625	0.00308427
0.02775	0.00310221
0.027875	0.00312018
0.028	0.00313819
0.028125	0.00315624
0.02825	0.00317432
0.028375	0.00319244
0.0285	0.00321059
0.028625	0.00322878
0.02875	0.00324701
0.028875	0.00326527
0.029	0.00328356
0.029125	0.00330189
0.02925	0.00332026
0.029375	0.00333866
0.0295	0.00335709
0.029625	0.00337557
0.02975	0.00339407
0.029875	0.00341261
0.03	0.00343118
0.030125	0.00344979
0.03025	0.00346843
0.030375	0.0034871
0.0305	0.00350581
0.030625	0.00352456
0.03075	0.00354333
0.030875	0.00356214
0.031	0.00358098
0.031125	0.00359986
0.03125	0.00361877
0.031375	0.00363771
0.0315	0.00365669
0.031625	0.0036757
0.03175	0.00369475
0.031875	0.00371383
0.032	0.00373294
0.032125	0.00375209
0.03225	0.00377127
0.032375	0.00379049
0.0325	0.00380974
0.032625	0.00382903
0.03275	0.00384835
0.032875	0.00386771
0.033	0.0038871
0.033125	0.00390653
0.03325	0.00392599
0.033375	0.00394549
0.0335	0.00396502
0.033625	0.00398458
0.03375	0.00400418
0.033875	0.00402382
0.034	0.00404349
0.034125	0.00406319
0.03425	0.00408293
0.034375	0.0041027
0.0345	0.00412251
0.034625	0.00414236
0.03475	0.00416224
0.034875	0.00418215
0.035	0.0042021
0.035125	0.00422208
0.03525	0.0042421
0.035375	0.00426216
0.0355	0.00428225
0.035625	0.00430237
0.03575	0.00432254
0.035875	0.00434274
0.036	0.00436297
0.036125	0.00438325
0.03625	0.00440356
0.036375	0.0044239
0.0365	0.00444429
0.036625	0.00446471
0.03675	0.00448517
0.036875	0.00450567
0.037	0.0045262
0.037125	0.00454678
0.03725	0.00456739
0.037375	0.00458804
0.0375	0.00460873
0.037625	0.00462946
0.03775	0.00465022
0.037875	0.00467103
0.038	0.00469187
0.038125	0.00471275
0.03825	0.00473368
0.038375	0.00475464
0.0385	0.00477564
0.038625	0.00479668
0.03875	0.00481776
0.038875	0.00483888
0.039	0.00486004
0.039125	0.00488124
0.03925	0.00490247
0.039375	0.00492375
0.0395	0.00494506
0.039625	0.00496641
0.03975	0.0049878
0.039875	0.00500924
0.04	0.0050307
0.040125	0.00505221
0.04025	0.00507376
0.040375	0.00509535
0.0405	0.00511698
0.040625	0.00513864
0.04075	0.00516035
0.040875	0.0051821
0.041	0.00520388
0.041125	0.00522571
0.04125	0.00524758
0.041375	0.00526949
0.0415	0.00529144
0.041625	0.00531343
0.04175	0.00533546
0.041875	0.00535754
0.042	0.00537965
0.042125	0.00540181
0.04225	0.00542401
0.042375	0.00544625
0.0425	0.00546853
0.042625	0.00549085
0.04275	0.00551322
0.042875	0.00553563
0.043	0.00555808
0.043125	0.00558057
0.04325	0.0056031
0.043375	0.00562568
0.0435	0.0056483
0.043625	0.00567096
0.04375	0.00569366
0.043875	0.00571641
0.044	0.0057392
0.044125	0.00576203
0.04425	0.00578491
0.044375	0.00580782
0.0445	0.00583078
0.044625	0.00585379
0.04475	0.00587683
0.044875	0.00589992
0.045	0.00592305
0.045125	0.00594623
0.04525	0.00596945
0.045375	0.00599271
0.0455	0.00601601
0.045625	0.00603936
0.04575	0.00606275
0.045875	0.00608618
0.046	0.00610966
0.046125	0.00613318
0.04625	0.00615674
0.046375	0.00618035
0.0465	0.006204
0.046625	0.00622769
0.04675	0.00625143
0.046875	0.00627521
0.047	0.00629903
0.047125	0.0063229
0.04725	0.0063468
0.047375	0.00637076
0.0475	0.00639475
0.047625	0.00641879
0.04775	0.00644287
0.047875	0.00646699
0.048	0.00649116
0.048125	0.00651537
0.04825	0.00653962
0.048375	0.00656392
0.0485	0.00658826
0.048625	0.00661264
0.04875	0.00663706
0.048875	0.00666153
0.049	0.00668604
0.049125	0.0067106
0.04925	0.0067352
0.049375	0.00675984
0.0495	0.00678453
0.049625	0.00680926
0.04975	0.00683404
0.049875	0.00685886
0.05	0.00688372
0.050125	0.00690863
0.05025	0.00693358
0.050375	0.00695858
0.0505	0.00698362
0.050625	0.00700871
0.05075	0.00703384
0.050875	0.00705902
0.051	0.00708424
0.051125	0.00710951
0.05125	0.00713482
0.051375	0.00716018
0.0515	0.00718559
0.051625	0.00721104
0.05175	0.00723654
0.051875	0.00726209
0.052	0.00728768
0.052125	0.00731332
0.05225	0.007339
0.052375	0.00736473
0.0525	0.00739051
0.052625	0.00741634
0.05275	0.00744221
0.052875	0.00746813
0.053	0.00749409
0.053125	0.0075201
0.05325	0.00754616
0.053375	0.00757227
0.0535	0.00759842
0.053625	0.00762462
0.05375	0.00765087
0.053875	0.00767717
0.054	0.00770351
0.054125	0.0077299
0.05425	0.00775633
0.054375	0.00778282
0.0545	0.00780935
0.054625	0.00783593
0.05475	0.00786256
0.054875	0.00788923
0.055	0.00791596
0.055125	0.00794273
0.05525	0.00796955
0.055375	0.00799642
0.0555	0.00802334
0.055625	0.0080503
0.05575	0.00807732
0.055875	0.00810438
0.056	0.0081315
0.056125	0.00815866
0.05625	0.00818587
0.056375	0.00821314
0.0565	0.00824045
0.056625	0.00826781
0.05675	0.00829523
0.056875	0.00832269
0.057	0.0083502
0.057125	0.00837777
0.05725	0.00840538
0.057375	0.00843305
0.0575	0.00846076
0.057625	0.00848853
0.05775	0.00851635
0.057875	0.00854421
0.058	0.00857213
0.058125	0.0086001
0.05825	0.00862812
0.058375	0.00865619
0.0585	0.00868431
0.058625	0.00871248
0.05875	0.0087407
0.058875	0.00876897
0.059	0.00879729
0.059125	0.00882567
0.05925	0.00885409
0.059375	0.00888257
0.0595	0.0089111
0.059625	0.00893968
0.05975	0.00896831
0.059875	0.00899699
0.06	0.00902573
0.060125	0.00905451
0.06025	0.00908335
0.060375	0.00911224
0.0605	0.00914119
0.060625	0.00917019
0.06075	0.00919924
0.060875	0.00922834
0.061	0.0092575
0.061125	0.00928671
0.06125	0.00931597
0.061375	0.00934529
0.0615	0.00937467
0.061625	0.0094041
0.06175	0.00943358
0.061875	0.00946312
0.062	0.00949271
0.062125	0.00952236
0.06225	0.00955207
0.062375	0.00958183
0.0625	0.00961164
0.062625	0.00964151
0.06275	0.00967144
0.062875	0.00970142
0.063	0.00973146
0.063125	0.00976156
0.06325	0.00979171
0.063375	0.00982192
0.0635	0.00985219
0.063625	0.00988251
0.06375	0.00991289
0.063875	0.00994333
0.064	0.00997382
0.064125	0.0100044
0.06425	0.010035
0.064375	0.0100656
0.0645	0.0100964
0.064625	0.0101271
0.06475	0.010158
0.064875	0.0101889
0.065	0.0102198
0.065125	0.0102508
0.06525	0.0102819
0.065375	0.010313
0.0655	0.0103442
0.065625	0.0103754
0.06575	0.0104067
0.065875	0.0104381
0.066	0.0104695
0.066125	0.010501
0.06625	0.0105325
0.066375	0.0105641
0.0665	0.0105957
0.066625	0.0106274
0.06675	0.0106592
0.066875	0.010691
0.067	0.0107229
0.067125	0.0107548
0.06725	0.0107868
0.067375	0.0108188
0.0675	0.0108509
0.067625	0.010883
0.06775	0.0109152
0.067875	0.0109475
0.068	0.0109798
0.068125	0.0110122
0.06825	0.0110446
0.068375	0.0110771
0.0685	0.0111097
0.068625	0.0111423
0.06875	0.0111749
0.068875	0.0112076
0.069	0.0112404
0.069125	0.0112732
0.06925	0.0113061
0.069375	0.0113391
0.0695	0.0113721
0.069625	0.0114051
0.06975	0.0114382
0.069875	0.0114714
0.07	0.0115046
0.070125	0.0115379
0.07025	0.0115713
0.070375	0.0116047
0.0705	0.0116381
0.070625	0.0116717
0.07075	0.0117052
0.070875	0.0117389
0.071	0.0117725
0.071125	0.0118063
0.07125	0.0118401
0.071375	0.011874
0.0715	0.0119079
0.071625	0.0119418
0.07175	0.0119759
0.071875	0.01201
0.072	0.0120441
0.072125	0.0120783
0.07225	0.0121126
0.072375	0.0121469
0.0725	0.0121813
0.072625	0.0122157
0.07275	0.0122502
0.072875	0.0122847
0.073	0.0123193
0.073125	0.012354
0.07325	0.0123887
0.073375	0.0124235
0.0735	0.0124583
0.073625	0.0124932
0.07375	0.0125281
0.073875	0.0125631
0.074	0.0125982
0.074125	0.0126333
0.07425	0.0126685
0.074375	0.0127037
0.0745	0.012739
0.074625	0.0127743
0.07475	0.0128097
0.074875	0.0128451
0.075	0.0128807
0.075125	0.0129162
0.07525	0.0129518
0.075375	0.0129875
0.0755	0.0130232
0.075625	0.013059
0.07575	0.0130948
0.075875	0.0131307
0.076	0.0131667
0.076125	0.0132026
0.07625	0.0132387
0.076375	0.0132748
0.0765	0.013311
0.076625	0.0133472
0.07675	0.0133834
0.076875	0.0134198
0.077	0.0134561
0.077125	0.0134926
0.07725	0.0135291
0.077375	0.0135656
0.0775	0.0136022
0.077625	0.0136388
0.07775	0.0136755
0.077875	0.0137123
0.078	0.0137491
0.078125	0.013786
0.07825	0.0138229
0.078375	0.0138599
0.0785	0.0138969
0.078625	0.0139339
0.07875	0.0139711
0.078875	0.0140083
0.079	0.0140455
0.079125	0.0140828
0.07925	0.0141201
0.079375	0.0141575
0.0795	0.0141949
0.079625	0.0142324
0.07975	0.01427
0.079875	0.0143075
0.08	0.0143452
0.080125	0.0143829
0.08025	0.0144206
0.080375	0.0144584
0.0805	0.0144963
0.080625	0.0145341
0.08075	0.0145721
0.080875	0.0146101
0.081	0.0146481
0.081125	0.0146862
0.08125	0.0147243
0.081375	0.0147625
0.0815	0.0148007
0.081625	0.014839
0.08175	0.0148773
0.081875	0.0149157
0.082	0.0149541
0.082125	0.0149926
0.08225	0.0150311
0.082375	0.0150697
0.0825	0.0151083
0.082625	0.0151469
0.08275	0.0151856
0.082875	0.0152243
0.083	0.0152631
0.083125	0.015302
0.08325	0.0153408
0.083375	0.0153798
0.0835	0.0154187
0.083625	0.0154577
0.08375	0.0154968
0.083875	0.0155359
0.084	0.015575
0.084125	0.0156142
0.08425	0.0156534
0.084375	0.0156927
0.0845	0.015732
0.084625	0.0157714
0.08475	0.0158108
0.084875	0.0158502
0.085	0.0158897
0.085125	0.0159293
0.08525	0.0159688
0.085375	0.0160085
0.0855	0.0160481
0.085625	0.0160878
0.08575	0.0161276
0.085875	0.0161674
0.086	0.0162072
0.086125	0.0162471
0.08625	0.016287
0.086375	0.0163269
0.0865	0.0163669
0.086625	0.016407
0.08675	0.0164471
0.086875	0.0164872
0.087	0.0165273
0.087125	0.0165675
0.08725	0.0166078
0.087375	0.0166481
0.0875	0.0166884
0.087625	0.0167287
0.08775	0.0167691
0.087875	0.0168096
0.088	0.01685
0.088125	0.0168905
0.08825	0.0169311
0.088375	0.0169717
0.0885	0.0170123
0.088625	0.017053
0.08875	0.0170937
0.088875	0.0171344
0.089	0.0171752
0.089125	0.017216
0.08925	0.0172568
0.089375	0.0172977
0.0895	0.0173386
0.089625	0.0173795
0.08975	0.0174205
0.089875	0.0174615
0.09	0.0175025
0.090125	0.0175436
0.09025	0.0175847
0.090375	0.0176258
0.0905	0.017667
0.090625	0.0177082
0.09075	0.0177494
0.090875	0.0177907
0.091	0.0178319
0.091125	0.0178732
0.09125	0.0179146
0.091375	0.017956
0.0915	0.0179973
0.091625	0.0180388
0.09175	0.0180802
0.091875	0.0181217
0.092	0.0181632
0.092125	0.0182047
0.09225	0.0182463
0.092375	0.0182879
0.0925	0.0183295
0.092625	0.0183711
0.09275	0.0184128
0.092875	0.0184544
0.093	0.0184961
0.093125	0.0185379
0.09325	0.0185796
0.093375	0.0186214
0.0935	0.0186632
0.093625	0.018705
0.09375	0.0187469
0.093875	0.0187887
0.094	0.0188306
0.094125	0.0188725
0.09425	0.0189145
0.094375	0.0189564
0.0945	0.0189984
0.094625	0.0190404
0.09475	0.0190824
0.094875	0.0191244
0.095	0.0191664
0.095125	0.0192085
0.09525	0.0192506
0.095375	0.0192926
0.0955	0.0193348
0.095625	0.0193769
0.09575	0.019419
0.095875	0.0194612
0.096	0.0195033
0.096125	0.0195455
0.09625	0.0195877
0.096375	0.0196299
0.0965	0.0196722
0.096625	0.0197144
0.09675	0.0197567
0.096875	0.0197989
0.097	0.0198412
0.097125	0.0198835
0.09725	0.0199258
0.097375	0.0199681
0.0975	0.0200104
0.097625	0.0200528
0.09775	0.0200951
0.097875	0.0201375
0.098	0.0201799
0.098125	0.0202223
0.09825	0.0202647
0.098375	0.0203071
0.0985	0.0203495
0.098625	0.0203919
0.09875	0.0204343
0.098875	0.0204768
0.099	0.0205192
0.099125	0.0205617
0.09925	0.0206042
0.099375	0.0206467
0.0995	0.0206892
0.099625	0.0207317
0.09975	0.0207742
0.099875	0.0208167
0.1	0.0208593
0.100125	0.0209018
0.10025	0.0209444
0.100375	0.0209869
0.1005	0.0210295
0.100625	0.0210721
0.10075	0.0211147
0.100875	0.0211573
0.101	0.0211999
0.101125	0.0212425
0.10125	0.0212851
0.101375	0.0213277
0.1015	0.0213703
0.101625	0.0214129
0.10175	0.0214556
0.101875	0.0214982
0.102	0.0215408
0.102125	0.0215835
0.10225	0.0216261
0.102375	0.0216688
0.1025	0.0217114
0.102625	0.0217541
0.10275	0.0217968
0.102875	0.0218394
0.103	0.0218821
0.103125	0.0219248
0.10325	0.0219674
0.103375	0.0220101
0.1035	0.0220528
0.103625	0.0220955
0.10375	0.0221381
0.103875	0.0221808
0.104	0.0222235
0.104125	0.0222662
0.10425	0.0223088
0.104375	0.0223515
0.1045	0.0223942
0.104625	0.0224369
0.10475	0.0224796
0.104875	0.0225222
0.105	0.0225649
0.105125	0.0226076
0.10525	0.0226503
0.105375	0.022693
0.1055	0.0227357
0.105625	0.0227783
0.10575	0.022821
0.105875	0.0228637
0.106	0.0229064
0.106125	0.0229491
0.10625	0.0229918
0.106375	0.0230345
0.1065	0.0230771
0.106625	0.0231198
0.10675	0.0231625
0.106875	0.0232052
0.107	0.0232479
0.107125	0.0232906
0.10725	0.0233333
0.107375	0.0233759
0.1075	0.0234186
0.107625	0.0234613
0.10775	0.023504
0.107875	0.0235467
0.108	0.0235894
0.108125	0.0236321
0.10825	0.0236747
0.108375	0.0237174
0.1085	0.0237601
0.108625	0.0238028
0.10875	0.0238455
0.108875	0.0238882
0.109	0.0239308
0.109125	0.0239735
0.10925	0.0240162
0.109375	0.0240589
0.1095	0.0241015
0.109625	0.0241442
0.10975	0.0241869
0.109875	0.0242295
0.11	0.0242722
0.110125	0.0243149
0.11025	0.0243576
0.110375	0.0244002
0.1105	0.0244429
0.110625	0.0244856
0.11075	0.0245282
0.110875	0.0245709
0.111	0.0246135
0.111125	0.0246562
0.11125	0.0246989
0.111375	0.0247415
0.1115	0.0247842
0.111625	0.0248269
0.11175	0.0248695
0.111875	0.0249122
0.112	0.0249548
0.112125	0.0249975
0.11225	0.0250402
0.112375	0.0250828
0.1125	0.0251255
0.112625	0.0251682
0.11275	0.0252108
0.112875	0.0252535
0.113	0.0252962
0.113125	0.0253388
0.11325	0.0253815
0.113375	0.0254241
0.1135	0.0254668
0.113625	0.0255095
0.11375	0.0255521
0.113875	0.0255948
0.114	0.0256375
0.114125	0.0256801
0.11425	0.0257228
0.114375	0.0257655
0.1145	0.0258081
0.114625	0.0258508
0.11475	0.0258935
0.114875	0.0259361
0.115	0.0259788
0.115125	0.0260215
0.11525	0.0260641
0.115375	0.0261068
0.1155	0.0261495
0.115625	0.0261921
0.11575	0.0262348
0.115875	0.0262775
0.116	0.0263201
0.116125	0.0263628
0.11625	0.0264054
0.116375	0.0264481
0.1165	0.0264907
0.116625	0.0265334
0.11675	0.026576
0.116875	0.0266187
0.117	0.0266613
0.117125	0.026704
0.11725	0.0267466
0.117375	0.0267893
0.1175	0.0268319
0.117625	0.0268746
0.11775	0.0269172
0.117875	0.0269598
0.118	0.0270025
0.118125	0.0270451
0.11825	0.0270878
0.118375	0.0271304
0.1185	0.027173
0.118625	0.0272157
0.11875	0.0272583
0.118875	0.0273009
0.119	0.0273435
0.119125	0.0273862
0.11925	0.0274288
0.119375	0.0274714
0.1195	0.027514
0.119625	0.0275566
0.11975	0.0275993
0.119875	0.0276419
0.12	0.0276845
0.120125	0.0277271
0.12025	0.0277697
0.120375	0.0278123
0.1205	0.0278549
0.120625	0.0278975
0.12075	0.0279401
0.120875	0.0279827
0.121	0.0280253
0.121125	0.0280679
0.12125	0.0281105
0.121375	0.0281531
0.1215	0.0281957
0.121625	0.0282383
0.12175	0.0282809
0.121875	0.0283235
0.122	0.0283661
0.122125	0.0284087
0.12225	0.0284512
0.122375	0.0284938
0.1225	0.0285364
0.122625	0.028579
0.12275	0.0286216
0.122875	0.0286641
0.123	0.0287067
0.123125	0.0287493
0.12325	0.0287918
0.123375	0.0288344
0.1235	0.0288769
0.123625	0.0289195
0.12375	0.028962
0.123875	0.0290046
0.124	0.0290471
0.124125	0.0290897
0.12425	0.0291322
0.124375	0.0291747
0.1245	0.0292173
0.124625	0.0292598
0.12475	0.0293023
0.124875	0.0293448
0.125	0.0293874
0.125125	0.0294299
0.12525	0.0294724
0.125375	0.0295149
0.1255	0.0295574
0.125625	0.0295999
0.12575	0.0296424
0.125875	0.0296849
0.126	0.0297274
0.126125	0.0297699
0.12625	0.0298124
0.126375	0.0298549
0.1265	0.0298974
0.126625	0.0299399
0.12675	0.0299823
0.126875	0.0300248
0.127	0.0300673
0.127125	0.0301098
0.12725	0.0301522
0.127375	0.0301947
0.1275	0.0302372
0.127625	0.0302797
0.12775	0.0303221
0.127875	0.0303646
0.128	0.030407
0.128125	0.0304495
0.12825	0.030492
0.128375	0.0305344
0.1285	0.0305769
0.128625	0.0306193
0.12875	0.0306618
0.128875	0.0307042
0.129	0.0307466
0.129125	0.0307891
0.12925	0.0308315
0.129375	0.0308739
0.1295	0.0309164
0.129625	0.0309588
0.12975	0.0310012
0.129875	0.0310436
0.13	0.031086
0.130125	0.0311284
0.13025	0.0311708
0.130375	0.0312132
0.1305	0.0312556
0.130625	0.031298
0.13075	0.0313404
0.130875	0.0313828
0.131	0.0314252
0.131125	0.0314676
0.13125	0.0315099
0.131375	0.0315523
0.1315	0.0315947
0.131625	0.031637
0.13175	0.0316794
0.131875	0.0317217
0.132	0.0317641
0.132125	0.0318064
0.13225	0.0318488
0.132375	0.0318911
0.1325	0.0319334
0.132625	0.0319757
0.13275	0.0320181
0.132875	0.0320604
0.133	0.0321027
0.133125	0.032145
0.13325	0.0321873
0.133375	0.0322296
0.1335	0.0322718
0.133625	0.0323141
0.13375	0.0323564
0.133875	0.0323987
0.134	0.0324409
0.134125	0.0324832
0.13425	0.0325254
0.134375	0.0325677
0.1345	0.0326099
0.134625	0.0326521
0.13475	0.0326943
0.134875	0.0327365
0.135	0.0327787
0.135125	0.0328209
0.13525	0.0328631
0.135375	0.0329053
0.1355	0.0329475
0.135625	0.0329897
0.13575	0.0330318
0.135875	0.033074
0.136	0.0331161
0.136125	0.0331583
0.13625	0.0332004
0.136375	0.0332425
0.1365	0.0332847
0.136625	0.0333268
0.13675	0.0333689
0.136875	0.033411
0.137	0.0334531
0.137125	0.0334951
0.13725	0.0335372
0.137375	0.0335793
0.1375	0.0336213
0.137625	0.0336634
0.13775	0.0337055
0.137875	0.0337475
0.138	0.0337895
0.138125	0.0338316
0.13825	0.0338736
0.138375	0.0339156
0.1385	0.0339577
0.138625	0.0339997
0.13875	0.0340417
0.138875	0.0340837
0.139	0.0341257
0.139125	0.0341677
0.13925	0.0342097
0.139375	0.0342517
0.1395	0.0342937
0.139625	0.0343357
0.13975	0.0343777
0.139875	0.0344197
0.14	0.0344617
0.140125	0.0345037
0.14025	0.0345457
0.140375	0.0345877
0.1405	0.0346297
0.140625	0.0346718
0.14075	0.0347138
0.140875	0.0347558
0.141	0.0347978
0.141125	0.0348398
0.14125	0.0348818
0.141375	0.0349238
0.1415	0.0349658
0.141625	0.0350079
0.14175	0.0350499
0.141875	0.0350919
0.142	0.035134
0.142125	0.035176
0.14225	0.0352181
0.142375	0.0352601
0.1425	0.0353022
0.142625	0.0353443
0.14275	0.0353864
0.142875	0.0354284
0.143	0.0354705
0.143125	0.0355126
0.14325	0.0355548
0.143375	0.0355969
0.1435	0.035639
0.143625	0.0356811
0.14375	0.0357233
0.143875	0.0357654
0.144	0.0358076
0.144125	0.0358498
0.14425	0.035892
0.144375	0.0359342
0.1445	0.0359764
0.144625	0.0360186
0.14475	0.0360609
0.144875	0.0361031
0.145	0.0361454
0.145125	0.0361876
0.14525	0.0362299
0.145375	0.0362722
0.1455	0.0363146
0.145625	0.0363569
0.14575	0.0363992
0.145875	0.0364416
0.146	0.036484
0.146125	0.0365264
0.14625	0.0365688
0.146375	0.0366113
0.1465	0.0366537
0.146625	0.0366962
0.14675	0.0367387
0.146875	0.0367812
0.147	0.0368237
0.147125	0.0368663
0.14725	0.0369089
0.147375	0.0369515
0.1475	0.0369941
0.147625	0.0370367
0.14775	0.0370794
0.147875	0.0371221
0.148	0.0371648
0.148125	0.0372075
0.14825	0.0372503
0.148375	0.0372931
0.1485	0.0373359
0.148625	0.0373787
0.14875	0.0374216
0.148875	0.0374644
0.149	0.0375074
0.149125	0.0375503
0.14925	0.0375933
0.149375	0.0376362
0.1495	0.0376793
0.149625	0.0377223
0.14975	0.0377654
0.149875	0.0378085
0.15	0.0378516
0.150125	0.0378948
0.15025	0.0379379
0.150375	0.0379811
0.1505	0.0380244
0.150625	0.0380676
0.15075	0.0381109
0.150875	0.0381543
0.151	0.0381976
0.151125	0.038241
0.15125	0.0382844
0.151375	0.0383279
0.1515	0.0383713
0.151625	0.0384149
0.15175	0.0384584
0.151875	0.038502
0.152	0.0385456
0.152125	0.0385892
0.15225	0.0386328
0.152375	0.0386765
0.1525	0.0387203
0.152625	0.038764
0.15275	0.0388078
0.152875	0.0388517
0.153	0.0388955
0.153125	0.0389394
0.15325	0.0389834
0.153375	0.0390273
0.1535	0.0390713
0.153625	0.0391154
0.15375	0.0391594
0.153875	0.0392036
0.154	0.0392477
0.154125	0.0392919
0.15425	0.0393361
0.154375	0.0393804
0.1545	0.0394247
0.154625	0.039469
0.15475	0.0395134
0.154875	0.0395578
0.155	0.0396023
0.155125	0.0396468
0.15525	0.0396914
0.155375	0.0397359
0.1555	0.0397806
0.155625	0.0398253
0.15575	0.03987
0.155875	0.0399147
0.156	0.0399595
0.156125	0.0400044
0.15625	0.0400493
0.156375	0.0400942
0.1565	0.0401392
0.156625	0.0401842
0.15675	0.0402293
0.156875	0.0402744
0.157	0.0403196
0.157125	0.0403648
0.15725	0.0404101
0.157375	0.0404554
0.1575	0.0405007
0.157625	0.0405461
0.15775	0.0405916
0.157875	0.0406371
0.158	0.0406826
0.158125	0.0407282
0.15825	0.0407738
0.158375	0.0408195
0.1585	0.0408653
0.158625	0.0409111
0.15875	0.0409569
0.158875	0.0410028
0.159	0.0410487
0.159125	0.0410947
0.15925	0.0411408
0.159375	0.0411869
0.1595	0.041233
0.159625	0.0412792
0.15975	0.0413255
0.159875	0.0413718
0.16	0.0414181
0.160125	0.0414645
0.16025	0.041511
0.160375	0.0415575
0.1605	0.041604
0.160625	0.0416506
0.16075	0.0416973
0.160875	0.041744
0.161	0.0417908
0.161125	0.0418376
0.16125	0.0418845
0.161375	0.0419315
0.1615	0.0419784
0.161625	0.0420255
0.16175	0.0420726
0.161875	0.0421197
0.162	0.042167
0.162125	0.0422142
0.16225	0.0422615
0.162375	0.0423089
0.1625	0.0423564
0.162625	0.0424038
0.16275	0.0424514
0.162875	0.042499
0.163	0.0425467
0.163125	0.0425944
0.16325	0.0426422
0.163375	0.04269
0.1635	0.0427379
0.163625	0.0427859
0.16375	0.0428339
0.163875	0.042882
0.164	0.0429302
0.164125	0.0429784
0.16425	0.0430267
0.164375	0.043075
0.1645	0.0431235
0.164625	0.0431719
0.16475	0.0432205
0.164875	0.0432691
0.165	0.0433177
0.165125	0.0433665
0.16525	0.0434153
0.165375	0.0434641
0.1655	0.0435131
0.165625	0.0435621
0.16575	0.0436111
0.165875	0.0436603
0.166	0.0437095
0.166125	0.0437587
0.16625	0.0438081
0.166375	0.0438575
0.1665	0.0439069
0.166625	0.0439565
0.16675	0.0440061
0.166875	0.0440558
0.167	0.0441055
0.167125	0.0441553
0.16725	0.0442052
0.167375	0.0442552
0.1675	0.0443052
0.167625	0.0443553
0.16775	0.0444055
0.167875	0.0444557
0.168	0.044506
0.168125	0.0445564
0.16825	0.0446069
0.168375	0.0446574
0.1685	0.044708
0.168625	0.0447586
0.16875	0.0448094
0.168875	0.0448602
0.169	0.0449111
0.169125	0.044962
0.16925	0.0450131
0.169375	0.0450642
0.1695	0.0451153
0.169625	0.0451666
0.16975	0.0452179
0.169875	0.0452693
0.17	0.0453208
0.170125	0.0453723
0.17025	0.0454239
0.170375	0.0454756
0.1705	0.0455274
0.170625	0.0455792
0.17075	0.0456311
0.170875	0.0456831
0.171	0.0457351
0.171125	0.0457873
0.17125	0.0458395
0.171375	0.0458918
0.1715	0.0459441
0.171625	0.0459965
0.17175	0.046049
0.171875	0.0461016
0.172	0.0461543
0.172125	0.046207
0.17225	0.0462598
0.172375	0.0463127
0.1725	0.0463656
0.172625	0.0464186
0.17275	0.0464717
0.172875	0.0465249
0.173	0.0465782
0.173125	0.0466315
0.17325	0.0466849
0.173375	0.0467383
0.1735	0.0467919
0.173625	0.0468455
0.17375	0.0468992
0.173875	0.046953
0.174	0.0470068
0.174125	0.0470607
0.17425	0.0471147
0.174375	0.0471688
0.1745	0.0472229
0.174625	0.0472772
0.17475	0.0473315
0.174875	0.0473858
0.175	0.0474403
0.175125	0.0474948
0.17525	0.0475494
0.175375	0.0476041
0.1755	0.0476588
0.175625	0.0477137
0.17575	0.0477686
0.175875	0.0478235
0.176	0.0478786
0.176125	0.0479337
0.17625	0.0479889
0.176375	0.0480442
0.1765	0.0480996
0.176625	0.048155
0.17675	0.0482105
0.176875	0.0482661
0.177	0.0483218
0.177125	0.0483775
0.17725	0.0484333
0.177375	0.0484892
0.1775	0.0485452
0.177625	0.0486012
0.17775	0.0486573
0.177875	0.0487135
0.178	0.0487698
0.178125	0.0488261
0.17825	0.0488825
0.178375	0.048939
0.1785	0.0489955
0.178625	0.0490522
0.17875	0.0491089
0.178875	0.0491656
0.179	0.0492225
0.179125	0.0492794
0.17925	0.0493364
0.179375	0.0493934
0.1795	0.0494506
0.179625	0.0495078
0.17975	0.049565
0.179875	0.0496224
0.18	0.0496798
0.180125	0.0497373
0.18025	0.0497948
0.180375	0.0498525
0.1805	0.0499102
0.180625	0.0499679
0.18075	0.0500258
0.180875	0.0500837
0.181	0.0501416
0.181125	0.0501997
0.18125	0.0502578
0.181375	0.0503159
0.1815	0.0503742
0.181625	0.0504325
0.18175	0.0504909
0.181875	0.0505493
0.182	0.0506078
0.182125	0.0506664
0.18225	0.050725
0.182375	0.0507837
0.1825	0.0508425
0.182625	0.0509013
0.18275	0.0509602
0.182875	0.0510191
0.183	0.0510781
0.183125	0.0511372
0.18325	0.0511964
0.183375	0.0512556
0.1835	0.0513149
0.183625	0.0513742
0.18375	0.0514336
0.183875	0.051493
0.184	0.0515525
0.184125	0.0516121
0.18425	0.0516718
0.184375	0.0517315
0.1845	0.0517912
0.184625	0.051851
0.18475	0.0519109
0.184875	0.0519708
0.185	0.0520308
0.185125	0.0520909
0.18525	0.052151
0.185375	0.0522111
0.1855	0.0522713
0.185625	0.0523316
0.18575	0.0523919
0.185875	0.0524523
0.186	0.0525128
0.186125	0.0525732
0.18625	0.0526338
0.186375	0.0526944
0.1865	0.052755
0.186625	0.0528157
0.18675	0.0528765
0.186875	0.0529373
0.187	0.0529981
0.187125	0.053059
0.18725	0.05312
0.187375	0.053181
0.1875	0.053242
0.187625	0.0533031
0.18775	0.0533643
0.187875	0.0534255
0.188	0.0534867
0.188125	0.053548
0.18825	0.0536094
0.188375	0.0536708
0.1885	0.0537322
0.188625	0.0537937
0.18875	0.0538553
0.188875	0.0539168
0.189	0.0539785
0.189125	0.0540402
0.18925	0.0541019
0.189375	0.0541637
0.1895	0.0542255
0.189625	0.0542874
0.18975	0.0543493
0.189875	0.0544113
0.19	0.0544733
0.190125	0.0545353
0.19025	0.0545974
0.190375	0.0546596
0.1905	0.0547218
0.190625	0.054784
0.19075	0.0548463
0.190875	0.0549086
0.191	0.054971
0.191125	0.0550334
0.19125	0.0550959
0.191375	0.0551584
0.1915	0.0552209
0.191625	0.0552835
0.19175	0.0553462
0.191875	0.0554088
0.192	0.0554716
0.192125	0.0555343
0.19225	0.0555971
0.192375	0.05566
0.1925	0.0557228
0.192625	0.0557858
0.19275	0.0558487
0.192875	0.0559117
0.193	0.0559748
0.193125	0.0560379
0.19325	0.056101
0.193375	0.0561642
0.1935	0.0562274
0.193625	0.0562906
0.19375	0.0563539
0.193875	0.0564172
0.194	0.0564806
0.194125	0.056544
0.19425	0.0566074
0.194375	0.0566709
0.1945	0.0567344
0.194625	0.0567979
0.19475	0.0568615
0.194875	0.0569251
0.195	0.0569888
0.195125	0.0570524
0.19525	0.0571162
0.195375	0.0571799
0.1955	0.0572437
0.195625	0.0573076
0.19575	0.0573714
0.195875	0.0574353
0.196	0.0574993
0.196125	0.0575632
0.19625	0.0576272
0.196375	0.0576913
0.1965	0.0577553
0.196625	0.0578195
0.19675	0.0578836
0.196875	0.0579478
0.197	0.058012
0.197125	0.0580762
0.19725	0.0581405
0.197375	0.0582048
0.1975	0.0582692
0.197625	0.0583335
0.19775	0.0583979
0.197875	0.0584624
0.198	0.0585269
0.198125	0.0585914
0.19825	0.0586559
0.198375	0.0587204
0.1985	0.058785
0.198625	0.0588497
0.19875	0.0589143
0.198875	0.058979
0.199	0.0590437
0.199125	0.0591084
0.19925	0.0591732
0.199375	0.059238
0.1995	0.0593028
0.199625	0.0593676
0.19975	0.0594325
0.199875	0.0594974
0.2	0.0595623
0.200125	0.0596272
0.20025	0.0596922
0.200375	0.0597572
0.2005	0.0598222
0.200625	0.0598872
0.20075	0.0599523
0.200875	0.0600174
0.201	0.0600825
0.201125	0.0601476
0.20125	0.0602127
0.201375	0.0602779
0.2015	0.0603431
0.201625	0.0604083
0.20175	0.0604735
0.201875	0.0605387
0.202	0.060604
0.202125	0.0606693
0.20225	0.0607346
0.202375	0.0607999
0.2025	0.0608652
0.202625	0.0609306
0.20275	0.0609959
0.202875	0.0610613
0.203	0.0611267
0.203125	0.0611922
0.20325	0.0612576
0.203375	0.0613231
0.2035	0.0613885
0.203625	0.061454
0.20375	0.0615195
0.203875	0.061585
0.204	0.0616506
0.204125	0.0617161
0.20425	0.0617817
0.204375	0.0618472
0.2045	0.0619128
0.204625	0.0619784
0.20475	0.062044
0.204875	0.0621097
0.205	0.0621753
0.205125	0.062241
0.20525	0.0623066
0.205375	0.0623723
0.2055	0.062438
0.205625	0.0625037
0.20575	0.0625694
0.205875	0.0626351
0.206	0.0627008
0.206125	0.0627665
0.20625	0.0628322
0.206375	0.062898
0.2065	0.0629637
0.206625	0.0630294
0.20675	0.0630952
0.206875	0.0631609
0.207	0.0632267
0.207125	0.0632925
0.20725	0.0633582
0.207375	0.063424
0.2075	0.0634898
0.207625	0.0635555
0.20775	0.0636213
0.207875	0.0636871
0.208	0.0637528
0.208125	0.0638186
0.20825	0.0638844
0.208375	0.0639502
0.2085	0.0640159
0.208625	0.0640817
0.20875	0.0641474
0.208875	0.0642132
0.209	0.064279
0.209125	0.0643447
0.20925	0.0644105
0.209375	0.0644762
0.2095	0.0645419
0.209625	0.0646077
0.20975	0.0646734
0.209875	0.0647391
0.21	0.0648048
0.210125	0.0648705
0.21025	0.0649362
0.210375	0.0650019
0.2105	0.0650676
0.210625	0.0651333
0.21075	0.065199
0.210875	0.0652646
0.211	0.0653303
0.211125	0.0653959
0.21125	0.0654615
0.211375	0.0655271
0.2115	0.0655927
0.211625	0.0656583
0.21175	0.0657239
0.211875	0.0657895
0.212	0.065855
0.212125	0.0659206
0.21225	0.0659861
0.212375	0.0660516
0.2125	0.0661171
0.212625	0.0661826
0.21275	0.066248
0.212875	0.0663135
0.213	0.0663789
0.213125	0.0664443
0.21325	0.0665097
0.213375	0.0665751
0.2135	0.0666405
0.213625	0.0667058
0.21375	0.0667712
0.213875	0.0668365
0.214	0.0669018
0.214125	0.066967
0.21425	0.0670323
0.214375	0.0670975
0.2145	0.0671627
0.214625	0.0672279
0.21475	0.0672931
0.214875	0.0673582
0.215	0.0674233
0.215125	0.0674884
0.21525	0.0675535
0.215375	0.0676185
0.2155	0.0676835
0.215625	0.0677485
0.21575	0.0678135
0.215875	0.0678784
0.216	0.0679433
0.216125	0.0680082
0.21625	0.0680731
0.216375	0.0681379
0.2165	0.0682027
0.216625	0.0682675
0.21675	0.0683323
0.216875	0.068397
0.217	0.0684617
0.217125	0.0685264
0.21725	0.068591
0.217375	0.0686556
0.2175	0.0687202
0.217625	0.0687847
0.21775	0.0688492
0.217875	0.0689137
0.218	0.0689782
0.218125	0.0690426
0.21825	0.069107
0.218375	0.0691714
0.2185	0.0692357
0.218625	0.0693
0.21875	0.0693642
0.218875	0.0694284
0.219	0.0694926
0.219125	0.0695568
0.21925	0.0696209
0.219375	0.069685
0.2195	0.069749
0.219625	0.069813
0.21975	0.069877
0.219875	0.0699409
0.22	0.0700048
0.220125	0.0700686
0.22025	0.0701324
0.220375	0.0701962
0.2205	0.0702599
0.220625	0.0703236
0.22075	0.0703872
0.220875	0.0704508
0.221	0.0705144
0.221125	0.0705779
0.22125	0.0706414
0.221375	0.0707048
0.2215	0.0707682
0.221625	0.0708315
0.22175	0.0708948
0.221875	0.0709581
0.222	0.0710213
0.222125	0.0710845
0.22225	0.0711476
0.222375	0.0712107
0.2225	0.0712737
0.222625	0.0713367
0.22275	0.0713996
0.222875	0.0714625
0.223	0.0715254
0.223125	0.0715882
0.22325	0.0716509
0.223375	0.0717136
0.2235	0.0717763
0.223625	0.0718389
0.22375	0.0719015
0.223875	0.071964
0.224	0.0720264
0.224125	0.0720889
0.22425	0.0721512
0.224375	0.0722136
0.2245	0.0722758
0.224625	0.072338
0.22475	0.0724002
0.224875	0.0724623
0.225	0.0725244
0.225125	0.0725864
0.22525	0.0726484
0.225375	0.0727103
0.2255	0.0727722
0.225625	0.072834
0.22575	0.0728958
0.225875	0.0729575
0.226	0.0730191
0.226125	0.0730807
0.22625	0.0731423
0.226375	0.0732038
0.2265	0.0732653
0.226625	0.0733267
0.22675	0.073388
0.226875	0.0734493
0.227	0.0735105
0.227125	0.0735717
0.22725	0.0736328
0.227375	0.0736939
0.2275	0.0737549
0.227625	0.0738159
0.22775	0.0738768
0.227875	0.0739377
0.228	0.0739985
0.228125	0.0740592
0.22825	0.0741199
0.228375	0.0741806
0.2285	0.0742411
0.228625	0.0743017
0.22875	0.0743622
0.228875	0.0744226
0.229	0.0744829
0.229125	0.0745432
0.22925	0.0746035
0.229375	0.0746637
0.2295	0.0747238
0.229625	0.0747839
0.22975	0.074844
0.229875	0.0749039
0.23	0.0749639
0.230125	0.0750237
0.23025	0.0750835
0.230375	0.0751433
0.2305	0.075203
0.230625	0.0752626
0.23075	0.0753222
0.230875	0.0753818
0.231	0.0754412
0.231125	0.0755007
0.23125	0.07556
0.231375	0.0756193
0.2315	0.0756786
0.231625	0.0757378
0.23175	0.075797
0.231875	0.075856
0.232	0.0759151
0.232125	0.0759741
0.23225	0.076033
0.232375	0.0760918
0.2325	0.0761506
0.232625	0.0762094
0.23275	0.0762681
0.232875	0.0763267
0.233	0.0763853
0.233125	0.0764438
0.23325	0.0765023
0.233375	0.0765607
0.2335	0.0766191
0.233625	0.0766774
0.23375	0.0767356
0.233875	0.0767938
0.234	0.0768519
0.234125	0.07691
0.23425	0.076968
0.234375	0.077026
0.2345	0.0770839
0.234625	0.0771417
0.23475	0.0771995
0.234875	0.0772573
0.235	0.0773149
0.235125	0.0773726
0.23525	0.0774301
0.235375	0.0774876
0.2355	0.0775451
0.235625	0.0776025
0.23575	0.0776599
0.235875	0.0777172
0.236	0.0777744
0.236125	0.0778316
0.23625	0.0778887
0.236375	0.0779458
0.2365	0.0780028
0.236625	0.0780598
0.23675	0.0781167
0.236875	0.0781736
0.237	0.0782304
0.237125	0.0782871
0.23725	0.0783438
0.237375	0.0784005
0.2375	0.0784571
0.237625	0.0785136
0.23775	0.0785701
0.237875	0.0786265
0.238	0.0786829
0.238125	0.0787392
0.23825	0.0787955
0.238375	0.0788518
0.2385	0.0789079
0.238625	0.078964
0.23875	0.0790201
0.238875	0.0790761
0.239	0.0791321
0.239125	0.079188
0.23925	0.0792438
0.239375	0.0792996
0.2395	0.0793554
0.239625	0.0794111
0.23975	0.0794667
0.239875	0.0795223
0.24	0.0795778
0.240125	0.0796333
0.24025	0.0796887
0.240375	0.0797441
0.2405	0.0797994
0.240625	0.0798546
0.24075	0.0799098
0.240875	0.079965
0.241	0.0800201
0.241125	0.0800751
0.24125	0.0801301
0.241375	0.080185
0.2415	0.0802399
0.241625	0.0802947
0.24175	0.0803495
0.241875	0.0804042
0.242	0.0804588
0.242125	0.0805134
0.24225	0.0805679
0.242375	0.0806224
0.2425	0.0806768
0.242625	0.0807312
0.24275	0.0807855
0.242875	0.0808398
0.243	0.080894
0.243125	0.0809481
0.24325	0.0810022
0.243375	0.0810563
0.2435	0.0811103
0.243625	0.0811642
0.24375	0.0812181
0.243875	0.0812719
0.244	0.0813256
0.244125	0.0813793
0.24425	0.081433
0.244375	0.0814866
0.2445	0.0815401
0.244625	0.0815936
0.24475	0.081647
0.244875	0.0817004
0.245	0.0817537
0.245125	0.0818069
0.24525	0.0818601
0.245375	0.0819133
0.2455	0.0819663
0.245625	0.0820194
0.24575	0.0820723
0.245875	0.0821252
0.246	0.0821781
0.246125	0.0822309
0.24625	0.0822836
0.246375	0.0823363
0.2465	0.0823889
0.246625	0.0824415
0.24675	0.082494
0.246875	0.0825464
0.247	0.0825988
0.247125	0.0826511
0.24725	0.0827034
0.247375	0.0827556
0.2475	0.0828077
0.247625	0.0828598
0.24775	0.0829118
0.247875	0.0829638
0.248	0.0830157
0.248125	0.0830675
0.24825	0.0831193
0.248375	0.083171
0.2485	0.0832226
0.248625	0.0832742
0.24875	0.0833258
0.248875	0.0833772
0.249	0.0834286
0.249125	0.08348
0.24925	0.0835312
0.249375	0.0835824
0.2495	0.0836336
0.249625	0.0836847
0.24975	0.0837357
[truncated: 1,046,576+ more rows]

## Sheet: Fig.7(b)
Time (s)	Temperature (℃)
	Biceps	Triceps
0	24.8007	25.1828
0.000125	24.8007	25.1828
0.00025	24.8006	25.1828
0.000375	24.8006	25.1828
0.0005	24.8006	25.1828
0.000625	24.8005	25.1828
0.00075	24.8005	25.1828
0.000875	24.8005	25.1828
0.001	24.8004	25.1828
0.001125	24.8004	25.1828
0.00125	24.8004	25.1828
0.001375	24.8003	25.1828
0.0015	24.8003	25.1828
0.001625	24.8002	25.1828
0.00175	24.8002	25.1828
0.001875	24.8002	25.1828
0.002	24.8001	25.1828
0.002125	24.8001	25.1828
0.00225	24.8001	25.1828
0.002375	24.8	25.1828
0.0025	24.8	25.1829
0.002625	24.7999	25.1829
0.00275	24.7999	25.1829
0.002875	24.7999	25.1829
0.003	24.7998	25.1829
0.003125	24.7998	25.1829
0.00325	24.7998	25.1829
0.003375	24.7997	25.1829
0.0035	24.7997	25.1829
0.003625	24.7996	25.1829
0.00375	24.7996	25.1829
0.003875	24.7996	25.1829
0.004	24.7995	25.183
0.004125	24.7995	25.183
0.00425	24.7995	25.183
0.004375	24.7995	25.183
0.0045	24.7994	25.183
0.004625	24.7994	25.183
0.00475	24.7994	25.183
0.004875	24.7993	25.183
0.005	24.7993	25.183
0.005125	24.7993	25.183
0.00525	24.7992	25.183
0.005375	24.7992	25.1831
0.0055	24.7991	25.1831
0.005625	24.7991	25.1831
0.00575	24.7991	25.1831
0.005875	24.799	25.1831
0.006	24.799	25.1831
0.006125	24.7989	25.1831
0.00625	24.7989	25.1831
0.006375	24.7988	25.1831
0.0065	24.7988	25.1832
0.006625	24.7987	25.1832
0.00675	24.7987	25.1832
0.006875	24.7986	25.1832
0.007	24.7986	25.1832
0.007125	24.7986	25.1832
0.00725	24.7985	25.1832
0.007375	24.7985	25.1832
0.0075	24.7984	25.1832
0.007625	24.7983	25.1832
0.00775	24.7983	25.1832
0.007875	24.7983	25.1832
0.008	24.7982	25.1832
0.008125	24.7982	25.1832
0.00825	24.7981	25.1832
0.008375	24.7981	25.1832
0.0085	24.798	25.1832
0.008625	24.798	25.1832
0.00875	24.798	25.1832
0.008875	24.7979	25.1832
0.009	24.7979	25.1832
0.009125	24.7979	25.1832
0.00925	24.7978	25.1832
0.009375	24.7978	25.1832
0.0095	24.7977	25.1832
0.009625	24.7977	25.1832
0.00975	24.7977	25.1832
0.009875	24.7976	25.1832
0.01	24.7976	25.1832
0.010125	24.7976	25.1832
0.01025	24.7975	25.1831
0.010375	24.7975	25.1831
0.0105	24.7975	25.1831
0.010625	24.7974	25.1831
0.01075	24.7974	25.1831
0.010875	24.7974	25.1831
0.011	24.7973	25.1831
0.011125	24.7973	25.183
0.01125	24.7973	25.183
0.011375	24.7973	25.183
0.0115	24.7972	25.183
0.011625	24.7972	25.1829
0.01175	24.7972	25.1829
0.011875	24.7972	25.1829
0.012	24.7971	25.1828
0.012125	24.7971	25.1828
0.01225	24.7971	25.1828
0.012375	24.7971	25.1828
0.0125	24.797	25.1827
0.012625	24.797	25.1827
0.01275	24.797	25.1827
0.012875	24.797	25.1826
0.013	24.797	25.1826
0.013125	24.7969	25.1826
0.01325	24.7969	25.1825
0.013375	24.7969	25.1825
0.0135	24.7969	25.1825
0.013625	24.7969	25.1824
0.01375	24.7969	25.1824
0.013875	24.7969	25.1823
0.014	24.7969	25.1823
0.014125	24.7969	25.1822
0.01425	24.7969	25.1822
0.014375	24.7969	25.1821
0.0145	24.7969	25.1821
0.014625	24.7969	25.182
0.01475	24.7969	25.182
0.014875	24.7969	25.1819
0.015	24.7969	25.1819
0.015125	24.7969	25.1818
0.01525	24.7969	25.1818
0.015375	24.7969	25.1817
0.0155	24.7969	25.1817
0.015625	24.7969	25.1816
0.01575	24.7969	25.1816
0.015875	24.7968	25.1815
0.016	24.7969	25.1815
0.016125	24.7969	25.1814
0.01625	24.7969	25.1814
0.016375	24.7969	25.1813
0.0165	24.7969	25.1813
0.016625	24.7969	25.1812
0.01675	24.7969	25.1812
0.016875	24.7969	25.1811
0.017	24.7969	25.1811
0.017125	24.7969	25.181
0.01725	24.7969	25.181
0.017375	24.7969	25.181
0.0175	24.7969	25.1809
0.017625	24.7969	25.1809
0.01775	24.7969	25.1808
0.017875	24.7969	25.1808
0.018	24.7969	25.1807
0.018125	24.7969	25.1807
0.01825	24.7969	25.1806
0.018375	24.7969	25.1806
0.0185	24.7969	25.1805
0.018625	24.797	25.1805
0.01875	24.797	25.1804
0.018875	24.797	25.1804
0.019	24.797	25.1803
0.019125	24.797	25.1803
0.01925	24.797	25.1802
0.019375	24.797	25.1802
0.0195	24.797	25.1801
0.019625	24.7971	25.1801
0.01975	24.7971	25.18
0.019875	24.7971	25.18
0.02	24.7971	25.1799
0.020125	24.7971	25.1799
0.02025	24.7971	25.1798
0.020375	24.7971	25.1797
0.0205	24.7972	25.1797
0.020625	24.7972	25.1796
0.02075	24.7972	25.1795
0.020875	24.7972	25.1795
0.021	24.7972	25.1794
0.021125	24.7972	25.1794
0.02125	24.7972	25.1793
0.021375	24.7973	25.1792
0.0215	24.7973	25.1792
0.021625	24.7973	25.1791
0.02175	24.7973	25.1791
0.021875	24.7973	25.179
0.022	24.7973	25.179
0.022125	24.7973	25.1789
0.02225	24.7973	25.1789
0.022375	24.7974	25.1788
0.0225	24.7974	25.1788
0.022625	24.7974	25.1787
0.02275	24.7974	25.1787
0.022875	24.7974	25.1786
0.023	24.7974	25.1786
0.023125	24.7974	25.1785
0.02325	24.7974	25.1785
0.023375	24.7974	25.1784
0.0235	24.7975	25.1784
0.023625	24.7975	25.1783
0.02375	24.7975	25.1783
0.023875	24.7975	25.1782
0.024	24.7975	25.1782
0.024125	24.7975	25.1782
0.02425	24.7975	25.1781
0.024375	24.7975	25.1781
0.0245	24.7975	25.178
0.024625	24.7975	25.178
0.02475	24.7975	25.1779
0.024875	24.7975	25.1779
0.025	24.7975	25.1778
0.025125	24.7975	25.1778
0.02525	24.7975	25.1777
0.025375	24.7975	25.1777
0.0255	24.7975	25.1777
0.025625	24.7975	25.1776
0.02575	24.7975	25.1776
0.025875	24.7975	25.1775
0.026	24.7975	25.1775
0.026125	24.7975	25.1774
0.02625	24.7975	25.1774
0.026375	24.7975	25.1773
0.0265	24.7975	25.1772
0.026625	24.7975	25.1772
0.02675	24.7975	25.1771
0.026875	24.7975	25.1771
0.027	24.7975	25.177
0.027125	24.7975	25.1769
0.02725	24.7975	25.1769
0.027375	24.7975	25.1768
0.0275	24.7975	25.1767
0.027625	24.7975	25.1767
0.02775	24.7975	25.1766
0.027875	24.7976	25.1766
0.028	24.7976	25.1765
0.028125	24.7976	25.1765
0.02825	24.7976	25.1764
0.028375	24.7976	25.1763
0.0285	24.7976	25.1763
0.028625	24.7976	25.1762
0.02875	24.7976	25.1762
0.028875	24.7976	25.1761
0.029	24.7976	25.1761
0.029125	24.7976	25.176
0.02925	24.7976	25.176
0.029375	24.7976	25.1759
0.0295	24.7976	25.1759
0.029625	24.7976	25.1758
0.02975	24.7976	25.1758
0.029875	24.7976	25.1757
0.03	24.7976	25.1757
0.030125	24.7976	25.1756
0.03025	24.7976	25.1756
0.030375	24.7975	25.1755
0.0305	24.7975	25.1755
0.030625	24.7975	25.1754
0.03075	24.7975	25.1754
0.030875	24.7975	25.1753
0.031	24.7975	25.1753
0.031125	24.7975	25.1752
0.03125	24.7975	25.1752
0.031375	24.7975	25.1752
0.0315	24.7975	25.1751
0.031625	24.7975	25.1751
0.03175	24.7975	25.175
0.031875	24.7975	25.175
0.032	24.7975	25.175
0.032125	24.7974	25.1749
0.03225	24.7974	25.1749
0.032375	24.7974	25.1749
0.0325	24.7974	25.1748
0.032625	24.7974	25.1748
0.03275	24.7974	25.1747
0.032875	24.7974	25.1747
0.033	24.7974	25.1747
0.033125	24.7974	25.1746
0.03325	24.7974	25.1746
0.033375	24.7974	25.1746
0.0335	24.7974	25.1745
0.033625	24.7974	25.1745
0.03375	24.7974	25.1744
0.033875	24.7974	25.1744
0.034	24.7974	25.1744
0.034125	24.7974	25.1743
0.03425	24.7974	25.1743
0.034375	24.7974	25.1743
0.0345	24.7974	25.1742
0.034625	24.7974	25.1742
0.03475	24.7974	25.1741
0.034875	24.7974	25.1741
0.035	24.7974	25.174
0.035125	24.7974	25.174
0.03525	24.7974	25.174
0.035375	24.7974	25.1739
0.0355	24.7973	25.1739
0.035625	24.7973	25.1738
0.03575	24.7973	25.1738
0.035875	24.7973	25.1737
0.036	24.7973	25.1737
0.036125	24.7973	25.1737
0.03625	24.7973	25.1736
0.036375	24.7973	25.1736
0.0365	24.7973	25.1735
0.036625	24.7972	25.1735
0.03675	24.7972	25.1734
0.036875	24.7972	25.1734
0.037	24.7972	25.1733
0.037125	24.7972	25.1733
0.03725	24.7972	25.1732
0.037375	24.7971	25.1732
0.0375	24.7971	25.1731
0.037625	24.7971	25.1731
0.03775	24.7971	25.173
0.037875	24.7971	25.173
0.038	24.7971	25.1729
0.038125	24.7971	25.1729
0.03825	24.797	25.1728
0.038375	24.797	25.1728
0.0385	24.797	25.1727
0.038625	24.797	25.1727
0.03875	24.797	25.1727
0.038875	24.7969	25.1726
0.039	24.7969	25.1726
0.039125	24.7969	25.1725
0.03925	24.7969	25.1725
0.039375	24.7968	25.1724
0.0395	24.7968	25.1724
0.039625	24.7968	25.1724
0.03975	24.7968	25.1723
0.039875	24.7967	25.1723
0.04	24.7967	25.1722
0.040125	24.7967	25.1722
0.04025	24.7966	25.1722
0.040375	24.7966	25.1721
0.0405	24.7966	25.1721
0.040625	24.7965	25.1721
0.04075	24.7965	25.172
0.040875	24.7965	25.172
0.041	24.7964	25.172
0.041125	24.7964	25.1719
0.04125	24.7964	25.1719
0.041375	24.7963	25.1719
0.0415	24.7963	25.1718
0.041625	24.7962	25.1718
0.04175	24.7962	25.1718
0.041875	24.7961	25.1717
0.042	24.7961	25.1717
0.042125	24.7961	25.1716
0.04225	24.796	25.1716
0.042375	24.796	25.1716
0.0425	24.7959	25.1715
0.042625	24.7959	25.1715
0.04275	24.7959	25.1714
0.042875	24.7958	25.1714
0.043	24.7958	25.1713
0.043125	24.7958	25.1713
0.04325	24.7957	25.1712
0.043375	24.7957	25.1712
0.0435	24.7957	25.1711
0.043625	24.7957	25.1711
0.04375	24.7956	25.171
0.043875	24.7956	25.171
0.044	24.7956	25.171
0.044125	24.7955	25.1709
0.04425	24.7955	25.1709
0.044375	24.7955	25.1708
0.0445	24.7955	25.1708
0.044625	24.7955	25.1707
0.04475	24.7955	25.1707
0.044875	24.7955	25.1706
0.045	24.7954	25.1706
0.045125	24.7954	25.1706
0.04525	24.7954	25.1705
0.045375	24.7954	25.1705
0.0455	24.7954	25.1704
0.045625	24.7954	25.1704
0.04575	24.7953	25.1703
0.045875	24.7953	25.1703
0.046	24.7953	25.1702
0.046125	24.7953	25.1702
0.04625	24.7953	25.1701
0.046375	24.7952	25.1701
0.0465	24.7952	25.17
0.046625	24.7952	25.17
0.04675	24.7952	25.1699
0.046875	24.7951	25.1699
0.047	24.7951	25.1698
0.047125	24.7951	25.1698
0.04725	24.7951	25.1697
0.047375	24.7951	25.1697
0.0475	24.795	25.1696
0.047625	24.795	25.1696
0.04775	24.795	25.1696
0.047875	24.795	25.1695
0.048	24.795	25.1695
0.048125	24.7949	25.1694
0.04825	24.7949	25.1694
0.048375	24.7949	25.1693
0.0485	24.7949	25.1693
0.048625	24.7948	25.1692
0.04875	24.7948	25.1692
0.048875	24.7948	25.1691
0.049	24.7948	25.1691
0.049125	24.7947	25.169
0.04925	24.7947	25.169
0.049375	24.7947	25.1689
0.0495	24.7947	25.1689
0.049625	24.7946	25.1688
0.04975	24.7946	25.1688
0.049875	24.7946	25.1687
0.05	24.7945	25.1687
0.050125	24.7945	25.1686
0.05025	24.7945	25.1686
0.050375	24.7945	25.1685
0.0505	24.7944	25.1684
0.050625	24.7944	25.1684
0.05075	24.7944	25.1683
0.050875	24.7944	25.1683
0.051	24.7943	25.1682
0.051125	24.7943	25.1682
0.05125	24.7943	25.1681
0.051375	24.7943	25.1681
0.0515	24.7942	25.168
0.051625	24.7942	25.168
0.05175	24.7942	25.1679
0.051875	24.7942	25.1679
0.052	24.7941	25.1678
0.052125	24.7941	25.1678
0.05225	24.7941	25.1678
0.052375	24.7941	25.1677
0.0525	24.7941	25.1677
0.052625	24.794	25.1676
0.05275	24.794	25.1676
0.052875	24.794	25.1675
0.053	24.794	25.1675
0.053125	24.7939	25.1674
0.05325	24.7939	25.1674
0.053375	24.7939	25.1673
0.0535	24.7939	25.1673
0.053625	24.7939	25.1673
0.05375	24.7938	25.1672
0.053875	24.7938	25.1672
0.054	24.7938	25.1671
0.054125	24.7938	25.1671
0.05425	24.7938	25.167
0.054375	24.7938	25.167
0.0545	24.7937	25.1669
0.054625	24.7937	25.1669
0.05475	24.7937	25.1668
0.054875	24.7937	25.1668
0.055	24.7937	25.1667
0.055125	24.7937	25.1667
0.05525	24.7937	25.1666
0.055375	24.7937	25.1666
0.0555	24.7937	25.1665
0.055625	24.7937	25.1665
0.05575	24.7937	25.1665
0.055875	24.7937	25.1664
0.056	24.7937	25.1664
0.056125	24.7936	25.1663
0.05625	24.7936	25.1663
0.056375	24.7936	25.1662
0.0565	24.7936	25.1662
0.056625	24.7936	25.1661
0.05675	24.7935	25.1661
0.056875	24.7935	25.1661
0.057	24.7935	25.166
0.057125	24.7935	25.166
0.05725	24.7935	25.166
0.057375	24.7935	25.1659
0.0575	24.7934	25.1659
0.057625	24.7934	25.1658
0.05775	24.7934	25.1658
0.057875	24.7934	25.1658
0.058	24.7934	25.1657
0.058125	24.7933	25.1657
0.05825	24.7933	25.1656
0.058375	24.7933	25.1656
0.0585	24.7933	25.1656
0.058625	24.7933	25.1656
0.05875	24.7932	25.1655
0.058875	24.7932	25.1655
0.059	24.7932	25.1655
0.059125	24.7932	25.1654
0.05925	24.7932	25.1654
0.059375	24.7932	25.1654
0.0595	24.7932	25.1653
0.059625	24.7931	25.1653
0.05975	24.7931	25.1653
0.059875	24.7931	25.1653
0.06	24.7931	25.1652
0.060125	24.7931	25.1652
0.06025	24.7931	25.1652
0.060375	24.7931	25.1651
0.0605	24.7931	25.1651
0.060625	24.7931	25.1651
0.06075	24.7931	25.165
0.060875	24.7931	25.165
0.061	24.7931	25.1649
0.061125	24.7931	25.1649
0.06125	24.7931	25.1649
0.061375	24.7931	25.1648
0.0615	24.7931	25.1648
0.061625	24.7931	25.1647
0.06175	24.7931	25.1647
0.061875	24.7931	25.1646
0.062	24.7931	25.1646
0.062125	24.7931	25.1645
0.06225	24.7931	25.1645
0.062375	24.793	25.1644
0.0625	24.793	25.1644
0.062625	24.793	25.1643
0.06275	24.793	25.1643
0.062875	24.793	25.1642
0.063	24.793	25.1642
0.063125	24.793	25.1641
0.06325	24.793	25.1641
0.063375	24.793	25.164
0.0635	24.793	25.164
0.063625	24.793	25.164
0.06375	24.793	25.1639
0.063875	24.7929	25.1639
0.064	24.7929	25.1639
0.064125	24.7929	25.1638
0.06425	24.7929	25.1638
0.064375	24.7929	25.1638
0.0645	24.7928	25.1637
0.064625	24.7928	25.1637
0.06475	24.7928	25.1637
0.064875	24.7927	25.1637
0.065	24.7927	25.1636
0.065125	24.7927	25.1636
0.06525	24.7926	25.1636
0.065375	24.7926	25.1635
0.0655	24.7925	25.1635
0.065625	24.7925	25.1635
0.06575	24.7924	25.1635
0.065875	24.7924	25.1634
0.066	24.7923	25.1634
0.066125	24.7923	25.1633
0.06625	24.7922	25.1633
0.066375	24.7921	25.1633
0.0665	24.7921	25.1632
0.066625	24.792	25.1632
0.06675	24.792	25.1632
0.066875	24.7919	25.1631
0.067	24.7919	25.1631
0.067125	24.7918	25.163
0.06725	24.7917	25.163
0.067375	24.7917	25.1629
0.0675	24.7916	25.1629
0.067625	24.7916	25.1629
0.06775	24.7915	25.1628
0.067875	24.7915	25.1628
0.068	24.7914	25.1627
0.068125	24.7913	25.1627
0.06825	24.7913	25.1626
0.068375	24.7912	25.1626
0.0685	24.7912	25.1625
0.068625	24.7911	25.1625
0.06875	24.7911	25.1624
0.068875	24.791	25.1624
0.069	24.791	25.1623
0.069125	24.7909	25.1623
0.06925	24.7909	25.1622
0.069375	24.7908	25.1622
0.0695	24.7908	25.1621
0.069625	24.7908	25.1621
0.06975	24.7907	25.162
0.069875	24.7907	25.162
0.07	24.7907	25.1619
0.070125	24.7906	25.1619
0.07025	24.7906	25.1618
0.070375	24.7906	25.1617
0.0705	24.7906	25.1617
0.070625	24.7905	25.1616
0.07075	24.7905	25.1616
0.070875	24.7904	25.1615
0.071	24.7904	25.1614
0.071125	24.7903	25.1614
0.07125	24.7903	25.1613
0.071375	24.7902	25.1613
0.0715	24.7902	25.1612
0.071625	24.7901	25.1611
0.07175	24.7901	25.1611
0.071875	24.79	25.161
0.072	24.79	25.161
0.072125	24.7899	25.1609
0.07225	24.7899	25.1609
0.072375	24.7898	25.1608
0.0725	24.7898	25.1608
0.072625	24.7897	25.1607
0.07275	24.7896	25.1607
0.072875	24.7896	25.1606
0.073	24.7895	25.1605
0.073125	24.7895	25.1605
0.07325	24.7894	25.1604
0.073375	24.7894	25.1604
0.0735	24.7893	25.1603
0.073625	24.7893	25.1602
0.07375	24.7892	25.1602
0.073875	24.7892	25.1601
0.074	24.7891	25.16
0.074125	24.7891	25.1599
0.07425	24.789	25.1598
0.074375	24.789	25.1598
0.0745	24.789	25.1597
0.074625	24.7889	25.1596
0.07475	24.7889	25.1595
0.074875	24.7889	25.1595
0.075	24.7888	25.1594
0.075125	24.7888	25.1593
0.07525	24.7888	25.1592
0.075375	24.7887	25.1592
0.0755	24.7887	25.1591
0.075625	24.7887	25.159
0.07575	24.7886	25.1589
0.075875	24.7886	25.1589
0.076	24.7886	25.1588
0.076125	24.7885	25.1587
0.07625	24.7885	25.1586
0.076375	24.7885	25.1586
0.0765	24.7884	25.1585
0.076625	24.7884	25.1584
0.07675	24.7884	25.1584
0.076875	24.7883	25.1583
0.077	24.7883	25.1582
0.077125	24.7882	25.1582
0.07725	24.7882	25.1581
0.077375	24.7882	25.158
0.0775	24.7881	25.1579
0.077625	24.7881	25.1579
0.07775	24.7881	25.1578
0.077875	24.788	25.1577
0.078	24.788	25.1577
0.078125	24.788	25.1576
0.07825	24.7879	25.1575
0.078375	24.7879	25.1575
0.0785	24.7878	25.1574
0.078625	24.7878	25.1574
0.07875	24.7877	25.1573
0.078875	24.7877	25.1572
0.079	24.7876	25.1572
0.079125	24.7876	25.1571
0.07925	24.7875	25.1571
0.079375	24.7875	25.157
0.0795	24.7874	25.157
0.079625	24.7874	25.1569
0.07975	24.7874	25.1569
0.079875	24.7873	25.1568
0.08	24.7873	25.1568
0.080125	24.7872	25.1567
0.08025	24.7872	25.1567
0.080375	24.7872	25.1566
0.0805	24.7871	25.1566
0.080625	24.7871	25.1565
0.08075	24.7871	25.1565
0.080875	24.787	25.1564
0.081	24.787	25.1564
0.081125	24.7869	25.1563
0.08125	24.7869	25.1563
0.081375	24.7869	25.1562
0.0815	24.7869	25.1562
0.081625	24.7868	25.1561
0.08175	24.7868	25.1561
0.081875	24.7868	25.156
0.082	24.7868	25.1559
0.082125	24.7867	25.1559
0.08225	24.7867	25.1558
0.082375	24.7867	25.1558
0.0825	24.7867	25.1557
0.082625	24.7867	25.1556
0.08275	24.7867	25.1556
0.082875	24.7867	25.1555
0.083	24.7867	25.1554
0.083125	24.7867	25.1554
0.08325	24.7866	25.1553
0.083375	24.7866	25.1552
0.0835	24.7866	25.1552
0.083625	24.7866	25.1551
0.08375	24.7866	25.155
0.083875	24.7866	25.155
0.084	24.7866	25.1549
0.084125	24.7865	25.1548
0.08425	24.7865	25.1548
0.084375	24.7865	25.1547
0.0845	24.7865	25.1546
0.084625	24.7865	25.1545
0.08475	24.7865	25.1545
0.084875	24.7865	25.1544
0.085	24.7865	25.1543
0.085125	24.7865	25.1542
0.08525	24.7865	25.1542
0.085375	24.7865	25.1541
0.0855	24.7865	25.154
0.085625	24.7865	25.1539
0.08575	24.7865	25.1538
0.085875	24.7865	25.1538
0.086	24.7865	25.1537
0.086125	24.7865	25.1536
0.08625	24.7865	25.1535
0.086375	24.7865	25.1534
0.0865	24.7865	25.1533
0.086625	24.7865	25.1532
0.08675	24.7865	25.1531
0.086875	24.7865	25.153
0.087	24.7865	25.1529
0.087125	24.7865	25.1529
0.08725	24.7865	25.1528
0.087375	24.7865	25.1527
0.0875	24.7864	25.1526
0.087625	24.7864	25.1525
0.08775	24.7864	25.1524
0.087875	24.7864	25.1523
0.088	24.7864	25.1523
0.088125	24.7864	25.1522
0.08825	24.7864	25.1521
0.088375	24.7863	25.152
0.0885	24.7863	25.1519
0.088625	24.7863	25.1518
0.08875	24.7863	25.1517
0.088875	24.7863	25.1516
0.089	24.7863	25.1515
0.089125	24.7863	25.1514
0.08925	24.7863	25.1514
0.089375	24.7863	25.1513
0.0895	24.7862	25.1512
0.089625	24.7862	25.1511
0.08975	24.7862	25.151
0.089875	24.7862	25.1509
0.09	24.7862	25.1508
0.090125	24.7862	25.1507
0.09025	24.7862	25.1507
0.090375	24.7862	25.1506
0.0905	24.7862	25.1505
0.090625	24.7862	25.1504
0.09075	24.7862	25.1504
0.090875	24.7862	25.1503
0.091	24.7862	25.1502
0.091125	24.7861	25.1502
0.09125	24.7861	25.1501
0.091375	24.7861	25.1501
0.0915	24.7861	25.15
0.091625	24.7861	25.1499
0.09175	24.786	25.1499
0.091875	24.786	25.1498
0.092	24.786	25.1497
0.092125	24.786	25.1497
0.09225	24.786	25.1496
0.092375	24.786	25.1496
0.0925	24.7859	25.1495
0.092625	24.7859	25.1494
0.09275	24.7859	25.1494
0.092875	24.7859	25.1493
0.093	24.7859	25.1492
0.093125	24.7859	25.1492
0.09325	24.7859	25.1491
0.093375	24.7858	25.1491
0.0935	24.7858	25.149
0.093625	24.7858	25.1489
0.09375	24.7858	25.1489
0.093875	24.7858	25.1488
0.094	24.7858	25.1488
0.094125	24.7858	25.1487
0.09425	24.7858	25.1486
0.094375	24.7858	25.1486
0.0945	24.7857	25.1485
0.094625	24.7857	25.1485
0.09475	24.7857	25.1484
0.094875	24.7857	25.1484
0.095	24.7857	25.1483
0.095125	24.7857	25.1483
0.09525	24.7857	25.1482
0.095375	24.7857	25.1481
0.0955	24.7857	25.1481
0.095625	24.7857	25.148
0.09575	24.7857	25.148
0.095875	24.7857	25.1479
0.096	24.7857	25.1479
0.096125	24.7857	25.1478
0.09625	24.7857	25.1478
0.096375	24.7857	25.1477
0.0965	24.7857	25.1477
0.096625	24.7857	25.1476
0.09675	24.7857	25.1476
0.096875	24.7857	25.1475
0.097	24.7857	25.1474
0.097125	24.7857	25.1474
0.09725	24.7857	25.1473
0.097375	24.7856	25.1473
0.0975	24.7856	25.1472
0.097625	24.7856	25.1472
0.09775	24.7856	25.1471
0.097875	24.7856	25.1471
0.098	24.7857	25.147
0.098125	24.7857	25.1469
0.09825	24.7857	25.1469
0.098375	24.7857	25.1468
0.0985	24.7857	25.1468
0.098625	24.7857	25.1467
0.09875	24.7857	25.1467
0.098875	24.7857	25.1466
0.099	24.7857	25.1466
0.099125	24.7857	25.1465
0.09925	24.7857	25.1465
0.099375	24.7858	25.1464
0.0995	24.7858	25.1464
0.099625	24.7858	25.1463
0.09975	24.7858	25.1463
0.099875	24.7858	25.1463
0.1	24.7858	25.1462
0.100125	24.7858	25.1462
0.10025	24.7858	25.1461
0.100375	24.7858	25.1461
0.1005	24.7859	25.146
0.100625	24.7859	25.146
0.10075	24.7859	25.146
0.100875	24.7859	25.1459
0.101	24.7859	25.1459
0.101125	24.7859	25.1459
0.10125	24.7859	25.1458
0.101375	24.7859	25.1458
0.1015	24.7859	25.1458
0.101625	24.7859	25.1457
0.10175	24.7859	25.1457
0.101875	24.7859	25.1456
0.102	24.7859	25.1456
0.102125	24.786	25.1456
0.10225	24.786	25.1455
0.102375	24.786	25.1455
0.1025	24.786	25.1455
0.102625	24.786	25.1454
0.10275	24.786	25.1454
0.102875	24.786	25.1453
0.103	24.786	25.1453
0.103125	24.786	25.1453
0.10325	24.786	25.1452
0.103375	24.786	25.1452
0.1035	24.786	25.1451
0.103625	24.7861	25.1451
0.10375	24.7861	25.145
0.103875	24.7861	25.145
0.104	24.7861	25.1449
0.104125	24.7861	25.1449
0.10425	24.7861	25.1448
0.104375	24.7861	25.1448
0.1045	24.7862	25.1447
0.104625	24.7862	25.1447
0.10475	24.7862	25.1446
0.104875	24.7862	25.1446
0.105	24.7862	25.1445
0.105125	24.7863	25.1445
0.10525	24.7863	25.1444
0.105375	24.7863	25.1443
0.1055	24.7863	25.1443
0.105625	24.7864	25.1442
0.10575	24.7864	25.1442
0.105875	24.7864	25.1441
0.106	24.7864	25.144
0.106125	24.7864	25.144
0.10625	24.7865	25.1439
0.106375	24.7865	25.1439
0.1065	24.7865	25.1438
0.106625	24.7865	25.1438
0.10675	24.7865	25.1437
0.106875	24.7865	25.1437
0.107	24.7865	25.1436
0.107125	24.7865	25.1435
0.10725	24.7865	25.1435
0.107375	24.7865	25.1434
0.1075	24.7865	25.1434
0.107625	24.7866	25.1433
0.10775	24.7866	25.1432
0.107875	24.7866	25.1432
0.108	24.7866	25.1431
0.108125	24.7866	25.1431
0.10825	24.7866	25.143
0.108375	24.7866	25.143
0.1085	24.7867	25.1429
0.108625	24.7867	25.1429
0.10875	24.7867	25.1428
0.108875	24.7867	25.1428
0.109	24.7867	25.1427
0.109125	24.7868	25.1427
0.10925	24.7868	25.1426
0.109375	24.7868	25.1425
0.1095	24.7868	25.1425
0.109625	24.7869	25.1424
0.10975	24.7869	25.1424
0.109875	24.7869	25.1423
0.11	24.787	25.1422
0.110125	24.787	25.1422
0.11025	24.787	25.1421
0.110375	24.7871	25.1421
0.1105	24.7871	25.142
0.110625	24.7871	25.142
0.11075	24.7871	25.1419
0.110875	24.7872	25.1419
0.111	24.7872	25.1418
0.111125	24.7872	25.1418
0.11125	24.7873	25.1417
0.111375	24.7873	25.1416
0.1115	24.7873	25.1416
0.111625	24.7873	25.1416
0.11175	24.7874	25.1415
0.111875	24.7874	25.1415
0.112	24.7874	25.1414
0.112125	24.7874	25.1414
0.11225	24.7875	25.1413
0.112375	24.7875	25.1413
0.1125	24.7875	25.1412
0.112625	24.7875	25.1412
0.11275	24.7876	25.1411
0.112875	24.7876	25.1411
0.113	24.7876	25.1411
0.113125	24.7876	25.141
0.11325	24.7877	25.141
0.113375	24.7877	25.1409
0.1135	24.7877	25.1409
0.113625	24.7878	25.1408
0.11375	24.7878	25.1408
0.113875	24.7878	25.1408
0.114	24.7879	25.1407
0.114125	24.7879	25.1407
0.11425	24.788	25.1407
0.114375	24.788	25.1406
0.1145	24.788	25.1406
0.114625	24.7881	25.1406
0.11475	24.7881	25.1405
0.114875	24.7882	25.1405
0.115	24.7882	25.1404
0.115125	24.7883	25.1404
0.11525	24.7883	25.1403
0.115375	24.7884	25.1403
0.1155	24.7885	25.1403
0.115625	24.7885	25.1402
0.11575	24.7886	25.1402
0.115875	24.7886	25.1401
0.116	24.7887	25.1401
0.116125	24.7887	25.1401
0.11625	24.7888	25.14
0.116375	24.7888	25.14
0.1165	24.7888	25.14
0.116625	24.7889	25.1399
0.11675	24.7889	25.1399
0.116875	24.789	25.1398
0.117	24.789	25.1398
0.117125	24.789	25.1398
0.11725	24.7891	25.1397
0.117375	24.7891	25.1397
0.1175	24.7891	25.1397
0.117625	24.7892	25.1396
0.11775	24.7892	25.1396
0.117875	24.7893	25.1395
0.118	24.7893	25.1395
0.118125	24.7894	25.1395
0.11825	24.7894	25.1394
0.118375	24.7895	25.1394
0.1185	24.7895	25.1393
0.118625	24.7896	25.1393
0.11875	24.7896	25.1393
0.118875	24.7897	25.1392
0.119	24.7897	25.1392
0.119125	24.7898	25.1392
0.11925	24.7898	25.1391
0.119375	24.7899	25.1391
0.1195	24.7899	25.1391
0.119625	24.79	25.1391
0.11975	24.79	25.139
0.119875	24.7901	25.139
0.12	24.7901	25.139
0.120125	24.7902	25.139
0.12025	24.7903	25.1389
0.120375	24.7903	25.1389
0.1205	24.7904	25.1389
0.120625	24.7905	25.1388
0.12075	24.7905	25.1388
0.120875	24.7906	25.1388
0.121	24.7906	25.1388
0.121125	24.7907	25.1387
0.12125	24.7908	25.1387
0.121375	24.7909	25.1387
0.1215	24.7909	25.1387
0.121625	24.791	25.1386
0.12175	24.7911	25.1386
0.121875	24.7912	25.1386
0.122	24.7912	25.1386
0.122125	24.7913	25.1386
0.12225	24.7914	25.1386
0.122375	24.7914	25.1385
0.1225	24.7915	25.1385
0.122625	24.7916	25.1385
0.12275	24.7917	25.1385
0.122875	24.7917	25.1385
0.123	24.7918	25.1385
0.123125	24.7919	25.1384
0.12325	24.792	25.1384
0.123375	24.7921	25.1384
0.1235	24.7921	25.1384
0.123625	24.7922	25.1384
0.12375	24.7923	25.1383
0.123875	24.7924	25.1383
0.124	24.7924	25.1383
0.124125	24.7925	25.1383
0.12425	24.7926	25.1382
0.124375	24.7927	25.1382
0.1245	24.7927	25.1382
0.124625	24.7928	25.1382
0.12475	24.7929	25.1382
0.124875	24.7929	25.1382
0.125	24.793	25.1382
0.125125	24.7931	25.1381
0.12525	24.7932	25.1381
0.125375	24.7932	25.1381
0.1255	24.7933	25.1381
0.125625	24.7934	25.1381
0.12575	24.7935	25.1381
0.125875	24.7935	25.138
0.126	24.7936	25.138
0.126125	24.7937	25.138
0.12625	24.7938	25.138
0.126375	24.7938	25.138
0.1265	24.7939	25.138
0.126625	24.794	25.1379
0.12675	24.7941	25.1379
0.126875	24.7942	25.1379
0.127	24.7943	25.1379
0.127125	24.7944	25.1379
0.12725	24.7944	25.1378
0.127375	24.7945	25.1378
0.1275	24.7946	25.1378
0.127625	24.7947	25.1378
0.12775	24.7948	25.1377
0.127875	24.7949	25.1377
0.128	24.795	25.1377
0.128125	24.7951	25.1377
0.12825	24.7952	25.1376
0.128375	24.7953	25.1376
0.1285	24.7954	25.1376
0.128625	24.7955	25.1375
0.12875	24.7956	25.1375
0.128875	24.7958	25.1375
0.129	24.7959	25.1374
0.129125	24.796	25.1374
0.12925	24.7961	25.1374
0.129375	24.7962	25.1373
0.1295	24.7963	25.1373
0.129625	24.7964	25.1373
0.12975	24.7965	25.1372
0.129875	24.7966	25.1372
0.13	24.7967	25.1372
0.130125	24.7968	25.1371
0.13025	24.797	25.1371
0.130375	24.7971	25.1371
0.1305	24.7972	25.137
0.130625	24.7973	25.137
0.13075	24.7975	25.137
0.130875	24.7976	25.1369
0.131	24.7977	25.1369
0.131125	24.7978	25.1368
0.13125	24.798	25.1368
0.131375	24.7981	25.1368
0.1315	24.7982	25.1367
0.131625	24.7983	25.1367
0.13175	24.7985	25.1366
0.131875	24.7986	25.1366
0.132	24.7987	25.1365
0.132125	24.7989	25.1365
0.13225	24.799	25.1365
0.132375	24.7991	25.1364
0.1325	24.7993	25.1364
0.132625	24.7994	25.1363
0.13275	24.7995	25.1363
0.132875	24.7997	25.1363
0.133	24.7998	25.1362
0.133125	24.7999	25.1362
0.13325	24.8001	25.1362
0.133375	24.8002	25.1361
0.1335	24.8004	25.1361
0.133625	24.8005	25.136
0.13375	24.8007	25.136
0.133875	24.8008	25.136
0.134	24.8009	25.136
0.134125	24.8011	25.1359
0.13425	24.8012	25.1359
0.134375	24.8014	25.1359
0.1345	24.8015	25.1359
0.134625	24.8017	25.1358
0.13475	24.8018	25.1358
0.134875	24.802	25.1358
0.135	24.8021	25.1358
0.135125	24.8023	25.1358
0.13525	24.8024	25.1358
0.135375	24.8026	25.1357
0.1355	24.8027	25.1357
0.135625	24.8029	25.1357
0.13575	24.8031	25.1357
0.135875	24.8032	25.1357
0.136	24.8034	25.1357
0.136125	24.8035	25.1356
0.13625	24.8037	25.1356
0.136375	24.8038	25.1356
0.1365	24.804	25.1356
0.136625	24.8042	25.1356
0.13675	24.8043	25.1356
0.136875	24.8045	25.1356
0.137	24.8046	25.1356
0.137125	24.8048	25.1355
0.13725	24.8049	25.1355
0.137375	24.8051	25.1355
0.1375	24.8052	25.1355
0.137625	24.8054	25.1355
0.13775	24.8056	25.1355
0.137875	24.8057	25.1355
0.138	24.8059	25.1355
0.138125	24.806	25.1355
0.13825	24.8062	25.1354
0.138375	24.8064	25.1354
0.1385	24.8065	25.1354
0.138625	24.8067	25.1354
0.13875	24.8069	25.1354
0.138875	24.807	25.1354
0.139	24.8072	25.1354
0.139125	24.8074	25.1354
0.13925	24.8075	25.1354
0.139375	24.8077	25.1354
0.1395	24.8079	25.1354
0.139625	24.8081	25.1354
0.13975	24.8082	25.1354
0.139875	24.8084	25.1354
0.14	24.8085	25.1354
0.140125	24.8087	25.1354
0.14025	24.8089	25.1354
0.140375	24.809	25.1354
0.1405	24.8092	25.1354
0.140625	24.8094	25.1354
0.14075	24.8095	25.1355
0.140875	24.8097	25.1355
0.141	24.8099	25.1355
0.141125	24.81	25.1355
0.14125	24.8102	25.1355
0.141375	24.8104	25.1355
0.1415	24.8105	25.1355
0.141625	24.8107	25.1355
0.14175	24.8109	25.1355
0.141875	24.811	25.1356
0.142	24.8112	25.1356
0.142125	24.8114	25.1356
0.14225	24.8115	25.1356
0.142375	24.8117	25.1356
0.1425	24.8119	25.1356
0.142625	24.812	25.1356
0.14275	24.8122	25.1356
0.142875	24.8124	25.1356
0.143	24.8125	25.1356
0.143125	24.8127	25.1357
0.14325	24.8129	25.1357
0.143375	24.813	25.1357
0.1435	24.8132	25.1357
0.143625	24.8134	25.1357
0.14375	24.8136	25.1357
0.143875	24.8137	25.1357
0.144	24.8139	25.1358
0.144125	24.8141	25.1358
0.14425	24.8143	25.1358
0.144375	24.8145	25.1358
0.1445	24.8146	25.1358
0.144625	24.8148	25.1358
0.14475	24.815	25.1358
0.144875	24.8152	25.1358
0.145	24.8154	25.1359
0.145125	24.8156	25.1359
0.14525	24.8158	25.1359
0.145375	24.8159	25.1359
0.1455	24.8161	25.1359
0.145625	24.8163	25.1359
0.14575	24.8165	25.1359
0.145875	24.8167	25.1359
0.146	24.8169	25.1359
0.146125	24.8171	25.1359
0.14625	24.8173	25.136
0.146375	24.8175	25.136
0.1465	24.8177	25.136
0.146625	24.8179	25.136
0.14675	24.8181	25.136
0.146875	24.8182	25.136
0.147	24.8184	25.136
0.147125	24.8186	25.136
0.14725	24.8188	25.1361
0.147375	24.8189	25.1361
0.1475	24.8191	25.1361
0.147625	24.8193	25.1361
0.14775	24.8195	25.1361
0.147875	24.8197	25.1361
0.148	24.8199	25.1361
0.148125	24.82	25.1361
0.14825	24.8202	25.1361
0.148375	24.8204	25.1361
0.1485	24.8206	25.1361
0.148625	24.8208	25.1361
0.14875	24.821	25.1361
0.148875	24.8212	25.1361
0.149	24.8214	25.1361
0.149125	24.8216	25.1361
0.14925	24.8218	25.1361
0.149375	24.822	25.1361
0.1495	24.8222	25.1361
0.149625	24.8224	25.136
0.14975	24.8226	25.136
0.149875	24.8228	25.136
0.15	24.823	25.1361
0.150125	24.8232	25.1361
0.15025	24.8234	25.1361
0.150375	24.8236	25.1361
0.1505	24.8238	25.1361
0.150625	24.824	25.1361
0.15075	24.8242	25.1361
0.150875	24.8244	25.1361
0.151	24.8246	25.1362
0.151125	24.8248	25.1362
0.15125	24.825	25.1362
0.151375	24.8252	25.1362
0.1515	24.8254	25.1362
0.151625	24.8257	25.1362
0.15175	24.8259	25.1362
0.151875	24.8261	25.1362
0.152	24.8263	25.1362
0.152125	24.8265	25.1362
0.15225	24.8267	25.1363
0.152375	24.8269	25.1363
0.1525	24.8271	25.1363
0.152625	24.8273	25.1363
0.15275	24.8276	25.1363
0.152875	24.8278	25.1363
0.153	24.828	25.1363
0.153125	24.8282	25.1363
0.15325	24.8284	25.1363
0.153375	24.8286	25.1363
0.1535	24.8288	25.1364
0.153625	24.829	25.1364
0.15375	24.8292	25.1364
0.153875	24.8294	25.1364
0.154	24.8296	25.1364
0.154125	24.8298	25.1364
0.15425	24.83	25.1365
0.154375	24.8302	25.1365
0.1545	24.8304	25.1365
0.154625	24.8307	25.1365
0.15475	24.8309	25.1365
0.154875	24.8311	25.1366
0.155	24.8313	25.1366
0.155125	24.8315	25.1366
0.15525	24.8317	25.1366
0.155375	24.8319	25.1366
0.1555	24.8322	25.1367
0.155625	24.8324	25.1367
0.15575	24.8326	25.1367
0.155875	24.8328	25.1367
0.156	24.833	25.1368
0.156125	24.8333	25.1368
0.15625	24.8335	25.1368
0.156375	24.8337	25.1368
0.1565	24.8339	25.1369
0.156625	24.8342	25.1369
0.15675	24.8344	25.1369
0.156875	24.8346	25.137
0.157	24.8348	25.137
0.157125	24.835	25.137
0.15725	24.8352	25.137
0.157375	24.8355	25.1371
0.1575	24.8357	25.1371
0.157625	24.8359	25.1371
0.15775	24.8361	25.1372
0.157875	24.8363	25.1372
0.158	24.8365	25.1372
0.158125	24.8368	25.1373
0.15825	24.837	25.1373
0.158375	24.8372	25.1374
0.1585	24.8374	25.1374
0.158625	24.8377	25.1374
0.15875	24.8379	25.1375
0.158875	24.8381	25.1375
0.159	24.8383	25.1375
0.159125	24.8386	25.1376
0.15925	24.8388	25.1376
0.159375	24.839	25.1377
0.1595	24.8392	25.1377
0.159625	24.8395	25.1378
0.15975	24.8397	25.1378
0.159875	24.8399	25.1378
0.16	24.8401	25.1379
0.160125	24.8404	25.1379
0.16025	24.8406	25.138
0.160375	24.8408	25.138
0.1605	24.841	25.1381
0.160625	24.8413	25.1381
0.16075	24.8415	25.1382
0.160875	24.8417	25.1382
0.161	24.8419	25.1382
0.161125	24.8422	25.1383
0.16125	24.8424	25.1383
0.161375	24.8427	25.1384
0.1615	24.8429	25.1384
0.161625	24.8432	25.1385
0.16175	24.8434	25.1385
0.161875	24.8436	25.1385
0.162	24.8439	25.1386
0.162125	24.8441	25.1386
0.16225	24.8444	25.1387
0.162375	24.8446	25.1387
0.1625	24.8448	25.1387
0.162625	24.8451	25.1388
0.16275	24.8453	25.1388
0.162875	24.8456	25.1388
0.163	24.8458	25.1389
0.163125	24.846	25.1389
0.16325	24.8463	25.1389
0.163375	24.8465	25.139
0.1635	24.8467	25.139
0.163625	24.847	25.139
0.16375	24.8472	25.1391
0.163875	24.8474	25.1391
0.164	24.8477	25.1391
0.164125	24.8479	25.1392
0.16425	24.8481	25.1392
0.164375	24.8484	25.1392
0.1645	24.8486	25.1393
0.164625	24.8489	25.1393
0.16475	24.8491	25.1393
0.164875	24.8493	25.1394
0.165	24.8496	25.1394
0.165125	24.8498	25.1394
0.16525	24.8501	25.1395
0.165375	24.8503	25.1395
0.1655	24.8506	25.1395
0.165625	24.8508	25.1396
0.16575	24.8511	25.1396
0.165875	24.8513	25.1396
0.166	24.8516	25.1396
0.166125	24.8518	25.1397
0.16625	24.8521	25.1397
0.166375	24.8523	25.1397
0.1665	24.8526	25.1398
0.166625	24.8529	25.1398
0.16675	24.8531	25.1398
0.166875	24.8534	25.1399
0.167	24.8536	25.1399
0.167125	24.8539	25.1399
0.16725	24.8541	25.14
0.167375	24.8544	25.14
0.1675	24.8546	25.14
0.167625	24.8549	25.14
0.16775	24.8552	25.1401
0.167875	24.8554	25.1401
0.168	24.8557	25.1401
0.168125	24.856	25.1402
0.16825	24.8562	25.1402
0.168375	24.8565	25.1402
0.1685	24.8568	25.1402
0.168625	24.8571	25.1403
0.16875	24.8574	25.1403
0.168875	24.8576	25.1403
0.169	24.8579	25.1404
0.169125	24.8582	25.1404
0.16925	24.8585	25.1404
0.169375	24.8588	25.1405
0.1695	24.859	25.1405
0.169625	24.8593	25.1405
0.16975	24.8596	25.1406
0.169875	24.8598	25.1406
0.17	24.8601	25.1406
0.170125	24.8604	25.1406
0.17025	24.8607	25.1407
0.170375	24.861	25.1407
0.1705	24.8612	25.1407
0.170625	24.8615	25.1407
0.17075	24.8618	25.1408
0.170875	24.8621	25.1408
0.171	24.8624	25.1408
0.171125	24.8627	25.1408
0.17125	24.863	25.1409
0.171375	24.8633	25.1409
0.1715	24.8636	25.1409
0.171625	24.8639	25.1409
0.17175	24.8642	25.141
0.171875	24.8645	25.141
0.172	24.8648	25.141
0.172125	24.8651	25.141
0.17225	24.8654	25.1411
0.172375	24.8657	25.1411
0.1725	24.866	25.1411
0.172625	24.8663	25.1411
0.17275	24.8666	25.1411
0.172875	24.8669	25.1412
0.173	24.8672	25.1412
0.173125	24.8675	25.1412
0.17325	24.8678	25.1412
0.173375	24.8681	25.1413
0.1735	24.8684	25.1413
0.173625	24.8687	25.1413
0.17375	24.869	25.1414
0.173875	24.8693	25.1414
0.174	24.8696	25.1414
0.174125	24.8699	25.1415
0.17425	24.8702	25.1415
0.174375	24.8705	25.1415
0.1745	24.8708	25.1416
0.174625	24.8711	25.1416
0.17475	24.8714	25.1416
0.174875	24.8717	25.1417
0.175	24.872	25.1417
0.175125	24.8722	25.1418
0.17525	24.8725	25.1418
0.175375	24.8728	25.1418
0.1755	24.8731	25.1419
0.175625	24.8734	25.1419
0.17575	24.8737	25.142
0.175875	24.874	25.142
0.176	24.8743	25.142
0.176125	24.8746	25.1421
0.17625	24.8749	25.1421
0.176375	24.8752	25.1422
0.1765	24.8755	25.1422
0.176625	24.8759	25.1422
0.17675	24.8762	25.1423
0.176875	24.8765	25.1423
0.177	24.8768	25.1423
0.177125	24.8771	25.1424
0.17725	24.8774	25.1424
0.177375	24.8777	25.1424
0.1775	24.878	25.1425
0.177625	24.8783	25.1425
0.17775	24.8786	25.1425
0.177875	24.8789	25.1426
0.178	24.8791	25.1426
0.178125	24.8794	25.1426
0.17825	24.8797	25.1427
0.178375	24.88	25.1427
0.1785	24.8803	25.1427
0.178625	24.8806	25.1428
0.17875	24.8809	25.1428
0.178875	24.8812	25.1429
0.179	24.8815	25.1429
0.179125	24.8818	25.1429
0.17925	24.8821	25.143
0.179375	24.8824	25.143
0.1795	24.8827	25.1431
0.179625	24.883	25.1431
0.17975	24.8833	25.1431
0.179875	24.8836	25.1432
0.18	24.8839	25.1432
0.180125	24.8842	25.1432
0.18025	24.8845	25.1433
0.180375	24.8848	25.1433
0.1805	24.8851	25.1433
0.180625	24.8854	25.1434
0.18075	24.8857	25.1434
0.180875	24.886	25.1434
0.181	24.8864	25.1434
0.181125	24.8867	25.1435
0.18125	24.887	25.1435
0.181375	24.8874	25.1435
0.1815	24.8877	25.1436
0.181625	24.888	25.1436
0.18175	24.8884	25.1436
0.181875	24.8887	25.1436
0.182	24.889	25.1437
0.182125	24.8894	25.1437
0.18225	24.8897	25.1437
0.182375	24.89	25.1438
0.1825	24.8904	25.1438
0.182625	24.8907	25.1438
0.18275	24.8911	25.1439
0.182875	24.8914	25.1439
0.183	24.8917	25.1439
0.183125	24.8921	25.1439
0.18325	24.8924	25.144
0.183375	24.8927	25.144
0.1835	24.8931	25.144
0.183625	24.8934	25.1441
0.18375	24.8937	25.1441
0.183875	24.8941	25.1441
0.184	24.8944	25.1442
0.184125	24.8948	25.1442
0.18425	24.8951	25.1442
0.184375	24.8954	25.1443
0.1845	24.8958	25.1443
0.184625	24.8961	25.1443
0.18475	24.8964	25.1443
0.184875	24.8968	25.1444
0.185	24.8971	25.1444
0.185125	24.8975	25.1444
0.18525	24.8978	25.1444
0.185375	24.8982	25.1444
0.1855	24.8985	25.1445
0.185625	24.8988	25.1445
0.18575	24.8992	25.1445
0.185875	24.8995	25.1445
0.186	24.8999	25.1446
0.186125	24.9003	25.1446
0.18625	24.9006	25.1446
0.186375	24.901	25.1446
0.1865	24.9013	25.1447
0.186625	24.9017	25.1447
0.18675	24.902	25.1447
0.186875	24.9023	25.1447
0.187	24.9027	25.1448
0.187125	24.903	25.1448
0.18725	24.9034	25.1448
0.187375	24.9037	25.1448
0.1875	24.9041	25.1449
0.187625	24.9044	25.1449
0.18775	24.9047	25.1449
0.187875	24.9051	25.1449
0.188	24.9054	25.1449
0.188125	24.9058	25.1449
0.18825	24.9061	25.145
0.188375	24.9065	25.145
0.1885	24.9068	25.145
0.188625	24.9071	25.145
0.18875	24.9075	25.145
0.188875	24.9078	25.145
0.189	24.9082	25.145
0.189125	24.9085	25.1451
0.18925	24.9089	25.1451
0.189375	24.9092	25.1451
0.1895	24.9096	25.1451
0.189625	24.9099	25.1451
0.18975	24.9103	25.1451
0.189875	24.9106	25.1451
0.19	24.911	25.1451
0.190125	24.9113	25.1451
0.19025	24.9117	25.1451
0.190375	24.912	25.1452
0.1905	24.9124	25.1452
0.190625	24.9127	25.1452
0.19075	24.9131	25.1452
0.190875	24.9134	25.1452
0.191	24.9138	25.1452
0.191125	24.9141	25.1452
0.19125	24.9145	25.1452
0.191375	24.9148	25.1453
0.1915	24.9152	25.1453
0.191625	24.9155	25.1453
0.19175	24.9159	25.1453
0.191875	24.9162	25.1454
0.192	24.9166	25.1454
0.192125	24.9169	25.1454
0.19225	24.9172	25.1455
0.192375	24.9176	25.1455
0.1925	24.9179	25.1455
0.192625	24.9183	25.1455
0.19275	24.9186	25.1456
0.192875	24.919	25.1456
0.193	24.9193	25.1456
0.193125	24.9197	25.1456
0.19325	24.92	25.1457
0.193375	24.9203	25.1457
0.1935	24.9207	25.1457
0.193625	24.921	25.1457
0.19375	24.9214	25.1458
0.193875	24.9218	25.1458
0.194	24.9221	25.1458
0.194125	24.9225	25.1458
0.19425	24.9228	25.1459
0.194375	24.9232	25.1459
0.1945	24.9235	25.1459
0.194625	24.9239	25.1459
0.19475	24.9243	25.146
0.194875	24.9246	25.146
0.195	24.925	25.146
0.195125	24.9253	25.146
0.19525	24.9257	25.1461
0.195375	24.9261	25.1461
0.1955	24.9264	25.1461
0.195625	24.9268	25.1461
0.19575	24.9272	25.1462
0.195875	24.9276	25.1462
0.196	24.9279	25.1462
0.196125	24.9283	25.1462
0.19625	24.9287	25.1463
0.196375	24.9291	25.1463
0.1965	24.9295	25.1463
0.196625	24.9298	25.1463
0.19675	24.9302	25.1463
0.196875	24.9306	25.1463
0.197	24.931	25.1464
0.197125	24.9314	25.1464
0.19725	24.9318	25.1464
0.197375	24.9322	25.1464
0.1975	24.9326	25.1464
0.197625	24.933	25.1464
0.19775	24.9334	25.1465
0.197875	24.9338	25.1465
0.198	24.9342	25.1465
0.198125	24.9346	25.1465
0.19825	24.9349	25.1465
0.198375	24.9353	25.1466
0.1985	24.9357	25.1466
0.198625	24.9361	25.1466
0.19875	24.9365	25.1466
0.198875	24.9369	25.1466
0.199	24.9373	25.1467
0.199125	24.9377	25.1467
0.19925	24.9381	25.1467
0.199375	24.9385	25.1467
0.1995	24.9389	25.1468
0.199625	24.9393	25.1468
0.19975	24.9397	25.1468
0.199875	24.9401	25.1468
0.2	24.9405	25.1469
0.200125	24.9409	25.1469
0.20025	24.9413	25.1469
0.200375	24.9417	25.1469
0.2005	24.9421	25.147
0.200625	24.9425	25.147
0.20075	24.9429	25.147
0.200875	24.9433	25.147
0.201	24.9437	25.1471
0.201125	24.9441	25.1471
0.20125	24.9445	25.1471
0.201375	24.9449	25.1472
0.2015	24.9453	25.1472
0.201625	24.9457	25.1472
0.20175	24.9461	25.1473
0.201875	24.9465	25.1473
0.202	24.947	25.1474
0.202125	24.9474	25.1474
0.20225	24.9478	25.1474
0.202375	24.9482	25.1475
0.2025	24.9486	25.1475
0.202625	24.9491	25.1476
0.20275	24.9495	25.1476
0.202875	24.9499	25.1476
0.203	24.9504	25.1477
0.203125	24.9508	25.1477
0.20325	24.9512	25.1477
0.203375	24.9516	25.1478
0.2035	24.9521	25.1478
0.203625	24.9525	25.1478
0.20375	24.953	25.1479
0.203875	24.9534	25.1479
0.204	24.9538	25.1479
0.204125	24.9543	25.148
0.20425	24.9547	25.148
0.204375	24.9552	25.148
0.2045	24.9556	25.1481
0.204625	24.9561	25.1481
0.20475	24.9565	25.1482
0.204875	24.957	25.1482
0.205	24.9574	25.1482
0.205125	24.9579	25.1483
0.20525	24.9583	25.1483
0.205375	24.9588	25.1484
0.2055	24.9592	25.1484
0.205625	24.9597	25.1484
0.20575	24.9601	25.1485
0.205875	24.9606	25.1485
0.206	24.961	25.1486
0.206125	24.9615	25.1486
0.20625	24.9619	25.1486
0.206375	24.9624	25.1487
0.2065	24.9628	25.1487
0.206625	24.9633	25.1487
0.20675	24.9637	25.1488
0.206875	24.9642	25.1488
0.207	24.9647	25.1489
0.207125	24.9651	25.1489
0.20725	24.9656	25.149
0.207375	24.9661	25.149
0.2075	24.9665	25.149
0.207625	24.967	25.1491
0.20775	24.9675	25.1491
0.207875	24.9679	25.1491
0.208	24.9684	25.1492
0.208125	24.9689	25.1492
0.20825	24.9693	25.1492
0.208375	24.9698	25.1493
0.2085	24.9703	25.1493
0.208625	24.9707	25.1494
0.20875	24.9712	25.1494
0.208875	24.9717	25.1494
0.209	24.9722	25.1495
0.209125	24.9726	25.1495
0.20925	24.9731	25.1495
0.209375	24.9736	25.1496
0.2095	24.9741	25.1496
0.209625	24.9745	25.1497
0.20975	24.975	25.1497
0.209875	24.9755	25.1498
0.21	24.976	25.1498
0.210125	24.9764	25.1498
0.21025	24.9769	25.1499
0.210375	24.9774	25.15
0.2105	24.9779	25.15
0.210625	24.9783	25.15
0.21075	24.9788	25.1501
0.210875	24.9793	25.1501
0.211	24.9798	25.1502
0.211125	24.9803	25.1502
0.21125	24.9808	25.1503
0.211375	24.9813	25.1503
0.2115	24.9818	25.1503
0.211625	24.9823	25.1504
0.21175	24.9828	25.1504
0.211875	24.9833	25.1505
0.212	24.9838	25.1505
0.212125	24.9843	25.1505
0.21225	24.9848	25.1506
0.212375	24.9853	25.1506
0.2125	24.9858	25.1506
0.212625	24.9863	25.1507
0.21275	24.9867	25.1507
0.212875	24.9872	25.1508
0.213	24.9877	25.1508
0.213125	24.9882	25.1508
0.21325	24.9887	25.1509
0.213375	24.9892	25.1509
0.2135	24.9897	25.1509
0.213625	24.9902	25.151
0.21375	24.9907	25.151
0.213875	24.9912	25.151
0.214	24.9917	25.1511
0.214125	24.9922	25.1511
0.21425	24.9927	25.1511
0.214375	24.9932	25.1512
0.2145	24.9937	25.1512
0.214625	24.9942	25.1512
0.21475	24.9947	25.1512
0.214875	24.9952	25.1513
0.215	24.9956	25.1513
0.215125	24.9961	25.1513
0.21525	24.9966	25.1513
0.215375	24.9971	25.1513
0.2155	24.9976	25.1514
0.215625	24.9981	25.1514
0.21575	24.9986	25.1514
0.215875	24.9991	25.1515
0.216	24.9996	25.1515
0.216125	25.0001	25.1515
0.21625	25.0006	25.1515
0.216375	25.0011	25.1516
0.2165	25.0016	25.1516
0.216625	25.0021	25.1516
0.21675	25.0026	25.1516
0.216875	25.0031	25.1517
0.217	25.0036	25.1517
0.217125	25.0041	25.1517
0.21725	25.0046	25.1517
0.217375	25.0051	25.1518
0.2175	25.0056	25.1518
0.217625	25.0061	25.1518
0.21775	25.0066	25.1519
0.217875	25.0071	25.1519
0.218	25.0076	25.1519
0.218125	25.0081	25.1519
0.21825	25.0086	25.152
0.218375	25.0091	25.152
0.2185	25.0096	25.152
0.218625	25.0101	25.1521
0.21875	25.0106	25.1521
0.218875	25.011	25.1521
0.219	25.0115	25.1522
0.219125	25.012	25.1522
0.21925	25.0125	25.1522
0.219375	25.013	25.1523
0.2195	25.0135	25.1523
0.219625	25.014	25.1523
0.21975	25.0145	25.1524
0.219875	25.015	25.1524
0.22	25.0155	25.1524
0.220125	25.016	25.1524
0.22025	25.0165	25.1525
0.220375	25.0169	25.1525
0.2205	25.0174	25.1525
0.220625	25.0179	25.1526
0.22075	25.0184	25.1526
0.220875	25.0189	25.1526
0.221	25.0194	25.1527
0.221125	25.0199	25.1527
0.22125	25.0204	25.1527
0.221375	25.0209	25.1528
0.2215	25.0214	25.1528
0.221625	25.0219	25.1528
0.22175	25.0224	25.1528
0.221875	25.0229	25.1529
0.222	25.0234	25.1529
0.222125	25.0239	25.1529
0.22225	25.0245	25.1529
0.222375	25.025	25.1529
0.2225	25.0255	25.153
0.222625	25.026	25.153
0.22275	25.0265	25.153
0.222875	25.027	25.153
0.223	25.0275	25.153
0.223125	25.028	25.1531
0.22325	25.0285	25.1531
0.223375	25.029	25.1531
0.2235	25.0295	25.1531
0.223625	25.03	25.1531
0.22375	25.0305	25.1531
0.223875	25.031	25.1532
0.224	25.0315	25.1532
0.224125	25.0321	25.1532
0.22425	25.0326	25.1532
0.224375	25.0331	25.1532
0.2245	25.0336	25.1533
0.224625	25.0341	25.1533
0.22475	25.0346	25.1533
0.224875	25.0351	25.1533
0.225	25.0356	25.1533
0.225125	25.0362	25.1534
0.22525	25.0367	25.1534
0.225375	25.0372	25.1534
0.2255	25.0377	25.1535
0.225625	25.0382	25.1535
0.22575	25.0387	25.1535
0.225875	25.0393	25.1536
0.226	25.0398	25.1536
0.226125	25.0403	25.1536
0.22625	25.0408	25.1537
0.226375	25.0413	25.1537
0.2265	25.0419	25.1537
0.226625	25.0424	25.1537
0.22675	25.0429	25.1537
0.226875	25.0435	25.1538
0.227	25.044	25.1538
0.227125	25.0445	25.1538
0.22725	25.0451	25.1538
0.227375	25.0456	25.1539
0.2275	25.0461	25.1539
0.227625	25.0467	25.1539
0.22775	25.0472	25.1539
0.227875	25.0478	25.1539
0.228	25.0483	25.154
0.228125	25.0488	25.154
0.22825	25.0494	25.154
0.228375	25.0499	25.154
0.2285	25.0505	25.154
0.228625	25.051	25.154
0.22875	25.0516	25.154
0.228875	25.0521	25.154
0.229	25.0527	25.154
0.229125	25.0533	25.154
0.22925	25.0538	25.154
0.229375	25.0544	25.154
0.2295	25.0549	25.154
0.229625	25.0555	25.154
0.22975	25.056	25.154
0.229875	25.0566	25.154
0.23	25.0572	25.154
0.230125	25.0577	25.154
0.23025	25.0583	25.154
0.230375	25.0588	25.154
0.2305	25.0594	25.154
0.230625	25.0599	25.154
0.23075	25.0605	25.1541
0.230875	25.061	25.1541
0.231	25.0616	25.1541
0.231125	25.0622	25.1541
0.23125	25.0627	25.1541
0.231375	25.0633	25.1541
0.2315	25.0638	25.1541
0.231625	25.0644	25.1541
0.23175	25.065	25.1541
0.231875	25.0655	25.1541
0.232	25.0661	25.1541
0.232125	25.0667	25.1541
0.23225	25.0672	25.1541
0.232375	25.0678	25.1541
0.2325	25.0684	25.1541
0.232625	25.0689	25.1541
0.23275	25.0695	25.1541
0.232875	25.07	25.1541
0.233	25.0706	25.1541
0.233125	25.0711	25.1541
0.23325	25.0717	25.1541
0.233375	25.0722	25.1541
0.2335	25.0728	25.1541
0.233625	25.0734	25.1541
0.23375	25.0739	25.1541
0.233875	25.0745	25.1541
0.234	25.075	25.1541
0.234125	25.0756	25.1541
0.23425	25.0762	25.1541
0.234375	25.0768	25.1542
0.2345	25.0773	25.1542
0.234625	25.0779	25.1542
0.23475	25.0785	25.1542
0.234875	25.0791	25.1542
0.235	25.0797	25.1542
0.235125	25.0802	25.1542
0.23525	25.0808	25.1542
0.235375	25.0814	25.1542
0.2355	25.082	25.1542
0.235625	25.0825	25.1542
0.23575	25.0831	25.1542
0.235875	25.0837	25.1542
0.236	25.0843	25.1542
0.236125	25.0849	25.1542
0.23625	25.0854	25.1542
0.236375	25.086	25.1542
0.2365	25.0866	25.1542
0.236625	25.0872	25.1541
0.23675	25.0878	25.1541
0.236875	25.0884	25.1541
0.237	25.089	25.1541
0.237125	25.0895	25.1541
0.23725	25.0901	25.1541
0.237375	25.0907	25.1541
0.2375	25.0913	25.1541
0.237625	25.0919	25.1541
0.23775	25.0925	25.1541
0.237875	25.0931	25.154
0.238	25.0937	25.154
0.238125	25.0943	25.154
0.23825	25.0949	25.154
0.238375	25.0955	25.154
0.2385	25.0961	25.1539
0.238625	25.0967	25.1539
0.23875	25.0973	25.1539
0.238875	25.0979	25.1539
0.239	25.0985	25.1539
0.239125	25.0991	25.1538
0.23925	25.0997	25.1538
0.239375	25.1003	25.1538
0.2395	25.101	25.1538
0.239625	25.1016	25.1538
0.23975	25.1022	25.1538
0.239875	25.1028	25.1538
0.24	25.1034	25.1538
0.240125	25.104	25.1538
0.24025	25.1046	25.1537
0.240375	25.1052	25.1537
0.2405	25.1058	25.1537
0.240625	25.1065	25.1537
0.24075	25.1071	25.1537
0.240875	25.1077	25.1537
0.241	25.1083	25.1537
0.241125	25.1089	25.1537
0.24125	25.1096	25.1537
0.241375	25.1102	25.1537
0.2415	25.1108	25.1537
0.241625	25.1114	25.1537
0.24175	25.1121	25.1537
0.241875	25.1127	25.1537
0.242	25.1133	25.1537
0.242125	25.114	25.1537
0.24225	25.1146	25.1537
0.242375	25.1152	25.1537
0.2425	25.1159	25.1537
0.242625	25.1165	25.1537
0.24275	25.1172	25.1536
0.242875	25.1178	25.1536
0.243	25.1184	25.1536
0.243125	25.1191	25.1536
0.24325	25.1197	25.1536
0.243375	25.1203	25.1536
0.2435	25.1209	25.1536
0.243625	25.1216	25.1536
0.24375	25.1222	25.1536
0.243875	25.1228	25.1535
0.244	25.1234	25.1535
0.244125	25.1241	25.1535
0.24425	25.1247	25.1535
0.244375	25.1253	25.1535
0.2445	25.1259	25.1535
0.244625	25.1266	25.1535
0.24475	25.1272	25.1535
0.244875	25.1278	25.1535
0.245	25.1285	25.1535
0.245125	25.1291	25.1535
0.24525	25.1297	25.1535
0.245375	25.1304	25.1535
0.2455	25.131	25.1535
0.245625	25.1316	25.1535
0.24575	25.1323	25.1535
0.245875	25.1329	25.1535
0.246	25.1335	25.1535
0.246125	25.1342	25.1535
0.24625	25.1348	25.1535
0.246375	25.1354	25.1535
0.2465	25.136	25.1535
0.246625	25.1367	25.1535
0.24675	25.1373	25.1535
0.246875	25.1379	25.1535
0.247	25.1386	25.1535
0.247125	25.1392	25.1535
0.24725	25.1398	25.1535
0.247375	25.1405	25.1535
0.2475	25.1411	25.1535
0.247625	25.1417	25.1535
0.24775	25.1424	25.1535
0.247875	25.143	25.1535
0.248	25.1436	25.1535
0.248125	25.1442	25.1536
0.24825	25.1448	25.1536
0.248375	25.1454	25.1536
0.2485	25.1461	25.1536
0.248625	25.1467	25.1536
0.24875	25.1473	25.1536
0.248875	25.1479	25.1536
0.249	25.1485	25.1536
0.249125	25.1491	25.1536
0.24925	25.1498	25.1536
0.249375	25.1504	25.1536
0.2495	25.151	25.1536
0.249625	25.1516	25.1537
[truncated: 1,046,576+ more rows]

## Sheet: Fig.7(c)
Time (s)	Displacement (mm)
	Biceps			Triceps
	test 1	test 2	test 3	test 1	test 2	test 3
0	0	0	0	0	0	0
0.000125	-0.0127908	0.0109376	-0.00274716	-0.0163644	0.0162801	0.0129903
0.00025	-0.0255485	0.0218483	-0.0054518	-0.0323954	0.0323822	0.0256326
0.000375	-0.038079	0.032552	-0.00806235	-0.0479598	0.0480851	0.0377813
0.0005	-0.0502306	0.0428924	-0.0105493	-0.0629432	0.0632051	0.0493166
0.000625	-0.061889	0.052744	-0.0129044	-0.0772489	0.0775942	0.0601445
0.00075	-0.0729648	0.0620106	-0.0151309	-0.0908007	0.0911362	0.0701914
0.000875	-0.0833807	0.0706107	-0.0172377	-0.103547	0.103747	0.0794003
0.001	-0.0930655	0.0784698	-0.019235	-0.115452	0.115373	0.0877363
0.001125	-0.101957	0.0855284	-0.0211287	-0.126484	0.125989	0.095193
0.00125	-0.11001	0.0917541	-0.0229183	-0.136608	0.135585	0.101791
0.001375	-0.117195	0.0971392	-0.0246036	-0.145804	0.14416	0.107567
0.0015	-0.1235	0.101692	-0.0261918	-0.154075	0.151719	0.112563
0.001625	-0.128938	0.105432	-0.0277005	-0.161446	0.15828	0.116831
0.00175	-0.133554	0.108396	-0.0291548	-0.167957	0.163879	0.120431
0.001875	-0.137414	0.110634	-0.0305745	-0.173667	0.168575	0.123423
0.002	-0.140591	0.112211	-0.0319682	-0.178658	0.17244	0.125858
0.002125	-0.143144	0.113196	-0.0333395	-0.183025	0.175552	0.127784
0.00225	-0.145118	0.113655	-0.0346879	-0.186854	0.177995	0.129254
0.002375	-0.146556	0.113652	-0.0360028	-0.190217	0.179856	0.130334
0.0025	-0.147513	0.113251	-0.0372628	-0.19317	0.181226	0.131088
0.002625	-0.148053	0.112522	-0.0384493	-0.195767	0.18219	0.131562
0.00275	-0.148258	0.111528	-0.0395566	-0.198054	0.182832	0.131791
0.002875	-0.148211	0.110314	-0.0405909	-0.200068	0.183238	0.131823
0.003	-0.147988	0.108905	-0.0415697	-0.201823	0.183477	0.131718
0.003125	-0.147642	0.107324	-0.0425202	-0.203328	0.183595	0.131526
0.00325	-0.147207	0.105589	-0.0434699	-0.20459	0.18362	0.131282
0.003375	-0.146717	0.103728	-0.0444391	-0.205616	0.183572	0.131007
0.0035	-0.1462	0.101771	-0.0454421	-0.20641	0.183468	0.130719
0.003625	-0.145673	0.0997491	-0.0464857	-0.206968	0.183311	0.130426
0.00375	-0.145126	0.0976962	-0.047568	-0.207284	0.183084	0.130125
0.003875	-0.144545	0.0956426	-0.0486842	-0.207355	0.182763	0.129811
0.004	-0.143917	0.0936154	-0.0498309	-0.207186	0.182335	0.129481
0.004125	-0.143243	0.0916412	-0.0510049	-0.206788	0.181799	0.129142
0.00425	-0.142528	0.0897489	-0.0522033	-0.206169	0.181162	0.128801
0.004375	-0.141778	0.0879702	-0.0534288	-0.205338	0.180429	0.128448
0.0045	-0.141	0.0863331	-0.0546899	-0.204303	0.179611	0.128066
0.004625	-0.140201	0.0848602	-0.0559934	-0.203076	0.178729	0.127648
0.00475	-0.139389	0.0835733	-0.0573343	-0.201663	0.1778	0.127197
0.004875	-0.138566	0.0824962	-0.058692	-0.200074	0.176833	0.126709
0.005	-0.137724	0.0816496	-0.0600361	-0.198332	0.175824	0.126169
0.005125	-0.136862	0.0810516	-0.061337	-0.196469	0.174766	0.125553
0.00525	-0.13598	0.0807218	-0.0625728	-0.194526	0.173647	0.124845
0.005375	-0.135083	0.0806781	-0.0637291	-0.19254	0.172443	0.124044
0.0055	-0.134172	0.0809284	-0.0647999	-0.190542	0.171121	0.123158
0.005625	-0.133244	0.0814696	-0.0657912	-0.188562	0.169657	0.122194
0.00575	-0.132302	0.0822946	-0.0667182	-0.18663	0.168041	0.12117
0.005875	-0.131367	0.0834012	-0.0675924	-0.18477	0.166281	0.120107
0.006	-0.130475	0.0847906	-0.0684114	-0.18301	0.164391	0.11903
0.006125	-0.129658	0.0864538	-0.0691639	-0.181385	0.162397	0.117951
0.00625	-0.128941	0.0883626	-0.0698338	-0.179931	0.160334	0.116881
0.006375	-0.128352	0.0904748	-0.0703885	-0.178681	0.158249	0.115833
0.0065	-0.12793	0.0927453	-0.0707763	-0.177656	0.156185	0.114828
0.006625	-0.127709	0.0951294	-0.0709458	-0.176877	0.154168	0.113885
0.00675	-0.1277	0.0975822	-0.0708633	-0.176355	0.152208	0.113015
0.006875	-0.127896	0.100061	-0.0705077	-0.176079	0.150307	0.112228
0.007	-0.128272	0.102536	-0.0698579	-0.176011	0.14847	0.111542
0.007125	-0.128784	0.104984	-0.068891	-0.1761	0.146712	0.110982
0.00725	-0.129371	0.10739	-0.0675971	-0.176292	0.145054	0.110573
0.007375	-0.129968	0.109733	-0.0659968	-0.176547	0.143523	0.11033
0.0075	-0.130513	0.111997	-0.0641457	-0.176833	0.142155	0.110263
0.007625	-0.130943	0.114165	-0.0621164	-0.177121	0.140991	0.11038
0.00775	-0.131201	0.116218	-0.0599811	-0.177389	0.140063	0.110681
0.007875	-0.131238	0.118121	-0.0578085	-0.177621	0.139383	0.111163
0.008	-0.131025	0.119829	-0.0556675	-0.177803	0.138946	0.111827
0.008125	-0.130559	0.121301	-0.0536204	-0.177916	0.138744	0.112678
0.00825	-0.129858	0.122511	-0.0517149	-0.177934	0.138766	0.113725
0.008375	-0.128953	0.123441	-0.0499916	-0.177844	0.139	0.11496
0.0085	-0.127883	0.124075	-0.048491	-0.17765	0.139436	0.116363
0.008625	-0.126699	0.124399	-0.0472468	-0.177372	0.140071	0.117902
0.00875	-0.125456	0.124397	-0.0462724	-0.177026	0.140902	0.119537
0.008875	-0.124194	0.124059	-0.0455513	-0.176621	0.141927	0.121233
0.009	-0.122927	0.123373	-0.0450377	-0.176161	0.143148	0.122957
0.009125	-0.121655	0.12233	-0.0446739	-0.175654	0.144567	0.124677
0.00925	-0.120386	0.12092	-0.0444005	-0.175112	0.146189	0.126354
0.009375	-0.11915	0.11914	-0.0441508	-0.174549	0.148002	0.127938
0.0095	-0.117994	0.116996	-0.0438494	-0.17399	0.149973	0.129381
0.009625	-0.116975	0.114508	-0.0434242	-0.173474	0.152052	0.130649
0.00975	-0.116145	0.111707	-0.0428215	-0.173051	0.154183	0.131716
0.009875	-0.11554	0.108635	-0.0420196	-0.172757	0.156322	0.132558
0.01	-0.115178	0.105342	-0.04103	-0.172613	0.158427	0.133143
0.010125	-0.115066	0.101881	-0.0398886	-0.172624	0.160457	0.133435
0.01025	-0.115197	0.098299	-0.0386455	-0.172787	0.162376	0.133397
0.010375	-0.115555	0.0946517	-0.0373525	-0.173093	0.164158	0.133005
0.0105	-0.116107	0.0910057	-0.0360446	-0.173518	0.165793	0.132249
0.010625	-0.116809	0.087434	-0.0347344	-0.17403	0.167281	0.131133
0.01075	-0.117618	0.0839981	-0.0334266	-0.174608	0.168629	0.129685
0.010875	-0.118493	0.0807391	-0.0321338	-0.175235	0.169846	0.127956
0.011	-0.11939	0.0776895	-0.0308727	-0.175902	0.170946	0.12602
0.011125	-0.120262	0.0748849	-0.0296504	-0.176596	0.171954	0.123957
0.01125	-0.121073	0.07236	-0.0284636	-0.177309	0.172908	0.121838
0.011375	-0.121807	0.0701396	-0.0273131	-0.178044	0.173838	0.119711
0.0115	-0.122466	0.0682464	-0.0262112	-0.178814	0.174756	0.117617
0.011625	-0.12306	0.0667157	-0.0251717	-0.179636	0.175664	0.115592
0.01175	-0.123603	0.0655982	-0.0241974	-0.180514	0.176556	0.113676
0.011875	-0.124108	0.0649415	-0.0232843	-0.181451	0.177428	0.111909
0.012	-0.124571	0.0647665	-0.0224362	-0.182454	0.178274	0.11032
0.012125	-0.124975	0.0650622	-0.0216694	-0.183524	0.179091	0.108931
0.01225	-0.125299	0.0658023	-0.0210029	-0.184656	0.179884	0.10776
0.012375	-0.12553	0.0669518	-0.0204575	-0.185833	0.180662	0.106818
0.0125	-0.125662	0.0684583	-0.0200628	-0.187046	0.181429	0.106101
0.012625	-0.125693	0.0702563	-0.0198534	-0.188289	0.182187	0.105591
0.01275	-0.125621	0.0722861	-0.0198543	-0.189552	0.182933	0.105275
0.012875	-0.12543	0.0745054	-0.0200688	-0.190815	0.183666	0.105143
0.013	-0.125102	0.0768833	-0.0204809	-0.192052	0.184381	0.105189
0.013125	-0.124623	0.0793889	-0.0210748	-0.193244	0.185077	0.105414
0.01325	-0.123994	0.0819905	-0.0218475	-0.194382	0.185761	0.105827
0.013375	-0.123232	0.0846627	-0.0228015	-0.195462	0.186442	0.10644
0.0135	-0.122374	0.0873876	-0.0239318	-0.196481	0.18713	0.107245
0.013625	-0.121459	0.0901482	-0.0252297	-0.197439	0.187825	0.108219
0.01375	-0.120523	0.0929232	-0.0266974	-0.198338	0.188523	0.109331
0.013875	-0.119596	0.0956904	-0.0283517	-0.199177	0.189221	0.110555
0.014	-0.118703	0.0984291	-0.0302137	-0.199946	0.189914	0.111861
0.014125	-0.117863	0.101111	-0.0322972	-0.200627	0.190591	0.113211
0.01425	-0.117094	0.103683	-0.0346076	-0.201192	0.191238	0.114549
0.014375	-0.116414	0.106068	-0.0371465	-0.201614	0.191836	0.115814
0.0145	-0.115843	0.108196	-0.0399093	-0.201871	0.192361	0.116952
0.014625	-0.115388	0.11003	-0.0428753	-0.201941	0.19279	0.117909
0.01475	-0.115041	0.111557	-0.0459994	-0.201805	0.193101	0.118636
0.014875	-0.114791	0.11278	-0.049216	-0.201437	0.193274	0.119083
0.015	-0.114642	0.113708	-0.0524589	-0.200819	0.1933	0.119221
0.015125	-0.114601	0.114368	-0.0556712	-0.199938	0.193173	0.11904
0.01525	-0.114659	0.11479	-0.0587938	-0.198792	0.192885	0.118546
0.015375	-0.114794	0.115	-0.0617603	-0.197395	0.192433	0.117754
0.0155	-0.114969	0.115002	-0.0645105	-0.195769	0.191823	0.11669
0.015625	-0.115156	0.11479	-0.0669983	-0.193945	0.191057	0.115394
0.01575	-0.11534	0.114361	-0.0691868	-0.191957	0.190124	0.113914
0.015875	-0.115517	0.113728	-0.071045	-0.189844	0.189003	0.112289
0.016	-0.115705	0.112902	-0.0725501	-0.18765	0.187683	0.110551
0.016125	-0.115943	0.111898	-0.0736886	-0.185435	0.18618	0.108738
0.01625	-0.116276	0.110743	-0.0744511	-0.183264	0.184523	0.106891
0.016375	-0.116729	0.10948	-0.0748262	-0.181199	0.182753	0.105052
0.0165	-0.117307	0.108157	-0.0747987	-0.179296	0.180915	0.103254
0.016625	-0.118012	0.10681	-0.0743574	-0.177612	0.179065	0.101517
0.01675	-0.118845	0.10546	-0.073501	-0.176196	0.177248	0.0998566
0.016875	-0.119798	0.104132	-0.0722368	-0.175078	0.1755	0.0982853
0.017	-0.12085	0.102849	-0.0705822	-0.174258	0.173837	0.096809
0.017125	-0.12197	0.101623	-0.0685724	-0.173718	0.17227	0.0954276
0.01725	-0.123131	0.100461	-0.0662621	-0.173435	0.170804	0.0941412
0.017375	-0.124314	0.0993746	-0.0637128	-0.173392	0.169444	0.0929516
0.0175	-0.125506	0.0983917	-0.0609834	-0.173573	0.16818	0.0918577
0.017625	-0.126703	0.0975356	-0.05813	-0.173972	0.166991	0.0908497
0.01775	-0.127913	0.0968102	-0.0552074	-0.17459	0.165857	0.0899099
0.017875	-0.129151	0.096202	-0.0522669	-0.175424	0.164774	0.0890229
0.018	-0.130429	0.0956966	-0.0493585	-0.176462	0.163746	0.0881878
0.018125	-0.131746	0.0952876	-0.0465332	-0.177665	0.162779	0.0874149
0.01825	-0.133089	0.0949689	-0.0438437	-0.178974	0.161868	0.0867117
0.018375	-0.134443	0.0947256	-0.0413431	-0.180332	0.160999	0.0860808
0.0185	-0.135803	0.0945371	-0.0390803	-0.181704	0.160167	0.0855334
0.018625	-0.137161	0.094386	-0.037088	-0.183076	0.159378	0.0850991
0.01875	-0.13849	0.0942633	-0.0353719	-0.184444	0.158645	0.0848146
0.018875	-0.139754	0.0941669	-0.0339106	-0.185806	0.157973	0.0847058
0.019	-0.140925	0.0940978	-0.0326589	-0.187166	0.157356	0.0847819
0.019125	-0.141996	0.0940622	-0.0315562	-0.188531	0.156775	0.0850426
0.01925	-0.142974	0.0940782	-0.0305376	-0.189906	0.156208	0.0854817
0.019375	-0.143867	0.0941773	-0.029548	-0.1913	0.155625	0.0860829
0.0195	-0.144692	0.0943983	-0.0285521	-0.19272	0.155003	0.0868202
0.019625	-0.145471	0.0947745	-0.0275345	-0.194168	0.15433	0.0876663
0.01975	-0.146228	0.0953285	-0.0264902	-0.19564	0.153603	0.0886022
0.019875	-0.146958	0.0960743	-0.0254165	-0.197131	0.152825	0.089616
0.02	-0.147633	0.0970204	-0.0243154	-0.198639	0.152011	0.0906959
0.020125	-0.148216	0.098164	-0.0232011	-0.200157	0.151188	0.0918306
0.02025	-0.148684	0.0994901	-0.0220979	-0.201667	0.150395	0.0930134
0.020375	-0.149019	0.100981	-0.0210282	-0.203145	0.149668	0.0942381
0.0205	-0.1492	0.102622	-0.0200038	-0.204567	0.149026	0.0954912
0.020625	-0.149199	0.104396	-0.0190253	-0.205904	0.148478	0.0967521
0.02075	-0.148999	0.106279	-0.0180854	-0.207129	0.148028	0.0979982
0.020875	-0.148596	0.10825	-0.0171718	-0.208222	0.147683	0.0992104
0.021	-0.147986	0.110296	-0.0162739	-0.209168	0.14745	0.100369
0.021125	-0.147174	0.112414	-0.0153887	-0.209955	0.147329	0.101455
0.02125	-0.146182	0.114601	-0.0145213	-0.210575	0.147313	0.102452
0.021375	-0.145047	0.116845	-0.0136834	-0.21103	0.147399	0.103354
0.0215	-0.143809	0.119134	-0.0128903	-0.211332	0.14758	0.104152
0.021625	-0.142494	0.121461	-0.0121621	-0.211495	0.147847	0.10483
0.02175	-0.141121	0.123817	-0.0115245	-0.211534	0.148188	0.105368
0.021875	-0.139716	0.126176	-0.0110025	-0.211461	0.148595	0.105761
0.022	-0.138311	0.128505	-0.0106032	-0.211289	0.149063	0.106025
0.022125	-0.136939	0.130773	-0.0103085	-0.21102	0.149587	0.10619
0.02225	-0.135616	0.132949	-0.0100865	-0.210648	0.150167	0.106292
0.022375	-0.134352	0.135006	-0.00991508	-0.210173	0.150797	0.10637
0.0225	-0.133154	0.13692	-0.00979314	-0.209602	0.151469	0.106452
0.022625	-0.132042	0.138671	-0.00973333	-0.208951	0.152181	0.106556
0.02275	-0.131039	0.140251	-0.00974938	-0.208232	0.152927	0.106687
0.022875	-0.130157	0.14165	-0.00985323	-0.207448	0.1537	0.106849
0.023	-0.129403	0.142866	-0.0100604	-0.2066	0.154493	0.10704
0.023125	-0.128787	0.143894	-0.0103836	-0.205691	0.155303	0.107252
0.02325	-0.128324	0.144728	-0.0108143	-0.204723	0.156133	0.107474
0.023375	-0.128026	0.145355	-0.01132	-0.203688	0.156984	0.107695
0.0235	-0.127889	0.145768	-0.0118677	-0.202577	0.157855	0.107911
0.023625	-0.127904	0.14597	-0.0124433	-0.201381	0.158737	0.108131
0.02375	-0.128065	0.14596	-0.0130483	-0.200091	0.159623	0.10836
0.023875	-0.128378	0.145726	-0.013688	-0.198698	0.160496	0.108598
0.024	-0.128844	0.14525	-0.0143689	-0.197203	0.161328	0.108829
0.024125	-0.129453	0.144526	-0.0150985	-0.195631	0.16208	0.109033
0.02425	-0.13019	0.143568	-0.0158802	-0.19402	0.16272	0.109194
0.024375	-0.131045	0.142404	-0.0167053	-0.1924	0.163238	0.109304
0.0245	-0.132002	0.141071	-0.0175561	-0.190792	0.163637	0.109352
0.024625	-0.133033	0.139604	-0.0184168	-0.18921	0.16392	0.109327
0.02475	-0.134106	0.138031	-0.0192807	-0.187676	0.164098	0.109218
0.024875	-0.135201	0.136382	-0.0201465	-0.186208	0.16419	0.109021
0.025	-0.136313	0.134677	-0.0210107	-0.184816	0.164218	0.108725
0.025125	-0.137436	0.132934	-0.0218662	-0.183511	0.164203	0.108315
0.02525	-0.138546	0.131162	-0.0227086	-0.182309	0.164155	0.107786
0.025375	-0.139588	0.129383	-0.0235395	-0.181226	0.164089	0.107149
0.0255	-0.140498	0.127632	-0.0243632	-0.180267	0.164022	0.106436
0.025625	-0.141221	0.125953	-0.0251775	-0.179434	0.163976	0.105684
0.02575	-0.14172	0.12438	-0.0259641	-0.178736	0.163965	0.104924
0.025875	-0.141975	0.122929	-0.0266953	-0.178179	0.164003	0.104182
0.026	-0.141977	0.121606	-0.0273519	-0.177762	0.164096	0.103475
0.026125	-0.141728	0.120421	-0.0279308	-0.177469	0.164246	0.102811
0.02625	-0.141238	0.119383	-0.0284332	-0.177273	0.164449	0.102185
0.026375	-0.140512	0.118499	-0.0288571	-0.177155	0.164694	0.101594
0.0265	-0.139562	0.11777	-0.0292102	-0.177113	0.164972	0.10104
0.026625	-0.13842	0.117183	-0.0295248	-0.177154	0.165276	0.10053
0.02675	-0.137145	0.116729	-0.0298489	-0.177294	0.165601	0.10006
0.026875	-0.135806	0.116396	-0.0302235	-0.177543	0.165937	0.0996063
0.027	-0.134452	0.116171	-0.0306717	-0.177911	0.166262	0.0991444
0.027125	-0.133131	0.116049	-0.0311959	-0.178412	0.166547	0.0986604
0.02725	-0.131903	0.11603	-0.0317705	-0.179059	0.166759	0.0981545
0.027375	-0.130841	0.116113	-0.0323431	-0.17986	0.166869	0.0976334
0.0275	-0.130003	0.116287	-0.0328569	-0.180823	0.166856	0.0971018
0.027625	-0.129416	0.116538	-0.03328	-0.181949	0.166716	0.0965622
0.02775	-0.129083	0.11686	-0.0336131	-0.183229	0.166461	0.096022
0.027875	-0.128982	0.11726	-0.0338728	-0.184632	0.166107	0.0954941
0.028	-0.12908	0.117754	-0.0340721	-0.186104	0.165668	0.0949937
0.028125	-0.129339	0.118343	-0.0342142	-0.187583	0.165155	0.0945353
0.02825	-0.129723	0.119018	-0.0343003	-0.189021	0.164573	0.0941288
0.028375	-0.130216	0.119758	-0.0343358	-0.190387	0.163936	0.0937759
0.0285	-0.130812	0.120544	-0.0343271	-0.191655	0.163261	0.0934709
0.028625	-0.131509	0.121348	-0.0342816	-0.192796	0.162556	0.0932012
0.02875	-0.132297	0.122138	-0.0342182	-0.193787	0.161822	0.0929495
0.028875	-0.133158	0.122883	-0.0341675	-0.194618	0.161059	0.0927018
0.029	-0.134072	0.123558	-0.0341539	-0.195289	0.160271	0.0924556
0.029125	-0.135018	0.124144	-0.0341802	-0.195806	0.159462	0.0922207
0.02925	-0.135972	0.124609	-0.0342352	-0.196178	0.158629	0.0920098
0.029375	-0.136901	0.124923	-0.0343142	-0.196414	0.157766	0.0918324
0.0295	-0.137762	0.125065	-0.0344284	-0.196527	0.156871	0.0916939
0.029625	-0.138512	0.125025	-0.0345954	-0.196531	0.155954	0.0915965
0.02975	-0.139124	0.124793	-0.0348244	-0.19644	0.155024	0.09154
0.029875	-0.139593	0.124349	-0.0351109	-0.196269	0.154085	0.0915277
0.03	-0.139933	0.123672	-0.03544	-0.196042	0.153138	0.0915693
0.030125	-0.140168	0.122756	-0.0357894	-0.195787	0.15217	0.091677
0.03025	-0.140341	0.121619	-0.0361241	-0.195529	0.151155	0.0918597
0.030375	-0.1405	0.120293	-0.0363911	-0.195284	0.150061	0.092126
0.0305	-0.140686	0.11882	-0.0365273	-0.195058	0.148867	0.0924899
0.030625	-0.140925	0.11724	-0.036478	-0.194845	0.147564	0.0929697
0.03075	-0.141228	0.115594	-0.0362037	-0.194625	0.14616	0.0935797
0.030875	-0.141607	0.113929	-0.0356765	-0.194376	0.144669	0.0943224
0.031	-0.142072	0.112291	-0.0348767	-0.19408	0.143121	0.0951893
0.031125	-0.142636	0.110714	-0.033798	-0.193734	0.141556	0.0961701
0.03125	-0.14331	0.109218	-0.0324532	-0.193347	0.140014	0.0972579
0.031375	-0.144111	0.107821	-0.0308785	-0.192929	0.138519	0.098445
0.0315	-0.145052	0.106539	-0.0291319	-0.192492	0.137078	0.0997187
0.031625	-0.146137	0.105387	-0.0272809	-0.19205	0.135697	0.101066
0.03175	-0.147372	0.104381	-0.0253937	-0.191627	0.134391	0.102487
0.031875	-0.148761	0.103547	-0.0235403	-0.191254	0.133185	0.103998
0.032	-0.150295	0.10292	-0.0217955	-0.190958	0.132101	0.105617
0.032125	-0.151947	0.10254	-0.0202309	-0.19076	0.131158	0.107339
0.03225	-0.153668	0.102432	-0.0189071	-0.190663	0.130375	0.109137
0.032375	-0.155406	0.102604	-0.0178738	-0.190653	0.129773	0.110969
0.0325	-0.157103	0.103069	-0.0171729	-0.190699	0.129374	0.112791
0.032625	-0.158709	0.103842	-0.0168431	-0.190767	0.12919	0.114554
0.03275	-0.160179	0.104926	-0.0169226	-0.190832	0.129224	0.116207
0.032875	-0.161483	0.1063	-0.0174437	-0.190891	0.129484	0.117699
0.033	-0.162602	0.107934	-0.0184266	-0.190962	0.129981	0.118985
0.033125	-0.163532	0.109798	-0.0198804	-0.191074	0.130723	0.120022
0.03325	-0.164278	0.111869	-0.0218085	-0.191244	0.131707	0.120767
0.033375	-0.164843	0.114113	-0.0242096	-0.19147	0.132925	0.12118
0.0335	-0.165235	0.116481	-0.0270665	-0.191734	0.134365	0.121237
0.033625	-0.165472	0.118915	-0.030331	-0.192021	0.136013	0.120932
0.03375	-0.165568	0.121346	-0.033924	-0.192328	0.137844	0.120279
0.033875	-0.165531	0.123686	-0.0377625	-0.192652	0.139823	0.119293
0.034	-0.165372	0.125829	-0.0417825	-0.192997	0.14191	0.117993
0.034125	-0.165106	0.127679	-0.0459295	-0.193371	0.144055	0.116403
0.03425	-0.164742	0.129171	-0.0501366	-0.193778	0.146201	0.114562
0.034375	-0.164271	0.13027	-0.0543251	-0.194209	0.148284	0.112515
0.0345	-0.163675	0.130972	-0.0584189	-0.194658	0.150245	0.110316
0.034625	-0.16295	0.131293	-0.0623506	-0.195125	0.152044	0.108019
0.03475	-0.16211	0.13127	-0.066056	-0.195624	0.15368	0.105675
0.034875	-0.161173	0.130948	-0.0694745	-0.196163	0.155172	0.103334
0.035	-0.160154	0.130378	-0.0725588	-0.196749	0.156541	0.101029
0.035125	-0.159069	0.129621	-0.0752808	-0.197395	0.157817	0.0987676
0.03525	-0.157939	0.128743	-0.0776219	-0.198117	0.159031	0.0965457
0.035375	-0.156785	0.127808	-0.079559	-0.198917	0.160213	0.0943679
0.0355	-0.155619	0.126869	-0.0810631	-0.199772	0.161378	0.0922573
0.035625	-0.154439	0.125962	-0.082111	-0.200642	0.162525	0.0902516
0.03575	-0.153233	0.125107	-0.0826911	-0.20149	0.163646	0.0883978
0.035875	-0.151987	0.124308	-0.0828036	-0.202284	0.164737	0.0867415
0.036	-0.150696	0.123562	-0.0824594	-0.20298	0.165788	0.0853138
0.036125	-0.149362	0.122862	-0.0816823	-0.203529	0.166777	0.0841282
0.03625	-0.147998	0.122192	-0.0805087	-0.203892	0.167676	0.0831897
0.036375	-0.146624	0.121534	-0.0789831	-0.204045	0.168465	0.0825045
0.0365	-0.145256	0.120875	-0.077153	-0.203977	0.169139	0.0820897
0.036625	-0.143913	0.120209	-0.0750725	-0.203676	0.1697	0.0819674
0.03675	-0.142594	0.119541	-0.072807	-0.20313	0.170149	0.0821447
0.036875	-0.141281	0.118878	-0.0704303	-0.202319	0.170495	0.0826033
0.037	-0.139946	0.118236	-0.0680141	-0.20123	0.170752	0.0833105
0.037125	-0.138566	0.117645	-0.0656128	-0.199863	0.170931	0.0842308
0.03725	-0.137131	0.117143	-0.0632623	-0.198235	0.171031	0.0853232
0.037375	-0.135638	0.116761	-0.0609921	-0.196377	0.171036	0.0865377
0.0375	-0.134092	0.116517	-0.0588336	-0.194324	0.170934	0.0878203
0.037625	-0.132515	0.116426	-0.0568098	-0.19212	0.170714	0.0891233
0.03775	-0.130948	0.116501	-0.054924	-0.189817	0.170372	0.0904096
0.037875	-0.129436	0.116752	-0.0531638	-0.187464	0.169902	0.0916533
0.038	-0.128001	0.11717	-0.0515197	-0.185106	0.169299	0.0928415
0.038125	-0.126659	0.117732	-0.0499989	-0.18278	0.168552	0.0939744
0.03825	-0.125425	0.118406	-0.0486235	-0.180523	0.167648	0.0950538
0.038375	-0.12432	0.119162	-0.0474145	-0.17837	0.166577	0.0960723
0.0385	-0.12335	0.119974	-0.0463809	-0.17635	0.165339	0.0970161
0.038625	-0.12252	0.120821	-0.0455199	-0.174488	0.163945	0.0978749
0.03875	-0.121843	0.121676	-0.044818	-0.172802	0.162412	0.0986447
0.038875	-0.121333	0.122505	-0.0442494	-0.171304	0.16076	0.0993232
0.039	-0.120992	0.123252	-0.0437831	-0.17	0.158998	0.0999043
0.039125	-0.120806	0.123853	-0.0433984	-0.168896	0.157128	0.100378
0.03925	-0.120758	0.124247	-0.043095	-0.168	0.155151	0.100736
0.039375	-0.120834	0.124394	-0.0428861	-0.167332	0.15307	0.100969
0.0395	-0.121025	0.124276	-0.0427777	-0.166905	0.150898	0.101067
0.039625	-0.121309	0.123892	-0.0427606	-0.166731	0.148655	0.101027
0.03975	-0.12166	0.123258	-0.0428246	-0.166818	0.146367	0.100857
0.039875	-0.122051	0.122413	-0.042967	-0.16717	0.14407	0.100572
0.04	-0.122452	0.12142	-0.0431795	-0.167773	0.141815	0.100194
0.040125	-0.122828	0.120344	-0.0434402	-0.168592	0.139661	0.0997493
0.04025	-0.123137	0.11924	-0.043729	-0.169585	0.137667	0.0992766
0.040375	-0.123345	0.118148	-0.0440428	-0.170718	0.135892	0.0988283
0.0405	-0.123439	0.117105	-0.044392	-0.171969	0.134387	0.0984586
0.040625	-0.123431	0.116146	-0.0447872	-0.173324	0.133201	0.0982135
0.04075	-0.123348	0.115301	-0.0452312	-0.174758	0.132363	0.098128
0.040875	-0.123213	0.114594	-0.0457155	-0.176245	0.131884	0.0982316
0.041	-0.123044	0.114033	-0.0462234	-0.177767	0.131757	0.098553
0.041125	-0.122859	0.113624	-0.0467328	-0.179322	0.131963	0.0991185
0.04125	-0.122672	0.113366	-0.0472184	-0.180911	0.132484	0.0999468
0.041375	-0.122487	0.113252	-0.0476516	-0.182525	0.133291	0.101044
0.0415	-0.122303	0.113263	-0.0480019	-0.184145	0.134352	0.102404
0.041625	-0.12212	0.113378	-0.0482416	-0.185749	0.135627	0.104006
0.04175	-0.121945	0.113572	-0.04835	-0.18732	0.137071	0.105816
0.041875	-0.121798	0.113829	-0.048312	-0.188838	0.138638	0.107785
0.042	-0.121691	0.11413	-0.0481157	-0.190288	0.140279	0.109854
0.042125	-0.121618	0.114454	-0.0477527	-0.191653	0.141948	0.111967
0.04225	-0.121559	0.114795	-0.0472199	-0.192913	0.143609	0.114072
0.042375	-0.121494	0.115159	-0.0465256	-0.194042	0.145228	0.116118
0.0425	-0.121402	0.115566	-0.0456959	-0.195019	0.146774	0.11805
0.042625	-0.121264	0.116036	-0.0447712	-0.195845	0.148239	0.119805
0.04275	-0.121071	0.116583	-0.0437973	-0.196524	0.14964	0.121329
0.042875	-0.120841	0.117211	-0.0428214	-0.197064	0.15101	0.122586
0.043	-0.120618	0.117905	-0.041891	-0.197473	0.152376	0.123552
0.043125	-0.120428	0.118624	-0.0410449	-0.197764	0.153755	0.124206
0.04325	-0.120276	0.119313	-0.0403092	-0.197956	0.155147	0.124538
0.043375	-0.120157	0.119937	-0.0397032	-0.198068	0.15654	0.124559
0.0435	-0.120088	0.120481	-0.0392405	-0.19812	0.157922	0.1243
0.043625	-0.120093	0.120947	-0.0389178	-0.198118	0.159285	0.123789
0.04375	-0.120187	0.121336	-0.0387101	-0.198069	0.160621	0.123055
0.043875	-0.120363	0.121636	-0.0385844	-0.19798	0.161917	0.122131
0.044	-0.120611	0.121827	-0.038513	-0.197861	0.163156	0.121057
0.044125	-0.120927	0.12189	-0.0384723	-0.197713	0.164328	0.119867
0.04425	-0.121306	0.121814	-0.0384399	-0.197539	0.165426	0.118576
0.044375	-0.121731	0.121591	-0.038399	-0.197354	0.166447	0.117188
0.0445	-0.122181	0.12123	-0.0383459	-0.197183	0.167385	0.115719
0.044625	-0.122635	0.120761	-0.0382889	-0.197043	0.168229	0.114198
0.04475	-0.123086	0.120225	-0.0382385	-0.196935	0.168962	0.11266
0.044875	-0.123539	0.11965	-0.0382008	-0.196845	0.16956	0.111135
0.045	-0.124005	0.119045	-0.0381771	-0.196754	0.169991	0.109655
0.045125	-0.124493	0.118415	-0.0381638	-0.19664	0.170233	0.108258
0.04525	-0.125011	0.117783	-0.0381498	-0.196483	0.170282	0.10699
0.045375	-0.125567	0.117178	-0.0381195	-0.196266	0.170147	0.105889
0.0455	-0.126168	0.116613	-0.0380613	-0.195989	0.169825	0.104986
0.045625	-0.126819	0.116087	-0.0379695	-0.195672	0.169311	0.1043
0.04575	-0.127521	0.115603	-0.0378417	-0.195349	0.168602	0.10384
0.045875	-0.128268	0.115176	-0.0376784	-0.195042	0.167707	0.103613
0.046	-0.12905	0.114824	-0.0374931	-0.194755	0.166643	0.103607
0.046125	-0.129841	0.114571	-0.0373203	-0.194473	0.165436	0.10379
0.04625	-0.130605	0.114441	-0.0372015	-0.194176	0.16412	0.104124
0.046375	-0.131297	0.114461	-0.0371621	-0.193837	0.16274	0.104575
0.0465	-0.131875	0.11466	-0.0372095	-0.193431	0.16135	0.105122
0.046625	-0.132307	0.115057	-0.0373531	-0.192939	0.160006	0.105742
0.04675	-0.132569	0.115654	-0.0376123	-0.192359	0.15876	0.106416
0.046875	-0.132659	0.11644	-0.0380019	-0.191697	0.157653	0.107133
0.047	-0.132595	0.117406	-0.0385184	-0.190957	0.156719	0.107888
0.047125	-0.132402	0.118538	-0.0391494	-0.190141	0.155973	0.108681
0.04725	-0.132094	0.119814	-0.0398891	-0.189255	0.155417	0.109508
0.047375	-0.131673	0.1212	-0.0407355	-0.188311	0.155044	0.110362
0.0475	-0.131138	0.122659	-0.0416796	-0.187331	0.154847	0.111234
0.047625	-0.130505	0.124153	-0.0427101	-0.186335	0.154809	0.112112
0.04775	-0.129806	0.125639	-0.0438305	-0.185345	0.154905	0.112965
0.047875	-0.129081	0.127059	-0.0450612	-0.184392	0.155112	0.113745
0.048	-0.128374	0.12834	-0.0464216	-0.183514	0.155417	0.114401
0.048125	-0.127742	0.129404	-0.0479136	-0.182751	0.155811	0.114895
0.04825	-0.127259	0.130189	-0.0495236	-0.182148	0.15628	0.115196
0.048375	-0.126997	0.13065	-0.0512278	-0.181749	0.156803	0.115279
0.0485	-0.127011	0.130764	-0.05299	-0.181597	0.157357	0.11512
0.048625	-0.127336	0.130521	-0.0547605	-0.181723	0.157919	0.114712
0.04875	-0.127984	0.129933	-0.0564802	-0.182141	0.158456	0.114059
0.048875	-0.128944	0.129028	-0.058089	-0.182842	0.158934	0.113181
0.049	-0.130181	0.127838	-0.0595323	-0.183799	0.159319	0.112112
0.049125	-0.131654	0.126394	-0.0607578	-0.184961	0.159593	0.110901
0.04925	-0.133327	0.124729	-0.0617067	-0.186264	0.159756	0.109609
0.049375	-0.135166	0.122875	-0.062315	-0.187643	0.159825	0.108292
0.0495	-0.137118	0.120855	-0.0625219	-0.189035	0.159824	0.106997
0.049625	-0.139114	0.118692	-0.0622772	-0.190383	0.159781	0.105761
0.04975	-0.141089	0.116428	-0.0615478	-0.191651	0.159729	0.104615
0.049875	-0.142988	0.114129	-0.0603195	-0.192819	0.159688	0.103583
0.05	-0.144761	0.111873	-0.0585961	-0.193871	0.159662	0.102683
0.050125	-0.146355	0.10973	-0.0564012	-0.194778	0.159647	0.101935
0.05025	-0.147721	0.107746	-0.053779	-0.195499	0.159633	0.101374
0.050375	-0.148817	0.105955	-0.0507855	-0.195999	0.159609	0.101034
0.0505	-0.14961	0.104389	-0.0474859	-0.196249	0.159562	0.100942
0.050625	-0.150083	0.103077	-0.0439628	-0.196228	0.159478	0.101108
0.05075	-0.150229	0.102031	-0.0403216	-0.195922	0.159352	0.101538
0.050875	-0.150044	0.101245	-0.0366757	-0.195339	0.159183	0.102223
0.051	-0.149526	0.100697	-0.0331267	-0.194514	0.158975	0.103139
0.051125	-0.148668	0.100357	-0.0297596	-0.193479	0.158731	0.104246
0.05125	-0.147467	0.100208	-0.0266554	-0.192258	0.15846	0.105503
0.051375	-0.145933	0.100245	-0.0239018	-0.190866	0.158178	0.10687
0.0515	-0.144111	0.100473	-0.0215822	-0.189329	0.157907	0.10831
0.051625	-0.142078	0.100894	-0.0197491	-0.187683	0.157668	0.109787
0.05175	-0.13993	0.101499	-0.0184218	-0.185973	0.157466	0.111265
0.051875	-0.137765	0.10227	-0.0176066	-0.184256	0.157301	0.11271
0.052	-0.135667	0.103186	-0.0173027	-0.182595	0.157172	0.11409
0.052125	-0.133702	0.104235	-0.0174867	-0.181048	0.157082	0.115371
0.05225	-0.131925	0.105408	-0.0181058	-0.179661	0.157021	0.116522
0.052375	-0.13037	0.106695	-0.0190921	-0.178459	0.156973	0.117517
0.0525	-0.129061	0.108073	-0.0203786	-0.177449	0.156922	0.118339
0.052625	-0.12801	0.109504	-0.0219022	-0.176622	0.156856	0.118975
0.05275	-0.127223	0.110944	-0.0235958	-0.17595	0.156768	0.119419
0.052875	-0.126698	0.112365	-0.0253875	-0.175391	0.156645	0.11967
0.053	-0.126419	0.113756	-0.0272103	-0.174893	0.156475	0.119733
0.053125	-0.126357	0.11511	-0.0290142	-0.174415	0.156247	0.119613
0.05325	-0.126478	0.116415	-0.0307681	-0.173922	0.155966	0.119308
0.053375	-0.126742	0.117657	-0.0324483	-0.173387	0.155635	0.118808
0.0535	-0.127116	0.118823	-0.0340392	-0.172788	0.15526	0.118105
0.053625	-0.127574	0.119897	-0.0355386	-0.172121	0.154844	0.11719
0.05375	-0.128098	0.120853	-0.036947	-0.171404	0.154397	0.116063
0.053875	-0.128673	0.121666	-0.0382552	-0.170669	0.153929	0.114733
0.054	-0.129283	0.122329	-0.0394433	-0.169946	0.153452	0.113219
0.054125	-0.129908	0.122846	-0.0404847	-0.169255	0.152979	0.11155
0.05425	-0.130522	0.123208	-0.0413526	-0.16861	0.152526	0.109764
0.054375	-0.131109	0.123389	-0.0420236	-0.168032	0.152103	0.107907
0.0545	-0.131678	0.12336	-0.0424783	-0.167543	0.151713	0.10603
0.054625	-0.132254	0.123104	-0.0427011	-0.167157	0.151341	0.104174
0.05475	-0.132864	0.122611	-0.0426812	-0.16688	0.150958	0.102372
0.054875	-0.133525	0.12187	-0.0424146	-0.166705	0.150531	0.100661
0.055	-0.134247	0.120869	-0.0419082	-0.166628	0.150039	0.0990841
0.055125	-0.135035	0.119606	-0.0411754	-0.166651	0.149463	0.0976762
0.05525	-0.135885	0.118092	-0.0402263	-0.166775	0.148778	0.0964621
0.055375	-0.136779	0.11635	-0.039066	-0.166997	0.147966	0.0954669
0.0555	-0.1377	0.114419	-0.0377053	-0.16732	0.147014	0.0947229
0.055625	-0.138634	0.112367	-0.0361685	-0.167746	0.145928	0.0942582
0.05575	-0.139574	0.110278	-0.0344991	-0.168276	0.144722	0.0940827
0.055875	-0.14051	0.108226	-0.0327643	-0.168901	0.143413	0.0941894
0.056	-0.14143	0.106268	-0.0310573	-0.169603	0.142023	0.0945621
0.056125	-0.142321	0.104455	-0.0294909	-0.170373	0.140584	0.095173
0.05625	-0.143169	0.102834	-0.0281744	-0.171215	0.139149	0.0959749
0.056375	-0.143952	0.101449	-0.0271874	-0.172143	0.137771	0.0969061
0.0565	-0.144642	0.100338	-0.0265705	-0.173175	0.1365	0.0979104
0.056625	-0.145209	0.0995177	-0.026333	-0.174328	0.135376	0.0989548
0.05675	-0.145637	0.0989884	-0.0264567	-0.175608	0.13443	0.100028
0.056875	-0.145905	0.0987461	-0.0269017	-0.177004	0.133688	0.101125
0.057	-0.145993	0.0987916	-0.0276214	-0.178485	0.133164	0.102229
0.057125	-0.145889	0.0991215	-0.028577	-0.180014	0.132866	0.103313
0.05725	-0.145596	0.0997158	-0.0297403	-0.181564	0.132806	0.104344
0.057375	-0.145132	0.100534	-0.0310799	-0.183113	0.132984	0.105295
0.0575	-0.144515	0.101523	-0.0325511	-0.184646	0.133367	0.106143
0.057625	-0.14376	0.102625	-0.034101	-0.186142	0.133893	0.106867
0.05775	-0.142885	0.103795	-0.0356846	-0.187582	0.134495	0.10745
0.057875	-0.141913	0.104991	-0.0372719	-0.188941	0.135117	0.107873
0.058	-0.140871	0.106172	-0.0388381	-0.190195	0.135719	0.10812
0.058125	-0.139792	0.107296	-0.0403538	-0.191326	0.136277	0.108177
0.05825	-0.138713	0.108319	-0.0417804	-0.192325	0.136775	0.108036
0.058375	-0.137669	0.109192	-0.0430647	-0.193192	0.137217	0.10769
0.0585	-0.13669	0.109861	-0.044142	-0.193928	0.137624	0.107134
0.058625	-0.135794	0.110289	-0.0449536	-0.194529	0.138028	0.10636
0.05875	-0.134978	0.110459	-0.0454633	-0.194998	0.138454	0.105364
0.058875	-0.13422	0.110373	-0.0456538	-0.195352	0.138917	0.104143
0.059	-0.133501	0.110041	-0.0455172	-0.195619	0.139433	0.102703
0.059125	-0.132813	0.109479	-0.0450563	-0.195819	0.140013	0.101062
0.05925	-0.132165	0.108702	-0.0442895	-0.195956	0.140667	0.099248
0.059375	-0.131566	0.107722	-0.0432537	-0.196015	0.141404	0.0972883
0.0595	-0.131017	0.106554	-0.0420009	-0.195977	0.142233	0.0952145
0.059625	-0.130519	0.105217	-0.0405905	-0.195823	0.14317	0.0930649
0.05975	-0.130087	0.103742	-0.0390824	-0.195541	0.144228	0.0908768
0.059875	-0.129739	0.102172	-0.0375403	-0.195131	0.145409	0.0886754
0.06	-0.129479	0.10056	-0.0360303	-0.194611	0.146705	0.0864723
0.060125	-0.129303	0.0989614	-0.034603	-0.194005	0.148106	0.0842788
0.06025	-0.129215	0.097431	-0.0332817	-0.19333	0.149613	0.0821164
0.060375	-0.129236	0.0960162	-0.0320786	-0.192598	0.151233	0.0800163
0.0605	-0.129386	0.0947555	-0.0310169	-0.191816	0.152973	0.0780119
0.060625	-0.129679	0.09368	-0.0301324	-0.190984	0.154836	0.0761329
0.06075	-0.130116	0.0928177	-0.0294608	-0.190106	0.156809	0.0744062
0.060875	-0.130686	0.0921957	-0.0290247	-0.189195	0.158867	0.072858
0.061	-0.131369	0.0918372	-0.0288312	-0.188271	0.160977	0.0715086
0.061125	-0.132126	0.0917562	-0.0288777	-0.187359	0.163101	0.0703686
0.06125	-0.132912	0.0919594	-0.0291543	-0.186482	0.165193	0.0694442
0.061375	-0.133689	0.0924458	-0.0296406	-0.185653	0.167211	0.0687404
0.0615	-0.134438	0.0931984	-0.0303066	-0.184872	0.169109	0.0682552
0.061625	-0.135138	0.0941785	-0.0311153	-0.184129	0.170834	0.0679776
0.06175	-0.13576	0.0953363	-0.0320214	-0.183403	0.172332	0.0678954
0.061875	-0.13627	0.0966271	-0.0329687	-0.182677	0.173559	0.0680005
0.062	-0.136643	0.0980191	-0.0338933	-0.181939	0.174497	0.0682811
0.062125	-0.136867	0.0994879	-0.0347316	-0.181172	0.175136	0.0687179
0.06225	-0.136924	0.101003	-0.0354319	-0.180355	0.175472	0.0692899
0.062375	-0.136786	0.102527	-0.0359612	-0.179462	0.175504	0.0699773
0.0625	-0.136425	0.104021	-0.0362996	-0.178473	0.175244	0.070757
0.062625	-0.135829	0.105461	-0.036436	-0.177377	0.174724	0.0715962
0.06275	-0.135004	0.106838	-0.0363678	-0.176177	0.173987	0.0724559
0.062875	-0.133968	0.10815	-0.0361003	-0.17489	0.173074	0.0733052
0.063	-0.132753	0.109399	-0.0356382	-0.173543	0.172025	0.0741322
0.063125	-0.13141	0.110585	-0.0349808	-0.172174	0.17088	0.0749369
0.06325	-0.13001	0.111712	-0.0341294	-0.170818	0.169682	0.0757185
0.063375	-0.128613	0.112785	-0.033103	-0.1695	0.168474	0.0764693
0.0635	-0.127249	0.113808	-0.0319439	-0.168241	0.167296	0.0771736
0.063625	-0.125925	0.114787	-0.0307021	-0.167058	0.16619	0.077813
0.06375	-0.124647	0.115722	-0.0294165	-0.165967	0.165184	0.0783755
0.063875	-0.123435	0.116599	-0.0281168	-0.164977	0.164287	0.0788613
0.064	-0.122314	0.11738	-0.026838	-0.164093	0.163485	0.079281
0.064125	-0.1213	0.118015	-0.0256197	-0.163322	0.162753	0.0796486
0.06425	-0.120407	0.118464	-0.0244921	-0.162669	0.162067	0.0799763
0.064375	-0.119659	0.118721	-0.0234736	-0.16213	0.161409	0.0802735
0.0645	-0.119087	0.118805	-0.0225822	-0.161686	0.160771	0.080551
0.064625	-0.118718	0.118743	-0.0218423	-0.161313	0.160154	0.0808283
0.06475	-0.118564	0.118564	-0.02127	-0.160986	0.159559	0.0811348
0.064875	-0.118639	0.118288	-0.0208482	-0.160686	0.158985	0.0815049
0.065	-0.11896	0.117931	-0.0205306	-0.160393	0.158428	0.0819778
0.065125	-0.119539	0.117489	-0.0202696	-0.160096	0.157892	0.0825995
0.06525	-0.120369	0.116946	-0.020033	-0.159798	0.157393	0.0834163
0.065375	-0.121427	0.116277	-0.0198039	-0.15952	0.156943	0.0844683
0.0655	-0.12268	0.115476	-0.0195854	-0.159283	0.156545	0.0857846
0.065625	-0.124086	0.114554	-0.0194041	-0.159112	0.156193	0.0873837
0.06575	-0.125597	0.113522	-0.0193031	-0.159023	0.155874	0.0892766
0.065875	-0.127156	0.112381	-0.01933	-0.159038	0.155575	0.0914644
0.066	-0.12872	0.111131	-0.019527	-0.159175	0.155281	0.0939259
0.066125	-0.130264	0.109786	-0.0199295	-0.159451	0.154973	0.0966049
0.06625	-0.131782	0.108359	-0.0205718	-0.159882	0.154632	0.0994157
0.066375	-0.133264	0.10685	-0.0214875	-0.160479	0.154235	0.102261
0.0665	-0.134693	0.105245	-0.0227025	-0.161253	0.153751	0.105051
0.066625	-0.136038	0.103535	-0.0242292	-0.162213	0.153144	0.107715
0.06675	-0.137266	0.101732	-0.0260662	-0.163354	0.152387	0.110199
0.066875	-0.138341	0.099856	-0.0282022	-0.164656	0.151476	0.11246
0.067	-0.139233	0.0979268	-0.03062	-0.166094	0.150435	0.114471
0.067125	-0.139924	0.0959628	-0.0332948	-0.167649	0.149319	0.116202
0.06725	-0.140416	0.0939847	-0.0361882	-0.169302	0.148185	0.117622
0.067375	-0.140718	0.0920202	-0.0392498	-0.17102	0.147085	0.118697
0.0675	-0.140838	0.0901027	-0.0424299	-0.172751	0.146059	0.119407
0.067625	-0.140765	0.0882681	-0.0456925	-0.174442	0.145141	0.119747
0.06775	-0.140475	0.0865531	-0.0490128	-0.176048	0.144361	0.11972
0.067875	-0.139935	0.0849921	-0.0523612	-0.177534	0.143742	0.119332
0.068	-0.139116	0.0836102	-0.0556924	-0.178863	0.143293	0.118595
0.068125	-0.138001	0.0824153	-0.0589519	-0.180001	0.143009	0.117533
0.06825	-0.136582	0.0813999	-0.0620807	-0.180922	0.142877	0.116181
0.068375	-0.134871	0.0805505	-0.0650104	-0.181613	0.142873	0.11458
0.0685	-0.13289	0.0798553	-0.0676722	-0.182068	0.14296	0.112773
0.068625	-0.130674	0.0793043	-0.0700154	-0.182279	0.143084	0.110808
0.06875	-0.128267	0.0788861	-0.0720108	-0.182244	0.143201	0.108752
0.068875	-0.125723	0.0785914	-0.0736396	-0.18198	0.143284	0.106673
0.069	-0.123098	0.0784252	-0.0748929	-0.181515	0.143321	0.104615
0.069125	-0.120446	0.0784113	-0.0757815	-0.180877	0.143302	0.102598
0.06925	-0.117823	0.0785805	-0.0763422	-0.180091	0.143222	0.100624
0.069375	-0.115287	0.0789521	-0.0766332	-0.179184	0.143085	0.098683
0.0695	-0.112904	0.0795284	-0.0767195	-0.178198	0.142896	0.096755
0.069625	-0.110737	0.0803011	-0.0766613	-0.177178	0.142652	0.0948038
0.06975	-0.108848	0.0812558	-0.0765202	-0.176167	0.142344	0.0927849
0.069875	-0.107288	0.0823652	-0.0763609	-0.175209	0.141971	0.0906626
0.07	-0.106092	0.0835878	-0.0762352	-0.174343	0.14154	0.0884276
0.070125	-0.105273	0.0848835	-0.076168	-0.173594	0.141065	0.0860968
0.07025	-0.104829	0.0862305	-0.0761623	-0.172975	0.140564	0.0836948
0.070375	-0.104747	0.0876241	-0.0762131	-0.172488	0.140067	0.0812442
0.0705	-0.105004	0.0890614	-0.0763191	-0.172135	0.139622	0.0787709
0.070625	-0.105572	0.0905407	-0.0764842	-0.171925	0.139279	0.0763084
0.07075	-0.106421	0.0920751	-0.0767129	-0.171861	0.139077	0.0738924
0.070875	-0.107529	0.0936946	-0.0770115	-0.17194	0.139042	0.0715504
0.071	-0.108872	0.0954294	-0.0773916	-0.172158	0.139194	0.0693018
0.071125	-0.110418	0.0972957	-0.077865	-0.172515	0.139546	0.0671671
0.07125	-0.112133	0.0992982	-0.0784385	-0.173003	0.140101	0.065162
0.071375	-0.113987	0.101436	-0.0791178	-0.173601	0.140852	0.0632838
0.0715	-0.115962	0.103698	-0.0799064	-0.174279	0.141786	0.0615187
0.071625	-0.118054	0.106048	-0.0807937	-0.175007	0.142884	0.0598628
0.07175	-0.120271	0.108433	-0.0817465	-0.175767	0.144121	0.0583289
0.071875	-0.122629	0.110807	-0.0827221	-0.176549	0.145469	0.0569351
0.072	-0.12515	0.113136	-0.0836844	-0.177343	0.1469	0.0556913
0.072125	-0.127845	0.115407	-0.0846078	-0.178133	0.148381	0.0545938
0.07225	-0.130714	0.11762	-0.0854709	-0.178905	0.149881	0.0536314
0.072375	-0.133752	0.119787	-0.0862463	-0.179658	0.151374	0.0527944
0.0725	-0.136944	0.121934	-0.0868948	-0.180393	0.152846	0.0520776
0.072625	-0.140265	0.124091	-0.0873679	-0.181102	0.154297	0.0514802
0.07275	-0.143676	0.126279	-0.0876115	-0.181765	0.155731	0.0510066
0.072875	-0.147135	0.128494	-0.087564	-0.182367	0.15716	0.0506687
0.073	-0.1506	0.130709	-0.0871636	-0.182899	0.158599	0.0504825
0.073125	-0.154025	0.132883	-0.0863661	-0.183366	0.160049	0.0504618
0.07325	-0.157364	0.13498	-0.0851483	-0.183772	0.161496	0.0506185
0.073375	-0.160573	0.136978	-0.0834929	-0.184117	0.162909	0.0509687
0.0735	-0.163607	0.138874	-0.0813832	-0.184387	0.164258	0.0515297
0.073625	-0.16641	0.140684	-0.0788158	-0.184566	0.165516	0.0523096
0.07375	-0.168908	0.142433	-0.0758015	-0.184632	0.16665	0.0533051
0.073875	-0.171022	0.144147	-0.0723582	-0.184561	0.167627	0.0545115
0.074	-0.17269	0.145843	-0.0685123	-0.184331	0.168425	0.0559325
0.074125	-0.173878	0.147513	-0.0643062	-0.183932	0.169048	0.0575806
0.07425	-0.174573	0.149126	-0.0597974	-0.183369	0.169511	0.0594705
0.074375	-0.174766	0.150624	-0.0550564	-0.182656	0.169821	0.0616136
0.0745	-0.174446	0.151938	-0.0501643	-0.181803	0.169978	0.0640135
0.074625	-0.173612	0.152997	-0.0452062	-0.180819	0.169981	0.0666628
0.07475	-0.17228	0.153731	-0.0402632	-0.179705	0.169839	0.0695412
0.074875	-0.170481	0.154089	-0.0354181	-0.178465	0.16956	0.0726182
0.075	-0.168251	0.154036	-0.0307672	-0.177102	0.169158	0.0758598
0.075125	-0.165633	0.153552	-0.0264132	-0.175629	0.168654	0.0792316
0.07525	-0.162679	0.152612	-0.0224405	-0.17407	0.168083	0.0826949
0.075375	-0.15946	0.151195	-0.0189022	-0.172464	0.167478	0.0862054
0.0755	-0.156054	0.14929	-0.0158286	-0.170856	0.166863	0.0897169
0.075625	-0.152539	0.146912	-0.0132431	-0.169289	0.16625	0.0931821
0.07575	-0.148988	0.144115	-0.0111613	-0.167811	0.165649	0.0965487
0.075875	-0.145483	0.14099	-0.00957985	-0.166472	0.165076	0.0997624
0.076	-0.142114	0.137643	-0.00847324	-0.165315	0.164546	0.102774
0.076125	-0.138968	0.134186	-0.00780063	-0.164367	0.164068	0.105548
0.07625	-0.136119	0.130726	-0.00751052	-0.163641	0.163643	0.108059
0.076375	-0.133613	0.127367	-0.0075438	-0.163155	0.163285	0.110294
0.0765	-0.131479	0.124202	-0.00784559	-0.162928	0.163009	0.112241
0.076625	-0.129716	0.121309	-0.00837995	-0.162973	0.162827	0.113888
0.07675	-0.128299	0.118729	-0.00912832	-0.163281	0.162739	0.11523
0.076875	-0.12718	0.116469	-0.0100719	-0.163833	0.162735	0.116265
0.077	-0.12631	0.114507	-0.01118	-0.164605	0.162804	0.116991
0.077125	-0.125653	0.112805	-0.0124185	-0.165577	0.16294	0.117403
0.07725	-0.125177	0.111311	-0.0137645	-0.166735	0.163136	0.117503
0.077375	-0.124847	0.109964	-0.0152033	-0.168057	0.163387	0.117307
0.0775	-0.124622	0.108716	-0.0167127	-0.169517	0.163688	0.116854
0.077625	-0.124465	0.107542	-0.0182575	-0.171074	0.164021	0.11619
0.07775	-0.124341	0.106444	-0.0198021	-0.172677	0.164359	0.115364
0.077875	-0.124203	0.105434	-0.0213222	-0.174276	0.164665	0.114421
0.078	-0.124003	0.104523	-0.0228034	-0.175836	0.164898	0.113407
0.078125	-0.123713	0.103722	-0.0242343	-0.177334	0.165027	0.112365
0.07825	-0.123345	0.103043	-0.0256077	-0.178755	0.165038	0.111311
0.078375	-0.122939	0.102493	-0.0269236	-0.180089	0.164932	0.110244
0.0785	-0.122534	0.102085	-0.0281806	-0.181336	0.164717	0.109151
0.078625	-0.122151	0.101835	-0.0293658	-0.182498	0.164404	0.108024
0.07875	-0.121797	0.101762	-0.0304551	-0.183574	0.164007	0.10686
0.078875	-0.121477	0.101879	-0.0314207	-0.184563	0.16354	0.105661
0.079	-0.121193	0.102186	-0.0322417	-0.185456	0.163014	0.104427
0.079125	-0.120939	0.102665	-0.0329097	-0.186238	0.162441	0.103164
0.07925	-0.120701	0.103285	-0.0334207	-0.186894	0.161843	0.101888
0.079375	-0.120476	0.104001	-0.0337664	-0.187416	0.161252	0.100621
0.0795	-0.120277	0.104747	-0.0339416	-0.187802	0.160691	0.0993895
0.079625	-0.120119	0.105443	-0.0339599	-0.188048	0.160164	0.0982285
0.07975	-0.120015	0.106015	-0.0338575	-0.18816	0.159666	0.0971782
0.079875	-0.11998	0.106405	-0.0336851	-0.188157	0.159201	0.0962671
0.08	-0.120028	0.106576	-0.0334977	-0.188061	0.158777	0.0954948
0.080125	-0.12017	0.106517	-0.0333487	-0.187894	0.158399	0.0948412
0.08025	-0.120398	0.106241	-0.033292	-0.187671	0.158066	0.0942858
0.080375	-0.120684	0.105787	-0.0333818	-0.187404	0.157791	0.0938141
0.0805	-0.120988	0.105206	-0.0336599	-0.187107	0.157602	0.0934102
0.080625	-0.121279	0.104552	-0.0341399	-0.186784	0.157535	0.0930551
0.08075	-0.121535	0.103871	-0.0348111	-0.186441	0.157611	0.0927335
0.080875	-0.121744	0.10319	-0.0356547	-0.186087	0.157839	0.092436
0.081	-0.121898	0.102528	-0.0366462	-0.185741	0.158219	0.0921535
0.081125	-0.122	0.101916	-0.037744	-0.185427	0.158742	0.0918784
0.08125	-0.122078	0.101384	-0.0388887	-0.185158	0.159384	0.0916085
0.081375	-0.122177	0.100956	-0.0400175	-0.184936	0.160114	0.0913481
0.0815	-0.122339	0.100642	-0.0410753	-0.184754	0.160904	0.0911025
0.081625	-0.122593	0.100438	-0.0420124	-0.184601	0.161732	0.0908697
0.08175	-0.122958	0.100325	-0.0427867	-0.184456	0.162566	0.0906341
0.081875	-0.123445	0.100273	-0.0433732	-0.184289	0.163374	0.090364
0.082	-0.12405	0.100242	-0.0437664	-0.184073	0.164125	0.090018
0.082125	-0.12475	0.100191	-0.0439713	-0.183789	0.164795	0.0895544
0.08225	-0.125515	0.100081	-0.043991	-0.183432	0.165373	0.0889378
0.082375	-0.126331	0.0998842	-0.0438159	-0.182996	0.165851	0.0881463
0.0825	-0.127209	0.0995838	-0.0434251	-0.182486	0.166216	0.0871795
0.082625	-0.128169	0.0991692	-0.0427978	-0.181916	0.166454	0.0860542
0.08275	-0.129233	0.0986475	-0.0419204	-0.181319	0.166564	0.0847887
0.082875	-0.130421	0.0980485	-0.0407944	-0.180731	0.166564	0.0833934
0.083	-0.131751	0.0974104	-0.0394407	-0.180175	0.166485	0.0818747
0.083125	-0.133226	0.0967603	-0.0378912	-0.179666	0.166357	0.0802456
0.08325	-0.13483	0.0961107	-0.0361697	-0.179212	0.166205	0.0785348
0.083375	-0.136523	0.0954764	-0.0342826	-0.178819	0.166063	0.07678
0.0835	-0.138252	0.0948894	-0.0322305	-0.178474	0.165969	0.0750116
0.083625	-0.13996	0.0943995	-0.0300227	-0.178149	0.165956	0.0732505
0.08375	-0.141592	0.0940643	-0.0276738	-0.177799	0.166045	0.0715178
0.083875	-0.143105	0.0939395	-0.0251968	-0.177386	0.166241	0.0698412
0.084	-0.144479	0.0940704	-0.0226043	-0.176881	0.166539	0.0682541
0.084125	-0.14571	0.0944807	-0.0199163	-0.176273	0.166928	0.0667914
0.08425	-0.146806	0.0951661	-0.0171713	-0.17557	0.167397	0.0654867
0.084375	-0.147764	0.0961029	-0.014428	-0.174788	0.167938	0.0643697
0.0845	-0.148579	0.0972617	-0.0117587	-0.173947	0.168539	0.0634597
0.084625	-0.149242	0.0986092	-0.00924274	-0.173065	0.169173	0.0627602
0.08475	-0.149747	0.100102	-0.00695295	-0.172151	0.169802	0.0622588
0.084875	-0.150081	0.101685	-0.00493961	-0.171198	0.170375	0.0619359
0.085	-0.15023	0.103307	-0.00322952	-0.170195	0.170842	0.0617729
0.085125	-0.150184	0.104935	-0.00183363	-0.16914	0.171165	0.0617505
0.08525	-0.149951	0.106563	-0.000752375	-0.168044	0.171318	0.0618441
0.085375	-0.149537	0.108189	1.87181e-05	-0.166924	0.171287	0.062026
0.0855	-0.148947	0.109798	0.0004861	-0.165797	0.171058	0.062264
0.085625	-0.148181	0.11135	0.000658006	-0.164685	0.170617	0.0625143
0.08575	-0.147242	0.112809	0.000543524	-0.163616	0.169957	0.0627212
0.085875	-0.146145	0.114154	0.000153771	-0.162607	0.169082	0.0628283
0.086	-0.144914	0.115374	-0.000492586	-0.161654	0.168014	0.0627893
0.086125	-0.14358	0.11646	-0.00136598	-0.160736	0.166798	0.0625738
0.08625	-0.14218	0.117403	-0.00243148	-0.15984	0.165495	0.0621649
0.086375	-0.140745	0.118205	-0.00365754	-0.158968	0.164172	0.0615561
0.0865	-0.139302	0.118883	-0.00501816	-0.158121	0.162901	0.0607532
0.086625	-0.137873	0.119461	-0.00648606	-0.157305	0.161757	0.0597772
0.08675	-0.136465	0.119951	-0.00802242	-0.156531	0.16081	0.0586602
0.086875	-0.135082	0.120357	-0.00957384	-0.15583	0.160116	0.057436
0.087	-0.133731	0.120691	-0.0110837	-0.155239	0.159706	0.0561327
0.087125	-0.132428	0.120979	-0.0125093	-0.154785	0.159587	0.0547791
0.08725	-0.131186	0.12124	-0.0138265	-0.154489	0.159749	0.0534127
0.087375	-0.130009	0.121478	-0.0150227	-0.154365	0.160168	0.0520796
0.0875	-0.12889	0.121685	-0.0160925	-0.154427	0.160808	0.0508296
0.087625	-0.127822	0.121858	-0.0170407	-0.154676	0.16162	0.0497083
0.08775	-0.126803	0.122004	-0.0178778	-0.155099	0.162552	0.0487527
0.087875	-0.125829	0.122131	-0.0186035	-0.155682	0.163557	0.0479919
0.088	-0.124892	0.122247	-0.0191983	-0.156413	0.164605	0.0474453
0.088125	-0.123991	0.122369	-0.0196384	-0.157282	0.165672	0.0471186
0.08825	-0.123138	0.122531	-0.0199152	-0.158284	0.166746	0.0470106
0.088375	-0.122349	0.122769	-0.0200343	-0.159415	0.167813	0.0471221
0.0885	-0.121635	0.123095	-0.0199988	-0.160667	0.168855	0.0474569
0.088625	-0.120999	0.123506	-0.019808	-0.16203	0.169855	0.0480176
0.08875	-0.120437	0.123989	-0.0194781	-0.163483	0.170801	0.0488023
0.088875	-0.119946	0.124531	-0.0190489	-0.165004	0.171676	0.0498077
0.089	-0.119517	0.12511	-0.0185628	-0.166576	0.17246	0.0510355
0.089125	-0.119132	0.125712	-0.0180474	-0.168191	0.173129	0.0524896
0.08925	-0.118772	0.126335	-0.0175223	-0.169839	0.173664	0.054169
0.089375	-0.118415	0.127	-0.0170108	-0.1715	0.174052	0.0560683
0.0895	-0.118037	0.127717	-0.0165435	-0.173138	0.174277	0.0581789
0.089625	-0.117616	0.128469	-0.016154	-0.174703	0.174323	0.0604861
0.08975	-0.117128	0.129214	-0.0158765	-0.176141	0.174169	0.0629649
0.089875	-0.116553	0.129902	-0.0157451	-0.177399	0.173803	0.0655811
0.09	-0.115879	0.130488	-0.0157929	-0.17843	0.173228	0.0682985
0.090125	-0.115101	0.130929	-0.0160436	-0.179193	0.172456	0.0710797
0.09025	-0.114229	0.131202	-0.0165021	-0.179664	0.171512	0.0738791
0.090375	-0.113295	0.131316	-0.0171543	-0.179834	0.170424	0.0766414
0.0905	-0.112349	0.131316	-0.0179747	-0.179714	0.169215	0.0793111
0.090625	-0.111433	0.131253	-0.0189377	-0.179314	0.167898	0.0818418
0.09075	-0.110573	0.131159	-0.0200282	-0.178655	0.166489	0.0841962
0.090875	-0.10979	0.131039	-0.0212431	-0.177778	0.16501	0.0863399
0.091	-0.109117	0.130873	-0.0225825	-0.176746	0.163478	0.088236
0.091125	-0.108594	0.130624	-0.0240395	-0.175624	0.161897	0.0898549
0.09125	-0.108242	0.130239	-0.0255981	-0.174454	0.16026	0.0911849
0.091375	-0.108061	0.129654	-0.0272343	-0.17325	0.15856	0.0922237
0.0915	-0.108034	0.128803	-0.0289166	-0.172014	0.156792	0.0929601
0.091625	-0.10814	0.127639	-0.0306048	-0.170745	0.154956	0.0933755
0.09175	-0.108352	0.126145	-0.0322525	-0.16944	0.153053	0.0934669
0.091875	-0.108643	0.124329	-0.0338074	-0.168087	0.151098	0.0932599
0.092	-0.108983	0.122209	-0.0352078	-0.166693	0.149119	0.0927992
0.092125	-0.10933	0.119814	-0.0363857	-0.165288	0.147153	0.0921379
0.09225	-0.109634	0.117178	-0.0372836	-0.163917	0.145239	0.0913357
0.092375	-0.109845	0.114355	-0.0378671	-0.16262	0.143408	0.090454
0.0925	-0.109926	0.111402	-0.0381258	-0.161424	0.141692	0.0895466
0.092625	-0.10987	0.108367	-0.0380628	-0.160358	0.140122	0.0886537
0.09275	-0.109695	0.105286	-0.0376936	-0.159447	0.138721	0.0878045
0.092875	-0.109433	0.102187	-0.037054	-0.1587	0.137497	0.0870241
0.093	-0.109131	0.0990955	-0.0361967	-0.158105	0.136442	0.086341
0.093125	-0.108837	0.0960259	-0.0351702	-0.157646	0.13554	0.085785
0.09325	-0.108603	0.0929934	-0.0340099	-0.157314	0.134769	0.0853813
0.093375	-0.108476	0.0900183	-0.0327505	-0.157112	0.13411	0.0851512
0.0935	-0.108506	0.0871238	-0.0314353	-0.157043	0.133546	0.0851169
0.093625	-0.108734	0.0843315	-0.0301104	-0.157107	0.133058	0.0852966
0.09375	-0.10919	0.0816607	-0.0288158	-0.157303	0.132624	0.0856911
0.093875	-0.109899	0.0791288	-0.0275832	-0.157637	0.132225	0.0862748
0.094	-0.110887	0.0767539	-0.0264431	-0.158116	0.131848	0.0870036
0.094125	-0.112169	0.0745575	-0.0254298	-0.158745	0.131474	0.0878325
0.09425	-0.113739	0.0725637	-0.0245736	-0.159528	0.131086	0.0887244
0.094375	-0.115567	0.0707969	-0.0238928	-0.160476	0.130676	0.0896405
0.0945	-0.117612	0.069281	-0.0233967	-0.1616	0.130251	0.0905296
0.094625	-0.119822	0.0680403	-0.0230933	-0.162907	0.129821	0.091332
0.09475	-0.122139	0.0670973	-0.0229873	-0.164388	0.129397	0.0919933
0.094875	-0.1245	0.0664692	-0.0230704	-0.166021	0.128984	0.0924735
0.095	-0.126837	0.0661664	-0.0233197	-0.167774	0.128595	0.0927465
0.095125	-0.129096	0.066194	-0.0237083	-0.169612	0.128244	0.0927926
0.09525	-0.13124	0.0665537	-0.0242162	-0.171495	0.127944	0.0925976
0.095375	-0.133247	0.0672426	-0.0248259	-0.173371	0.127696	0.0921598
0.0955	-0.135107	0.0682486	-0.0255074	-0.175188	0.1275	0.0914898
0.095625	-0.136816	0.0695451	-0.0262142	-0.176894	0.12736	0.0906025
0.09575	-0.138374	0.0710902	-0.0268931	-0.178444	0.127285	0.0895157
0.095875	-0.13977	0.0728366	-0.0274957	-0.179798	0.127279	0.0882577
0.096	-0.140975	0.0747446	-0.0279835	-0.180926	0.127343	0.0868661
0.096125	-0.141953	0.0767848	-0.0283329	-0.181812	0.127489	0.0853719
0.09625	-0.142681	0.0789351	-0.028538	-0.182456	0.127735	0.0837874
0.096375	-0.143149	0.0811843	-0.0286103	-0.182876	0.128102	0.0821137
0.0965	-0.143343	0.0835317	-0.0285744	-0.183084	0.128601	0.0803586
0.096625	-0.143252	0.0859803	-0.0284577	-0.183092	0.129242	0.0785429
0.09675	-0.142869	0.0885313	-0.0282787	-0.182913	0.130028	0.0766898
0.096875	-0.142201	0.0911846	-0.0280405	-0.182575	0.130944	0.074815
0.097	-0.141262	0.09394	-0.0277322	-0.182112	0.131957	0.0729301
0.097125	-0.14007	0.0968002	-0.0273328	-0.181558	0.133032	0.071052
0.09725	-0.13865	0.0997721	-0.026814	-0.180937	0.134144	0.0692026
0.097375	-0.137039	0.102858	-0.0261462	-0.180255	0.135279	0.0674027
0.0975	-0.135281	0.106042	-0.0253047	-0.179504	0.136421	0.065676
0.097625	-0.133409	0.109285	-0.0242659	-0.178661	0.137551	0.0640569
0.09775	-0.131445	0.112528	-0.0230021	-0.177703	0.138658	0.0625856
0.097875	-0.12941	0.11571	-0.0214827	-0.176611	0.139742	0.0612934
0.098	-0.127334	0.118787	-0.0196773	-0.17537	0.140816	0.0602001
0.098125	-0.125265	0.121725	-0.0175665	-0.173978	0.141894	0.0593204
0.09825	-0.123257	0.124491	-0.0151569	-0.172454	0.142984	0.0586637
0.098375	-0.121366	0.127044	-0.0124891	-0.170835	0.144087	0.0582261
0.0985	-0.11963	0.129361	-0.00963458	-0.169169	0.145209	0.057987
0.098625	-0.118067	0.13144	-0.0066878	-0.167506	0.146364	0.0579158
0.09875	-0.116679	0.133298	-0.00375037	-0.165886	0.147567	0.0579834
0.098875	-0.115443	0.134946	-0.00091553	-0.16434	0.14883	0.0581689
0.099	-0.114321	0.136388	0.00173104	-0.162887	0.150162	0.0584534
0.099125	-0.113277	0.137621	0.00410019	-0.161535	0.151556	0.0588124
0.09925	-0.112293	0.138628	0.00609821	-0.160281	0.152991	0.0592195
0.099375	-0.111368	0.139383	0.00764499	-0.159106	0.154431	0.0596528
0.0995	-0.110517	0.139864	0.00869222	-0.157996	0.155841	0.0600896
0.099625	-0.109759	0.140076	0.00922039	-0.156939	0.157206	0.0605014
0.09975	-0.109105	0.140048	0.00922424	-0.155929	0.15853	0.0608606
0.099875	-0.108555	0.139803	0.00870741	-0.154961	0.159827	0.0611509
0.1	-0.108092	0.139348	0.00768909	-0.154032	0.161116	0.0613669
0.100125	-0.107694	0.138693	0.00620765	-0.153146	0.162415	0.0615064
0.10025	-0.107358	0.137854	0.00431088	-0.152305	0.163738	0.0615618
0.100375	-0.107116	0.136833	0.0020446	-0.151517	0.165094	0.0615188
0.1005	-0.107014	0.135603	-0.000543237	-0.150792	0.166476	0.0613629
0.100625	-0.107087	0.134122	-0.00338814	-0.150142	0.167863	0.0610876
0.10075	-0.107343	0.132361	-0.00640926	-0.149583	0.169225	0.0606982
0.100875	-0.107785	0.130315	-0.00952495	-0.149123	0.170526	0.060209
0.101	-0.108427	0.127992	-0.0126583	-0.148769	0.171734	0.0596421
0.101125	-0.109279	0.125402	-0.0157296	-0.148523	0.172824	0.059029
0.10125	-0.110323	0.122564	-0.0186585	-0.148379	0.173775	0.0584073
0.101375	-0.111523	0.119521	-0.0213802	-0.148328	0.174571	0.0578153
0.1015	-0.11285	0.116337	-0.0238489	-0.148354	0.175197	0.0572867
0.101625	-0.114285	0.11308	-0.0260238	-0.148439	0.175633	0.0568501
0.10175	-0.115807	0.109799	-0.0278592	-0.148563	0.175858	0.0565313
0.101875	-0.117389	0.106535	-0.0293186	-0.148718	0.175857	0.0563511
0.102	-0.11901	0.103337	-0.0303931	-0.148906	0.175634	0.0563208
0.102125	-0.120659	0.10026	-0.0311032	-0.149134	0.175212	0.0564429
0.10225	-0.122316	0.0973594	-0.0314901	-0.149402	0.174617	0.0567135
0.102375	-0.123941	0.094679	-0.0316025	-0.149703	0.173886	0.057124
0.1025	-0.125484	0.0922585	-0.0314885	-0.150029	0.173059	0.0576612
0.102625	-0.126908	0.0901346	-0.0311939	-0.150381	0.172179	0.058312
0.10275	-0.128205	0.0883284	-0.0307614	-0.150768	0.171282	0.0590699
0.102875	-0.129387	0.0868396	-0.0302273	-0.151199	0.170394	0.0599373
0.103	-0.130474	0.0856576	-0.0296111	-0.151677	0.169541	0.0609166
0.103125	-0.131481	0.084775	-0.0289116	-0.152216	0.168741	0.0619956
0.10325	-0.132422	0.0841888	-0.0281182	-0.15283	0.16801	0.063147
0.103375	-0.133307	0.0838923	-0.0272227	-0.153524	0.167357	0.0643385
0.1035	-0.134133	0.0838692	-0.026222	-0.154293	0.1668	0.0655366
0.103625	-0.134873	0.0840966	-0.0251163	-0.155121	0.166357	0.0667069
0.10375	-0.135486	0.0845549	-0.0239076	-0.155991	0.166039	0.0678171
0.103875	-0.135935	0.085228	-0.0226046	-0.156886	0.165835	0.0688435
0.104	-0.136197	0.0860937	-0.0212273	-0.157788	0.165724	0.0697702
0.104125	-0.136263	0.0871203	-0.0198031	-0.158676	0.165689	0.0705824
0.10425	-0.136137	0.0882738	-0.0183613	-0.15953	0.165726	0.0712649
0.104375	-0.135829	0.0895233	-0.0169333	-0.160331	0.165823	0.0718039
0.1045	-0.135352	0.0908377	-0.0155565	-0.161054	0.165971	0.0721876
0.104625	-0.13472	0.0921794	-0.014268	-0.161669	0.166154	0.072405
0.10475	-0.133945	0.0935062	-0.0130907	-0.162148	0.166355	0.0724444
0.104875	-0.133046	0.0947851	-0.0120312	-0.162476	0.166554	0.0722961
0.105	-0.132056	0.0959977	-0.0110951	-0.162648	0.16673	0.0719553
0.105125	-0.131021	0.0971292	-0.0102961	-0.162671	0.166864	0.0714232
0.10525	-0.129988	0.098162	-0.00964711	-0.162558	0.166954	0.0707019
0.105375	-0.128983	0.0990819	-0.00915377	-0.162333	0.167008	0.0697899
0.1055	-0.128007	0.0998859	-0.00882141	-0.162029	0.167041	0.0686847
0.105625	-0.127054	0.10058	-0.0086617	-0.161681	0.167062	0.0673931
0.10575	-0.126121	0.101169	-0.0086858	-0.161323	0.167076	0.0659378
0.105875	-0.12521	0.101653	-0.00889238	-0.160984	0.167094	0.0643511
0.106	-0.124319	0.102052	-0.00926007	-0.160694	0.167133	0.0626655
0.106125	-0.123448	0.102416	-0.00974827	-0.160479	0.167215	0.0609132
0.10625	-0.122604	0.102823	-0.0103047	-0.160366	0.167374	0.0591285
0.106375	-0.121791	0.103352	-0.0108753	-0.160383	0.167652	0.057344
0.1065	-0.120996	0.104073	-0.0114125	-0.160564	0.168093	0.0555828
0.106625	-0.120194	0.105035	-0.0118808	-0.160932	0.168731	0.0538527
0.10675	-0.119358	0.106264	-0.0122547	-0.16149	0.169573	0.0521524
0.106875	-0.118471	0.107754	-0.0125124	-0.162209	0.170594	0.0504862
0.107	-0.117526	0.109471	-0.0126288	-0.16304	0.171752	0.0488728
0.107125	-0.116523	0.111355	-0.0125764	-0.163925	0.172998	0.0473444
0.10725	-0.115481	0.113339	-0.0123254	-0.164807	0.174271	0.0459412
0.107375	-0.114421	0.115357	-0.011842	-0.165635	0.175499	0.0447068
0.1075	-0.113356	0.117356	-0.0110962	-0.166364	0.176614	0.0436876
0.107625	-0.112286	0.119291	-0.0100715	-0.166964	0.177571	0.0429263
0.10775	-0.111201	0.121128	-0.00877106	-0.16742	0.178344	0.0424486
0.107875	-0.110086	0.122825	-0.00722162	-0.16773	0.17891	0.042257
0.108	-0.108924	0.124346	-0.0054765	-0.167901	0.17924	0.0423379
0.108125	-0.107703	0.125664	-0.00361348	-0.167938	0.179309	0.0426701
0.10825	-0.106406	0.12675	-0.00172964	-0.167848	0.179102	0.043232
0.108375	-0.105024	0.127576	7.08586e-05	-0.167639	0.178607	0.0440074
0.1085	-0.103553	0.128115	0.00169336	-0.167323	0.177807	0.0449849
0.108625	-0.101996	0.12836	0.00306124	-0.166919	0.176687	0.0461514
0.10875	-0.100358	0.128301	0.00411449	-0.166455	0.175247	0.0474851
0.108875	-0.0986431	0.127929	0.00480734	-0.16598	0.17351	0.0489521
0.109	-0.0968661	0.12724	0.00511616	-0.16555	0.171515	0.0505117
0.109125	-0.0950592	0.126242	0.0050533	-0.165211	0.169303	0.05213
0.10925	-0.093272	0.124944	0.00466702	-0.164993	0.166922	0.0537817
0.109375	-0.0915616	0.123346	0.00402666	-0.164919	0.164423	0.0554397
0.1095	-0.0899809	0.121444	0.00320418	-0.165019	0.161862	0.0570685
0.109625	-0.0885743	0.119247	0.00225627	-0.165325	0.159297	0.0586288
0.10975	-0.0873843	0.116783	0.00122063	-0.165854	0.156786	0.0600846
0.109875	-0.0864493	0.114095	0.000131897	-0.166601	0.154384	0.0613985
0.11	-0.0857973	0.111232	-0.000968769	-0.167541	0.152144	0.0625297
0.110125	-0.0854465	0.108241	-0.00204153	-0.168648	0.150108	0.063446
0.11025	-0.0854098	0.105167	-0.00305066	-0.169894	0.148302	0.0641354
0.110375	-0.0856904	0.102053	-0.00395329	-0.171236	0.146743	0.0646065
0.1105	-0.0862769	0.0989417	-0.0046945	-0.172624	0.145444	0.064879
0.110625	-0.0871484	0.0958771	-0.00522314	-0.174024	0.144416	0.0649766
0.11075	-0.0882834	0.092903	-0.00550978	-0.175427	0.143664	0.064926
0.110875	-0.0896624	0.0900608	-0.00554353	-0.17684	0.143182	0.0647595
0.111	-0.0912602	0.0873855	-0.0053173	-0.17826	0.142955	0.0645156
0.111125	-0.0930284	0.0849051	-0.00482192	-0.179679	0.142971	0.0642382
0.11125	-0.0948927	0.0826451	-0.00405431	-0.181091	0.143219	0.0639725
0.111375	-0.0967768	0.0806303	-0.00302984	-0.182488	0.143687	0.063756
0.1115	-0.098633	0.0788763	-0.00178167	-0.18386	0.144356	0.063615
0.111625	-0.100443	0.0773797	-0.000349234	-0.185197	0.145204	0.0635676
0.11175	-0.102193	0.0761227	0.00122532	-0.186495	0.146211	0.0636259
0.111875	-0.10386	0.0750877	0.00289558	-0.187746	0.147363	0.0637959
0.112	-0.105409	0.0742654	0.00462041	-0.188938	0.148644	0.0640829
0.112125	-0.106814	0.0736576	0.00637376	-0.190046	0.150024	0.0644972
0.11225	-0.108063	0.0732766	0.00813562	-0.191042	0.151466	0.0650505
0.112375	-0.109165	0.0731387	0.0098756	-0.191901	0.152943	0.0657502
0.1125	-0.110134	0.0732595	0.0115498	-0.192609	0.154442	0.0665988
0.112625	-0.110972	0.0736569	0.0131125	-0.19316	0.155954	0.0675936
0.11275	-0.111667	0.0743488	0.0145275	-0.193557	0.157471	0.0687283
0.112875	-0.112206	0.0753436	0.0157657	-0.193814	0.158985	0.0699916
0.113	-0.112591	0.0766383	0.0167957	-0.193947	0.160496	0.0713625
0.113125	-0.112837	0.0782247	0.0175835	-0.193974	0.161999	0.0728099
0.11325	-0.112963	0.0800924	0.0181039	-0.193912	0.163478	0.0743032
0.113375	-0.112981	0.0822219	0.0183449	-0.193776	0.164916	0.0758148
0.1135	-0.112899	0.0845706	0.0182972	-0.193581	0.166292	0.0773123
0.113625	-0.112732	0.0870677	0.0179456	-0.193345	0.167587	0.0787526
0.11375	-0.112506	0.0896316	0.0172734	-0.193085	0.168767	0.0800828
0.113875	-0.11226	0.0921889	0.0162718	-0.192807	0.169792	0.0812483
0.114	-0.112034	0.0946783	0.0149487	-0.192515	0.170634	0.0822002
0.114125	-0.111875	0.0970466	0.0133286	-0.192211	0.17127	0.0828978
0.11425	-0.111831	0.0992466	0.0114381	-0.191897	0.171681	0.0833111
0.114375	-0.111943	0.101233	0.00929484	-0.191571	0.171859	0.0834223
0.1145	-0.112236	0.102965	0.00691564	-0.191219	0.171817	0.0832232
0.114625	-0.112722	0.104409	0.00432499	-0.190829	0.171577	0.0827022
0.11475	-0.113414	0.105553	0.00154965	-0.190397	0.171157	0.0818415
0.114875	-0.114319	0.106405	-0.00138879	-0.189936	0.170561	0.0806335
0.115	-0.115437	0.106974	-0.0044633	-0.189463	0.169777	0.0790972
0.115125	-0.116745	0.107273	-0.00762521	-0.188993	0.1688	0.0772712
0.11525	-0.11821	0.107319	-0.0108103	-0.188532	0.167625	0.0752004
0.115375	-0.119799	0.107141	-0.013958	-0.188083	0.166258	0.0729355
0.1155	-0.121486	0.106774	-0.0170207	-0.187645	0.164714	0.0705375
0.115625	-0.123246	0.106243	-0.019964	-0.18722	0.163026	0.0680695
0.11575	-0.125051	0.105558	-0.0227558	-0.186807	0.161241	0.0655825
0.115875	-0.12688	0.104734	-0.0253548	-0.186404	0.159409	0.0631202
0.116	-0.128717	0.103787	-0.0277165	-0.186008	0.15757	0.0607352
0.116125	-0.130548	0.102726	-0.029804	-0.185602	0.155751	0.0584905
0.11625	-0.132358	0.101542	-0.0315807	-0.185161	0.15397	0.0564443
0.116375	-0.134123	0.100237	-0.0330009	-0.184667	0.152241	0.054645
0.1165	-0.135818	0.0988323	-0.0340205	-0.184114	0.150577	0.0531392
0.116625	-0.137414	0.0973652	-0.0346134	-0.183499	0.148988	0.0519712
0.11675	-0.138886	0.0958621	-0.0347806	-0.182821	0.147494	0.0511688
0.116875	-0.140202	0.0943352	-0.0345474	-0.182084	0.14612	0.0507333
0.117	-0.141325	0.092798	-0.0339563	-0.181305	0.144893	0.0506417
0.117125	-0.142232	0.0912706	-0.0330636	-0.180496	0.14384	0.0508574
0.11725	-0.142908	0.0897662	-0.0319328	-0.179651	0.142981	0.051339
0.117375	-0.143344	0.0882857	-0.0306258	-0.178754	0.142326	0.0520433
0.1175	-0.143518	0.0868288	-0.0291947	-0.177798	0.141875	0.052931
0.117625	-0.143396	0.0854055	-0.0276813	-0.176782	0.141629	0.0539738
0.11775	-0.142948	0.0840312	-0.0261224	-0.175717	0.141576	0.055157
0.117875	-0.142157	0.0827175	-0.0245523	-0.174614	0.141688	0.0564728
0.118	-0.141031	0.0814716	-0.0230015	-0.173483	0.141932	0.057911
0.118125	-0.139588	0.0803056	-0.0214943	-0.172324	0.142278	0.0594565
0.11825	-0.137861	0.0792459	-0.0200488	-0.171141	0.142717	0.0610931
0.118375	-0.135896	0.0783295	-0.0186783	-0.169939	0.143245	0.0628076
0.1185	-0.13374	0.0775908	-0.0173943	-0.168717	0.14386	0.0645859
0.118625	-0.131436	0.0770557	-0.0162131	-0.167483	0.144558	0.0663969
0.11875	-0.129022	0.0767425	-0.0151581	-0.166253	0.145339	0.0681825
0.118875	-0.126544	0.0766599	-0.0142512	-0.165044	0.146208	0.0698738
0.119	-0.124062	0.0768048	-0.0134942	-0.163866	0.147161	0.0714178
0.119125	-0.121629	0.0771649	-0.0128571	-0.162717	0.148192	0.07279
0.11925	-0.119288	0.0777164	-0.0122894	-0.16159	0.149295	0.0739843
0.119375	-0.117072	0.0784215	-0.011735	-0.160478	0.150465	0.0749973
0.1195	-0.115013	0.0792341	-0.0111413	-0.159379	0.151683	0.0758227
0.119625	-0.113145	0.0801111	-0.0104675	-0.158304	0.15292	0.0764532
0.11975	-0.111483	0.0810177	-0.00969228	-0.157272	0.154147	0.0768781
0.119875	-0.110023	0.0819313	-0.00881884	-0.156304	0.155336	0.077081
0.12	-0.108744	0.082844	-0.00786899	-0.15542	0.156464	0.0770442
0.120125	-0.107621	0.0837538	-0.00687016	-0.15464	0.157505	0.0767562
0.12025	-0.106624	0.0846489	-0.00584387	-0.153973	0.158434	0.076215
0.120375	-0.105726	0.0855068	-0.00480223	-0.153414	0.159227	0.0754278
0.1205	-0.104907	0.0863062	-0.00375031	-0.152939	0.159866	0.0744123
0.120625	-0.104164	0.0870349	-0.0026914	-0.152521	0.160335	0.0731955
0.12075	-0.103506	0.0876888	-0.00163122	-0.152139	0.160627	0.071811
0.120875	-0.102942	0.0882706	-0.000574675	-0.151777	0.160745	0.070293
0.121	-0.102469	0.0887966	0.000479141	-0.15142	0.160698	0.0686725
0.121125	-0.102078	0.089306	0.0015367	-0.151053	0.160501	0.0669798
0.12125	-0.101762	0.0898522	0.00260713	-0.150664	0.160165	0.0652545
0.121375	-0.101517	0.0904712	0.00370132	-0.150247	0.159703	0.0635496
0.1215	-0.101344	0.0911676	0.00483329	-0.1498	0.159126	0.0619196
0.121625	-0.101249	0.0919357	0.00602215	-0.149324	0.158446	0.0604043
0.12175	-0.101237	0.0927883	0.00729263	-0.148829	0.157679	0.0590279
0.121875	-0.101314	0.0937534	0.0086697	-0.148325	0.156843	0.0578123
0.122	-0.101475	0.0948522	0.0101693	-0.14783	0.155967	0.056781
0.122125	-0.101701	0.0960935	0.0117928	-0.14736	0.155084	0.0559529
0.12225	-0.101954	0.0974863	0.0135283	-0.146929	0.154231	0.0553391
0.122375	-0.102184	0.0990367	0.0153564	-0.14655	0.153454	0.0549471
0.1225	-0.102346	0.100732	0.0172553	-0.146228	0.1528	0.0547838
0.122625	-0.102413	0.102537	0.0192007	-0.145968	0.152306	0.0548543
0.12275	-0.102376	0.104407	0.0211596	-0.145778	0.152	0.055156
0.122875	-0.102234	0.106304	0.0230907	-0.145664	0.151899	0.0556777
0.123	-0.101998	0.108202	0.024952	-0.145626	0.152003	0.0564089
0.123125	-0.10169	0.110074	0.0267016	-0.145652	0.152306	0.0573415
0.12325	-0.10134	0.111898	0.0282894	-0.145734	0.152793	0.0584604
0.123375	-0.100982	0.113657	0.0296528	-0.145874	0.153439	0.0597347
0.1235	-0.100664	0.115339	0.0307206	-0.146083	0.154201	0.061122
0.123625	-0.100434	0.116928	0.0314307	-0.146367	0.155033	0.0625761
0.12375	-0.100335	0.118403	0.0317447	-0.146738	0.155893	0.064053
0.123875	-0.100406	0.119745	0.0316396	-0.147213	0.156757	0.0655132
0.124	-0.100687	0.120943	0.0310918	-0.147819	0.157609	0.066921
0.124125	-0.101215	0.12199	0.0300835	-0.148579	0.158434	0.0682422
0.12425	-0.102021	0.122873	0.0286275	-0.149502	0.159211	0.06945
0.124375	-0.103112	0.12358	0.026776	-0.150581	0.159923	0.0705339
0.1245	-0.104463	0.124102	0.0246029	-0.151803	0.160566	0.0715031
0.124625	-0.106023	0.124442	0.0221836	-0.153146	0.161141	0.072378
0.12475	-0.107741	0.124608	0.0195883	-0.15457	0.161651	0.0731745
0.124875	-0.109574	0.124613	0.0168844	-0.156032	0.162097	0.0739019
0.125	-0.111489	0.124461	0.014132	-0.157502	0.162484	0.0745698
0.125125	-0.113458	0.124157	0.0113798	-0.158969	0.162821	0.0751899
0.12525	-0.115457	0.123704	0.00867199	-0.160444	0.163107	0.0757724
0.125375	-0.117461	0.123102	0.00605762	-0.161939	0.163326	0.0763233
0.1255	-0.119439	0.122339	0.00358753	-0.16346	0.163458	0.0768423
0.125625	-0.121344	0.121401	0.0013008	-0.164996	0.163488	0.0773254
0.12575	-0.12313	0.120287	-0.000782446	-0.166525	0.163416	0.0777743
0.125875	-0.124771	0.11902	-0.00265243	-0.16802	0.163247	0.0781979
0.126	-0.126276	0.11763	-0.00429993	-0.169452	0.163	0.0786023
0.126125	-0.127671	0.116131	-0.00571983	-0.170804	0.162706	0.0789797
0.12625	-0.128983	0.114516	-0.00691945	-0.172071	0.162399	0.0793055
0.126375	-0.130231	0.112779	-0.00791947	-0.173262	0.162107	0.0795487
0.1265	-0.131419	0.110923	-0.00874765	-0.174382	0.161831	0.0796846
0.126625	-0.132537	0.108954	-0.00943008	-0.175429	0.161562	0.0796942
0.12675	-0.13356	0.106882	-0.00998832	-0.176404	0.161292	0.0795611
0.126875	-0.134453	0.104726	-0.0104437	-0.177319	0.161024	0.0792814
0.127	-0.135184	0.102519	-0.0108163	-0.178193	0.160759	0.0788738
0.127125	-0.135736	0.100297	-0.0111138	-0.179034	0.160499	0.0783741
0.12725	-0.136106	0.0980946	-0.0113225	-0.179846	0.16025	0.0778221
0.127375	-0.136301	0.0959516	-0.0114145	-0.180639	0.160035	0.0772542
0.1275	-0.136315	0.0939286	-0.0113668	-0.181428	0.159887	0.0767011
0.127625	-0.136139	0.0920915	-0.0111717	-0.182223	0.159837	0.0761809
0.12775	-0.13577	0.0904899	-0.0108305	-0.183018	0.159908	0.0756918
0.127875	-0.135217	0.089157	-0.0103422	-0.183788	0.160112	0.0752149
0.128	-0.134496	0.0881232	-0.00971084	-0.184509	0.16046	0.0747227
0.128125	-0.133641	0.0874219	-0.0089615	-0.185163	0.160957	0.074185
0.12825	-0.132701	0.0870808	-0.00813624	-0.185731	0.161599	0.0735744
0.128375	-0.131728	0.0871121	-0.00726927	-0.186189	0.162377	0.072872
0.1285	-0.130772	0.0875107	-0.00637578	-0.186518	0.163282	0.0720702
0.128625	-0.129866	0.0882638	-0.00546776	-0.186712	0.164308	0.0711739
0.12875	-0.129031	0.0893669	-0.00456752	-0.186769	0.165445	0.0702019
0.128875	-0.128275	0.0908263	-0.00369565	-0.186672	0.166677	0.0691817
0.129	-0.127607	0.0926477	-0.00285437	-0.186393	0.167983	0.0681422
0.129125	-0.127021	0.0948251	-0.00203245	-0.185916	0.169341	0.0671097
0.12925	-0.126496	0.0973366	-0.0012223	-0.185245	0.170729	0.0661076
0.129375	-0.126008	0.100144	-0.000426051	-0.184396	0.17212	0.0651576
0.1295	-0.125544	0.103199	0.00035255	-0.18339	0.173488	0.0642787
0.129625	-0.125104	0.106449	0.00111488	-0.18225	0.174812	0.0634889
0.12975	-0.12469	0.109846	0.0018654	-0.181003	0.176084	0.0628102
0.129875	-0.124303	0.113333	0.00260863	-0.179687	0.177295	0.0622619
0.13	-0.123948	0.116839	0.00334834	-0.17834	0.178435	0.0618517
0.130125	-0.123635	0.120293	0.00408857	-0.176992	0.179496	0.0615799
0.13025	-0.123375	0.123632	0.00483713	-0.175672	0.18048	0.061449
0.130375	-0.12318	0.126805	0.00560459	-0.174405	0.181381	0.0614644
0.1305	-0.123066	0.129772	0.0063984	-0.173222	0.182182	0.0616335
0.130625	-0.123059	0.132501	0.0072237	-0.17215	0.182847	0.0619682
0.13075	-0.123184	0.134972	0.00809106	-0.171207	0.183344	0.0624834
0.130875	-0.123466	0.137171	0.00902096	-0.170398	0.183649	0.0631899
0.131	-0.12392	0.139092	0.0100395	-0.16972	0.183747	0.0640901
0.131125	-0.124549	0.140753	0.0111678	-0.169159	0.183624	0.0651816
0.13125	-0.125346	0.142192	0.0124104	-0.168689	0.183274	0.0664556
0.131375	-0.126294	0.143452	0.0137503	-0.168286	0.182709	0.0678867
0.1315	-0.127369	0.14456	0.0151579	-0.167929	0.18196	0.0694291
0.131625	-0.128547	0.145526	0.0166071	-0.167607	0.181064	0.0710324
0.13175	-0.129803	0.146341	0.0180787	-0.167313	0.180063	0.0726578
0.131875	-0.1311	0.146981	0.019554	-0.167041	0.178997	0.07428
0.132	-0.132386	0.14742	0.0210083	-0.166786	0.177902	0.0758813
0.132125	-0.133602	0.147638	0.022404	-0.166546	0.176803	0.0774543
0.13225	-0.134701	0.147629	0.023693	-0.166315	0.17571	0.0790073
0.132375	-0.135656	0.147398	0.0248274	-0.166077	0.174623	0.0805563
0.1325	-0.136456	0.146951	0.0257624	-0.165808	0.173533	0.0821038
0.132625	-0.137098	0.146295	0.0264574	-0.165495	0.17243	0.0836295
0.13275	-0.137582	0.145444	0.0268769	-0.165142	0.171312	0.0851055
0.132875	-0.137906	0.144405	0.0269901	-0.164757	0.170175	0.0865109
0.133	-0.138063	0.143181	0.0267705	-0.164352	0.169016	0.0878337
0.133125	-0.138047	0.141789	0.0261944	-0.163935	0.167836	0.0890646
0.13325	-0.137861	0.140274	0.0252399	-0.163517	0.166651	0.0901918
0.133375	-0.137513	0.138701	0.0238945	-0.163108	0.165481	0.0912034
0.1335	-0.137011	0.137128	0.0221645	-0.162717	0.164342	0.0920948
0.133625	-0.136366	0.135606	0.0200814	-0.162346	0.163242	0.0928693
0.13375	-0.135588	0.134175	0.0177009	-0.161995	0.162198	0.0935369
0.133875	-0.134683	0.132867	0.0150954	-0.161672	0.161237	0.0941138
0.134	-0.133663	0.131685	0.0123366	-0.161399	0.16039	0.0946183
0.134125	-0.132545	0.130593	0.00948713	-0.161205	0.159688	0.0950655
0.13425	-0.131343	0.129532	0.00660351	-0.161107	0.159151	0.0954659
0.134375	-0.130062	0.128443	0.00373698	-0.161114	0.158789	0.0958238
0.1345	-0.128712	0.127267	0.000931543	-0.161233	0.158595	0.0961353
0.134625	-0.127307	0.125948	-0.00177164	-0.16146	0.158552	0.0963892
0.13475	-0.12586	0.124435	-0.00433255	-0.161782	0.158637	0.0965687
0.134875	-0.124384	0.122696	-0.00671632	-0.162171	0.158837	0.0966494
0.135	-0.122899	0.12073	-0.00888729	-0.162598	0.159147	0.0966051
0.135125	-0.121435	0.11856	-0.0107967	-0.163029	0.159576	0.0964188
0.13525	-0.120029	0.116218	-0.0123851	-0.163425	0.160136	0.0960869
0.135375	-0.118711	0.113733	-0.0135987	-0.163748	0.16083	0.0956192
0.1355	-0.117498	0.111114	-0.0144036	-0.163965	0.161644	0.0950379
0.135625	-0.116401	0.108361	-0.0147912	-0.164052	0.162549	0.0943701
0.13575	-0.11543	0.105472	-0.0147692	-0.163992	0.163503	0.0936415
0.135875	-0.1146	0.102446	-0.0143519	-0.163777	0.164456	0.0928758
0.136	-0.113926	0.0992827	-0.013565	-0.163418	0.165363	0.0920968
0.136125	-0.113424	0.0959958	-0.0124485	-0.162942	0.166185	0.091334
0.13625	-0.113114	0.0926096	-0.011048	-0.162391	0.166891	0.0906259
0.136375	-0.113011	0.0891585	-0.00941218	-0.161799	0.167459	0.0900144
0.1365	-0.113123	0.0856946	-0.00760034	-0.161192	0.167877	0.0895317
0.136625	-0.113448	0.0823029	-0.0056879	-0.160591	0.168151	0.0891876
0.13675	-0.113982	0.0790969	-0.00376144	-0.16002	0.168305	0.0889643
0.136875	-0.114723	0.0761943	-0.00190481	-0.1595	0.168368	0.0888288
0.137	-0.115665	0.0736924	-0.000190999	-0.159056	0.168374	0.0887538
0.137125	-0.1168	0.0716589	0.00131474	-0.158713	0.168353	0.0887263
0.13725	-0.118111	0.0701348	0.00255244	-0.158491	0.168326	0.0887449
0.137375	-0.119573	0.0691424	0.00346806	-0.158409	0.168308	0.0888139
0.1375	-0.121163	0.0686852	0.00401787	-0.158476	0.168303	0.088942
0.137625	-0.122845	0.0687448	0.00417106	-0.158697	0.168319	0.0891394
0.13775	-0.124567	0.0692829	0.00390475	-0.159064	0.168363	0.0894116
0.137875	-0.126266	0.0702526	0.00320393	-0.159567	0.168434	0.0897533
0.138	-0.127883	0.0716092	0.00206743	-0.160192	0.168526	0.090147
0.138125	-0.12937	0.0733131	0.000509121	-0.160921	0.168635	0.0905635
0.13825	-0.130677	0.0753258	-0.00144545	-0.161728	0.168769	0.0909621
0.138375	-0.131758	0.0776034	-0.00376827	-0.162581	0.168947	0.0912961
0.1385	-0.132579	0.0800946	-0.00643912	-0.163446	0.169189	0.0915257
0.138625	-0.133131	0.0827448	-0.00943991	-0.164296	0.169515	0.0916258
0.13875	-0.133421	0.085497	-0.0127349	-0.165098	0.169943	0.0915823
0.138875	-0.133462	0.088289	-0.0162603	-0.165814	0.170484	0.0913868
0.139	-0.133261	0.0910622	-0.0199293	-0.1664	0.171143	0.0910373
0.139125	-0.132832	0.0937724	-0.0236407	-0.166835	0.171916	0.0905375
0.13925	-0.132198	0.0963846	-0.0272849	-0.167121	0.172794	0.0898885
0.139375	-0.131389	0.0988593	-0.0307502	-0.16727	0.17376	0.0890816
0.1395	-0.130433	0.101154	-0.0339394	-0.167292	0.174793	0.0881035
0.139625	-0.129352	0.103237	-0.0367886	-0.167184	0.175867	0.0869497
0.13975	-0.128161	0.105095	-0.0392715	-0.166946	0.176943	0.0856287
0.139875	-0.126871	0.106723	-0.04138	-0.166578	0.177974	0.0841535
0.14	-0.125489	0.108133	-0.0431067	-0.166085	0.178924	0.0825372
0.140125	-0.124015	0.109358	-0.0444438	-0.16548	0.179766	0.0807955
0.14025	-0.122452	0.110464	-0.045392	-0.164788	0.180481	0.0789498
0.140375	-0.120825	0.11153	-0.0459558	-0.164034	0.181059	0.0770297
0.1405	-0.119171	0.112618	-0.0461319	-0.163238	0.181516	0.0750723
0.140625	-0.117528	0.113761	-0.0459094	-0.162423	0.181894	0.0731195
0.14075	-0.115936	0.114951	-0.0452833	-0.161626	0.182249	0.0712165
0.140875	-0.114434	0.116153	-0.0442644	-0.160888	0.182623	0.0694097
0.141	-0.113048	0.117321	-0.0428748	-0.160246	0.183045	0.0677434
0.141125	-0.11179	0.118421	-0.0411377	-0.159713	0.183531	0.0662586
0.14125	-0.110662	0.119411	-0.0390742	-0.15929	0.184083	0.0649879
0.141375	-0.109659	0.120249	-0.0367112	-0.158979	0.18469	0.063956
0.1415	-0.108782	0.120895	-0.0340859	-0.15879	0.185325	0.0631855
0.141625	-0.108047	0.121327	-0.0312438	-0.15873	0.185956	0.0626932
0.14175	-0.107476	0.121531	-0.0282396	-0.158802	0.186565	0.0624752
0.141875	-0.107068	0.121509	-0.0251416	-0.159007	0.18715	0.0625054
0.142	-0.10679	0.121293	-0.0220302	-0.159336	0.187717	0.0627501
0.142125	-0.106597	0.120929	-0.0189864	-0.159761	0.188265	0.0631786
0.14225	-0.106456	0.120445	-0.0160801	-0.160238	0.188784	0.0637606
0.142375	-0.106334	0.11985	-0.0133679	-0.16072	0.189259	0.064462
0.1425	-0.1062	0.119148	-0.0109002	-0.161171	0.189673	0.0652503
0.142625	-0.106043	0.118357	-0.0087215	-0.161576	0.190006	0.0661015
0.14275	-0.10588	0.117519	-0.00686082	-0.16193	0.19024	0.0669963
0.142875	-0.10575	0.116683	-0.00532414	-0.162232	0.190371	0.0679099
0.143	-0.105674	0.115899	-0.00409688	-0.162484	0.190413	0.0688085
0.143125	-0.105645	0.115213	-0.00315301	-0.162693	0.190386	0.0696552
0.14325	-0.105646	0.114658	-0.00246447	-0.162868	0.190304	0.0704161
0.143375	-0.105673	0.114241	-0.00200573	-0.163013	0.190167	0.071059
0.1435	-0.105727	0.113945	-0.00175678	-0.163126	0.189976	0.0715491
0.143625	-0.105813	0.113753	-0.00170593	-0.163203	0.189736	0.0718505
0.14375	-0.105941	0.113659	-0.00184759	-0.163247	0.189457	0.0719355
0.143875	-0.106136	0.113663	-0.00217541	-0.163268	0.189139	0.0717913
0.144	-0.106431	0.113757	-0.00267509	-0.163284	0.188783	0.0714189
0.144125	-0.106851	0.113919	-0.00332249	-0.163311	0.18839	0.0708321
0.14425	-0.107401	0.114119	-0.00408839	-0.163365	0.187955	0.070058
0.144375	-0.108064	0.114339	-0.00494239	-0.163463	0.187459	0.0691347
0.1445	-0.108806	0.11457	-0.00585375	-0.163617	0.186882	0.0681069
0.144625	-0.109577	0.114811	-0.006794	-0.16383	0.18621	0.0670226
0.14475	-0.110334	0.115055	-0.00773738	-0.164104	0.185442	0.0659327
0.144875	-0.111052	0.115291	-0.00865504	-0.16445	0.184578	0.064894
0.145	-0.111716	0.115512	-0.00951041	-0.164889	0.183617	0.0639693
0.145125	-0.112313	0.115715	-0.0102608	-0.165438	0.18255	0.0632137
0.14525	-0.112821	0.115901	-0.0108618	-0.166095	0.181373	0.0626625
0.145375	-0.113205	0.116079	-0.0112758	-0.166841	0.180087	0.0623289
0.1455	-0.113422	0.116268	-0.0114804	-0.16765	0.178704	0.0622114
0.145625	-0.11344	0.116501	-0.0114688	-0.168497	0.177236	0.0623061
0.14575	-0.11325	0.116809	-0.0112381	-0.169357	0.175706	0.0626088
0.145875	-0.112857	0.117217	-0.0107841	-0.170205	0.174155	0.0631104
0.146	-0.112261	0.11774	-0.010103	-0.171025	0.172626	0.0637933
0.146125	-0.111454	0.11838	-0.00919651	-0.171805	0.171146	0.0646335
0.14625	-0.110425	0.119142	-0.00807246	-0.17252	0.169721	0.0656028
0.146375	-0.109173	0.120024	-0.00674678	-0.173134	0.168346	0.0666665
0.1465	-0.107699	0.121018	-0.00525013	-0.173606	0.167025	0.0677865
0.146625	-0.106012	0.122109	-0.00362622	-0.173904	0.165761	0.0689296
0.14675	-0.104128	0.123283	-0.00191896	-0.174015	0.164555	0.0700766
0.146875	-0.102094	0.124523	-0.000163733	-0.173938	0.1634	0.0712254
0.147	-0.0999809	0.125809	0.00160979	-0.17367	0.162298	0.0723833
0.147125	-0.0978613	0.12712	0.00336925	-0.173214	0.161262	0.0735574
0.14725	-0.0957916	0.128441	0.00507712	-0.172575	0.160316	0.0747515
0.147375	-0.0938168	0.129757	0.00669475	-0.171771	0.159482	0.0759686
0.1475	-0.0919845	0.131038	0.00818053	-0.170819	0.158776	0.0772113
0.147625	-0.0903433	0.13225	0.00947951	-0.16975	0.15821	0.0784804
0.14775	-0.0889344	0.133357	0.0105234	-0.168608	0.157797	0.0797743
0.147875	-0.0877936	0.134326	0.0112508	-0.167449	0.157544	0.0810882
0.148	-0.0869591	0.135125	0.0116229	-0.16632	0.15745	0.0824081
0.148125	-0.0864702	0.135732	0.0116166	-0.165257	0.157512	0.0837055
0.14825	-0.0863558	0.136134	0.011212	-0.164288	0.157728	0.0849387
0.148375	-0.0866223	0.136328	0.0104007	-0.163442	0.158086	0.0860633
0.1485	-0.0872517	0.136313	0.00920476	-0.162746	0.158565	0.0870436
0.148625	-0.0882057	0.136079	0.00767995	-0.162215	0.159138	0.0878541
0.14875	-0.0894295	0.135614	0.00589599	-0.161851	0.159767	0.0884742
0.148875	-0.0908592	0.13491	0.00392009	-0.161642	0.160408	0.0888831
0.149	-0.0924355	0.133968	0.00181831	-0.161577	0.161017	0.0890607
0.149125	-0.0941185	0.132794	-0.000339033	-0.161646	0.161557	0.0889955
0.14925	-0.0958863	0.131398	-0.00248359	-0.161836	0.162005	0.0886911
0.149375	-0.0977222	0.129805	-0.00455676	-0.162132	0.16235	0.0881665
0.1495	-0.0996088	0.128049	-0.00651079	-0.162521	0.162592	0.087454
0.149625	-0.101522	0.126168	-0.00830524	-0.162996	0.162739	0.0865926
0.14975	-0.103425	0.124181	-0.00990442	-0.163553	0.162804	0.0856183
0.149875	-0.105267	0.122091	-0.0112829	-0.164178	0.162802	0.084563
0.15	-0.107002	0.119897	-0.0124307	-0.164842	0.162753	0.0834565
0.150125	-0.108599	0.117599	-0.013348	-0.16551	0.162671	0.0823233
0.15025	-0.110044	0.115204	-0.0140381	-0.166153	0.162562	0.0811808
0.150375	-0.111347	0.112726	-0.0145095	-0.166748	0.162423	0.0800403
0.1505	-0.112532	0.110196	-0.0147796	-0.167275	0.162243	0.0789061
0.150625	-0.113632	0.107666	-0.014874	-0.167723	0.162016	0.0777777
0.15075	-0.114676	0.105205	-0.0148249	-0.16809	0.161746	0.0766581
0.150875	-0.115677	0.102878	-0.0146673	-0.168379	0.161444	0.0755566
0.151	-0.116635	0.100745	-0.0144391	-0.168598	0.161121	0.0744791
0.151125	-0.117543	0.0988475	-0.0141875	-0.168749	0.16079	0.0734253
0.15125	-0.118394	0.0972129	-0.0139735	-0.168828	0.16046	0.0723933
0.151375	-0.119193	0.0958427	-0.0138601	-0.168832	0.160128	0.0713804
0.1515	-0.119952	0.0947237	-0.0138935	-0.168756	0.159783	0.070378
0.151625	-0.120693	0.0938419	-0.0140977	-0.168589	0.159416	0.0693686
0.15175	-0.121431	0.0931876	-0.0144776	-0.168315	0.159034	0.0683337
0.151875	-0.122171	0.0927521	-0.0150171	-0.167919	0.158651	0.0672634
0.152	-0.122915	0.0925224	-0.0156737	-0.167397	0.158277	0.0661575
0.152125	-0.123668	0.0924814	-0.0163836	-0.16676	0.157922	0.0650211
0.15225	-0.124435	0.0926112	-0.0170769	-0.166031	0.157601	0.0638609
0.152375	-0.125223	0.0928977	-0.0176939	-0.165242	0.157328	0.0626872
0.1525	-0.126032	0.0933345	-0.018193	-0.164425	0.157111	0.0615162
0.152625	-0.126854	0.0939229	-0.0185439	-0.163597	0.156942	0.0603654
0.15275	-0.127676	0.0946666	-0.0187198	-0.162761	0.156813	0.059248
0.152875	-0.128491	0.0955686	-0.0187036	-0.161912	0.156716	0.0581753
0.153	-0.129279	0.0966311	-0.0184991	-0.161053	0.156655	0.0571609
0.153125	-0.130014	0.0978529	-0.0181248	-0.160195	0.156632	0.05622
0.15325	-0.130663	0.099229	-0.0175984	-0.159343	0.156659	0.0553623
0.153375	-0.1312	0.100753	-0.0169298	-0.158493	0.156746	0.0545839
0.1535	-0.1316	0.10242	-0.0161289	-0.157633	0.156904	0.0538684
0.153625	-0.13184	0.104226	-0.0152106	-0.156767	0.157143	0.0531968
0.15375	-0.131915	0.106168	-0.0141892	-0.155912	0.157465	0.0525541
0.153875	-0.13184	0.108234	-0.0130754	-0.155092	0.157873	0.0519293
0.154	-0.131649	0.110409	-0.0118816	-0.154331	0.158366	0.0513173
0.154125	-0.131379	0.112689	-0.0106235	-0.153659	0.158935	0.0507233
0.15425	-0.131066	0.115075	-0.00931386	-0.153112	0.159571	0.0501582
0.154375	-0.13074	0.117563	-0.00795729	-0.152724	0.16027	0.0496293
0.1545	-0.130427	0.12014	-0.00655295	-0.152521	0.16104	0.0491348
0.154625	-0.130142	0.122787	-0.00510112	-0.152522	0.1619	0.0486733
0.15475	-0.129892	0.125487	-0.00360684	-0.152741	0.16288	0.0482567
0.154875	-0.129675	0.128216	-0.00207698	-0.153194	0.164002	0.0479117
0.155	-0.129492	0.130925	-0.000515379	-0.15389	0.165274	0.0476686
0.155125	-0.129333	0.133554	0.00107844	-0.154826	0.166688	0.0475555
0.15525	-0.129178	0.13604	0.0027054	-0.155987	0.168225	0.0475997
0.155375	-0.129003	0.138341	0.00436405	-0.157341	0.169863	0.0478237
0.1555	-0.128787	0.140427	0.00605053	-0.158854	0.171571	0.0482355
0.155625	-0.128508	0.142281	0.00775352	-0.160487	0.173315	0.0488209
0.15575	-0.128139	0.143898	0.00944665	-0.162191	0.175061	0.049549
0.155875	-0.127646	0.145287	0.0110902	-0.163911	0.176786	0.0503876
0.156	-0.126995	0.146457	0.0126429	-0.165591	0.178471	0.0513166
0.156125	-0.12616	0.147406	0.0140723	-0.167183	0.180097	0.052329
0.15625	-0.125134	0.148121	0.0153526	-0.168646	0.18164	0.0534223
0.156375	-0.123929	0.148584	0.0164559	-0.169949	0.183078	0.0545947
0.1565	-0.122566	0.148788	0.0173517	-0.171076	0.184397	0.0558524
0.156625	-0.121072	0.148734	0.0180146	-0.172023	0.185587	0.0572101
0.15675	-0.119473	0.148435	0.0184264	-0.172792	0.186632	0.0586724
0.156875	-0.117794	0.147913	0.0185719	-0.173389	0.187527	0.0602143
0.157	-0.116072	0.147196	0.0184341	-0.17382	0.188273	0.0617895
0.157125	-0.114352	0.146306	0.0179935	-0.174103	0.188869	0.0633476
0.15725	-0.112684	0.145247	0.0172369	-0.174259	0.189306	0.0648338
0.157375	-0.111118	0.14401	0.0161636	-0.174304	0.189572	0.0661845
0.1575	-0.109702	0.142585	0.0147856	-0.174239	0.189662	0.0673349
0.157625	-0.108479	0.140972	0.0131244	-0.174057	0.189573	0.0682333
0.15775	-0.107495	0.139177	0.0112099	-0.173759	0.189297	0.0688485
0.157875	-0.1068	0.137202	0.00908117	-0.173352	0.188827	0.0691662
0.158	-0.106451	0.135046	0.00678271	-0.172853	0.188158	0.0691778
0.158125	-0.106501	0.132716	0.00435719	-0.172286	0.187284	0.0688759
0.15825	-0.106992	0.130237	0.0018427	-0.171687	0.186205	0.068257
0.158375	-0.10795	0.127657	-0.000725452	-0.171109	0.184937	0.0673265
0.1585	-0.109392	0.125032	-0.00331556	-0.170618	0.183522	0.0660996
0.158625	-0.11132	0.122421	-0.00590312	-0.170275	0.18202	0.0645971
0.15875	-0.113722	0.119881	-0.00846899	-0.170138	0.180487	0.0628471
0.158875	-0.116571	0.117462	-0.010994	-0.170241	0.178968	0.0608868
0.159	-0.119827	0.115196	-0.0134594	-0.170597	0.17749	0.0587556
0.159125	-0.123435	0.113081	-0.0158505	-0.171194	0.176073	0.0564938
0.15925	-0.127309	0.111099	-0.0181551	-0.172013	0.174726	0.0541501
0.159375	-0.131337	0.109233	-0.020355	-0.173034	0.173451	0.0517859
0.1595	-0.135403	0.107475	-0.0224246	-0.174231	0.172241	0.049472
0.159625	-0.139398	0.10581	-0.0243408	-0.175576	0.171079	0.047274
0.15975	-0.143226	0.104214	-0.0260952	-0.177043	0.169948	0.0452397
0.159875	-0.146787	0.102679	-0.0276887	-0.178602	0.168832	0.0434044
0.16	-0.149991	0.101232	-0.0291149	-0.180223	0.167718	0.0418069
0.160125	-0.152775	0.0999099	-0.0303544	-0.181874	0.166607	0.0404929
0.16025	-0.155119	0.0987368	-0.0313886	-0.183521	0.165512	0.0395043
0.160375	-0.157027	0.097728	-0.0322129	-0.185132	0.164457	0.0388721
0.1605	-0.158501	0.096901	-0.0328339	-0.186683	0.16347	0.0386144
0.160625	-0.159542	0.0962752	-0.03326	-0.188153	0.162575	0.0387348
0.16075	-0.160151	0.0958609	-0.0335037	-0.189513	0.161793	0.0392173
0.160875	-0.160336	0.0956538	-0.0335932	-0.190728	0.161144	0.0400253
0.161	-0.160105	0.0956411	-0.0335715	-0.191761	0.160649	0.041104
0.161125	-0.159461	0.095811	-0.0334801	-0.192575	0.160324	0.0423901
0.16125	-0.158424	0.0961592	-0.033347	-0.193138	0.160174	0.0438209
0.161375	-0.157038	0.0966866	-0.0331981	-0.193419	0.16019	0.045333
0.1615	-0.155366	0.0973975	-0.0330706	-0.193389	0.160348	0.0468603
0.161625	-0.153465	0.0982993	-0.0330038	-0.193028	0.160609	0.0483432
0.16175	-0.151379	0.0993955	-0.0330177	-0.192335	0.160922	0.0497362
0.161875	-0.149136	0.100672	-0.0331132	-0.191326	0.161228	0.0510029
0.162	-0.146763	0.102095	-0.0332887	-0.190014	0.161482	0.0521073
0.162125	-0.144277	0.103622	-0.0335522	-0.188407	0.161666	0.0530155
0.16225	-0.141685	0.10522	-0.0339205	-0.18652	0.16178	0.0537028
0.162375	-0.138996	0.106865	-0.034408	-0.184378	0.161828	0.0541561
0.1625	-0.136226	0.108546	-0.0350157	-0.182022	0.161819	0.0543732
0.162625	-0.133398	0.110252	-0.0357271	-0.17949	0.161773	0.0543587
0.16275	-0.130532	0.11198	-0.0365091	-0.176814	0.161719	0.05412
0.162875	-0.127638	0.113728	-0.0373172	-0.174022	0.161688	0.053664
0.163	-0.124725	0.115492	-0.0381015	-0.171139	0.161702	0.0529938
0.163125	-0.121816	0.117258	-0.0388066	-0.16819	0.161778	0.0521101
0.16325	-0.118952	0.118998	-0.0393739	-0.165202	0.16193	0.051022
0.163375	-0.116176	0.120678	-0.0397473	-0.162215	0.162162	0.0497545
0.1635	-0.113523	0.122267	-0.0398752	-0.159275	0.162463	0.0483477
0.163625	-0.111027	0.123745	-0.0397114	-0.156427	0.162819	0.0468503
0.16375	-0.10873	0.125093	-0.0392172	-0.153707	0.163231	0.0453119
0.163875	-0.106667	0.126292	-0.0383635	-0.15114	0.163713	0.0437821
0.164	-0.104859	0.127322	-0.0371302	-0.148755	0.164284	0.0423176
0.164125	-0.103308	0.128166	-0.0355037	-0.146582	0.164951	0.040987
0.16425	-0.10201	0.128804	-0.0334788	-0.144655	0.165705	0.039862
0.164375	-0.100966	0.129217	-0.0310667	-0.143002	0.166523	0.039001
0.1645	-0.100173	0.129386	-0.0283035	-0.141649	0.167383	0.0384445
0.164625	-0.0996188	0.129301	-0.0252488	-0.140614	0.168262	0.0382204
0.16475	-0.0992944	0.128971	-0.0219703	-0.139906	0.169134	0.038348
0.164875	-0.0991918	0.128421	-0.0185309	-0.139514	0.16998	0.0388414
0.165	-0.0992999	0.127687	-0.0149955	-0.139416	0.170792	0.0397128
0.165125	-0.0995941	0.126812	-0.0114445	-0.1396	0.171578	0.0409684
0.16525	-0.100039	0.125838	-0.00797371	-0.140071	0.172341	0.0426026
0.165375	-0.100606	0.124803	-0.00467949	-0.140844	0.173081	0.0445958
0.1655	-0.101278	0.123731	-0.00165158	-0.141927	0.173803	0.0469172
0.165625	-0.102032	0.122641	0.00102242	-0.143311	0.174519	0.0495292
0.16575	-0.10282	0.121552	0.00326159	-0.14497	0.175238	0.0523902
0.165875	-0.103594	0.120483	0.00500953	-0.146871	0.175955	0.0554536
0.166	-0.104329	0.119455	0.00624421	-0.148973	0.176655	0.0586709
0.166125	-0.105022	0.118493	0.00696675	-0.15123	0.177325	0.0619882
0.16625	-0.105677	0.117623	0.00718116	-0.153601	0.177963	0.0653394
0.166375	-0.106295	0.116861	0.006886	-0.156052	0.178575	0.0686483
0.1665	-0.106871	0.116219	0.00608336	-0.158554	0.179165	0.0718367
0.166625	-0.107402	0.1157	0.00478696	-0.161081	0.179738	0.0748297
0.16675	-0.107886	0.115311	0.00301652	-0.163611	0.180294	0.0775604
0.166875	-0.108324	0.115054	0.000793009	-0.166118	0.180827	0.0799763
0.167	-0.108716	0.11491	-0.00185162	-0.168572	0.18131	0.0820461
0.167125	-0.109073	0.114845	-0.00486325	-0.170941	0.181696	0.0837605
0.16725	-0.109411	0.114819	-0.00817044	-0.173194	0.181929	0.0851237
0.167375	-0.10974	0.114801	-0.0116994	-0.175308	0.181962	0.0861451
0.1675	-0.110059	0.114772	-0.0153779	-0.177279	0.181764	0.0868437
0.167625	-0.110371	0.114724	-0.0191252	-0.179117	0.181318	0.0872514
0.16775	-0.110682	0.114665	-0.0228457	-0.180834	0.180617	0.0874066
0.167875	-0.110999	0.114604	-0.0264389	-0.182427	0.179666	0.0873507
0.168	-0.111317	0.114551	-0.0298203	-0.183868	0.178488	0.0871281
0.168125	-0.111615	0.114499	-0.0329359	-0.185126	0.177112	0.0867831
0.16825	-0.111874	0.114433	-0.0357599	-0.186177	0.175564	0.0863502
0.168375	-0.112087	0.114331	-0.038279	-0.187015	0.173869	0.0858521
0.1685	-0.112258	0.114174	-0.0404795	-0.187644	0.17207	0.0853114
0.168625	-0.112388	0.113939	-0.0423423	-0.188079	0.170216	0.0847633
0.16875	-0.112476	0.113604	-0.0438431	-0.188346	0.168352	0.084256
0.168875	-0.112522	0.113153	-0.0449578	-0.188465	0.166507	0.0838392
0.169	-0.112538	0.112589	-0.0456716	-0.188439	0.164702	0.0835475
0.169125	-0.112541	0.111924	-0.0459904	-0.188261	0.162951	0.0833965
0.16925	-0.112549	0.111174	-0.0459428	-0.187931	0.161264	0.083394
0.169375	-0.112576	0.110349	-0.0455682	-0.187461	0.159648	0.0835435
0.1695	-0.112631	0.109458	-0.0449084	-0.186865	0.15811	0.0838372
0.169625	-0.112711	0.108518	-0.0440122	-0.186154	0.156665	0.0842579
0.16975	-0.112806	0.107553	-0.0429406	-0.185336	0.155337	0.0847883
0.169875	-0.112905	0.106591	-0.0417616	-0.184429	0.154146	0.0854126
0.17	-0.113005	0.105651	-0.0405443	-0.183457	0.153098	0.0861076
0.170125	-0.113124	0.104743	-0.0393589	-0.182443	0.152187	0.0868407
0.17025	-0.113293	0.103878	-0.0382728	-0.181411	0.151416	0.0875803
0.170375	-0.113548	0.103074	-0.0373395	-0.180393	0.150796	0.0883046
0.1705	-0.113917	0.102344	-0.0365907	-0.179424	0.15034	0.0889997
0.170625	-0.114438	0.101692	-0.0360348	-0.178537	0.150057	0.0896608
0.17075	-0.115151	0.101115	-0.0356653	-0.177744	0.149952	0.0902913
0.170875	-0.116093	0.100611	-0.035469	-0.177042	0.150026	0.0908959
0.171	-0.117273	0.10019	-0.0354276	-0.17642	0.150279	0.0914714
0.171125	-0.118672	0.0998522	-0.0355123	-0.175868	0.1507	0.0920049
0.17125	-0.120249	0.099578	-0.035688	-0.17538	0.151264	0.0924782
0.171375	-0.12196	0.0993319	-0.0359239	-0.17495	0.15194	0.0928754
0.1715	-0.123756	0.0990778	-0.0361956	-0.174571	0.152702	0.0931872
0.171625	-0.125576	0.0987818	-0.0364755	-0.17424	0.153525	0.0934116
0.17175	-0.127366	0.0984143	-0.0367314	-0.173955	0.154382	0.0935576
0.171875	-0.129093	0.0979569	-0.0369368	-0.173714	0.155251	0.0936463
0.172	-0.130744	0.0974062	-0.0370779	-0.173504	0.156105	0.0936983
0.172125	-0.132303	0.0967681	-0.037152	-0.173301	0.156919	0.0937237
0.17225	-0.133749	0.0960485	-0.0371638	-0.173074	0.157664	0.0937224
0.172375	-0.135061	0.0952514	-0.0371252	-0.172798	0.158314	0.0936843
0.1725	-0.136222	0.0943914	-0.0370516	-0.172448	0.158851	0.0935887
0.172625	-0.137216	0.0935058	-0.0369485	-0.171999	0.159262	0.0934091
0.17275	-0.138039	0.0926456	-0.0367961	-0.171439	0.15954	0.0931226
0.172875	-0.138695	0.0918562	-0.0365552	-0.170775	0.159695	0.0927133
0.173	-0.139198	0.0911739	-0.0361859	-0.170039	0.159753	0.0921718
0.173125	-0.139572	0.0906348	-0.0356553	-0.169261	0.159758	0.0915002
0.17325	-0.13984	0.0902735	-0.0349265	-0.168464	0.159759	0.0907219
0.173375	-0.140019	0.0901106	-0.033952	-0.167661	0.159808	0.089879
0.1735	-0.140119	0.0901493	-0.0326876	-0.166857	0.159945	0.0890204
0.173625	-0.140141	0.0903828	-0.0311107	-0.166053	0.160202	0.0881883
0.17375	-0.140082	0.0908032	-0.029224	-0.165244	0.160594	0.0874166
0.173875	-0.139944	0.091406	-0.0270457	-0.164425	0.161117	0.0867353
0.174	-0.139733	0.0921859	-0.0246036	-0.163602	0.161761	0.0861691
0.174125	-0.139451	0.0931301	-0.0219391	-0.162796	0.162515	0.085732
0.17425	-0.139095	0.0942213	-0.0191119	-0.162031	0.163377	0.0854302
0.174375	-0.138648	0.0954485	-0.0161966	-0.161326	0.164338	0.0852662
0.1745	-0.138093	0.0968057	-0.0132728	-0.16069	0.165386	0.0852395
0.174625	-0.137411	0.0982779	-0.0104188	-0.160117	0.166508	0.0853388
0.17475	-0.136587	0.0998323	-0.00770587	-0.159575	0.167692	0.0855386
0.174875	-0.135611	0.101426	-0.00519113	-0.159021	0.168928	0.0858086
0.175	-0.134488	0.10302	-0.00291734	-0.158416	0.170192	0.0861255
0.175125	-0.133236	0.104584	-0.000920959	-0.157748	0.171453	0.0864735
0.17525	-0.131872	0.106094	0.000760212	-0.157023	0.172685	0.0868341
0.175375	-0.130394	0.107525	0.00208469	-0.156252	0.173878	0.0871819
0.1755	-0.128789	0.108859	0.00301221	-0.155439	0.175029	0.0874913
0.175625	-0.12704	0.110085	0.00351313	-0.154589	0.176125	0.087743
0.17575	-0.125143	0.111192	0.0035739	-0.153717	0.177149	0.0879197
0.175875	-0.123111	0.112168	0.00319554	-0.152843	0.178088	0.0880024
0.176	-0.12097	0.112995	0.00238629	-0.151989	0.178945	0.0879774
0.176125	-0.118742	0.113664	0.00115804	-0.151173	0.179718	0.0878405
0.17625	-0.116443	0.114176	-0.00046027	-0.150414	0.180401	0.087595
0.176375	-0.114084	0.114528	-0.00241293	-0.149735	0.18099	0.0872502
0.1765	-0.111671	0.114703	-0.00463687	-0.149156	0.181496	0.0868197
0.176625	-0.109204	0.114693	-0.00708611	-0.148689	0.181936	0.0863202
0.17675	-0.106685	0.114524	-0.0097264	-0.148339	0.182331	0.0857682
0.176875	-0.104127	0.114244	-0.0125112	-0.148102	0.182709	0.0851735
0.177	-0.101575	0.11389	-0.0153798	-0.147979	0.183098	0.0845391
0.177125	-0.0991037	0.113474	-0.0182812	-0.147972	0.183514	0.083871
0.17725	-0.096794	0.113003	-0.0211889	-0.148077	0.183963	0.0831871
0.177375	-0.0947143	0.112497	-0.0240892	-0.148289	0.184449	0.0825144
0.1775	-0.0929177	0.111981	-0.0269626	-0.1486	0.184976	0.0818807
0.177625	-0.09144	0.111473	-0.029785	-0.149006	0.185548	0.0813139
0.17775	-0.0902917	0.11099	-0.0325389	-0.149499	0.186167	0.0808446
0.177875	-0.0894579	0.110553	-0.0352095	-0.150065	0.186843	0.0805071
0.178	-0.0889129	0.110188	-0.03778	-0.150672	0.187589	0.0803334
0.178125	-0.0886378	0.109912	-0.0402388	-0.151285	0.188411	0.0803449
0.17825	-0.0886232	0.109724	-0.0425863	-0.15187	0.18931	0.0805469
0.178375	-0.0888578	0.109615	-0.0448335	-0.152405	0.190274	0.0809345
0.1785	-0.0893222	0.109576	-0.0469857	-0.15288	0.191285	0.0815016
0.178625	-0.089997	0.109605	-0.0490254	-0.153293	0.192316	0.0822434
0.17875	-0.0908712	0.109697	-0.0509152	-0.153657	0.193343	0.0831501
0.178875	-0.0919387	0.109838	-0.0526148	-0.153996	0.194345	0.0842071
0.179	-0.0931884	0.11001	-0.0540887	-0.154329	0.195306	0.0854003
0.179125	-0.0946038	0.110197	-0.055305	-0.154663	0.19621	0.0867205
0.17925	-0.0961708	0.110381	-0.0562395	-0.155008	0.197032	0.0881589
0.179375	-0.0978786	0.110539	-0.0568832	-0.155383	0.197757	0.0897007
0.1795	-0.0997142	0.110643	-0.0572407	-0.155804	0.198381	0.0913263
0.179625	-0.101662	0.110672	-0.0573264	-0.156283	0.1989	0.0930163
0.17975	-0.103711	0.110605	-0.0571586	-0.156829	0.199294	0.0947435
0.179875	-0.10586	0.110419	-0.0567524	-0.157447	0.199532	0.0964652
0.18	-0.10811	0.110088	-0.0561229	-0.158142	0.199598	0.098136
0.180125	-0.110453	0.109587	-0.0552888	-0.15891	0.199486	0.0997308
0.18025	-0.112868	0.108907	-0.0542677	-0.159748	0.1992	0.101246
0.180375	-0.115317	0.108061	-0.0530752	-0.160649	0.198734	0.102683
0.1805	-0.117759	0.107071	-0.0517322	-0.161605	0.198085	0.104037
0.180625	-0.12016	0.105955	-0.0502727	-0.16261	0.197261	0.105297
0.18075	-0.122491	0.104721	-0.0487525	-0.163653	0.196279	0.106448
0.180875	-0.124725	0.103381	-0.0472481	-0.164721	0.195159	0.107476
0.181	-0.126844	0.10196	-0.0458439	-0.165804	0.193926	0.108361
0.181125	-0.128842	0.100485	-0.0446149	-0.166895	0.192613	0.10908
0.18125	-0.130718	0.0989708	-0.0436225	-0.167993	0.191248	0.109621
0.181375	-0.132467	0.0974236	-0.0429201	-0.169091	0.189845	0.109988
0.1815	-0.13408	0.0958518	-0.042549	-0.170181	0.188401	0.11019
0.181625	-0.135555	0.09427	-0.0425275	-0.171255	0.186906	0.110223
0.18175	-0.136902	0.0926975	-0.0428532	-0.172296	0.185356	0.110067
0.181875	-0.138135	0.0911603	-0.0435143	-0.173282	0.183758	0.109705
0.182	-0.139254	0.0896923	-0.044488	-0.174198	0.182131	0.109122
0.182125	-0.140239	0.0883301	-0.0457351	-0.175039	0.180504	0.108313
0.18225	-0.141075	0.087104	-0.0472011	-0.175802	0.178916	0.107266
0.182375	-0.14175	0.086034	-0.0488212	-0.176488	0.177401	0.105973
0.1825	-0.142245	0.0851355	-0.0505169	-0.17709	0.175978	0.104433
0.182625	-0.142526	0.084417	-0.0521939	-0.177591	0.174647	0.102664
0.18275	-0.142562	0.0838715	-0.0537495	-0.177969	0.173395	0.100689
0.182875	-0.142351	0.0834797	-0.0550845	-0.178205	0.17221	0.098533
0.183	-0.141913	0.0832291	-0.0561124	-0.17829	0.171083	0.0962232
0.183125	-0.141262	0.0831214	-0.0567623	-0.178217	0.170019	0.0938023
0.18325	-0.140402	0.0831602	-0.056978	-0.17799	0.169028	0.0913232
0.183375	-0.139348	0.0833388	-0.0567212	-0.177611	0.168123	0.0888372
0.1835	-0.138134	0.083645	-0.0559828	-0.177083	0.167319	0.0863862
0.183625	-0.136809	0.0840685	-0.0547876	-0.176415	0.166633	0.0840036
0.18375	-0.13541	0.0845975	-0.0531854	-0.175629	0.166074	0.0817168
0.183875	-0.133969	0.0852202	-0.051243	-0.174764	0.16563	0.0795497
0.184	-0.132519	0.0859356	-0.0490394	-0.173859	0.165267	0.0775241
0.184125	-0.131087	0.086761	-0.0466507	-0.172946	0.164936	0.0756628
0.18425	-0.129675	0.0877234	-0.0441329	-0.172046	0.164584	0.0739936
0.184375	-0.128264	0.0888459	-0.041522	-0.171176	0.164162	0.072546
0.1845	-0.126834	0.0901462	-0.038846	-0.170351	0.163642	0.0713425
0.184625	-0.125383	0.0916434	-0.0361326	-0.169573	0.163026	0.0703915
0.18475	-0.123924	0.093356	-0.033412	-0.168833	0.162345	0.0696878
0.184875	-0.12247	0.0952905	-0.0307138	-0.168108	0.161629	0.069219
0.185	-0.121034	0.0974335	-0.0280643	-0.167383	0.1609	0.0689696
0.185125	-0.11964	0.0997535	-0.025492	-0.166648	0.160171	0.0689208
0.18525	-0.118321	0.102204	-0.0230324	-0.165891	0.159466	0.0690529
0.185375	-0.117116	0.104722	-0.0207208	-0.1651	0.15881	0.0693472
0.1855	-0.116071	0.107231	-0.0185877	-0.164266	0.158226	0.0697804
0.185625	-0.115227	0.109659	-0.0166639	-0.163404	0.157725	0.0703175
0.18575	-0.114628	0.111948	-0.0149831	-0.162542	0.157322	0.0709167
0.185875	-0.114321	0.114062	-0.013571	-0.16171	0.157039	0.0715394
0.186	-0.114364	0.115979	-0.0124292	-0.160932	0.156902	0.0721558
0.186125	-0.114808	0.117675	-0.011534	-0.160239	0.156921	0.0727432
0.18625	-0.115686	0.119116	-0.0108486	-0.159671	0.157095	0.0732809
0.186375	-0.117006	0.120276	-0.0103362	-0.15927	0.157419	0.0737501
0.1865	-0.118754	0.121143	-0.00996635	-0.159062	0.1579	0.0741418
0.186625	-0.120889	0.121715	-0.00971478	-0.159052	0.158544	0.0744628
0.18675	-0.123342	0.121995	-0.00956013	-0.15922	0.159355	0.0747278
0.186875	-0.126026	0.121984	-0.0094803	-0.159537	0.16034	0.0749494
0.187	-0.128847	0.121695	-0.00945631	-0.159962	0.16151	0.0751382
0.187125	-0.131724	0.121145	-0.00947811	-0.160448	0.162876	0.0753074
0.18725	-0.134581	0.120351	-0.00953781	-0.160953	0.164437	0.0754718
0.187375	-0.137352	0.119328	-0.00962195	-0.161445	0.166174	0.0756414
0.1875	-0.139985	0.118094	-0.0097164	-0.161899	0.168059	0.0758189
0.187625	-0.142448	0.116673	-0.00980977	-0.162287	0.170055	0.0760031
0.18775	-0.144706	0.115087	-0.00988425	-0.162585	0.172121	0.0761927
0.187875	-0.14672	0.113356	-0.00990908	-0.162781	0.17422	0.0763861
0.188	-0.148445	0.111485	-0.00985232	-0.162885	0.176322	0.0765811
0.188125	-0.149853	0.109493	-0.00969938	-0.162915	0.178406	0.0767768
0.18825	-0.150928	0.107427	-0.00945564	-0.162893	0.180455	0.0769739
0.188375	-0.151665	0.105362	-0.00913271	-0.162834	0.182463	0.077175
0.1885	-0.152063	0.103372	-0.00873949	-0.162759	0.184429	0.077384
0.188625	-0.152129	0.101518	-0.00829023	-0.162691	0.18636	0.0776066
0.18875	-0.151896	0.099853	-0.00781556	-0.162643	0.188262	0.0778495
0.188875	-0.151412	0.0984306	-0.00735613	-0.162613	0.190132	0.0781195
0.189	-0.150734	0.0972879	-0.00694318	-0.16259	0.191954	0.0784207
0.189125	-0.149922	0.0964336	-0.00659477	-0.162565	0.193701	0.0787576
0.18925	-0.149027	0.0958458	-0.00633323	-0.162527	0.195335	0.0791462
0.189375	-0.148088	0.095486	-0.00619105	-0.162463	0.196814	0.0796211
0.1895	-0.14712	0.0953159	-0.00619294	-0.162353	0.1981	0.0802278
0.189625	-0.146119	0.0952985	-0.00634134	-0.162182	0.199154	0.0810077
0.18975	-0.145062	0.0953936	-0.00662155	-0.161949	0.199937	0.0819867
0.189875	-0.143911	0.0955664	-0.00701346	-0.161663	0.200421	0.0831738
0.19	-0.142624	0.0957959	-0.00749865	-0.161342	0.200585	0.0845634
0.190125	-0.141164	0.0960702	-0.00806368	-0.161	0.200422	0.0861294
0.19025	-0.139523	0.0963804	-0.00870107	-0.160648	0.199936	0.0878201
0.190375	-0.137719	0.096723	-0.00940991	-0.160294	0.199151	0.0895653
0.1905	-0.135787	0.0971079	-0.0101963	-0.159938	0.198111	0.0912921
0.190625	-0.133767	0.0975607	-0.0110646	-0.159568	0.196869	0.092939
0.19075	-0.131691	0.0981154	-0.0120075	-0.15917	0.195475	0.0944574
0.190875	-0.129574	0.0988046	-0.0130154	-0.158736	0.193966	0.0958025
0.191	-0.127408	0.0996545	-0.0140915	-0.158271	0.19238	0.0969351
0.191125	-0.125167	0.100685	-0.0152496	-0.157784	0.190755	0.0978352
0.19125	-0.122829	0.101913	-0.0164977	-0.157288	0.189133	0.0985058
0.191375	-0.120401	0.103347	-0.0178264	-0.156807	0.187562	0.0989607
0.1915	-0.117921	0.10498	-0.0192117	-0.156374	0.186097	0.0992128
0.191625	-0.115443	0.106789	-0.0206217	-0.156019	0.184792	0.0992763
0.19175	-0.113016	0.108741	-0.0220234	-0.155764	0.183687	0.0991709
0.191875	-0.110685	0.110798	-0.0233892	-0.155625	0.182788	0.0989206
0.192	-0.108484	0.112907	-0.0246979	-0.15562	0.182072	0.0985454
0.192125	-0.106439	0.115014	-0.0259343	-0.155766	0.181505	0.0980539
0.19225	-0.10457	0.117087	-0.0270929	-0.15606	0.181049	0.0974482
0.192375	-0.102904	0.119126	-0.028176	-0.156471	0.180676	0.0967336
0.1925	-0.101468	0.121148	-0.029184	-0.156957	0.180368	0.0959196
0.192625	-0.100295	0.123164	-0.0301119	-0.157481	0.180118	0.0950142
0.19275	-0.0994209	0.125181	-0.0309579	-0.158021	0.179914	0.0940264
0.192875	-0.0988865	0.127209	-0.0317323	-0.158566	0.179734	0.0929707
0.193	-0.0987296	0.12925	-0.0324523	-0.159111	0.179545	0.091866
0.193125	-0.0989685	0.131292	-0.0331272	-0.159663	0.179316	0.0907314
0.19325	-0.0995925	0.133297	-0.0337475	-0.160238	0.179028	0.0895888
0.193375	-0.100566	0.135219	-0.0342927	-0.160857	0.178659	0.0884689
0.1935	-0.101838	0.137015	-0.0347438	-0.161528	0.178193	0.0874119
0.193625	-0.10334	0.138655	-0.0350884	-0.162244	0.177616	0.0864575
0.19375	-0.105	0.140109	-0.0353157	-0.162985	0.176925	0.0856315
0.193875	-0.106744	0.141348	-0.0354111	-0.163725	0.176126	0.0849431
0.194	-0.108513	0.142357	-0.0353585	-0.164446	0.175231	0.0843918
0.194125	-0.110263	0.143131	-0.0351468	-0.165133	0.17425	0.0839695
0.19425	-0.111957	0.143673	-0.0347731	-0.165786	0.173185	0.0836542
0.194375	-0.113567	0.14398	-0.0342472	-0.166411	0.172038	0.0834101
0.1945	-0.115075	0.144057	-0.0335933	-0.167028	0.170825	0.0831997
0.194625	-0.116474	0.143919	-0.0328419	-0.167659	0.169573	0.0829974
0.19475	-0.117772	0.143589	-0.0320208	-0.168326	0.168318	0.0827901
0.194875	-0.118996	0.143091	-0.0311566	-0.169048	0.167104	0.082574
0.195	-0.120189	0.142442	-0.0302779	-0.169837	0.165976	0.0823541
0.195125	-0.121396	0.141663	-0.0294096	-0.170689	0.164975	0.082144
0.19525	-0.122638	0.140788	-0.0285625	-0.17158	0.164132	0.081958
0.195375	-0.123918	0.139857	-0.0277317	-0.172476	0.163464	0.0818003
0.1955	-0.125239	0.138906	-0.026909	-0.173349	0.162972	0.0816587
0.195625	-0.126608	0.137949	-0.0260959	-0.174192	0.162655	0.0815091
0.19575	-0.128032	0.136975	-0.0253027	-0.175022	0.162501	0.0813268
0.195875	-0.129505	0.135952	-0.0245364	-0.175851	0.162485	0.0810962
0.196	-0.131016	0.134847	-0.0237952	-0.176687	0.162566	0.0808104
0.196125	-0.132561	0.133638	-0.0230757	-0.177535	0.1627	0.0804662
0.19625	-0.134146	0.132312	-0.0223798	-0.178402	0.162853	0.0800608
0.196375	-0.135774	0.13086	-0.0217116	-0.179289	0.163008	0.0795928
0.1965	-0.137435	0.129282	-0.0210773	-0.180184	0.163147	0.0790624
0.196625	-0.139122	0.127578	-0.0204926	-0.181071	0.163239	0.0784695
0.19675	-0.140829	0.125736	-0.019985	-0.181934	0.16324	0.0778129
0.196875	-0.142557	0.123729	-0.0195828	-0.182761	0.163106	0.0770961
0.197	-0.144308	0.121533	-0.0193061	-0.183543	0.162787	0.0763395
0.197125	-0.146082	0.11914	-0.0191731	-0.184276	0.162235	0.0755788
0.19725	-0.147877	0.116564	-0.0192063	-0.18495	0.161411	0.0748544
0.197375	-0.149682	0.113836	-0.0194257	-0.185549	0.160302	0.0742032
0.1975	-0.151482	0.110998	-0.0198314	-0.186049	0.158911	0.0736572
0.197625	-0.153263	0.108102	-0.0203928	-0.186427	0.157248	0.0732423
0.19775	-0.155019	0.105199	-0.0210576	-0.18667	0.155347	0.072973
0.197875	-0.156751	0.102326	-0.0217725	-0.186782	0.153271	0.0728462
0.198	-0.158465	0.0995072	-0.0224941	-0.186772	0.151107	0.0728445
0.198125	-0.160158	0.0967616	-0.0231845	-0.186647	0.148936	0.0729468
0.19825	-0.161809	0.0940986	-0.0238082	-0.186414	0.14682	0.0731305
0.198375	-0.163377	0.0915145	-0.0243368	-0.186086	0.144801	0.0733705
0.1985	-0.164795	0.0889963	-0.0247563	-0.185677	0.142911	0.0736437
0.198625	-0.165994	0.0865376	-0.0250645	-0.185203	0.141165	0.0739349
0.19875	-0.166906	0.0841465	-0.0252601	-0.184676	0.139565	0.074234
0.198875	-0.167478	0.0818321	-0.0253431	-0.184099	0.138108	0.074533
0.199	-0.167672	0.0795884	-0.02533	-0.183458	0.136799	0.0748314
0.199125	-0.167474	0.0774006	-0.0252631	-0.182726	0.135651	0.0751414
0.19925	-0.166891	0.0752649	-0.0251953	-0.181873	0.134674	0.0754775
0.199375	-0.165939	0.0731878	-0.0251685	-0.180874	0.13387	0.0758374
0.1995	-0.164634	0.0711716	-0.0252085	-0.17971	0.133229	0.0761999
0.199625	-0.162994	0.0692121	-0.0253376	-0.178367	0.132741	0.0765397
0.19975	-0.161041	0.0673164	-0.0255844	-0.176833	0.132393	0.0768459
0.199875	-0.158803	0.0655167	-0.025973	-0.175097	0.132167	0.0771302
0.2	-0.156308	0.0638657	-0.0265078	-0.173157	0.13204	0.0774192
0.200125	-0.153586	0.0624235	-0.0271801	-0.171029	0.131997	0.0777435
0.20025	-0.150686	0.0612463	-0.0279858	-0.168747	0.132042	0.0781359
0.200375	-0.147678	0.060379	-0.0289246	-0.166349	0.132197	0.0786275
0.2005	-0.144635	0.0598526	-0.0299836	-0.163879	0.132485	0.0792335
0.200625	-0.14161	0.0596887	-0.0311287	-0.161374	0.13291	0.0799506
0.20075	-0.138643	0.0599022	-0.0323125	-0.158873	0.133459	0.0807739
0.200875	-0.135775	0.0605038	-0.0334917	-0.156423	0.134107	0.0817075
0.201	-0.133037	0.0614987	-0.0346313	-0.154074	0.134829	0.0827559
0.201125	-0.130445	0.0628817	-0.0356928	-0.151873	0.135588	0.0839146
0.20125	-0.128003	0.0646348	-0.0366351	-0.149866	0.136335	0.0851683
0.201375	-0.125721	0.0667312	-0.0374353	-0.148098	0.137017	0.0864914
0.2015	-0.123616	0.0691387	-0.0381039	-0.146609	0.137597	0.0878439
0.201625	-0.121701	0.0718174	-0.0386733	-0.145435	0.138065	0.0891688
0.20175	-0.119985	0.0747213	-0.0391791	-0.144612	0.138426	0.090405
0.201875	-0.11847	0.0778077	-0.0396538	-0.144173	0.138696	0.0915037
0.202	-0.117151	0.0810382	-0.0401347	-0.144133	0.138908	0.0924334
0.202125	-0.116019	0.0843669	-0.0406666	-0.144477	0.139101	0.0931704
0.20225	-0.115054	0.0877368	-0.0412968	-0.145161	0.139307	0.0936873
0.202375	-0.114226	0.0910848	-0.0420659	-0.146123	0.139537	0.0939562
0.2025	-0.113513	0.0943452	-0.0429966	-0.147297	0.139796	0.0939642
0.202625	-0.112913	0.0974577	-0.0440905	-0.148618	0.140099	0.0937253
0.20275	-0.112437	0.100384	-0.0453382	-0.15003	0.140471	0.0932757
0.202875	-0.112093	0.103113	-0.0467238	-0.1515	0.140942	0.0926612
0.203	-0.111887	0.10565	-0.0482198	-0.153015	0.141535	0.0919299
0.203125	-0.111821	0.108005	-0.0497845	-0.154571	0.142266	0.0911295
0.20325	-0.111895	0.110192	-0.0513665	-0.156159	0.143147	0.090307
0.203375	-0.112097	0.11222	-0.052915	-0.157751	0.144183	0.0895029
0.2035	-0.112406	0.114087	-0.0543848	-0.159321	0.145366	0.0887421
0.203625	-0.112791	0.115773	-0.0557351	-0.160847	0.146669	0.0880339
0.20375	-0.113229	0.117243	-0.0569282	-0.162317	0.148052	0.0873813
0.203875	-0.113716	0.118468	-0.0579321	-0.16372	0.149468	0.0867915
0.204	-0.114257	0.119439	-0.0587206	-0.165051	0.150868	0.0862758
0.204125	-0.114846	0.120163	-0.0592726	-0.16631	0.152211	0.08584
0.20425	-0.115461	0.120648	-0.0595687	-0.167503	0.15347	0.0854804
0.204375	-0.116088	0.120901	-0.0595909	-0.168633	0.15463	0.08519
0.2045	-0.116729	0.12093	-0.059328	-0.16969	0.155685	0.0849644
0.204625	-0.117397	0.120741	-0.0587815	-0.170661	0.156626	0.084796
0.20475	-0.118098	0.120331	-0.0579655	-0.171537	0.157437	0.0846701
0.204875	-0.11883	0.119685	-0.0569049	-0.172314	0.158106	0.0845765
0.205	-0.119598	0.118787	-0.0556389	-0.172986	0.158625	0.0845202
0.205125	-0.120407	0.117633	-0.0542236	-0.173546	0.158987	0.0845146
0.20525	-0.121252	0.116234	-0.0527278	-0.173987	0.159179	0.0845712
0.205375	-0.122122	0.114608	-0.0512231	-0.174309	0.159178	0.0846971
0.2055	-0.123012	0.112779	-0.049766	-0.174515	0.158962	0.0848955
0.205625	-0.123933	0.110764	-0.0483856	-0.174611	0.158522	0.0851666
0.20575	-0.1249	0.108577	-0.0470867	-0.174592	0.15786	0.0855076
0.205875	-0.125918	0.106229	-0.0458621	-0.174449	0.156985	0.0859105
0.206	-0.126996	0.103733	-0.0447005	-0.174167	0.155908	0.0863603
0.206125	-0.128145	0.10112	-0.0435886	-0.173732	0.154657	0.0868381
0.20625	-0.129376	0.0984373	-0.0425062	-0.173131	0.153271	0.0873232
0.206375	-0.130672	0.0957441	-0.0414247	-0.17235	0.151798	0.0877899
0.2065	-0.131996	0.0931069	-0.0403143	-0.171371	0.150288	0.0882109
0.206625	-0.133302	0.0905963	-0.0391503	-0.170181	0.148785	0.0885722
0.20675	-0.134563	0.0882807	-0.0379111	-0.168767	0.147331	0.088883
0.206875	-0.135763	0.0862141	-0.0365712	-0.167116	0.145959	0.0891664
0.207	-0.136899	0.0844266	-0.0351021	-0.165228	0.144696	0.0894389
0.207125	-0.137973	0.0829249	-0.0334818	-0.163125	0.143562	0.0896971
0.20725	-0.138992	0.0817039	-0.0316959	-0.160845	0.142578	0.0899225
0.207375	-0.139952	0.0807576	-0.0297324	-0.158437	0.141762	0.0900964
0.2075	-0.14083	0.0800765	-0.0275865	-0.155951	0.141117	0.0902133
0.207625	-0.141582	0.079644	-0.0252766	-0.153436	0.140636	0.0902843
0.20775	-0.142153	0.0794412	-0.0228529	-0.150944	0.140296	0.0903302
0.207875	-0.142498	0.0794564	-0.0203859	-0.148524	0.140073	0.0903758
0.208	-0.142593	0.0796908	-0.0179432	-0.146219	0.139945	0.0904443
0.208125	-0.142433	0.0801489	-0.0155816	-0.144068	0.139901	0.0905527
0.20825	-0.142029	0.0808246	-0.0133597	-0.142113	0.139949	0.0907119
0.208375	-0.141392	0.0816994	-0.0113407	-0.140403	0.1401	0.0909307
0.2085	-0.140526	0.082754	-0.00957698	-0.138982	0.140358	0.0912168
0.208625	-0.139422	0.0839774	-0.00810328	-0.137874	0.140722	0.0915738
0.20875	-0.138073	0.0853635	-0.00693711	-0.137083	0.141192	0.0919964
0.208875	-0.136484	0.0869036	-0.00608124	-0.136601	0.141778	0.0924748
0.209	-0.134688	0.0885901	-0.00552633	-0.136413	0.142487	0.0930009
0.209125	-0.132739	0.0904247	-0.00525041	-0.136489	0.143317	0.0935708
0.20925	-0.130708	0.0924115	-0.00522138	-0.136788	0.144258	0.0941815
0.209375	-0.12867	0.0945374	-0.00540998	-0.137268	0.145301	0.0948282
0.2095	-0.126697	0.0967683	-0.00579584	-0.137898	0.146442	0.0955058
0.209625	-0.124849	0.0990652	-0.00635809	-0.138651	0.147683	0.0962132
0.20975	-0.123165	0.101393	-0.00707349	-0.139495	0.149024	0.0969514
0.209875	-0.121666	0.103713	-0.00792963	-0.140392	0.150457	0.0977162
0.21	-0.120363	0.105983	-0.00893052	-0.141309	0.151964	0.0984935
0.210125	-0.119264	0.108171	-0.0100854	-0.142217	0.153527	0.0992598
0.21025	-0.118378	0.110263	-0.0113975	-0.143087	0.155114	0.0999864
0.210375	-0.11771	0.112258	-0.0128633	-0.143897	0.156691	0.100642
0.2105	-0.117255	0.114153	-0.014475	-0.14464	0.158226	0.101204
0.210625	-0.117007	0.115938	-0.016221	-0.145318	0.159698	0.101667
0.21075	-0.116953	0.11761	-0.018076	-0.145934	0.161095	0.102052
0.210875	-0.117082	0.119184	-0.0199864	-0.146487	0.162404	0.102396
0.211	-0.117372	0.120689	-0.0218776	-0.146971	0.163611	0.102737
0.211125	-0.11779	0.122156	-0.0236797	-0.147379	0.164702	0.103103
0.21125	-0.118295	0.123604	-0.0253403	-0.147696	0.165669	0.103519
0.211375	-0.118849	0.125042	-0.0268174	-0.147903	0.166507	0.104003
0.2115	-0.119414	0.126469	-0.0280749	-0.147985	0.167211	0.104555
0.211625	-0.119949	0.127871	-0.0290882	-0.147938	0.167771	0.105158
0.21175	-0.120403	0.12923	-0.0298502	-0.147768	0.168178	0.105786
0.211875	-0.120733	0.130526	-0.0303714	-0.147487	0.168442	0.106421
0.212	-0.120901	0.131748	-0.0306698	-0.147108	0.16858	0.107059
0.212125	-0.120875	0.132881	-0.0307593	-0.146636	0.168603	0.107699
0.21225	-0.120628	0.13391	-0.0306491	-0.146076	0.168513	0.108337
0.212375	-0.120151	0.134815	-0.0303553	-0.145437	0.168315	0.108969
0.2125	-0.119455	0.135585	-0.0299058	-0.144746	0.168016	0.109602
0.212625	-0.118569	0.136218	-0.0293284	-0.144042	0.167623	0.110245
0.21275	-0.117527	0.136719	-0.0286364	-0.143361	0.167141	0.110902
0.212875	-0.116364	0.137084	-0.0278318	-0.14274	0.16658	0.111563
0.213	-0.115103	0.137292	-0.0269263	-0.142215	0.165955	0.112208
0.213125	-0.113761	0.13731	-0.0259461	-0.141813	0.165281	0.112815
0.21325	-0.112353	0.13712	-0.0249126	-0.141541	0.164562	0.113371
0.213375	-0.110899	0.13672	-0.0238339	-0.141394	0.163798	0.113862
0.2135	-0.109422	0.136115	-0.0227204	-0.141364	0.162996	0.114278
0.213625	-0.107938	0.135308	-0.0215936	-0.141445	0.162175	0.114621
0.21375	-0.10646	0.134296	-0.0204792	-0.141629	0.161348	0.114902
0.213875	-0.105	0.133071	-0.0194027	-0.141897	0.160514	0.115141
0.214	-0.103583	0.13162	-0.0183948	-0.142229	0.159664	0.115345
0.214125	-0.102233	0.129922	-0.0174977	-0.142617	0.158805	0.115509
0.21425	-0.100971	0.127968	-0.0167592	-0.143069	0.157963	0.115625
0.214375	-0.0998232	0.12577	-0.016223	-0.143599	0.157175	0.11568
0.2145	-0.0988184	0.123352	-0.0159252	-0.144213	0.156472	0.115666
0.214625	-0.0979921	0.120731	-0.0159009	-0.144917	0.155873	0.115584
0.21475	-0.0973883	0.117916	-0.0161879	-0.145725	0.155397	0.115438
0.214875	-0.0970646	0.114919	-0.0168146	-0.146661	0.15506	0.115235
0.215	-0.0970887	0.111773	-0.0177835	-0.147756	0.154871	0.114975
0.215125	-0.0975279	0.108512	-0.0190692	-0.149049	0.15483	0.114653
0.21525	-0.09844	0.105174	-0.0206255	-0.150579	0.154927	0.114265
0.215375	-0.099862	0.101796	-0.0223909	-0.152384	0.15515	0.113808
0.2155	-0.101798	0.0984334	-0.0242979	-0.154486	0.15548	0.113283
0.215625	-0.10422	0.0951544	-0.0262815	-0.156886	0.155898	0.112685
0.21575	-0.107076	0.092033	-0.0282878	-0.159564	0.156388	0.112005
0.215875	-0.1103	0.0891402	-0.0302837	-0.162484	0.15694	0.111235
0.216	-0.11382	0.0865389	-0.0322526	-0.165581	0.157564	0.110369
0.216125	-0.117557	0.0842815	-0.034176	-0.16878	0.158281	0.109412
0.21625	-0.121426	0.082406	-0.0360188	-0.172004	0.159107	0.108383
0.216375	-0.12533	0.0809331	-0.0377316	-0.175189	0.160041	0.107303
0.2165	-0.129177	0.0798682	-0.0392605	-0.178272	0.16107	0.106182
0.216625	-0.132892	0.0792093	-0.0405567	-0.181195	0.16218	0.105033
0.21675	-0.136419	0.0789524	-0.0415904	-0.183903	0.163341	0.10386
0.216875	-0.139713	0.0790932	-0.0423567	-0.186343	0.164503	0.102663
0.217	-0.142741	0.0796277	-0.0428656	-0.188461	0.165612	0.101433
0.217125	-0.145486	0.0805539	-0.0431294	-0.19021	0.166628	0.10017
0.21725	-0.147942	0.0818684	-0.0431609	-0.191555	0.167531	0.098888
0.217375	-0.150096	0.0835593	-0.0429727	-0.192476	0.168306	0.097604
0.2175	-0.15193	0.0856011	-0.0425733	-0.192956	0.168947	0.096337
0.217625	-0.153426	0.0879559	-0.0419683	-0.192984	0.169459	0.0951049
0.21775	-0.154579	0.0905761	-0.0411728	-0.192552	0.169857	0.0939234
0.217875	-0.155388	0.0934063	-0.0402205	-0.191672	0.170146	0.0927988
0.218	-0.155858	0.0963859	-0.0391536	-0.190377	0.17032	0.0917269
0.218125	-0.156008	0.0994594	-0.038009	-0.188726	0.170368	0.0907
0.21825	-0.155875	0.102587	-0.0368213	-0.186788	0.170288	0.0897162
0.218375	-0.155511	0.105744	-0.0356265	-0.184631	0.170094	0.0887847
0.2185	-0.154956	0.108908	-0.0344544	-0.182319	0.16981	0.0879248
0.218625	-0.154231	0.112054	-0.0333263	-0.179908	0.169461	0.0871616
0.21875	-0.153347	0.115154	-0.0322638	-0.17745	0.169077	0.0865225
0.218875	-0.152327	0.118173	-0.0312934	-0.174994	0.168696	0.0860351
0.219	-0.151215	0.121078	-0.030449	-0.172591	0.168351	0.0857227
0.219125	-0.150071	0.123836	-0.0297675	-0.170289	0.168058	0.0855986
0.21925	-0.148958	0.126406	-0.0292727	-0.168133	0.167811	0.0856634
0.219375	-0.147931	0.128748	-0.0289649	-0.166158	0.167593	0.0859074
0.2195	-0.147039	0.130819	-0.0288265	-0.164392	0.167385	0.0863148
0.219625	-0.146315	0.13258	-0.0288338	-0.162849	0.167167	0.0868652
0.21975	-0.145765	0.133996	-0.0289708	-0.161522	0.166923	0.0875289
0.219875	-0.145371	0.135046	-0.0292373	-0.160388	0.166649	0.0882664
0.22	-0.14511	0.135722	-0.0296411	-0.159418	0.166356	0.0890395
0.220125	-0.144965	0.136018	-0.0301799	-0.158581	0.166064	0.089824
0.22025	-0.144917	0.135923	-0.0308391	-0.157845	0.165799	0.090604
0.220375	-0.144939	0.135422	-0.0316047	-0.157182	0.165584	0.0913595
0.2205	-0.144999	0.134498	-0.0324664	-0.156579	0.165428	0.0920672
0.220625	-0.145076	0.133141	-0.0334083	-0.156026	0.165337	0.0927149
0.22075	-0.145159	0.131353	-0.0344023	-0.155515	0.165315	0.0933112
0.220875	-0.145242	0.129143	-0.0354121	-0.155039	0.165361	0.09388
0.221	-0.14532	0.126519	-0.0364003	-0.154589	0.165463	0.0944449
0.221125	-0.145387	0.123505	-0.0373305	-0.154161	0.165606	0.0950212
0.22125	-0.145437	0.120145	-0.038168	-0.153747	0.165769	0.0956194
0.221375	-0.145462	0.116492	-0.0388861	-0.153336	0.165933	0.096245
0.2215	-0.14545	0.112603	-0.0394709	-0.152917	0.166073	0.0968926
0.221625	-0.145372	0.108543	-0.0399174	-0.152488	0.166161	0.097544
0.22175	-0.145197	0.104396	-0.0402203	-0.152042	0.166177	0.0981721
0.221875	-0.144899	0.100259	-0.0403675	-0.151569	0.166114	0.0987455
0.222	-0.144462	0.0962347	-0.0403407	-0.151056	0.165972	0.0992318
0.222125	-0.143873	0.0924148	-0.0401241	-0.1505	0.165746	0.0996009
0.22225	-0.143124	0.0888865	-0.0397135	-0.149906	0.165442	0.0998322
0.222375	-0.142219	0.085738	-0.0391162	-0.14928	0.165078	0.0999226
0.2225	-0.141181	0.0830528	-0.0383464	-0.148626	0.164678	0.0998862
0.222625	-0.140041	0.0808962	-0.0374241	-0.14795	0.164261	0.0997475
0.22275	-0.138823	0.0793032	-0.0363793	-0.147263	0.163843	0.0995344
0.222875	-0.137559	0.0782722	-0.0352556	-0.146582	0.163446	0.0992716
0.223	-0.136295	0.0777699	-0.0341053	-0.145936	0.163101	0.0989748
0.223125	-0.13507	0.0777458	-0.0329832	-0.145352	0.162829	0.0986493
0.22325	-0.133897	0.078143	-0.0319475	-0.144853	0.162632	0.0982962
0.223375	-0.132763	0.0789024	-0.0310573	-0.144449	0.162502	0.0979236
0.2235	-0.131647	0.0799671	-0.0303638	-0.144144	0.162423	0.0975519
0.223625	-0.130539	0.0812893	-0.0299042	-0.14393	0.162373	0.0972103
0.22375	-0.129442	0.0828302	-0.0297053	-0.143798	0.162327	0.0969307
0.223875	-0.128363	0.0845471	-0.0297914	-0.143742	0.162259	0.0967426
0.224	-0.127309	0.0863852	-0.0301865	-0.143778	0.162153	0.0966682
0.224125	-0.126289	0.0882896	-0.030903	-0.143935	0.162006	0.096713
0.22425	-0.125315	0.0902208	-0.0319316	-0.144251	0.161815	0.0968554
0.224375	-0.124397	0.0921551	-0.0332444	-0.144757	0.16158	0.0970516
0.2245	-0.123545	0.0940786	-0.0348072	-0.145477	0.161309	0.0972568
0.224625	-0.122774	0.0959903	-0.0365862	-0.146426	0.161026	0.0974372
0.22475	-0.12212	0.0979073	-0.0385407	-0.147605	0.160765	0.0975606
0.224875	-0.121632	0.0998543	-0.040611	-0.148997	0.160561	0.0975927
0.225	-0.121362	0.101843	-0.0427224	-0.150576	0.160436	0.0975135
0.225125	-0.121365	0.103868	-0.0448078	-0.152321	0.160413	0.0973272
0.22525	-0.121688	0.105921	-0.0468223	-0.154221	0.160507	0.0970432
0.225375	-0.122358	0.108004	-0.0487389	-0.156271	0.160728	0.096657
0.2255	-0.123379	0.110118	-0.050538	-0.158464	0.161072	0.0961556
0.225625	-0.124724	0.112254	-0.0522081	-0.160781	0.161526	0.0955308
0.22575	-0.126342	0.114401	-0.0537521	-0.163181	0.162078	0.094779
0.225875	-0.128181	0.11655	-0.0551819	-0.165613	0.162708	0.093893
0.226	-0.130199	0.118699	-0.0565061	-0.168029	0.163383	0.0928612
0.226125	-0.13236	0.120839	-0.0577312	-0.170397	0.164062	0.0916754
0.22625	-0.134631	0.122956	-0.0588715	-0.172703	0.164702	0.0903402
0.226375	-0.136986	0.125028	-0.0599468	-0.174945	0.165266	0.0888783
0.2265	-0.139408	0.127024	-0.0609665	-0.177116	0.165722	0.0873278
0.226625	-0.14188	0.128889	-0.0619282	-0.179203	0.166045	0.0857335
0.22675	-0.144372	0.130552	-0.0628333	-0.181187	0.166209	0.0841369
0.226875	-0.146844	0.131943	-0.063694	-0.183037	0.166196	0.0825699
0.227	-0.149258	0.133014	-0.0645196	-0.184719	0.165995	0.081055
0.227125	-0.15158	0.13374	-0.065304	-0.186196	0.165604	0.0796131
0.22725	-0.153768	0.13412	-0.0660271	-0.187437	0.165031	0.0782665
0.227375	-0.155754	0.134155	-0.0666621	-0.188427	0.164288	0.0770352
0.2275	-0.157453	0.133849	-0.0671769	-0.189159	0.163396	0.0759401
0.227625	-0.158788	0.133203	-0.0675343	-0.189628	0.162374	0.0750021
0.22775	-0.159703	0.132226	-0.0677048	-0.189821	0.16124	0.0742288
0.227875	-0.160169	0.130931	-0.0676799	-0.189733	0.160007	0.0736019
0.228	-0.160182	0.129342	-0.0674688	-0.18937	0.158692	0.0730866
0.228125	-0.159752	0.127496	-0.0670832	-0.18874	0.157322	0.072653
0.22825	-0.158912	0.125436	-0.0665262	-0.187855	0.15593	0.0722873
0.228375	-0.157711	0.123214	-0.0657988	-0.186737	0.154555	0.0719809
0.2285	-0.156198	0.120879	-0.0649145	-0.185415	0.153235	0.0717179
0.228625	-0.154408	0.118476	-0.0639012	-0.183922	0.152007	0.0714798
0.22875	-0.152372	0.116038	-0.0627942	-0.182287	0.150909	0.0712569
0.228875	-0.150136	0.113592	-0.0616342	-0.180537	0.149967	0.071044
0.229	-0.147763	0.111147	-0.0604706	-0.17869	0.149188	0.0708303
0.229125	-0.145316	0.108691	-0.0593549	-0.176763	0.148565	0.0706063
0.22925	-0.142847	0.106206	-0.0583278	-0.174779	0.148075	0.0703765
0.229375	-0.140402	0.103683	-0.0574174	-0.172762	0.14769	0.0701539
0.2295	-0.138029	0.101137	-0.0566419	-0.170733	0.147376	0.0699453
0.229625	-0.135771	0.0985997	-0.056006	-0.168712	0.1471	0.0697507
0.22975	-0.133665	0.0961027	-0.0554995	-0.166719	0.146839	0.0695751
0.229875	-0.131742	0.0936769	-0.0551019	-0.164779	0.146593	0.0694308
0.23	-0.130027	0.0913504	-0.0547889	-0.16291	0.146375	0.0693259
0.230125	-0.128526	0.0891478	-0.0545362	-0.161122	0.146207	0.069257
0.23025	-0.127241	0.0870865	-0.0543212	-0.15942	0.146113	0.0692163
0.230375	-0.126174	0.0851744	-0.0541208	-0.157817	0.14612	0.0692062
0.2305	-0.125326	0.0834156	-0.0539032	-0.156328	0.146244	0.0692418
0.230625	-0.124688	0.0818196	-0.0536209	-0.154964	0.146472	0.0693425
0.23075	-0.124249	0.0804003	-0.0532129	-0.153729	0.146775	0.0695258
0.230875	-0.123982	0.0791674	-0.0526185	-0.15262	0.147115	0.0698046
0.231	-0.123856	0.0781258	-0.0517886	-0.15163	0.147453	0.0701814
0.231125	-0.123836	0.0772869	-0.0506875	-0.150753	0.147747	0.070645
0.23125	-0.123902	0.0766798	-0.0492883	-0.14998	0.147956	0.0711764
0.231375	-0.124044	0.0763524	-0.0475743	-0.149309	0.148053	0.0717561
0.2315	-0.124258	0.0763641	-0.0455428	-0.148745	0.148039	0.0723653
0.231625	-0.124539	0.0767767	-0.0432053	-0.148296	0.147938	0.0729856
0.23175	-0.124884	0.0776409	-0.0405854	-0.147966	0.147794	0.0735996
0.231875	-0.12529	0.0789802	-0.03772	-0.147754	0.14765	0.0741948
0.232	-0.125753	0.0807783	-0.0346605	-0.147662	0.147539	0.0747733
0.232125	-0.126261	0.0829852	-0.0314671	-0.147705	0.147481	0.0753517
0.23225	-0.126799	0.0855364	-0.0282041	-0.1479	0.147482	0.0759501
0.232375	-0.127349	0.0883698	-0.0249437	-0.148255	0.147533	0.0765882
0.2325	-0.127897	0.0914269	-0.0217709	-0.148765	0.147614	0.0772897
0.232625	-0.128431	0.0946522	-0.0187755	-0.149423	0.147701	0.0780799
0.23275	-0.128943	0.0979968	-0.0160401	-0.150228	0.147783	0.0789782
0.232875	-0.129436	0.10142	-0.0136431	-0.151181	0.147859	0.0799954
0.233	-0.129909	0.104882	-0.0116624	-0.152277	0.147936	0.0811342
0.233125	-0.130355	0.108332	-0.0101634	-0.153495	0.148025	0.0823895
0.23325	-0.130753	0.111703	-0.00918328	-0.154807	0.14814	0.0837481
0.233375	-0.131093	0.114922	-0.00873078	-0.156184	0.14829	0.0851882
0.2335	-0.131374	0.117928	-0.00880181	-0.157599	0.148477	0.0866791
0.233625	-0.131614	0.120683	-0.00939112	-0.159026	0.148688	0.0881864
0.23375	-0.131829	0.123169	-0.0104841	-0.16044	0.148913	0.0896813
0.233875	-0.132034	0.125386	-0.0120402	-0.161825	0.149148	0.0911438
0.234	-0.132249	0.127342	-0.0139937	-0.163177	0.149393	0.092556
0.234125	-0.132492	0.129053	-0.0162726	-0.164507	0.149643	0.0938938
0.23425	-0.13278	0.13054	-0.0188093	-0.165825	0.149902	0.0951254
0.234375	-0.133115	0.131826	-0.021537	-0.167133	0.150197	0.0962207
0.2345	-0.133496	0.132925	-0.0243831	-0.168417	0.150563	0.0971608
0.234625	-0.133912	0.133843	-0.0272708	-0.169642	0.151021	0.0979385
0.23475	-0.134335	0.134586	-0.0301298	-0.170754	0.151568	0.0985519
0.234875	-0.13471	0.135159	-0.0329026	-0.171698	0.152184	0.0990002
0.235	-0.134974	0.135561	-0.0355393	-0.172431	0.152842	0.0992853
0.235125	-0.135076	0.135784	-0.0379928	-0.17293	0.153514	0.099409
0.23525	-0.134984	0.135828	-0.0402266	-0.173188	0.154172	0.0993683
0.235375	-0.134672	0.13569	-0.0422259	-0.173194	0.15479	0.0991587
0.2355	-0.134116	0.135367	-0.0439902	-0.172927	0.155354	0.098789
0.235625	-0.133302	0.13485	-0.0455124	-0.17238	0.155866	0.0982855
0.23575	-0.132242	0.13413	-0.0467684	-0.171575	0.156336	0.0976838
0.235875	-0.130974	0.133201	-0.0477286	-0.170548	0.156774	0.0970183
0.236	-0.129555	0.13206	-0.0483792	-0.169341	0.157183	0.0963201
0.236125	-0.128047	0.130712	-0.0487316	-0.168009	0.157562	0.0956176
0.23625	-0.126499	0.129168	-0.0488091	-0.166619	0.157909	0.0949351
0.236375	-0.124948	0.127446	-0.0486332	-0.165246	0.158219	0.0942898
0.2365	-0.12341	0.125566	-0.0482285	-0.16395	0.158485	0.0936939
0.236625	-0.121888	0.123541	-0.0476341	-0.162766	0.158694	0.0931574
0.23675	-0.120375	0.121386	-0.0468986	-0.161708	0.158827	0.0926902
0.236875	-0.118877	0.119122	-0.0460676	-0.160791	0.158868	0.0922991
0.237	-0.117419	0.116768	-0.0451802	-0.16003	0.158796	0.0919884
0.237125	-0.116048	0.114339	-0.0442766	-0.15944	0.158588	0.0917593
0.23725	-0.114814	0.111855	-0.0433975	-0.15903	0.158229	0.09161
0.237375	-0.113752	0.109346	-0.0425677	-0.158795	0.157724	0.0915387
0.2375	-0.112888	0.106854	-0.0417876	-0.158725	0.1571	0.0915449
0.237625	-0.112246	0.104418	-0.0410474	-0.158799	0.15639	0.0916301
0.23775	-0.111848	0.102073	-0.040348	-0.158988	0.155616	0.0917986
0.237875	-0.111715	0.0998547	-0.039704	-0.159267	0.154793	0.0920532
0.238	-0.111867	0.0978036	-0.0391295	-0.159624	0.153935	0.0923856
0.238125	-0.112327	0.0959539	-0.0386281	-0.160065	0.153062	0.0927755
0.23825	-0.113111	0.0943315	-0.0382051	-0.160594	0.152184	0.0932037
0.238375	-0.114228	0.0929507	-0.0378904	-0.161213	0.151303	0.0936592
0.2385	-0.115673	0.0918127	-0.0377395	-0.161918	0.150417	0.0941284
0.238625	-0.117432	0.0909074	-0.0378084	-0.162705	0.149528	0.0945793
0.23875	-0.119475	0.0902265	-0.0381318	-0.16357	0.148637	0.0949631
0.238875	-0.12176	0.0897737	-0.0387256	-0.164511	0.147737	0.0952283
0.239	-0.124229	0.089557	-0.0395971	-0.165533	0.146825	0.0953325
0.239125	-0.126819	0.089574	-0.0407475	-0.166647	0.145905	0.0952427
0.23925	-0.129473	0.0898094	-0.0421723	-0.16787	0.144985	0.0949324
0.239375	-0.132141	0.0902348	-0.0438621	-0.169212	0.144059	0.0943835
0.2395	-0.134772	0.0908085	-0.0458015	-0.170666	0.143116	0.0935929
0.239625	-0.137321	0.0914771	-0.0479619	-0.172211	0.142152	0.0925752
0.23975	-0.139749	0.0921807	-0.0502962	-0.173821	0.141178	0.0913565
0.239875	-0.14203	0.0928615	-0.0527415	-0.175469	0.140213	0.089966
0.24	-0.144137	0.0934735	-0.0552247	-0.177123	0.139275	0.0884376
0.240125	-0.146044	0.0939854	-0.0576609	-0.17876	0.138379	0.08682
0.24025	-0.147718	0.0943813	-0.0599519	-0.180364	0.137545	0.0851849
0.240375	-0.149128	0.0946578	-0.061998	-0.181917	0.1368	0.0836205
0.2405	-0.150248	0.0948153	-0.0637208	-0.183404	0.136165	0.0822118
0.240625	-0.151052	0.0948464	-0.0650741	-0.18481	0.135646	0.0810227
0.24075	-0.151517	0.0947386	-0.066039	-0.186119	0.135237	0.0800957
0.240875	-0.15163	0.0944886	-0.0666163	-0.187315	0.134926	0.0794617
0.241	-0.151388	0.0941052	-0.0668219	-0.188372	0.134703	0.0791436
0.241125	-0.150801	0.0935915	-0.0666761	-0.189254	0.134554	0.079155
0.24125	-0.149873	0.092939	-0.0661931	-0.189919	0.134467	0.0795053
0.241375	-0.148604	0.0921534	-0.0653796	-0.190328	0.134427	0.0802056
0.2415	-0.147002	0.091279	-0.064242	-0.190451	0.134429	0.0812627
0.241625	-0.145091	0.0903861	-0.0627953	-0.19027	0.134476	0.0826677
0.24175	-0.142906	0.0895396	-0.0610651	-0.189778	0.134577	0.084392
0.241875	-0.140494	0.0887838	-0.0590831	-0.188984	0.134746	0.086394
0.242	-0.13791	0.0881523	-0.0568821	-0.187903	0.135011	0.0886265
0.242125	-0.135223	0.0876816	-0.0544959	-0.186552	0.135408	0.0910338
0.24225	-0.132504	0.0874084	-0.0519646	-0.184946	0.135972	0.0935518
0.242375	-0.129819	0.0873596	-0.0493382	-0.183101	0.136721	0.0961175
0.2425	-0.127223	0.0875464	-0.0466756	-0.181047	0.137655	0.0986785
0.242625	-0.124769	0.0879675	-0.0440403	-0.17883	0.138759	0.10119
0.24275	-0.1225	0.0886139	-0.0414968	-0.176504	0.140014	0.103603
0.242875	-0.12045	0.0894757	-0.0391075	-0.174127	0.141398	0.10586
0.243	-0.118631	0.0905539	-0.0369257	-0.171755	0.142885	0.107914
0.243125	-0.117037	0.0918667	-0.0349867	-0.169451	0.144453	0.109731
0.24325	-0.115656	0.0934311	-0.0333114	-0.167274	0.146092	0.11128
0.243375	-0.114493	0.0952371	-0.0319169	-0.165269	0.147796	0.112533
0.2435	-0.113579	0.0972407	-0.0308187	-0.163458	0.149549	0.113475
0.243625	-0.112938	0.0993763	-0.0300214	-0.161854	0.151329	0.114109
0.24375	-0.112582	0.101573	-0.0295117	-0.160472	0.153112	0.114457
0.243875	-0.11252	0.103764	-0.0292654	-0.159324	0.154868	0.114543
0.244	-0.112757	0.105888	-0.0292634	-0.158407	0.156553	0.114387
0.244125	-0.113282	0.107898	-0.0294955	-0.1577	0.158124	0.114004
0.24425	-0.114059	0.10976	-0.0299485	-0.157179	0.159549	0.113417
0.244375	-0.115043	0.111458	-0.0305962	-0.156815	0.160801	0.112655
0.2445	-0.116199	0.112985	-0.0313989	-0.156578	0.161869	0.111747
0.244625	-0.117499	0.114341	-0.0323117	-0.156438	0.162745	0.110726
0.24475	-0.118918	0.115519	-0.0332881	-0.156368	0.16343	0.109622
0.244875	-0.120427	0.116513	-0.0342773	-0.156354	0.163927	0.108469
0.245	-0.122003	0.117323	-0.0352257	-0.156391	0.164238	0.107294
0.245125	-0.123629	0.117961	-0.0360906	-0.156473	0.164371	0.106119
0.24525	-0.125279	0.118437	-0.0368483	-0.156587	0.164338	0.104954
0.245375	-0.126907	0.11875	-0.0374848	-0.156713	0.164157	0.103808
0.2455	-0.128459	0.118894	-0.0379858	-0.156829	0.163851	0.102692
0.245625	-0.12989	0.118871	-0.0383409	-0.156918	0.163443	0.101621
0.24575	-0.131169	0.118688	-0.0385476	-0.156975	0.162953	0.100616
0.245875	-0.13228	0.118353	-0.0386056	-0.156998	0.162394	0.0997036
0.246	-0.133206	0.117872	-0.0385089	-0.156984	0.161769	0.0989167
0.246125	-0.133939	0.117245	-0.0382462	-0.156925	0.161074	0.0982869
0.24625	-0.134482	0.116473	-0.0378103	-0.156812	0.160296	0.0978295
0.246375	-0.134861	0.115551	-0.0372065	-0.156639	0.159417	0.0975394
0.2465	-0.135106	0.114464	-0.0364493	-0.156412	0.158424	0.0973962
0.246625	-0.135248	0.113198	-0.0355553	-0.156146	0.157321	0.0973755
0.24675	-0.135312	0.111769	-0.0345428	-0.155865	0.156129	0.0974542
0.246875	-0.135309	0.110205	-0.0334393	-0.15559	0.154878	0.0976076
0.247	-0.135229	0.108528	-0.0322827	-0.155339	0.153596	0.0978142
0.247125	-0.135042	0.106763	-0.0311152	-0.155124	0.152313	0.0980611
0.24725	-0.134732	0.104936	-0.0299757	-0.15496	0.151069	0.0983395
0.247375	-0.134314	0.103082	-0.0288995	-0.15487	0.1499	0.0986401
0.2475	-0.13383	0.10122	-0.0279214	-0.154873	0.148823	0.0989607
0.247625	-0.133327	0.0993385	-0.0270753	-0.154972	0.147841	0.0993169
0.24775	-0.132836	0.0974025	-0.0263862	-0.155169	0.146953	0.099735
0.247875	-0.132375	0.0953837	-0.0258684	-0.155473	0.146156	0.100236
0.248	-0.131968	0.0932756	-0.0255319	-0.155902	0.145443	0.10083
0.248125	-0.131639	0.0910873	-0.0253892	-0.156485	0.144806	0.101519
0.24825	-0.131402	0.0888297	-0.025457	-0.157249	0.144243	0.102299
0.248375	-0.131251	0.0865172	-0.0257527	-0.15823	0.143768	0.103162
0.2485	-0.131167	0.0841773	-0.0262923	-0.15946	0.14341	0.104081
0.248625	-0.131131	0.0818487	-0.0270925	-0.160947	0.143194	0.10501
0.24875	-0.131131	0.0795643	-0.0281699	-0.162673	0.143135	0.105899
0.248875	-0.131163	0.0773392	-0.0295321	-0.164599	0.143233	0.106699
0.249	-0.131227	0.0751787	-0.0311678	-0.166681	0.143474	0.107363
0.249125	-0.131339	0.0730946	-0.0330457	-0.168873	0.143815	0.107842
0.24925	-0.131537	0.0711123	-0.0351201	-0.171131	0.14419	0.108101
0.249375	-0.131864	0.0692654	-0.0373355	-0.17341	0.144531	0.108126
0.2495	-0.132341	0.0675916	-0.0396284	-0.175676	0.14479	0.107918
[truncated: 238,003+ more rows]
