# Supplementary material for: Fabric muscle with a cooling acceleration structure for upper limb assistance soft exosuits
Source: Sci Rep. 2022 Jul 6;12:11398. doi: 10.1038/s41598-022-15682-w (PMC9259748; doi:10.1038/s41598-022-15682-w)
Supplement: Supplementary file 6 — Supplementary Information 6. [file 41598_2022_15682_MOESM6_ESM.xlsx]

## Sheet: Fig.8(b)
Time (s)	Temperature (℃)		Displacement (mm)
	Biceps	Triceps	Biceps
0	20.6209	20.9663	0
0.000125	20.621	20.9663	-0.000795815
0.00025	20.621	20.9663	-0.00159162
0.000375	20.621	20.9663	-0.0023874
0.0005	20.6211	20.9663	-0.00318315
0.000625	20.6211	20.9663	-0.00397885
0.00075	20.6212	20.9663	-0.0047745
0.000875	20.6212	20.9663	-0.00557007
0.001	20.6213	20.9663	-0.00636556
0.001125	20.6213	20.9663	-0.00716096
0.00125	20.6213	20.9662	-0.00795625
0.001375	20.6214	20.9662	-0.00875142
0.0015	20.6214	20.9662	-0.00954647
0.001625	20.6215	20.9662	-0.0103414
0.00175	20.6215	20.9662	-0.0111361
0.001875	20.6216	20.9662	-0.0119307
0.002	20.6216	20.9662	-0.0127251
0.002125	20.6217	20.9662	-0.0135194
0.00225	20.6217	20.9662	-0.0143134
0.002375	20.6218	20.9661	-0.0151072
0.0025	20.6218	20.9661	-0.0159008
0.002625	20.6218	20.9661	-0.0166942
0.00275	20.6219	20.9661	-0.0174873
0.002875	20.6219	20.9661	-0.0182802
0.003	20.622	20.9661	-0.0190728
0.003125	20.622	20.966	-0.0198652
0.00325	20.6221	20.966	-0.0206573
0.003375	20.6221	20.966	-0.021449
0.0035	20.6221	20.966	-0.0222405
0.003625	20.6222	20.966	-0.0230317
0.00375	20.6222	20.966	-0.0238225
0.003875	20.6222	20.966	-0.024613
0.004	20.6223	20.966	-0.0254032
0.004125	20.6223	20.9659	-0.026193
0.00425	20.6223	20.9659	-0.0269824
0.004375	20.6224	20.9659	-0.0277714
0.0045	20.6224	20.9659	-0.0285601
0.004625	20.6224	20.9659	-0.0293484
0.00475	20.6225	20.9658	-0.0301363
0.004875	20.6225	20.9658	-0.0309237
0.005	20.6226	20.9658	-0.0317108
0.005125	20.6226	20.9658	-0.0324974
0.00525	20.6226	20.9657	-0.0332835
0.005375	20.6227	20.9657	-0.0340692
0.0055	20.6227	20.9657	-0.0348545
0.005625	20.6227	20.9657	-0.0356393
0.00575	20.6228	20.9656	-0.0364236
0.005875	20.6228	20.9656	-0.0372074
0.006	20.6228	20.9656	-0.0379907
0.006125	20.6229	20.9656	-0.0387735
0.00625	20.6229	20.9656	-0.0395558
0.006375	20.623	20.9655	-0.0403376
0.0065	20.623	20.9655	-0.0411188
0.006625	20.623	20.9655	-0.0418995
0.00675	20.6231	20.9655	-0.0426796
0.006875	20.6231	20.9655	-0.0434592
0.007	20.6232	20.9655	-0.0442382
0.007125	20.6232	20.9655	-0.0450166
0.00725	20.6232	20.9655	-0.0457945
0.007375	20.6233	20.9655	-0.0465718
0.0075	20.6233	20.9655	-0.0473484
0.007625	20.6234	20.9655	-0.0481245
0.00775	20.6234	20.9654	-0.0488999
0.007875	20.6234	20.9654	-0.0496747
0.008	20.6235	20.9654	-0.0504489
0.008125	20.6235	20.9654	-0.0512224
0.00825	20.6235	20.9654	-0.0519953
0.008375	20.6236	20.9654	-0.0527675
0.0085	20.6236	20.9654	-0.0535391
0.008625	20.6236	20.9654	-0.05431
0.00875	20.6237	20.9654	-0.0550802
0.008875	20.6237	20.9654	-0.0558497
0.009	20.6237	20.9654	-0.0566185
0.009125	20.6238	20.9654	-0.0573866
0.00925	20.6238	20.9654	-0.058154
0.009375	20.6238	20.9654	-0.0589207
0.0095	20.6239	20.9654	-0.0596866
0.009625	20.6239	20.9654	-0.0604518
0.00975	20.6239	20.9654	-0.0612163
0.009875	20.6239	20.9654	-0.06198
0.01	20.624	20.9654	-0.062743
0.010125	20.624	20.9654	-0.0635052
0.01025	20.624	20.9654	-0.0642666
0.010375	20.624	20.9654	-0.0650273
0.0105	20.6241	20.9654	-0.0657872
0.010625	20.6241	20.9654	-0.0665462
0.01075	20.6241	20.9654	-0.0673045
0.010875	20.6241	20.9654	-0.068062
0.011	20.6241	20.9654	-0.0688187
0.011125	20.6241	20.9654	-0.0695745
0.01125	20.6241	20.9654	-0.0703295
0.011375	20.6242	20.9654	-0.0710837
0.0115	20.6242	20.9654	-0.0718371
0.011625	20.6242	20.9654	-0.0725896
0.01175	20.6242	20.9654	-0.0733412
0.011875	20.6242	20.9655	-0.074092
0.012	20.6242	20.9655	-0.074842
0.012125	20.6242	20.9655	-0.075591
0.01225	20.6242	20.9655	-0.0763392
0.012375	20.6243	20.9655	-0.0770865
0.0125	20.6243	20.9655	-0.0778329
0.012625	20.6243	20.9655	-0.0785784
0.01275	20.6243	20.9656	-0.079323
0.012875	20.6243	20.9656	-0.0800667
0.013	20.6243	20.9656	-0.0808095
0.013125	20.6243	20.9656	-0.0815514
0.01325	20.6244	20.9656	-0.0822923
0.013375	20.6244	20.9656	-0.0830323
0.0135	20.6244	20.9656	-0.0837714
0.013625	20.6244	20.9656	-0.0845095
0.01375	20.6244	20.9656	-0.0852466
0.013875	20.6245	20.9656	-0.0859829
0.014	20.6245	20.9656	-0.0867181
0.014125	20.6245	20.9656	-0.0874524
0.01425	20.6245	20.9656	-0.0881857
0.014375	20.6245	20.9656	-0.088918
0.0145	20.6246	20.9656	-0.0896494
0.014625	20.6246	20.9656	-0.0903798
0.01475	20.6246	20.9656	-0.0911091
0.014875	20.6246	20.9656	-0.0918375
0.015	20.6246	20.9656	-0.0925649
0.015125	20.6246	20.9656	-0.0932912
0.01525	20.6246	20.9656	-0.0940166
0.015375	20.6246	20.9656	-0.0947409
0.0155	20.6246	20.9656	-0.0954642
0.015625	20.6247	20.9656	-0.0961864
0.01575	20.6247	20.9656	-0.0969076
0.015875	20.6247	20.9656	-0.0976278
0.016	20.6247	20.9656	-0.0983469
0.016125	20.6247	20.9656	-0.099065
0.01625	20.6247	20.9656	-0.099782
0.016375	20.6247	20.9656	-0.100498
0.0165	20.6247	20.9656	-0.101213
0.016625	20.6247	20.9656	-0.101927
0.01675	20.6248	20.9655	-0.102639
0.016875	20.6248	20.9655	-0.103351
0.017	20.6248	20.9655	-0.104062
0.017125	20.6248	20.9655	-0.104771
0.01725	20.6248	20.9655	-0.105479
0.017375	20.6248	20.9655	-0.106187
0.0175	20.6248	20.9655	-0.106893
0.017625	20.6248	20.9655	-0.107598
0.01775	20.6248	20.9655	-0.108302
0.017875	20.6248	20.9655	-0.109004
0.018	20.6248	20.9655	-0.109706
0.018125	20.6248	20.9655	-0.110407
0.01825	20.6248	20.9654	-0.111106
0.018375	20.6248	20.9654	-0.111804
0.0185	20.6248	20.9654	-0.112501
0.018625	20.6248	20.9654	-0.113197
0.01875	20.6248	20.9654	-0.113892
0.018875	20.6249	20.9654	-0.114586
0.019	20.6249	20.9654	-0.115278
0.019125	20.6249	20.9654	-0.11597
0.01925	20.6249	20.9653	-0.11666
0.019375	20.6249	20.9653	-0.117349
0.0195	20.625	20.9653	-0.118036
0.019625	20.625	20.9653	-0.118723
0.01975	20.625	20.9652	-0.119408
0.019875	20.625	20.9652	-0.120093
0.02	20.6251	20.9652	-0.120776
0.020125	20.6251	20.9652	-0.121457
0.02025	20.6251	20.9651	-0.122138
0.020375	20.6251	20.9651	-0.122817
0.0205	20.6252	20.9651	-0.123496
0.020625	20.6252	20.9651	-0.124173
0.02075	20.6252	20.965	-0.124848
0.020875	20.6252	20.965	-0.125523
0.021	20.6252	20.965	-0.126196
0.021125	20.6252	20.965	-0.126868
0.02125	20.6253	20.965	-0.127539
0.021375	20.6253	20.9649	-0.128209
0.0215	20.6253	20.9649	-0.128877
0.021625	20.6253	20.9649	-0.129544
0.02175	20.6253	20.9649	-0.13021
0.021875	20.6254	20.9649	-0.130875
0.022	20.6254	20.9648	-0.131538
0.022125	20.6254	20.9648	-0.1322
0.02225	20.6254	20.9648	-0.132861
0.022375	20.6255	20.9648	-0.13352
0.0225	20.6255	20.9647	-0.134179
0.022625	20.6255	20.9647	-0.134836
0.02275	20.6256	20.9647	-0.135491
0.022875	20.6256	20.9647	-0.136146
0.023	20.6256	20.9646	-0.136799
0.023125	20.6257	20.9646	-0.137451
0.02325	20.6257	20.9645	-0.138102
0.023375	20.6257	20.9645	-0.138751
0.0235	20.6257	20.9645	-0.139399
0.023625	20.6257	20.9644	-0.140046
0.02375	20.6258	20.9644	-0.140691
0.023875	20.6258	20.9644	-0.141335
0.024	20.6258	20.9644	-0.141978
0.024125	20.6258	20.9643	-0.14262
0.02425	20.6258	20.9643	-0.14326
0.024375	20.6259	20.9643	-0.143899
0.0245	20.6259	20.9643	-0.144537
0.024625	20.6259	20.9642	-0.145173
0.02475	20.6259	20.9642	-0.145808
0.024875	20.6259	20.9642	-0.146442
0.025	20.626	20.9641	-0.147074
0.025125	20.626	20.9641	-0.147705
0.02525	20.626	20.964	-0.148335
0.025375	20.626	20.964	-0.148963
0.0255	20.626	20.964	-0.14959
0.025625	20.6261	20.9639	-0.150216
0.02575	20.6261	20.9639	-0.15084
0.025875	20.6261	20.9639	-0.151463
0.026	20.6261	20.9638	-0.152085
0.026125	20.6261	20.9638	-0.152705
0.02625	20.6262	20.9638	-0.153324
0.026375	20.6262	20.9637	-0.153942
0.0265	20.6262	20.9637	-0.154558
0.026625	20.6262	20.9637	-0.155173
0.02675	20.6262	20.9636	-0.155787
0.026875	20.6263	20.9636	-0.156399
0.027	20.6263	20.9636	-0.15701
0.027125	20.6263	20.9636	-0.157619
0.02725	20.6263	20.9635	-0.158228
0.027375	20.6263	20.9635	-0.158834
0.0275	20.6263	20.9635	-0.15944
0.027625	20.6263	20.9635	-0.160044
0.02775	20.6263	20.9634	-0.160647
0.027875	20.6264	20.9634	-0.161248
0.028	20.6264	20.9634	-0.161848
0.028125	20.6264	20.9634	-0.162447
0.02825	20.6264	20.9633	-0.163044
0.028375	20.6264	20.9633	-0.16364
0.0285	20.6264	20.9633	-0.164234
0.028625	20.6264	20.9632	-0.164827
0.02875	20.6265	20.9632	-0.165419
0.028875	20.6265	20.9632	-0.166009
0.029	20.6265	20.9631	-0.166598
0.029125	20.6265	20.9631	-0.167186
0.02925	20.6265	20.9631	-0.167772
0.029375	20.6265	20.963	-0.168357
0.0295	20.6266	20.963	-0.16894
0.029625	20.6266	20.963	-0.169522
0.02975	20.6266	20.963	-0.170102
0.029875	20.6266	20.9629	-0.170682
0.03	20.6266	20.9629	-0.171259
0.030125	20.6266	20.9629	-0.171836
0.03025	20.6267	20.9629	-0.172411
0.030375	20.6267	20.9628	-0.172984
0.0305	20.6267	20.9628	-0.173557
0.030625	20.6267	20.9628	-0.174127
0.03075	20.6267	20.9627	-0.174697
0.030875	20.6268	20.9627	-0.175265
0.031	20.6268	20.9627	-0.175831
0.031125	20.6268	20.9626	-0.176397
0.03125	20.6268	20.9626	-0.17696
0.031375	20.6268	20.9626	-0.177523
0.0315	20.6269	20.9625	-0.178084
0.031625	20.6269	20.9625	-0.178643
0.03175	20.6269	20.9625	-0.179201
0.031875	20.6269	20.9625	-0.179758
0.032	20.6269	20.9624	-0.180313
0.032125	20.627	20.9624	-0.180867
0.03225	20.627	20.9624	-0.18142
0.032375	20.627	20.9624	-0.181971
0.0325	20.627	20.9624	-0.18252
0.032625	20.627	20.9623	-0.183069
0.03275	20.627	20.9623	-0.183616
0.032875	20.6271	20.9623	-0.184161
0.033	20.6271	20.9623	-0.184705
0.033125	20.6271	20.9623	-0.185248
0.03325	20.6271	20.9622	-0.185789
0.033375	20.6271	20.9622	-0.186328
0.0335	20.6271	20.9622	-0.186867
0.033625	20.6271	20.9622	-0.187404
0.03375	20.6272	20.9622	-0.187939
0.033875	20.6272	20.9621	-0.188473
0.034	20.6272	20.9621	-0.189006
0.034125	20.6272	20.9621	-0.189537
0.03425	20.6272	20.9621	-0.190067
0.034375	20.6273	20.9621	-0.190595
0.0345	20.6273	20.962	-0.191122
0.034625	20.6273	20.962	-0.191648
0.03475	20.6273	20.962	-0.192172
0.034875	20.6273	20.962	-0.192694
0.035	20.6273	20.962	-0.193216
0.035125	20.6274	20.9619	-0.193736
0.03525	20.6274	20.9619	-0.194254
0.035375	20.6274	20.9619	-0.194771
0.0355	20.6274	20.9619	-0.195286
0.035625	20.6274	20.9619	-0.195801
0.03575	20.6274	20.9619	-0.196313
0.035875	20.6275	20.9619	-0.196825
0.036	20.6275	20.9618	-0.197334
0.036125	20.6275	20.9618	-0.197843
0.03625	20.6275	20.9618	-0.19835
0.036375	20.6275	20.9618	-0.198855
0.0365	20.6275	20.9618	-0.19936
0.036625	20.6275	20.9617	-0.199862
0.03675	20.6275	20.9617	-0.200364
0.036875	20.6275	20.9617	-0.200863
0.037	20.6276	20.9617	-0.201362
0.037125	20.6276	20.9616	-0.201859
0.03725	20.6276	20.9616	-0.202355
0.037375	20.6276	20.9616	-0.202849
0.0375	20.6276	20.9616	-0.203341
0.037625	20.6276	20.9615	-0.203833
0.03775	20.6277	20.9615	-0.204323
0.037875	20.6277	20.9615	-0.204811
0.038	20.6277	20.9615	-0.205298
0.038125	20.6277	20.9615	-0.205784
0.03825	20.6277	20.9614	-0.206268
0.038375	20.6277	20.9614	-0.206751
0.0385	20.6277	20.9614	-0.207232
0.038625	20.6278	20.9614	-0.207712
0.03875	20.6278	20.9614	-0.208191
0.038875	20.6278	20.9614	-0.208668
0.039	20.6278	20.9614	-0.209143
0.039125	20.6278	20.9614	-0.209617
0.03925	20.6279	20.9614	-0.21009
0.039375	20.6279	20.9613	-0.210562
0.0395	20.6279	20.9613	-0.211032
0.039625	20.6279	20.9613	-0.2115
0.03975	20.628	20.9613	-0.211967
0.039875	20.628	20.9613	-0.212433
0.04	20.628	20.9613	-0.212897
0.040125	20.628	20.9613	-0.21336
0.04025	20.6281	20.9613	-0.213822
0.040375	20.6281	20.9613	-0.214282
0.0405	20.6281	20.9613	-0.21474
0.040625	20.6281	20.9612	-0.215197
0.04075	20.6281	20.9612	-0.215653
0.040875	20.6282	20.9612	-0.216108
0.041	20.6282	20.9612	-0.21656
0.041125	20.6282	20.9612	-0.217012
0.04125	20.6282	20.9612	-0.217462
0.041375	20.6282	20.9612	-0.217911
0.0415	20.6282	20.9612	-0.218358
0.041625	20.6283	20.9611	-0.218804
0.04175	20.6283	20.9611	-0.219248
0.041875	20.6283	20.9611	-0.219692
0.042	20.6283	20.9611	-0.220133
0.042125	20.6284	20.9611	-0.220573
0.04225	20.6284	20.9611	-0.221012
0.042375	20.6284	20.961	-0.22145
0.0425	20.6284	20.961	-0.221886
0.042625	20.6284	20.961	-0.22232
0.04275	20.6285	20.961	-0.222753
0.042875	20.6285	20.9609	-0.223185
0.043	20.6285	20.9609	-0.223616
0.043125	20.6285	20.9609	-0.224045
0.04325	20.6286	20.9609	-0.224472
0.043375	20.6286	20.9609	-0.224898
0.0435	20.6286	20.9609	-0.225323
0.043625	20.6286	20.9608	-0.225747
0.04375	20.6287	20.9608	-0.226169
0.043875	20.6287	20.9608	-0.226589
0.044	20.6287	20.9608	-0.227008
0.044125	20.6287	20.9608	-0.227426
0.04425	20.6287	20.9608	-0.227843
0.044375	20.6287	20.9608	-0.228258
0.0445	20.6288	20.9608	-0.228671
0.044625	20.6288	20.9608	-0.229084
0.04475	20.6288	20.9608	-0.229494
0.044875	20.6288	20.9608	-0.229904
0.045	20.6288	20.9608	-0.230312
0.045125	20.6288	20.9608	-0.230719
0.04525	20.6288	20.9608	-0.231124
0.045375	20.6289	20.9607	-0.231528
0.0455	20.6289	20.9607	-0.23193
0.045625	20.6289	20.9607	-0.232331
0.04575	20.6289	20.9607	-0.232731
0.045875	20.6289	20.9607	-0.23313
0.046	20.6289	20.9607	-0.233527
0.046125	20.6289	20.9607	-0.233922
0.04625	20.629	20.9607	-0.234316
0.046375	20.629	20.9607	-0.234709
0.0465	20.629	20.9607	-0.235101
0.046625	20.629	20.9606	-0.235491
0.04675	20.629	20.9606	-0.23588
0.046875	20.629	20.9606	-0.236267
0.047	20.629	20.9606	-0.236653
0.047125	20.629	20.9606	-0.237038
0.04725	20.629	20.9606	-0.237421
0.047375	20.629	20.9606	-0.237803
0.0475	20.629	20.9606	-0.238184
0.047625	20.629	20.9606	-0.238563
0.04775	20.629	20.9606	-0.238941
0.047875	20.629	20.9606	-0.239317
0.048	20.629	20.9606	-0.239692
0.048125	20.6291	20.9606	-0.240066
0.04825	20.6291	20.9605	-0.240439
0.048375	20.6291	20.9605	-0.24081
0.0485	20.6291	20.9605	-0.241179
0.048625	20.6291	20.9605	-0.241548
0.04875	20.6291	20.9605	-0.241915
0.048875	20.6291	20.9605	-0.242281
0.049	20.6291	20.9605	-0.242645
0.049125	20.6291	20.9604	-0.243008
0.04925	20.6292	20.9604	-0.24337
0.049375	20.6292	20.9604	-0.24373
0.0495	20.6292	20.9604	-0.244089
0.049625	20.6292	20.9604	-0.244447
0.04975	20.6292	20.9604	-0.244803
0.049875	20.6292	20.9604	-0.245158
0.05	20.6292	20.9604	-0.245512
0.050125	20.6292	20.9604	-0.245864
0.05025	20.6293	20.9603	-0.246215
0.050375	20.6293	20.9603	-0.246565
0.0505	20.6293	20.9603	-0.246913
0.050625	20.6293	20.9603	-0.24726
0.05075	20.6293	20.9603	-0.247606
0.050875	20.6293	20.9603	-0.247951
0.051	20.6293	20.9603	-0.248294
0.051125	20.6293	20.9603	-0.248636
0.05125	20.6293	20.9602	-0.248976
0.051375	20.6294	20.9602	-0.249315
0.0515	20.6294	20.9602	-0.249653
0.051625	20.6294	20.9602	-0.24999
0.05175	20.6294	20.9602	-0.250325
0.051875	20.6294	20.9601	-0.250659
0.052	20.6294	20.9601	-0.250992
0.052125	20.6294	20.9601	-0.251323
0.05225	20.6294	20.9601	-0.251654
0.052375	20.6294	20.9601	-0.251982
0.0525	20.6294	20.96	-0.25231
0.052625	20.6294	20.96	-0.252636
0.05275	20.6294	20.96	-0.252961
0.052875	20.6294	20.96	-0.253285
0.053	20.6294	20.96	-0.253607
0.053125	20.6294	20.96	-0.253928
0.05325	20.6294	20.96	-0.254248
0.053375	20.6294	20.9599	-0.254567
0.0535	20.6294	20.9599	-0.254884
0.053625	20.6294	20.9599	-0.2552
0.05375	20.6294	20.9599	-0.255515
0.053875	20.6294	20.9599	-0.255829
0.054	20.6294	20.9599	-0.256141
0.054125	20.6294	20.9599	-0.256452
0.05425	20.6294	20.9599	-0.256762
0.054375	20.6294	20.9599	-0.25707
0.0545	20.6294	20.9599	-0.257377
0.054625	20.6294	20.9599	-0.257683
0.05475	20.6294	20.9599	-0.257988
0.054875	20.6294	20.9599	-0.258291
0.055	20.6294	20.9599	-0.258594
0.055125	20.6294	20.9598	-0.258895
0.05525	20.6294	20.9598	-0.259195
0.055375	20.6294	20.9598	-0.259493
0.0555	20.6293	20.9598	-0.25979
0.055625	20.6293	20.9598	-0.260086
0.05575	20.6293	20.9598	-0.260381
0.055875	20.6293	20.9598	-0.260675
0.056	20.6293	20.9598	-0.260967
0.056125	20.6293	20.9598	-0.261258
0.05625	20.6293	20.9598	-0.261548
0.056375	20.6292	20.9598	-0.261837
0.0565	20.6292	20.9598	-0.262125
0.056625	20.6292	20.9598	-0.262411
0.05675	20.6292	20.9598	-0.262696
0.056875	20.6292	20.9598	-0.26298
0.057	20.6291	20.9598	-0.263263
0.057125	20.6291	20.9597	-0.263544
0.05725	20.6291	20.9597	-0.263824
0.057375	20.6291	20.9597	-0.264103
0.0575	20.6291	20.9597	-0.264381
0.057625	20.6291	20.9597	-0.264658
0.05775	20.6291	20.9597	-0.264933
0.057875	20.629	20.9597	-0.265208
0.058	20.629	20.9597	-0.265481
0.058125	20.629	20.9597	-0.265753
0.05825	20.629	20.9597	-0.266024
0.058375	20.6289	20.9597	-0.266293
0.0585	20.6289	20.9597	-0.266562
0.058625	20.6289	20.9597	-0.266829
0.05875	20.6289	20.9597	-0.267095
0.058875	20.6288	20.9597	-0.26736
0.059	20.6288	20.9597	-0.267623
0.059125	20.6288	20.9597	-0.267886
0.05925	20.6287	20.9597	-0.268147
0.059375	20.6287	20.9597	-0.268408
0.0595	20.6287	20.9597	-0.268667
0.059625	20.6286	20.9597	-0.268925
0.05975	20.6286	20.9597	-0.269181
0.059875	20.6286	20.9596	-0.269437
0.06	20.6286	20.9596	-0.269691
0.060125	20.6285	20.9596	-0.269945
0.06025	20.6285	20.9596	-0.270197
0.060375	20.6285	20.9596	-0.270448
0.0605	20.6284	20.9596	-0.270698
0.060625	20.6284	20.9596	-0.270946
0.06075	20.6284	20.9596	-0.271194
0.060875	20.6284	20.9596	-0.27144
0.061	20.6284	20.9596	-0.271686
0.061125	20.6284	20.9596	-0.27193
0.06125	20.6283	20.9595	-0.272173
0.061375	20.6283	20.9595	-0.272415
0.0615	20.6283	20.9595	-0.272656
0.061625	20.6283	20.9595	-0.272896
0.06175	20.6283	20.9595	-0.273134
0.061875	20.6283	20.9595	-0.273372
0.062	20.6283	20.9595	-0.273608
0.062125	20.6282	20.9595	-0.273843
0.06225	20.6282	20.9595	-0.274077
0.062375	20.6282	20.9595	-0.27431
0.0625	20.6282	20.9594	-0.274542
0.062625	20.6282	20.9594	-0.274773
0.06275	20.6282	20.9594	-0.275003
0.062875	20.6281	20.9594	-0.275232
0.063	20.6281	20.9594	-0.275459
0.063125	20.6281	20.9594	-0.275686
0.06325	20.6281	20.9594	-0.275911
0.063375	20.628	20.9594	-0.276135
0.0635	20.628	20.9594	-0.276359
0.063625	20.628	20.9594	-0.276581
0.06375	20.628	20.9594	-0.276802
0.063875	20.6279	20.9593	-0.277022
0.064	20.6279	20.9593	-0.277241
0.064125	20.6279	20.9593	-0.277459
0.06425	20.6279	20.9593	-0.277675
0.064375	20.6279	20.9593	-0.277891
0.0645	20.6278	20.9593	-0.278106
0.064625	20.6278	20.9593	-0.278319
0.06475	20.6278	20.9593	-0.278532
0.064875	20.6278	20.9593	-0.278743
0.065	20.6277	20.9592	-0.278954
0.065125	20.6277	20.9592	-0.279163
0.06525	20.6277	20.9592	-0.279371
0.065375	20.6276	20.9592	-0.279579
0.0655	20.6276	20.9592	-0.279785
0.065625	20.6276	20.9593	-0.27999
0.06575	20.6275	20.9592	-0.280194
0.065875	20.6275	20.9592	-0.280397
0.066	20.6275	20.9592	-0.2806
0.066125	20.6274	20.9592	-0.280801
0.06625	20.6274	20.9592	-0.281001
0.066375	20.6274	20.9592	-0.2812
0.0665	20.6273	20.9592	-0.281398
0.066625	20.6273	20.9592	-0.281595
0.06675	20.6273	20.9592	-0.281791
0.066875	20.6272	20.9592	-0.281986
0.067	20.6272	20.9592	-0.28218
0.067125	20.6272	20.9592	-0.282373
0.06725	20.6271	20.9592	-0.282565
0.067375	20.6271	20.9592	-0.282755
0.0675	20.6271	20.9592	-0.282945
0.067625	20.627	20.9592	-0.283134
0.06775	20.627	20.9592	-0.283322
0.067875	20.627	20.9592	-0.283509
0.068	20.6269	20.9592	-0.283695
0.068125	20.6269	20.9592	-0.28388
0.06825	20.6269	20.9592	-0.284064
0.068375	20.6268	20.9592	-0.284247
0.0685	20.6268	20.9592	-0.284429
0.068625	20.6268	20.9592	-0.28461
0.06875	20.6267	20.9592	-0.284791
0.068875	20.6267	20.9591	-0.28497
0.069	20.6267	20.9591	-0.285148
0.069125	20.6266	20.9591	-0.285325
0.06925	20.6266	20.9591	-0.285501
0.069375	20.6266	20.9591	-0.285677
0.0695	20.6266	20.9591	-0.285851
0.069625	20.6266	20.9591	-0.286024
0.06975	20.6265	20.959	-0.286197
0.069875	20.6265	20.959	-0.286368
0.07	20.6265	20.959	-0.286539
0.070125	20.6265	20.959	-0.286708
0.07025	20.6265	20.959	-0.286877
0.070375	20.6264	20.959	-0.287045
0.0705	20.6264	20.959	-0.287212
0.070625	20.6264	20.959	-0.287378
0.07075	20.6264	20.959	-0.287542
0.070875	20.6263	20.959	-0.287707
0.071	20.6263	20.959	-0.28787
0.071125	20.6263	20.959	-0.288032
0.07125	20.6262	20.959	-0.288193
0.071375	20.6262	20.959	-0.288353
0.0715	20.6262	20.9589	-0.288513
0.071625	20.6262	20.9589	-0.288671
0.07175	20.6261	20.9589	-0.288829
0.071875	20.6261	20.9589	-0.288986
0.072	20.6261	20.9589	-0.289141
0.072125	20.6261	20.9589	-0.289296
0.07225	20.626	20.9589	-0.28945
0.072375	20.626	20.9589	-0.289603
0.0725	20.626	20.9588	-0.289756
0.072625	20.626	20.9588	-0.289907
0.07275	20.6259	20.9588	-0.290057
0.072875	20.6259	20.9588	-0.290207
0.073	20.6259	20.9588	-0.290356
0.073125	20.6259	20.9588	-0.290504
0.07325	20.6258	20.9588	-0.29065
0.073375	20.6258	20.9588	-0.290797
0.0735	20.6258	20.9588	-0.290942
0.073625	20.6258	20.9587	-0.291086
0.07375	20.6257	20.9587	-0.291229
0.073875	20.6257	20.9587	-0.291372
0.074	20.6257	20.9587	-0.291514
0.074125	20.6256	20.9587	-0.291655
0.07425	20.6256	20.9587	-0.291795
0.074375	20.6256	20.9587	-0.291934
0.0745	20.6256	20.9587	-0.292072
0.074625	20.6255	20.9587	-0.29221
0.07475	20.6255	20.9587	-0.292346
0.074875	20.6255	20.9587	-0.292482
0.075	20.6254	20.9587	-0.292617
0.075125	20.6254	20.9587	-0.292751
0.07525	20.6254	20.9587	-0.292884
0.075375	20.6254	20.9587	-0.293017
0.0755	20.6253	20.9587	-0.293148
0.075625	20.6253	20.9587	-0.293279
0.07575	20.6253	20.9587	-0.293409
0.075875	20.6253	20.9587	-0.293538
0.076	20.6252	20.9587	-0.293667
0.076125	20.6252	20.9587	-0.293794
0.07625	20.6252	20.9587	-0.293921
0.076375	20.6251	20.9587	-0.294047
0.0765	20.6251	20.9587	-0.294172
0.076625	20.6251	20.9587	-0.294296
0.07675	20.6251	20.9586	-0.29442
0.076875	20.625	20.9586	-0.294542
0.077	20.625	20.9586	-0.294664
0.077125	20.625	20.9586	-0.294785
0.07725	20.625	20.9586	-0.294905
0.077375	20.625	20.9586	-0.295025
0.0775	20.6249	20.9586	-0.295144
0.077625	20.6249	20.9586	-0.295262
0.07775	20.6249	20.9586	-0.295379
0.077875	20.6249	20.9586	-0.295495
0.078	20.6249	20.9585	-0.295611
0.078125	20.6249	20.9585	-0.295726
0.07825	20.6248	20.9585	-0.29584
0.078375	20.6248	20.9585	-0.295953
0.0785	20.6248	20.9585	-0.296065
0.078625	20.6248	20.9585	-0.296177
0.07875	20.6248	20.9585	-0.296288
0.078875	20.6247	20.9584	-0.296398
0.079	20.6247	20.9584	-0.296508
0.079125	20.6247	20.9584	-0.296616
0.07925	20.6247	20.9584	-0.296724
0.079375	20.6247	20.9584	-0.296832
0.0795	20.6246	20.9584	-0.296938
0.079625	20.6246	20.9583	-0.297044
0.07975	20.6246	20.9583	-0.297149
0.079875	20.6246	20.9583	-0.297253
0.08	20.6245	20.9583	-0.297357
0.080125	20.6245	20.9583	-0.297459
0.08025	20.6245	20.9583	-0.297561
0.080375	20.6245	20.9583	-0.297663
0.0805	20.6244	20.9583	-0.297763
0.080625	20.6244	20.9583	-0.297863
0.08075	20.6244	20.9583	-0.297962
0.080875	20.6244	20.9583	-0.298061
0.081	20.6244	20.9583	-0.298158
0.081125	20.6243	20.9583	-0.298255
0.08125	20.6243	20.9583	-0.298352
0.081375	20.6243	20.9583	-0.298447
0.0815	20.6243	20.9583	-0.298542
0.081625	20.6243	20.9583	-0.298636
0.08175	20.6242	20.9583	-0.298729
0.081875	20.6242	20.9583	-0.298822
0.082	20.6242	20.9583	-0.298914
0.082125	20.6242	20.9583	-0.299006
0.08225	20.6241	20.9583	-0.299096
0.082375	20.6241	20.9583	-0.299186
0.0825	20.6241	20.9583	-0.299276
0.082625	20.6241	20.9583	-0.299364
0.08275	20.6241	20.9583	-0.299452
0.082875	20.624	20.9583	-0.299539
0.083	20.624	20.9583	-0.299626
0.083125	20.624	20.9583	-0.299712
0.08325	20.624	20.9583	-0.299797
0.083375	20.624	20.9583	-0.299881
0.0835	20.6239	20.9583	-0.299965
0.083625	20.6239	20.9583	-0.300048
0.08375	20.6239	20.9583	-0.300131
0.083875	20.6239	20.9583	-0.300213
0.084	20.6239	20.9583	-0.300294
0.084125	20.6239	20.9583	-0.300375
0.08425	20.6238	20.9582	-0.300454
0.084375	20.6238	20.9582	-0.300534
0.0845	20.6238	20.9582	-0.300612
0.084625	20.6238	20.9582	-0.30069
0.08475	20.6238	20.9582	-0.300768
0.084875	20.6238	20.9582	-0.300844
0.085	20.6238	20.9582	-0.30092
0.085125	20.6238	20.9582	-0.300996
0.08525	20.6238	20.9582	-0.30107
0.085375	20.6238	20.9582	-0.301144
0.0855	20.6238	20.9582	-0.301218
0.085625	20.6237	20.9582	-0.301291
0.08575	20.6237	20.9582	-0.301363
0.085875	20.6237	20.9582	-0.301435
0.086	20.6237	20.9582	-0.301506
0.086125	20.6237	20.9582	-0.301576
0.08625	20.6237	20.9582	-0.301646
0.086375	20.6236	20.9582	-0.301715
0.0865	20.6236	20.9582	-0.301783
0.086625	20.6236	20.9582	-0.301851
0.08675	20.6236	20.9582	-0.301919
0.086875	20.6236	20.9582	-0.301985
0.087	20.6236	20.9581	-0.302051
0.087125	20.6236	20.9581	-0.302117
0.08725	20.6236	20.9581	-0.302182
0.087375	20.6236	20.9581	-0.302246
0.0875	20.6236	20.9581	-0.30231
0.087625	20.6236	20.9581	-0.302373
0.08775	20.6236	20.9581	-0.302435
0.087875	20.6236	20.958	-0.302497
0.088	20.6236	20.958	-0.302558
0.088125	20.6236	20.958	-0.302619
0.08825	20.6236	20.958	-0.302679
0.088375	20.6236	20.958	-0.302739
0.0885	20.6236	20.9579	-0.302798
0.088625	20.6236	20.9579	-0.302856
0.08875	20.6236	20.9579	-0.302914
0.088875	20.6236	20.9579	-0.302971
0.089	20.6236	20.9579	-0.303028
0.089125	20.6236	20.9578	-0.303084
0.08925	20.6236	20.9578	-0.30314
0.089375	20.6236	20.9578	-0.303195
0.0895	20.6236	20.9578	-0.303249
0.089625	20.6236	20.9578	-0.303303
0.08975	20.6237	20.9577	-0.303356
0.089875	20.6237	20.9577	-0.303409
0.09	20.6237	20.9577	-0.303461
0.090125	20.6237	20.9577	-0.303513
0.09025	20.6237	20.9576	-0.303564
0.090375	20.6237	20.9576	-0.303615
0.0905	20.6238	20.9576	-0.303665
0.090625	20.6238	20.9575	-0.303714
0.09075	20.6238	20.9575	-0.303763
0.090875	20.6238	20.9575	-0.303811
0.091	20.6238	20.9575	-0.303859
0.091125	20.6238	20.9574	-0.303906
0.09125	20.6238	20.9574	-0.303953
0.091375	20.6238	20.9574	-0.303999
0.0915	20.6238	20.9573	-0.304045
0.091625	20.6238	20.9573	-0.30409
0.09175	20.6238	20.9573	-0.304135
0.091875	20.6238	20.9573	-0.304179
0.092	20.6239	20.9573	-0.304223
0.092125	20.6239	20.9572	-0.304266
0.09225	20.6239	20.9572	-0.304308
0.092375	20.6239	20.9572	-0.30435
0.0925	20.6239	20.9572	-0.304392
0.092625	20.6239	20.9572	-0.304433
0.09275	20.6239	20.9571	-0.304474
0.092875	20.6239	20.9571	-0.304514
0.093	20.6239	20.9571	-0.304553
0.093125	20.6239	20.9571	-0.304592
0.09325	20.6239	20.9571	-0.304631
0.093375	20.6239	20.957	-0.304669
0.0935	20.6239	20.957	-0.304706
0.093625	20.6239	20.957	-0.304743
0.09375	20.6239	20.957	-0.30478
0.093875	20.6239	20.957	-0.304816
0.094	20.6239	20.9569	-0.304851
0.094125	20.6238	20.9569	-0.304886
0.09425	20.6238	20.9569	-0.304921
0.094375	20.6238	20.9568	-0.304955
0.0945	20.6238	20.9568	-0.304988
0.094625	20.6238	20.9568	-0.305022
0.09475	20.6238	20.9568	-0.305054
0.094875	20.6238	20.9567	-0.305086
0.095	20.6238	20.9567	-0.305118
0.095125	20.6238	20.9567	-0.305149
0.09525	20.6238	20.9567	-0.30518
0.095375	20.6238	20.9566	-0.30521
0.0955	20.6238	20.9566	-0.30524
0.095625	20.6238	20.9566	-0.305269
0.09575	20.6238	20.9566	-0.305298
0.095875	20.6238	20.9565	-0.305327
0.096	20.6238	20.9565	-0.305355
0.096125	20.6238	20.9565	-0.305382
0.09625	20.6238	20.9565	-0.305409
0.096375	20.6238	20.9564	-0.305436
0.0965	20.6238	20.9564	-0.305462
0.096625	20.6238	20.9564	-0.305488
0.09675	20.6238	20.9563	-0.305513
0.096875	20.6238	20.9563	-0.305538
0.097	20.6238	20.9563	-0.305562
0.097125	20.6238	20.9563	-0.305586
0.09725	20.6238	20.9563	-0.305609
0.097375	20.6238	20.9562	-0.305632
0.0975	20.6238	20.9562	-0.305655
0.097625	20.6238	20.9562	-0.305677
0.09775	20.6238	20.9562	-0.305699
0.097875	20.6238	20.9562	-0.30572
0.098	20.6237	20.9562	-0.305741
0.098125	20.6237	20.9562	-0.305761
0.09825	20.6237	20.9561	-0.305781
0.098375	20.6237	20.9561	-0.305801
0.0985	20.6237	20.9561	-0.30582
0.098625	20.6237	20.9561	-0.305839
0.09875	20.6237	20.9561	-0.305857
0.098875	20.6237	20.956	-0.305875
0.099	20.6237	20.956	-0.305892
0.099125	20.6237	20.956	-0.305909
0.09925	20.6237	20.9559	-0.305926
0.099375	20.6237	20.9559	-0.305942
0.0995	20.6237	20.9559	-0.305958
0.099625	20.6237	20.9558	-0.305973
0.09975	20.6237	20.9558	-0.305988
0.099875	20.6237	20.9558	-0.306003
0.1	20.6237	20.9557	-0.306017
0.100125	20.6237	20.9557	-0.306031
0.10025	20.6237	20.9557	-0.306044
0.100375	20.6237	20.9556	-0.306057
0.1005	20.6237	20.9556	-0.30607
0.100625	20.6237	20.9556	-0.306082
0.10075	20.6237	20.9556	-0.306094
0.100875	20.6236	20.9556	-0.306105
0.101	20.6236	20.9555	-0.306116
0.101125	20.6236	20.9555	-0.306127
0.10125	20.6236	20.9555	-0.306137
0.101375	20.6236	20.9554	-0.306147
0.1015	20.6236	20.9554	-0.306156
0.101625	20.6236	20.9554	-0.306165
0.10175	20.6236	20.9553	-0.306174
0.101875	20.6236	20.9553	-0.306182
0.102	20.6236	20.9553	-0.30619
0.102125	20.6236	20.9552	-0.306198
0.10225	20.6236	20.9552	-0.306205
0.102375	20.6236	20.9552	-0.306212
0.1025	20.6236	20.9551	-0.306218
0.102625	20.6236	20.9551	-0.306224
0.10275	20.6236	20.9551	-0.30623
0.102875	20.6236	20.955	-0.306235
0.103	20.6235	20.955	-0.30624
0.103125	20.6235	20.955	-0.306245
0.10325	20.6235	20.955	-0.306249
0.103375	20.6235	20.9549	-0.306253
0.1035	20.6235	20.9549	-0.306257
0.103625	20.6235	20.9549	-0.30626
0.10375	20.6235	20.9549	-0.306263
0.103875	20.6235	20.9548	-0.306265
0.104	20.6235	20.9548	-0.306267
0.104125	20.6235	20.9548	-0.306269
0.10425	20.6235	20.9548	-0.30627
0.104375	20.6234	20.9547	-0.306271
0.1045	20.6234	20.9547	-0.306272
0.104625	20.6234	20.9547	-0.306272
0.10475	20.6234	20.9547	-0.306273
0.104875	20.6234	20.9546	-0.306272
0.105	20.6234	20.9546	-0.306272
0.105125	20.6234	20.9546	-0.306271
0.10525	20.6234	20.9546	-0.306269
0.105375	20.6234	20.9545	-0.306268
0.1055	20.6234	20.9545	-0.306266
0.105625	20.6234	20.9545	-0.306263
0.10575	20.6233	20.9544	-0.306261
0.105875	20.6233	20.9544	-0.306258
0.106	20.6233	20.9544	-0.306254
0.106125	20.6233	20.9544	-0.306251
0.10625	20.6233	20.9543	-0.306247
0.106375	20.6233	20.9543	-0.306243
0.1065	20.6233	20.9543	-0.306238
0.106625	20.6233	20.9543	-0.306233
0.10675	20.6233	20.9542	-0.306228
0.106875	20.6232	20.9542	-0.306222
0.107	20.6232	20.9542	-0.306216
0.107125	20.6232	20.9542	-0.30621
0.10725	20.6232	20.9541	-0.306204
0.107375	20.6232	20.9541	-0.306197
0.1075	20.6232	20.9541	-0.30619
0.107625	20.6232	20.9541	-0.306182
0.10775	20.6232	20.954	-0.306174
0.107875	20.6232	20.954	-0.306166
0.108	20.6232	20.954	-0.306158
0.108125	20.6232	20.954	-0.306149
0.10825	20.6232	20.954	-0.30614
0.108375	20.6232	20.954	-0.306131
0.1085	20.6232	20.9539	-0.306122
0.108625	20.6232	20.9539	-0.306112
0.10875	20.6232	20.9539	-0.306102
0.108875	20.6232	20.9539	-0.306091
0.109	20.6231	20.9539	-0.30608
0.109125	20.6231	20.9539	-0.306069
0.10925	20.6231	20.9539	-0.306058
0.109375	20.6231	20.9539	-0.306046
0.1095	20.6231	20.9539	-0.306034
0.109625	20.6231	20.9539	-0.306022
0.10975	20.6231	20.9539	-0.30601
0.109875	20.6231	20.9539	-0.305997
0.11	20.6231	20.9539	-0.305984
0.110125	20.6231	20.9539	-0.30597
0.11025	20.623	20.9539	-0.305957
0.110375	20.623	20.9539	-0.305943
0.1105	20.623	20.9539	-0.305929
0.110625	20.623	20.9538	-0.305914
0.11075	20.623	20.9538	-0.305899
0.110875	20.623	20.9538	-0.305884
0.111	20.623	20.9538	-0.305869
0.111125	20.623	20.9538	-0.305853
0.11125	20.6229	20.9538	-0.305838
0.111375	20.6229	20.9538	-0.305821
0.1115	20.6229	20.9539	-0.305805
0.111625	20.6229	20.9539	-0.305788
0.11175	20.6229	20.9539	-0.305771
0.111875	20.6229	20.9539	-0.305754
0.112	20.6228	20.9539	-0.305737
0.112125	20.6228	20.9539	-0.305719
0.11225	20.6228	20.9539	-0.305701
0.112375	20.6228	20.9539	-0.305683
0.1125	20.6227	20.9539	-0.305664
0.112625	20.6227	20.9539	-0.305645
0.11275	20.6227	20.9539	-0.305626
0.112875	20.6227	20.954	-0.305607
0.113	20.6227	20.954	-0.305587
0.113125	20.6226	20.954	-0.305567
0.11325	20.6226	20.954	-0.305547
0.113375	20.6226	20.954	-0.305527
0.1135	20.6226	20.954	-0.305506
0.113625	20.6226	20.954	-0.305485
0.11375	20.6226	20.954	-0.305464
0.113875	20.6226	20.954	-0.305443
0.114	20.6226	20.954	-0.305421
0.114125	20.6226	20.954	-0.305399
0.11425	20.6225	20.954	-0.305377
0.114375	20.6225	20.954	-0.305355
0.1145	20.6225	20.9541	-0.305332
0.114625	20.6225	20.9541	-0.30531
0.11475	20.6225	20.9541	-0.305287
0.114875	20.6225	20.9541	-0.305263
0.115	20.6225	20.9541	-0.30524
0.115125	20.6225	20.9541	-0.305216
0.11525	20.6224	20.9541	-0.305192
0.115375	20.6224	20.9541	-0.305168
0.1155	20.6224	20.9541	-0.305143
0.115625	20.6224	20.9542	-0.305118
0.11575	20.6224	20.9542	-0.305093
0.115875	20.6224	20.9542	-0.305068
0.116	20.6223	20.9542	-0.305043
0.116125	20.6223	20.9542	-0.305017
0.11625	20.6223	20.9542	-0.304991
0.116375	20.6223	20.9542	-0.304965
0.1165	20.6223	20.9543	-0.304938
0.116625	20.6223	20.9543	-0.304912
0.11675	20.6223	20.9543	-0.304885
0.116875	20.6222	20.9543	-0.304858
0.117	20.6222	20.9543	-0.304831
0.117125	20.6222	20.9543	-0.304803
0.11725	20.6222	20.9543	-0.304775
0.117375	20.6222	20.9543	-0.304748
0.1175	20.6221	20.9543	-0.304719
0.117625	20.6221	20.9543	-0.304691
0.11775	20.6221	20.9543	-0.304662
0.117875	20.6221	20.9542	-0.304634
0.118	20.6221	20.9542	-0.304605
0.118125	20.622	20.9542	-0.304575
0.11825	20.622	20.9543	-0.304546
0.118375	20.622	20.9543	-0.304516
0.1185	20.622	20.9543	-0.304486
0.118625	20.6219	20.9543	-0.304456
0.11875	20.6219	20.9543	-0.304426
0.118875	20.6219	20.9543	-0.304396
0.119	20.6218	20.9543	-0.304365
0.119125	20.6218	20.9543	-0.304334
0.11925	20.6218	20.9543	-0.304303
0.119375	20.6218	20.9543	-0.304272
0.1195	20.6217	20.9543	-0.30424
0.119625	20.6217	20.9543	-0.304208
0.11975	20.6217	20.9542	-0.304177
0.119875	20.6217	20.9542	-0.304145
0.12	20.6217	20.9542	-0.304112
0.120125	20.6216	20.9542	-0.30408
0.12025	20.6216	20.9542	-0.304047
0.120375	20.6216	20.9542	-0.304014
0.1205	20.6216	20.9542	-0.303981
0.120625	20.6216	20.9542	-0.303948
0.12075	20.6216	20.9542	-0.303915
0.120875	20.6216	20.9542	-0.303881
0.121	20.6215	20.9541	-0.303847
0.121125	20.6215	20.9541	-0.303813
0.12125	20.6215	20.9541	-0.303779
0.121375	20.6215	20.9541	-0.303745
0.1215	20.6215	20.9541	-0.30371
0.121625	20.6215	20.9541	-0.303676
0.12175	20.6214	20.9541	-0.303641
0.121875	20.6214	20.9541	-0.303606
0.122	20.6214	20.9541	-0.30357
0.122125	20.6214	20.9541	-0.303535
0.12225	20.6214	20.9542	-0.303499
0.122375	20.6214	20.9542	-0.303464
0.1225	20.6214	20.9542	-0.303428
0.122625	20.6213	20.9542	-0.303392
0.12275	20.6213	20.9542	-0.303355
0.122875	20.6213	20.9542	-0.303319
0.123	20.6213	20.9542	-0.303282
0.123125	20.6213	20.9542	-0.303246
0.12325	20.6213	20.9543	-0.303209
0.123375	20.6213	20.9543	-0.303172
0.1235	20.6213	20.9543	-0.303134
0.123625	20.6213	20.9543	-0.303097
0.12375	20.6212	20.9543	-0.303059
0.123875	20.6212	20.9543	-0.303022
0.124	20.6212	20.9544	-0.302984
0.124125	20.6212	20.9544	-0.302946
0.12425	20.6212	20.9544	-0.302908
0.124375	20.6212	20.9544	-0.302869
0.1245	20.6212	20.9545	-0.302831
0.124625	20.6212	20.9545	-0.302792
0.12475	20.6211	20.9545	-0.302753
0.124875	20.6211	20.9545	-0.302714
0.125	20.6211	20.9545	-0.302675
0.125125	20.6211	20.9545	-0.302636
0.12525	20.6211	20.9546	-0.302596
0.125375	20.6211	20.9546	-0.302557
0.1255	20.6211	20.9546	-0.302517
0.125625	20.621	20.9546	-0.302477
0.12575	20.621	20.9546	-0.302437
0.125875	20.621	20.9546	-0.302397
0.126	20.621	20.9546	-0.302357
0.126125	20.6209	20.9547	-0.302316
0.12625	20.6209	20.9547	-0.302276
0.126375	20.6209	20.9547	-0.302235
0.1265	20.6209	20.9547	-0.302194
0.126625	20.6208	20.9547	-0.302153
0.12675	20.6208	20.9548	-0.302112
0.126875	20.6208	20.9548	-0.302071
0.127	20.6208	20.9548	-0.30203
0.127125	20.6207	20.9548	-0.301988
0.12725	20.6207	20.9548	-0.301946
0.127375	20.6207	20.9548	-0.301905
0.1275	20.6206	20.9549	-0.301863
0.127625	20.6206	20.9549	-0.30182
0.12775	20.6206	20.9549	-0.301778
0.127875	20.6206	20.9549	-0.301736
0.128	20.6205	20.9549	-0.301694
0.128125	20.6205	20.955	-0.301651
0.12825	20.6205	20.955	-0.301608
0.128375	20.6205	20.955	-0.301565
0.1285	20.6204	20.955	-0.301522
0.128625	20.6204	20.955	-0.301479
0.12875	20.6204	20.955	-0.301436
0.128875	20.6204	20.955	-0.301393
0.129	20.6203	20.955	-0.301349
0.129125	20.6203	20.9551	-0.301306
0.12925	20.6203	20.9551	-0.301262
0.129375	20.6203	20.9551	-0.301219
0.1295	20.6203	20.9551	-0.301175
0.129625	20.6202	20.9551	-0.301131
0.12975	20.6202	20.9551	-0.301086
0.129875	20.6202	20.9551	-0.301042
0.13	20.6202	20.9552	-0.300998
0.130125	20.6201	20.9552	-0.300953
0.13025	20.6201	20.9552	-0.300909
0.130375	20.6201	20.9552	-0.300864
0.1305	20.6201	20.9553	-0.300819
0.130625	20.62	20.9553	-0.300775
0.13075	20.62	20.9553	-0.30073
0.130875	20.62	20.9553	-0.300684
0.131	20.62	20.9554	-0.300639
0.131125	20.6199	20.9554	-0.300594
0.13125	20.6199	20.9554	-0.300549
0.131375	20.6199	20.9554	-0.300503
0.1315	20.6199	20.9554	-0.300457
0.131625	20.6198	20.9554	-0.300412
0.13175	20.6198	20.9555	-0.300366
0.131875	20.6198	20.9555	-0.30032
0.132	20.6198	20.9555	-0.300274
0.132125	20.6198	20.9555	-0.300228
0.13225	20.6197	20.9555	-0.300182
0.132375	20.6197	20.9555	-0.300136
0.1325	20.6197	20.9556	-0.300089
0.132625	20.6197	20.9556	-0.300043
0.13275	20.6197	20.9556	-0.299996
0.132875	20.6196	20.9556	-0.29995
0.133	20.6196	20.9556	-0.299903
0.133125	20.6196	20.9556	-0.299856
0.13325	20.6195	20.9557	-0.299809
0.133375	20.6195	20.9557	-0.299762
0.1335	20.6195	20.9557	-0.299715
0.133625	20.6195	20.9557	-0.299668
0.13375	20.6194	20.9558	-0.299621
0.133875	20.6194	20.9558	-0.299574
0.134	20.6194	20.9558	-0.299526
0.134125	20.6194	20.9558	-0.299479
0.13425	20.6193	20.9558	-0.299431
0.134375	20.6193	20.9558	-0.299384
0.1345	20.6193	20.9559	-0.299336
0.134625	20.6193	20.9559	-0.299288
0.13475	20.6193	20.9559	-0.29924
0.134875	20.6193	20.9559	-0.299192
0.135	20.6192	20.9559	-0.299144
0.135125	20.6192	20.956	-0.299096
0.13525	20.6192	20.956	-0.299048
0.135375	20.6192	20.956	-0.299
0.1355	20.6192	20.956	-0.298952
0.135625	20.6192	20.956	-0.298903
0.13575	20.6192	20.9561	-0.298855
0.135875	20.6192	20.9561	-0.298806
0.136	20.6191	20.9561	-0.298758
0.136125	20.6191	20.9561	-0.298709
0.13625	20.6191	20.9561	-0.298661
0.136375	20.6191	20.9562	-0.298612
0.1365	20.6191	20.9562	-0.298563
0.136625	20.6191	20.9562	-0.298514
0.13675	20.6191	20.9562	-0.298465
0.136875	20.6191	20.9563	-0.298416
0.137	20.6191	20.9563	-0.298367
0.137125	20.6191	20.9563	-0.298318
0.13725	20.6191	20.9563	-0.298269
0.137375	20.6191	20.9563	-0.29822
0.1375	20.6191	20.9563	-0.29817
0.137625	20.6191	20.9564	-0.298121
0.13775	20.6191	20.9564	-0.298072
0.137875	20.6191	20.9564	-0.298022
0.138	20.6191	20.9564	-0.297973
0.138125	20.6191	20.9564	-0.297923
0.13825	20.6191	20.9565	-0.297873
0.138375	20.6191	20.9565	-0.297824
0.1385	20.6191	20.9565	-0.297774
0.138625	20.6191	20.9565	-0.297724
0.13875	20.6191	20.9565	-0.297674
0.138875	20.6191	20.9565	-0.297624
0.139	20.6191	20.9565	-0.297575
0.139125	20.6191	20.9565	-0.297525
0.13925	20.6191	20.9565	-0.297474
0.139375	20.6192	20.9566	-0.297424
0.1395	20.6192	20.9566	-0.297374
0.139625	20.6192	20.9566	-0.297324
0.13975	20.6192	20.9566	-0.297274
0.139875	20.6192	20.9566	-0.297224
0.14	20.6192	20.9566	-0.297173
0.140125	20.6192	20.9566	-0.297123
0.14025	20.6192	20.9566	-0.297073
0.140375	20.6192	20.9566	-0.297022
0.1405	20.6192	20.9566	-0.296972
0.140625	20.6192	20.9566	-0.296921
0.14075	20.6192	20.9567	-0.296871
0.140875	20.6192	20.9567	-0.29682
0.141	20.6191	20.9567	-0.296769
0.141125	20.6191	20.9567	-0.296719
0.14125	20.6191	20.9567	-0.296668
0.141375	20.6191	20.9567	-0.296617
0.1415	20.6191	20.9567	-0.296567
0.141625	20.6191	20.9567	-0.296516
0.14175	20.6191	20.9567	-0.296465
0.141875	20.6191	20.9567	-0.296414
0.142	20.619	20.9567	-0.296363
0.142125	20.619	20.9568	-0.296312
0.14225	20.619	20.9568	-0.296262
0.142375	20.619	20.9568	-0.296211
0.1425	20.619	20.9568	-0.29616
0.142625	20.619	20.9568	-0.296109
0.14275	20.619	20.9568	-0.296058
0.142875	20.619	20.9568	-0.296007
0.143	20.619	20.9568	-0.295956
0.143125	20.619	20.9568	-0.295904
0.14325	20.619	20.9568	-0.295853
0.143375	20.619	20.9569	-0.295802
0.1435	20.619	20.9569	-0.295751
0.143625	20.619	20.9569	-0.2957
0.14375	20.619	20.9569	-0.295649
0.143875	20.619	20.9569	-0.295598
0.144	20.619	20.9569	-0.295546
0.144125	20.619	20.9569	-0.295495
0.14425	20.6189	20.9569	-0.295444
0.144375	20.6189	20.9569	-0.295393
0.1445	20.6189	20.957	-0.295341
0.144625	20.6189	20.957	-0.29529
0.14475	20.6189	20.957	-0.295239
0.144875	20.6189	20.957	-0.295187
0.145	20.6189	20.957	-0.295136
0.145125	20.6189	20.957	-0.295085
0.14525	20.619	20.957	-0.295034
0.145375	20.619	20.9571	-0.294982
0.1455	20.619	20.9571	-0.294931
0.145625	20.619	20.9571	-0.29488
0.14575	20.619	20.9571	-0.294828
0.145875	20.619	20.9571	-0.294777
0.146	20.619	20.9571	-0.294726
0.146125	20.619	20.9571	-0.294674
0.14625	20.619	20.9571	-0.294623
0.146375	20.6191	20.9571	-0.294571
0.1465	20.6191	20.9571	-0.29452
0.146625	20.6191	20.9571	-0.294469
0.14675	20.6191	20.9571	-0.294417
0.146875	20.6191	20.9571	-0.294366
0.147	20.6191	20.9571	-0.294315
0.147125	20.6192	20.9571	-0.294263
0.14725	20.6192	20.9571	-0.294212
0.147375	20.6192	20.9571	-0.294161
0.1475	20.6192	20.9571	-0.29411
0.147625	20.6192	20.9571	-0.294058
0.14775	20.6192	20.9571	-0.294007
0.147875	20.6192	20.9571	-0.293956
0.148	20.6193	20.9571	-0.293904
0.148125	20.6193	20.9571	-0.293853
0.14825	20.6193	20.9571	-0.293802
0.148375	20.6193	20.9571	-0.293751
0.1485	20.6193	20.9571	-0.293699
0.148625	20.6193	20.9571	-0.293648
0.14875	20.6193	20.9571	-0.293597
0.148875	20.6193	20.9571	-0.293546
0.149	20.6193	20.9571	-0.293495
0.149125	20.6193	20.9571	-0.293443
0.14925	20.6192	20.9571	-0.293392
0.149375	20.6192	20.9571	-0.293341
0.1495	20.6193	20.9571	-0.29329
0.149625	20.6193	20.9571	-0.293239
0.14975	20.6193	20.9571	-0.293188
0.149875	20.6192	20.9571	-0.293137
0.15	20.6192	20.9571	-0.293086
0.150125	20.6192	20.9571	-0.293035
0.15025	20.6192	20.9571	-0.292984
0.150375	20.6192	20.9571	-0.292933
0.1505	20.6192	20.9571	-0.292882
0.150625	20.6192	20.9571	-0.292831
0.15075	20.6192	20.9571	-0.29278
0.150875	20.6192	20.9571	-0.292729
0.151	20.6192	20.9571	-0.292678
0.151125	20.6192	20.9571	-0.292628
0.15125	20.6192	20.9571	-0.292577
0.151375	20.6191	20.9571	-0.292526
0.1515	20.6191	20.9571	-0.292475
0.151625	20.6191	20.9571	-0.292425
0.15175	20.6191	20.9571	-0.292374
0.151875	20.6191	20.9571	-0.292323
0.152	20.6191	20.9571	-0.292273
0.152125	20.6191	20.957	-0.292222
0.15225	20.6191	20.957	-0.292172
0.152375	20.6191	20.957	-0.292121
0.1525	20.6191	20.957	-0.29207
0.152625	20.6191	20.957	-0.29202
0.15275	20.6191	20.9569	-0.29197
0.152875	20.6191	20.9569	-0.291919
0.153	20.6191	20.9569	-0.291869
0.153125	20.6191	20.9569	-0.291818
0.15325	20.6191	20.9568	-0.291768
0.153375	20.6191	20.9568	-0.291718
0.1535	20.6191	20.9568	-0.291668
0.153625	20.6191	20.9568	-0.291617
0.15375	20.6191	20.9568	-0.291567
0.153875	20.6192	20.9567	-0.291517
0.154	20.6192	20.9567	-0.291467
0.154125	20.6192	20.9567	-0.291417
0.15425	20.6192	20.9567	-0.291367
0.154375	20.6192	20.9567	-0.291317
0.1545	20.6192	20.9567	-0.291267
0.154625	20.6192	20.9567	-0.291217
0.15475	20.6192	20.9567	-0.291167
0.154875	20.6192	20.9566	-0.291117
0.155	20.6192	20.9566	-0.291067
0.155125	20.6192	20.9566	-0.291018
0.15525	20.6192	20.9566	-0.290968
0.155375	20.6192	20.9566	-0.290918
0.1555	20.6192	20.9566	-0.290869
0.155625	20.6192	20.9565	-0.290819
0.15575	20.6193	20.9565	-0.290769
0.155875	20.6193	20.9565	-0.29072
0.156	20.6193	20.9565	-0.29067
0.156125	20.6193	20.9565	-0.290621
0.15625	20.6193	20.9565	-0.290572
0.156375	20.6193	20.9565	-0.290522
0.1565	20.6193	20.9565	-0.290473
0.156625	20.6193	20.9565	-0.290424
0.15675	20.6193	20.9565	-0.290375
0.156875	20.6193	20.9565	-0.290325
0.157	20.6193	20.9565	-0.290276
0.157125	20.6193	20.9565	-0.290227
0.15725	20.6193	20.9565	-0.290178
0.157375	20.6193	20.9565	-0.290129
0.1575	20.6193	20.9565	-0.29008
0.157625	20.6193	20.9565	-0.290032
0.15775	20.6193	20.9565	-0.289983
0.157875	20.6193	20.9565	-0.289934
0.158	20.6193	20.9565	-0.289885
0.158125	20.6192	20.9565	-0.289837
0.15825	20.6192	20.9565	-0.289788
0.158375	20.6192	20.9565	-0.28974
0.1585	20.6193	20.9565	-0.289691
0.158625	20.6193	20.9565	-0.289643
0.15875	20.6193	20.9564	-0.289594
0.158875	20.6193	20.9564	-0.289546
0.159	20.6193	20.9564	-0.289498
0.159125	20.6193	20.9564	-0.28945
0.15925	20.6193	20.9564	-0.289402
0.159375	20.6193	20.9564	-0.289354
0.1595	20.6193	20.9565	-0.289306
0.159625	20.6193	20.9565	-0.289258
0.15975	20.6193	20.9565	-0.28921
0.159875	20.6193	20.9565	-0.289162
0.16	20.6193	20.9565	-0.289114
0.160125	20.6193	20.9565	-0.289066
0.16025	20.6193	20.9565	-0.289019
0.160375	20.6193	20.9565	-0.288971
0.1605	20.6193	20.9565	-0.288924
0.160625	20.6193	20.9565	-0.288876
0.16075	20.6193	20.9565	-0.288829
0.160875	20.6193	20.9565	-0.288782
0.161	20.6193	20.9565	-0.288735
0.161125	20.6193	20.9565	-0.288687
0.16125	20.6193	20.9566	-0.28864
0.161375	20.6193	20.9566	-0.288593
0.1615	20.6193	20.9566	-0.288546
0.161625	20.6193	20.9566	-0.2885
0.16175	20.6193	20.9566	-0.288453
0.161875	20.6193	20.9566	-0.288406
0.162	20.6193	20.9566	-0.288359
0.162125	20.6193	20.9566	-0.288313
0.16225	20.6193	20.9566	-0.288266
0.162375	20.6193	20.9566	-0.28822
0.1625	20.6193	20.9566	-0.288174
0.162625	20.6193	20.9566	-0.288127
0.16275	20.6193	20.9566	-0.288081
0.162875	20.6193	20.9567	-0.288035
0.163	20.6193	20.9567	-0.287989
0.163125	20.6194	20.9567	-0.287943
0.16325	20.6194	20.9567	-0.287897
0.163375	20.6194	20.9567	-0.287851
0.1635	20.6194	20.9567	-0.287806
0.163625	20.6194	20.9567	-0.28776
0.16375	20.6194	20.9567	-0.287714
0.163875	20.6194	20.9567	-0.287669
0.164	20.6195	20.9567	-0.287624
0.164125	20.6195	20.9567	-0.287578
0.16425	20.6195	20.9567	-0.287533
0.164375	20.6195	20.9567	-0.287488
0.1645	20.6195	20.9567	-0.287443
0.164625	20.6196	20.9567	-0.287398
0.16475	20.6196	20.9567	-0.287353
0.164875	20.6196	20.9567	-0.287308
0.165	20.6196	20.9567	-0.287263
0.165125	20.6196	20.9567	-0.287219
0.16525	20.6197	20.9567	-0.287174
0.165375	20.6197	20.9567	-0.287129
0.1655	20.6197	20.9567	-0.287085
0.165625	20.6197	20.9567	-0.287041
0.16575	20.6197	20.9568	-0.286996
0.165875	20.6198	20.9568	-0.286952
0.166	20.6198	20.9568	-0.286908
0.166125	20.6198	20.9568	-0.286864
0.16625	20.6198	20.9568	-0.28682
0.166375	20.6198	20.9568	-0.286776
0.1665	20.6199	20.9568	-0.286733
0.166625	20.6199	20.9568	-0.286689
0.16675	20.6199	20.9567	-0.286645
0.166875	20.6199	20.9567	-0.286602
0.167	20.62	20.9567	-0.286558
0.167125	20.62	20.9567	-0.286515
0.16725	20.62	20.9567	-0.286472
0.167375	20.62	20.9567	-0.286429
0.1675	20.6201	20.9567	-0.286386
0.167625	20.6201	20.9566	-0.286343
0.16775	20.6201	20.9566	-0.2863
0.167875	20.6201	20.9566	-0.286257
0.168	20.6201	20.9566	-0.286214
0.168125	20.6201	20.9566	-0.286172
0.16825	20.6202	20.9566	-0.286129
0.168375	20.6202	20.9566	-0.286087
0.1685	20.6202	20.9566	-0.286044
0.168625	20.6202	20.9566	-0.286002
0.16875	20.6202	20.9566	-0.28596
0.168875	20.6202	20.9566	-0.285918
0.169	20.6202	20.9566	-0.285876
0.169125	20.6203	20.9566	-0.285834
0.16925	20.6203	20.9565	-0.285792
0.169375	20.6203	20.9565	-0.285751
0.1695	20.6203	20.9565	-0.285709
0.169625	20.6203	20.9565	-0.285667
0.16975	20.6204	20.9565	-0.285626
0.169875	20.6204	20.9565	-0.285585
0.17	20.6204	20.9564	-0.285543
0.170125	20.6204	20.9564	-0.285502
0.17025	20.6204	20.9564	-0.285461
0.170375	20.6205	20.9564	-0.28542
0.1705	20.6205	20.9564	-0.285379
0.170625	20.6205	20.9564	-0.285338
0.17075	20.6205	20.9564	-0.285298
0.170875	20.6205	20.9563	-0.285257
0.171	20.6205	20.9563	-0.285217
0.171125	20.6205	20.9563	-0.285176
0.17125	20.6206	20.9563	-0.285136
0.171375	20.6206	20.9563	-0.285096
0.1715	20.6206	20.9563	-0.285055
0.171625	20.6206	20.9563	-0.285015
0.17175	20.6206	20.9563	-0.284975
0.171875	20.6206	20.9563	-0.284935
0.172	20.6206	20.9563	-0.284896
0.172125	20.6206	20.9563	-0.284856
0.17225	20.6206	20.9563	-0.284816
0.172375	20.6206	20.9563	-0.284777
0.1725	20.6206	20.9563	-0.284737
0.172625	20.6206	20.9563	-0.284698
0.17275	20.6206	20.9563	-0.284659
0.172875	20.6206	20.9563	-0.28462
0.173	20.6206	20.9563	-0.284581
0.173125	20.6206	20.9563	-0.284542
0.17325	20.6206	20.9563	-0.284503
0.173375	20.6206	20.9563	-0.284464
0.1735	20.6207	20.9563	-0.284425
0.173625	20.6207	20.9562	-0.284387
0.17375	20.6207	20.9562	-0.284348
0.173875	20.6206	20.9562	-0.28431
0.174	20.6206	20.9562	-0.284272
0.174125	20.6206	20.9562	-0.284233
0.17425	20.6206	20.9562	-0.284195
0.174375	20.6206	20.9562	-0.284157
0.1745	20.6206	20.9562	-0.284119
0.174625	20.6206	20.9562	-0.284081
0.17475	20.6206	20.9562	-0.284044
0.174875	20.6206	20.9563	-0.284006
0.175	20.6206	20.9563	-0.283968
0.175125	20.6206	20.9563	-0.283931
0.17525	20.6206	20.9563	-0.283893
0.175375	20.6206	20.9563	-0.283856
0.1755	20.6206	20.9563	-0.283819
0.175625	20.6206	20.9563	-0.283782
0.17575	20.6206	20.9563	-0.283745
0.175875	20.6206	20.9563	-0.283708
0.176	20.6206	20.9563	-0.283671
0.176125	20.6206	20.9563	-0.283634
0.17625	20.6206	20.9563	-0.283597
0.176375	20.6206	20.9563	-0.283561
0.1765	20.6206	20.9563	-0.283524
0.176625	20.6206	20.9563	-0.283488
0.17675	20.6206	20.9563	-0.283452
0.176875	20.6206	20.9564	-0.283415
0.177	20.6206	20.9564	-0.283379
0.177125	20.6206	20.9564	-0.283343
0.17725	20.6206	20.9564	-0.283307
0.177375	20.6206	20.9564	-0.283271
0.1775	20.6206	20.9564	-0.283236
0.177625	20.6206	20.9564	-0.2832
0.17775	20.6206	20.9564	-0.283164
0.177875	20.6206	20.9565	-0.283129
0.178	20.6206	20.9565	-0.283093
0.178125	20.6206	20.9565	-0.283058
0.17825	20.6207	20.9565	-0.283023
0.178375	20.6207	20.9565	-0.282988
0.1785	20.6207	20.9565	-0.282953
0.178625	20.6207	20.9566	-0.282918
0.17875	20.6207	20.9566	-0.282883
0.178875	20.6207	20.9566	-0.282848
0.179	20.6207	20.9566	-0.282814
0.179125	20.6207	20.9566	-0.282779
0.17925	20.6207	20.9566	-0.282745
0.179375	20.6207	20.9567	-0.28271
0.1795	20.6208	20.9567	-0.282676
0.179625	20.6208	20.9567	-0.282642
0.17975	20.6208	20.9567	-0.282608
0.179875	20.6208	20.9568	-0.282574
0.18	20.6208	20.9568	-0.28254
0.180125	20.6208	20.9568	-0.282506
0.18025	20.6208	20.9568	-0.282472
0.180375	20.6208	20.9568	-0.282439
0.1805	20.6208	20.9569	-0.282405
0.180625	20.6208	20.9569	-0.282372
0.18075	20.6208	20.9569	-0.282339
0.180875	20.6209	20.9569	-0.282305
0.181	20.6209	20.9569	-0.282272
0.181125	20.6209	20.957	-0.282239
0.18125	20.6209	20.957	-0.282206
0.181375	20.6209	20.957	-0.282173
0.1815	20.6209	20.957	-0.282141
0.181625	20.6209	20.957	-0.282108
0.18175	20.621	20.957	-0.282075
0.181875	20.621	20.9571	-0.282043
0.182	20.621	20.9571	-0.28201
0.182125	20.621	20.9571	-0.281978
0.18225	20.621	20.9571	-0.281946
0.182375	20.621	20.9571	-0.281914
0.1825	20.621	20.9571	-0.281882
0.182625	20.6211	20.9572	-0.28185
0.18275	20.6211	20.9572	-0.281818
0.182875	20.6211	20.9572	-0.281786
0.183	20.6211	20.9572	-0.281754
0.183125	20.6211	20.9572	-0.281723
0.18325	20.6211	20.9573	-0.281691
0.183375	20.6212	20.9573	-0.28166
0.1835	20.6212	20.9573	-0.281629
0.183625	20.6212	20.9573	-0.281597
0.18375	20.6212	20.9573	-0.281566
0.183875	20.6212	20.9573	-0.281535
0.184	20.6212	20.9573	-0.281504
0.184125	20.6213	20.9574	-0.281473
0.18425	20.6213	20.9574	-0.281443
0.184375	20.6213	20.9574	-0.281412
0.1845	20.6213	20.9574	-0.281381
0.184625	20.6213	20.9574	-0.281351
0.18475	20.6214	20.9574	-0.28132
0.184875	20.6214	20.9574	-0.28129
0.185	20.6214	20.9575	-0.28126
0.185125	20.6214	20.9575	-0.28123
0.18525	20.6215	20.9575	-0.281199
0.185375	20.6215	20.9575	-0.281169
0.1855	20.6215	20.9575	-0.28114
0.185625	20.6215	20.9575	-0.28111
0.18575	20.6215	20.9575	-0.28108
0.185875	20.6215	20.9575	-0.28105
0.186	20.6216	20.9575	-0.281021
0.186125	20.6216	20.9575	-0.280991
0.18625	20.6216	20.9576	-0.280962
0.186375	20.6216	20.9576	-0.280932
0.1865	20.6216	20.9576	-0.280903
0.186625	20.6216	20.9576	-0.280874
0.18675	20.6216	20.9576	-0.280845
0.186875	20.6216	20.9576	-0.280816
0.187	20.6217	20.9577	-0.280787
0.187125	20.6217	20.9577	-0.280758
0.18725	20.6217	20.9577	-0.280729
0.187375	20.6217	20.9577	-0.280701
0.1875	20.6217	20.9577	-0.280672
0.187625	20.6217	20.9577	-0.280644
0.18775	20.6217	20.9577	-0.280615
0.187875	20.6218	20.9577	-0.280587
0.188	20.6218	20.9577	-0.280558
0.188125	20.6218	20.9577	-0.28053
0.18825	20.6218	20.9578	-0.280502
0.188375	20.6218	20.9578	-0.280474
0.1885	20.6218	20.9578	-0.280446
0.188625	20.6218	20.9578	-0.280418
0.18875	20.6218	20.9578	-0.28039
0.188875	20.6218	20.9578	-0.280363
0.189	20.6218	20.9578	-0.280335
0.189125	20.6219	20.9578	-0.280307
0.18925	20.6219	20.9579	-0.28028
0.189375	20.6219	20.9579	-0.280252
0.1895	20.6219	20.9579	-0.280225
0.189625	20.6219	20.9579	-0.280197
0.18975	20.6219	20.9579	-0.28017
0.189875	20.6219	20.9579	-0.280143
0.19	20.6219	20.9579	-0.280116
0.190125	20.6219	20.9579	-0.280089
0.19025	20.6219	20.9579	-0.280062
0.190375	20.6219	20.9579	-0.280035
0.1905	20.6219	20.9579	-0.280008
0.190625	20.622	20.9579	-0.279981
0.19075	20.622	20.9579	-0.279954
0.190875	20.622	20.9579	-0.279928
0.191	20.622	20.9579	-0.279901
0.191125	20.622	20.9579	-0.279875
0.19125	20.622	20.9579	-0.279848
0.191375	20.622	20.9579	-0.279822
0.1915	20.6221	20.9579	-0.279796
0.191625	20.6221	20.9579	-0.279769
0.19175	20.6221	20.9579	-0.279743
0.191875	20.6221	20.9579	-0.279717
0.192	20.6221	20.9579	-0.279691
0.192125	20.6221	20.9579	-0.279665
0.19225	20.6221	20.9579	-0.279639
0.192375	20.6221	20.9579	-0.279613
0.1925	20.6222	20.958	-0.279587
0.192625	20.6222	20.958	-0.279562
0.19275	20.6222	20.958	-0.279536
0.192875	20.6222	20.958	-0.27951
0.193	20.6222	20.958	-0.279485
0.193125	20.6222	20.958	-0.279459
0.19325	20.6222	20.958	-0.279434
0.193375	20.6222	20.958	-0.279409
0.1935	20.6222	20.958	-0.279383
0.193625	20.6223	20.958	-0.279358
0.19375	20.6223	20.958	-0.279333
0.193875	20.6223	20.958	-0.279308
0.194	20.6223	20.958	-0.279283
0.194125	20.6223	20.958	-0.279258
0.19425	20.6223	20.958	-0.279233
0.194375	20.6223	20.958	-0.279208
0.1945	20.6223	20.958	-0.279183
0.194625	20.6223	20.958	-0.279158
0.19475	20.6223	20.958	-0.279134
0.194875	20.6223	20.958	-0.279109
0.195	20.6223	20.958	-0.279084
0.195125	20.6223	20.958	-0.27906
0.19525	20.6223	20.958	-0.279035
0.195375	20.6223	20.958	-0.279011
0.1955	20.6223	20.958	-0.278987
0.195625	20.6223	20.958	-0.278962
0.19575	20.6223	20.958	-0.278938
0.195875	20.6223	20.958	-0.278914
0.196	20.6223	20.958	-0.27889
0.196125	20.6224	20.958	-0.278866
0.19625	20.6224	20.9581	-0.278842
0.196375	20.6224	20.9581	-0.278818
0.1965	20.6224	20.9581	-0.278794
0.196625	20.6224	20.9581	-0.27877
0.19675	20.6224	20.9581	-0.278746
0.196875	20.6224	20.9581	-0.278722
0.197	20.6224	20.9581	-0.278699
0.197125	20.6224	20.9581	-0.278675
0.19725	20.6224	20.9581	-0.278652
0.197375	20.6224	20.9581	-0.278628
0.1975	20.6224	20.9581	-0.278605
0.197625	20.6224	20.9582	-0.278581
0.19775	20.6224	20.9582	-0.278558
0.197875	20.6224	20.9582	-0.278535
0.198	20.6224	20.9582	-0.278511
0.198125	20.6224	20.9582	-0.278488
0.19825	20.6224	20.9583	-0.278465
0.198375	20.6224	20.9583	-0.278442
0.1985	20.6224	20.9583	-0.278419
0.198625	20.6224	20.9583	-0.278396
0.19875	20.6224	20.9584	-0.278373
0.198875	20.6224	20.9584	-0.27835
0.199	20.6224	20.9584	-0.278327
0.199125	20.6224	20.9584	-0.278305
0.19925	20.6224	20.9585	-0.278282
0.199375	20.6224	20.9585	-0.278259
0.1995	20.6224	20.9585	-0.278237
0.199625	20.6225	20.9585	-0.278214
0.19975	20.6225	20.9585	-0.278192
0.199875	20.6225	20.9586	-0.278169
0.2	20.6225	20.9586	-0.278147
0.200125	20.6225	20.9586	-0.278124
0.20025	20.6225	20.9586	-0.278102
0.200375	20.6225	20.9587	-0.27808
0.2005	20.6225	20.9587	-0.278058
0.200625	20.6225	20.9587	-0.278036
0.20075	20.6226	20.9587	-0.278014
0.200875	20.6226	20.9588	-0.277992
0.201	20.6226	20.9588	-0.27797
0.201125	20.6226	20.9588	-0.277948
0.20125	20.6226	20.9589	-0.277926
0.201375	20.6227	20.9589	-0.277904
0.2015	20.6227	20.9589	-0.277882
0.201625	20.6227	20.959	-0.277861
0.20175	20.6227	20.959	-0.277839
0.201875	20.6227	20.959	-0.277817
0.202	20.6228	20.9591	-0.277796
0.202125	20.6228	20.9591	-0.277774
0.20225	20.6228	20.9591	-0.277753
0.202375	20.6228	20.9592	-0.277732
0.2025	20.6229	20.9592	-0.27771
0.202625	20.6229	20.9592	-0.277689
0.20275	20.6229	20.9592	-0.277668
0.202875	20.6229	20.9593	-0.277647
0.203	20.6229	20.9593	-0.277625
0.203125	20.6229	20.9593	-0.277604
0.20325	20.6229	20.9593	-0.277583
0.203375	20.623	20.9594	-0.277563
0.2035	20.623	20.9594	-0.277542
0.203625	20.623	20.9594	-0.277521
0.20375	20.623	20.9594	-0.2775
0.203875	20.623	20.9595	-0.277479
0.204	20.623	20.9595	-0.277459
0.204125	20.6231	20.9595	-0.277438
0.20425	20.6231	20.9595	-0.277418
0.204375	20.6231	20.9595	-0.277397
0.2045	20.6231	20.9596	-0.277377
0.204625	20.6231	20.9596	-0.277356
0.20475	20.6231	20.9596	-0.277336
0.204875	20.6232	20.9596	-0.277316
0.205	20.6232	20.9596	-0.277295
0.205125	20.6232	20.9596	-0.277275
0.20525	20.6232	20.9596	-0.277255
0.205375	20.6232	20.9596	-0.277235
0.2055	20.6232	20.9596	-0.277215
0.205625	20.6233	20.9596	-0.277195
0.20575	20.6233	20.9596	-0.277175
0.205875	20.6233	20.9596	-0.277155
0.206	20.6233	20.9596	-0.277136
0.206125	20.6233	20.9596	-0.277116
0.20625	20.6233	20.9596	-0.277096
0.206375	20.6233	20.9596	-0.277076
0.2065	20.6233	20.9596	-0.277057
0.206625	20.6234	20.9596	-0.277037
0.20675	20.6234	20.9596	-0.277018
0.206875	20.6234	20.9596	-0.276998
0.207	20.6234	20.9596	-0.276979
0.207125	20.6234	20.9596	-0.27696
0.20725	20.6235	20.9596	-0.27694
0.207375	20.6235	20.9596	-0.276921
0.2075	20.6235	20.9596	-0.276902
0.207625	20.6235	20.9596	-0.276883
0.20775	20.6235	20.9596	-0.276864
0.207875	20.6235	20.9596	-0.276845
0.208	20.6235	20.9596	-0.276826
0.208125	20.6236	20.9596	-0.276807
0.20825	20.6236	20.9596	-0.276788
0.208375	20.6236	20.9596	-0.276769
0.2085	20.6236	20.9596	-0.276751
0.208625	20.6236	20.9596	-0.276732
0.20875	20.6236	20.9596	-0.276713
0.208875	20.6236	20.9596	-0.276695
0.209	20.6237	20.9596	-0.276676
0.209125	20.6237	20.9596	-0.276657
0.20925	20.6237	20.9596	-0.276639
0.209375	20.6237	20.9596	-0.276621
0.2095	20.6237	20.9596	-0.276602
0.209625	20.6238	20.9596	-0.276584
0.20975	20.6238	20.9596	-0.276566
0.209875	20.6238	20.9597	-0.276547
0.21	20.6238	20.9597	-0.276529
0.210125	20.6238	20.9597	-0.276511
0.21025	20.6239	20.9597	-0.276493
0.210375	20.6239	20.9597	-0.276475
0.2105	20.6239	20.9597	-0.276457
0.210625	20.6239	20.9597	-0.276439
0.21075	20.6239	20.9597	-0.276421
0.210875	20.6239	20.9597	-0.276403
0.211	20.6239	20.9597	-0.276386
0.211125	20.624	20.9596	-0.276368
0.21125	20.624	20.9596	-0.27635
0.211375	20.624	20.9596	-0.276333
0.2115	20.624	20.9596	-0.276315
0.211625	20.624	20.9596	-0.276298
0.21175	20.6241	20.9596	-0.27628
0.211875	20.6241	20.9596	-0.276263
0.212	20.6241	20.9595	-0.276245
0.212125	20.6241	20.9595	-0.276228
0.21225	20.6241	20.9595	-0.276211
0.212375	20.6242	20.9595	-0.276193
0.2125	20.6242	20.9594	-0.276176
0.212625	20.6242	20.9594	-0.276159
0.21275	20.6242	20.9594	-0.276142
0.212875	20.6243	20.9594	-0.276125
0.213	20.6243	20.9594	-0.276108
0.213125	20.6243	20.9593	-0.276091
0.21325	20.6243	20.9593	-0.276074
0.213375	20.6244	20.9593	-0.276057
0.2135	20.6244	20.9593	-0.27604
0.213625	20.6244	20.9592	-0.276024
0.21375	20.6244	20.9592	-0.276007
0.213875	20.6244	20.9592	-0.27599
0.214	20.6245	20.9591	-0.275974
0.214125	20.6245	20.9591	-0.275957
0.21425	20.6245	20.9591	-0.275941
0.214375	20.6246	20.9591	-0.275924
0.2145	20.6246	20.959	-0.275908
0.214625	20.6246	20.959	-0.275891
0.21475	20.6246	20.959	-0.275875
0.214875	20.6247	20.9589	-0.275859
0.215	20.6247	20.9589	-0.275843
0.215125	20.6247	20.9589	-0.275826
0.21525	20.6248	20.9589	-0.27581
0.215375	20.6248	20.9588	-0.275794
0.2155	20.6248	20.9588	-0.275778
0.215625	20.6248	20.9588	-0.275762
0.21575	20.6249	20.9587	-0.275746
0.215875	20.6249	20.9587	-0.27573
0.216	20.6249	20.9587	-0.275714
0.216125	20.625	20.9586	-0.275699
0.21625	20.625	20.9586	-0.275683
0.216375	20.625	20.9586	-0.275667
0.2165	20.6251	20.9585	-0.275651
0.216625	20.6251	20.9585	-0.275636
0.21675	20.6251	20.9584	-0.27562
0.216875	20.6252	20.9584	-0.275605
0.217	20.6252	20.9584	-0.275589
0.217125	20.6252	20.9583	-0.275574
0.21725	20.6253	20.9583	-0.275558
0.217375	20.6253	20.9583	-0.275543
0.2175	20.6253	20.9582	-0.275527
0.217625	20.6254	20.9582	-0.275512
0.21775	20.6254	20.9581	-0.275497
0.217875	20.6255	20.9581	-0.275482
0.218	20.6255	20.9581	-0.275467
0.218125	20.6255	20.958	-0.275451
0.21825	20.6256	20.958	-0.275436
0.218375	20.6256	20.9579	-0.275421
0.2185	20.6256	20.9579	-0.275406
0.218625	20.6257	20.9579	-0.275391
0.21875	20.6257	20.9579	-0.275377
0.218875	20.6257	20.9578	-0.275362
0.219	20.6258	20.9578	-0.275347
0.219125	20.6258	20.9578	-0.275332
0.21925	20.6258	20.9577	-0.275317
0.219375	20.6259	20.9577	-0.275303
0.2195	20.6259	20.9577	-0.275288
0.219625	20.626	20.9576	-0.275274
0.21975	20.626	20.9576	-0.275259
0.219875	20.626	20.9576	-0.275245
0.22	20.6261	20.9575	-0.27523
0.220125	20.6261	20.9575	-0.275216
0.22025	20.6261	20.9575	-0.275201
0.220375	20.6262	20.9574	-0.275187
0.2205	20.6262	20.9574	-0.275173
0.220625	20.6263	20.9574	-0.275158
0.22075	20.6263	20.9574	-0.275144
0.220875	20.6263	20.9573	-0.27513
0.221	20.6264	20.9573	-0.275116
0.221125	20.6264	20.9573	-0.275102
0.22125	20.6264	20.9572	-0.275088
0.221375	20.6265	20.9572	-0.275074
0.2215	20.6265	20.9572	-0.27506
0.221625	20.6266	20.9571	-0.275046
0.22175	20.6266	20.9571	-0.275032
0.221875	20.6266	20.9571	-0.275018
0.222	20.6267	20.9571	-0.275004
0.222125	20.6267	20.957	-0.274991
0.22225	20.6267	20.957	-0.274977
0.222375	20.6268	20.957	-0.274963
0.2225	20.6268	20.957	-0.274949
0.222625	20.6268	20.9569	-0.274936
0.22275	20.6269	20.9569	-0.274922
0.222875	20.6269	20.9569	-0.274909
0.223	20.6269	20.9568	-0.274895
0.223125	20.627	20.9568	-0.274882
0.22325	20.627	20.9568	-0.274868
0.223375	20.627	20.9567	-0.274855
0.2235	20.6271	20.9567	-0.274841
0.223625	20.6271	20.9567	-0.274828
0.22375	20.6271	20.9567	-0.274815
0.223875	20.6272	20.9566	-0.274801
0.224	20.6272	20.9566	-0.274788
0.224125	20.6272	20.9566	-0.274775
0.22425	20.6273	20.9565	-0.274762
0.224375	20.6273	20.9565	-0.274748
0.2245	20.6273	20.9565	-0.274735
0.224625	20.6273	20.9565	-0.274722
0.22475	20.6274	20.9565	-0.274709
0.224875	20.6274	20.9564	-0.274696
0.225	20.6274	20.9564	-0.274683
0.225125	20.6274	20.9564	-0.27467
0.22525	20.6274	20.9564	-0.274657
0.225375	20.6274	20.9563	-0.274644
0.2255	20.6274	20.9563	-0.274631
0.225625	20.6275	20.9563	-0.274618
0.22575	20.6275	20.9562	-0.274605
0.225875	20.6275	20.9562	-0.274592
0.226	20.6275	20.9562	-0.27458
0.226125	20.6276	20.9561	-0.274567
0.22625	20.6276	20.9561	-0.274554
0.226375	20.6276	20.9561	-0.274541
0.2265	20.6276	20.9561	-0.274528
0.226625	20.6277	20.956	-0.274516
0.22675	20.6277	20.956	-0.274503
0.226875	20.6277	20.956	-0.27449
0.227	20.6278	20.9559	-0.274478
0.227125	20.6278	20.9559	-0.274465
0.22725	20.6278	20.9559	-0.274453
0.227375	20.6278	20.9558	-0.27444
0.2275	20.6278	20.9558	-0.274427
0.227625	20.6279	20.9558	-0.274415
0.22775	20.6279	20.9558	-0.274402
0.227875	20.6279	20.9557	-0.27439
0.228	20.628	20.9557	-0.274378
0.228125	20.628	20.9557	-0.274365
0.22825	20.628	20.9557	-0.274353
0.228375	20.6281	20.9556	-0.27434
0.2285	20.6281	20.9556	-0.274328
0.228625	20.6281	20.9556	-0.274316
0.22875	20.6282	20.9555	-0.274303
0.228875	20.6282	20.9555	-0.274291
0.229	20.6282	20.9555	-0.274279
0.229125	20.6283	20.9554	-0.274267
0.22925	20.6283	20.9554	-0.274254
0.229375	20.6283	20.9554	-0.274242
0.2295	20.6283	20.9553	-0.27423
0.229625	20.6283	20.9553	-0.274218
0.22975	20.6284	20.9552	-0.274206
0.229875	20.6284	20.9552	-0.274193
0.23	20.6284	20.9552	-0.274181
0.230125	20.6284	20.9551	-0.274169
0.23025	20.6284	20.9551	-0.274157
0.230375	20.6284	20.9551	-0.274145
0.2305	20.6285	20.955	-0.274133
0.230625	20.6285	20.955	-0.274121
0.23075	20.6285	20.955	-0.274109
0.230875	20.6285	20.9549	-0.274097
0.231	20.6286	20.9549	-0.274085
0.231125	20.6286	20.9549	-0.274073
0.23125	20.6286	20.9548	-0.274061
0.231375	20.6286	20.9548	-0.274049
0.2315	20.6287	20.9547	-0.274037
0.231625	20.6287	20.9547	-0.274025
0.23175	20.6287	20.9547	-0.274013
0.231875	20.6287	20.9546	-0.274002
0.232	20.6288	20.9546	-0.27399
0.232125	20.6288	20.9545	-0.273978
0.23225	20.6288	20.9545	-0.273966
0.232375	20.6289	20.9544	-0.273954
0.2325	20.6289	20.9544	-0.273943
0.232625	20.6289	20.9543	-0.273931
0.23275	20.629	20.9543	-0.273919
0.232875	20.629	20.9542	-0.273907
0.233	20.629	20.9542	-0.273896
0.233125	20.6291	20.9541	-0.273884
0.23325	20.6291	20.9541	-0.273872
0.233375	20.6291	20.954	-0.27386
0.2335	20.6291	20.954	-0.273849
0.233625	20.6292	20.9539	-0.273837
0.23375	20.6292	20.9539	-0.273825
0.233875	20.6292	20.9539	-0.273814
0.234	20.6292	20.9538	-0.273802
0.234125	20.6293	20.9538	-0.273791
0.23425	20.6293	20.9537	-0.273779
0.234375	20.6293	20.9537	-0.273767
0.2345	20.6293	20.9537	-0.273756
0.234625	20.6294	20.9536	-0.273744
0.23475	20.6294	20.9536	-0.273733
0.234875	20.6294	20.9536	-0.273721
0.235	20.6295	20.9535	-0.27371
0.235125	20.6295	20.9535	-0.273698
0.23525	20.6295	20.9534	-0.273687
0.235375	20.6295	20.9534	-0.273675
0.2355	20.6296	20.9534	-0.273664
0.235625	20.6296	20.9533	-0.273652
0.23575	20.6296	20.9533	-0.273641
0.235875	20.6296	20.9533	-0.273629
0.236	20.6297	20.9532	-0.273618
0.236125	20.6297	20.9532	-0.273607
0.23625	20.6297	20.9531	-0.273595
0.236375	20.6297	20.9531	-0.273584
0.2365	20.6298	20.9531	-0.273572
0.236625	20.6298	20.953	-0.273561
0.23675	20.6298	20.953	-0.27355
0.236875	20.6298	20.953	-0.273538
0.237	20.6298	20.953	-0.273527
0.237125	20.6299	20.9529	-0.273516
0.23725	20.6299	20.9529	-0.273504
0.237375	20.6299	20.9529	-0.273493
0.2375	20.6299	20.9528	-0.273482
0.237625	20.6299	20.9528	-0.27347
0.23775	20.6299	20.9528	-0.273459
0.237875	20.63	20.9527	-0.273448
0.238	20.63	20.9527	-0.273437
0.238125	20.63	20.9527	-0.273425
0.23825	20.63	20.9526	-0.273414
0.238375	20.6301	20.9526	-0.273403
0.2385	20.6301	20.9526	-0.273392
0.238625	20.6301	20.9525	-0.273381
0.23875	20.6301	20.9525	-0.273369
0.238875	20.6301	20.9525	-0.273358
0.239	20.6301	20.9524	-0.273347
0.239125	20.6302	20.9524	-0.273336
0.23925	20.6302	20.9524	-0.273325
0.239375	20.6302	20.9523	-0.273314
0.2395	20.6302	20.9523	-0.273302
0.239625	20.6302	20.9523	-0.273291
0.23975	20.6302	20.9522	-0.27328
0.239875	20.6302	20.9522	-0.273269
0.24	20.6302	20.9522	-0.273258
0.240125	20.6303	20.9521	-0.273247
0.24025	20.6303	20.9521	-0.273236
0.240375	20.6303	20.9521	-0.273225
0.2405	20.6303	20.952	-0.273214
0.240625	20.6303	20.952	-0.273203
0.24075	20.6303	20.952	-0.273192
0.240875	20.6303	20.9519	-0.273181
0.241	20.6303	20.9519	-0.27317
0.241125	20.6303	20.9519	-0.273159
0.24125	20.6303	20.9518	-0.273148
0.241375	20.6304	20.9518	-0.273137
0.2415	20.6304	20.9518	-0.273126
0.241625	20.6304	20.9517	-0.273115
0.24175	20.6304	20.9517	-0.273104
0.241875	20.6304	20.9517	-0.273093
0.242	20.6304	20.9516	-0.273083
0.242125	20.6304	20.9516	-0.273072
0.24225	20.6305	20.9516	-0.273061
0.242375	20.6305	20.9515	-0.27305
0.2425	20.6305	20.9515	-0.273039
0.242625	20.6305	20.9515	-0.273028
0.24275	20.6305	20.9515	-0.273018
0.242875	20.6305	20.9514	-0.273007
0.243	20.6305	20.9514	-0.272996
0.243125	20.6305	20.9513	-0.272985
0.24325	20.6305	20.9513	-0.272975
0.243375	20.6305	20.9513	-0.272964
0.2435	20.6305	20.9512	-0.272953
0.243625	20.6305	20.9512	-0.272942
0.24375	20.6305	20.9512	-0.272932
0.243875	20.6305	20.9511	-0.272921
0.244	20.6305	20.9511	-0.27291
0.244125	20.6305	20.951	-0.2729
0.24425	20.6305	20.951	-0.272889
0.244375	20.6305	20.951	-0.272879
0.2445	20.6305	20.9509	-0.272868
0.244625	20.6305	20.9509	-0.272857
0.24475	20.6304	20.9508	-0.272847
0.244875	20.6304	20.9508	-0.272836
0.245	20.6304	20.9508	-0.272826
0.245125	20.6304	20.9507	-0.272815
0.24525	20.6304	20.9507	-0.272805
0.245375	20.6304	20.9507	-0.272794
0.2455	20.6304	20.9506	-0.272784
0.245625	20.6304	20.9506	-0.272774
0.24575	20.6304	20.9506	-0.272763
0.245875	20.6304	20.9506	-0.272753
0.246	20.6304	20.9505	-0.272742
0.246125	20.6304	20.9505	-0.272732
0.24625	20.6304	20.9505	-0.272722
0.246375	20.6304	20.9504	-0.272712
0.2465	20.6304	20.9504	-0.272701
0.246625	20.6304	20.9504	-0.272691
0.24675	20.6304	20.9503	-0.272681
0.246875	20.6304	20.9503	-0.272671
0.247	20.6305	20.9503	-0.27266
0.247125	20.6305	20.9503	-0.27265
0.24725	20.6305	20.9502	-0.27264
0.247375	20.6305	20.9502	-0.27263
0.2475	20.6305	20.9502	-0.27262
0.247625	20.6305	20.9501	-0.27261
0.24775	20.6305	20.9501	-0.2726
0.247875	20.6305	20.95	-0.27259
0.248	20.6306	20.95	-0.27258
0.248125	20.6306	20.95	-0.27257
0.24825	20.6306	20.95	-0.27256
0.248375	20.6306	20.9499	-0.27255
0.2485	20.6306	20.9499	-0.27254
0.248625	20.6306	20.9499	-0.27253
0.24875	20.6306	20.9499	-0.27252
0.248875	20.6306	20.9498	-0.27251
0.249	20.6306	20.9498	-0.2725
0.249125	20.6306	20.9498	-0.272491
0.24925	20.6306	20.9498	-0.272481
0.249375	20.6306	20.9497	-0.272471
0.2495	20.6307	20.9497	-0.272461
0.249625	20.6307	20.9497	-0.272452
[truncated: 510,002+ more rows]
