# Supplementary material for: Fabric muscle with a cooling acceleration structure for upper limb assistance soft exosuits
Source: Sci Rep. 2022 Jul 6;12:11398. doi: 10.1038/s41598-022-15682-w (PMC9259748; doi:10.1038/s41598-022-15682-w)
Supplement: Supplementary file 7 — Supplementary Information 7. [file 41598_2022_15682_MOESM7_ESM.xlsx]

## Sheet: Fig.9(a)
Time (s)	Biceps sEMG (V)
	No-suit	Suit assistance
0	0.345392	0.735347
0.000125	0.345373	0.735342
0.00025	0.345354	0.735337
0.000375	0.345336	0.735331
0.0005	0.345317	0.735326
0.000625	0.345298	0.735321
0.00075	0.34528	0.735316
0.000875	0.345261	0.735311
0.001	0.345242	0.735306
0.001125	0.345223	0.735301
0.00125	0.345205	0.735296
0.001375	0.345186	0.735291
0.0015	0.345167	0.735286
0.001625	0.345148	0.735282
0.00175	0.345129	0.735277
0.001875	0.34511	0.735273
0.002	0.345091	0.735268
0.002125	0.345072	0.735264
0.00225	0.345053	0.735259
0.002375	0.345034	0.735255
0.0025	0.345015	0.735251
0.002625	0.344995	0.735246
0.00275	0.344976	0.735242
0.002875	0.344957	0.735238
0.003	0.344938	0.735234
0.003125	0.344919	0.73523
0.00325	0.344899	0.735226
0.003375	0.34488	0.735222
0.0035	0.344861	0.735219
0.003625	0.344841	0.735215
0.00375	0.344822	0.735211
0.003875	0.344803	0.735208
0.004	0.344783	0.735204
0.004125	0.344764	0.735201
0.00425	0.344744	0.735197
0.004375	0.344725	0.735194
0.0045	0.344705	0.735191
0.004625	0.344686	0.735188
0.00475	0.344666	0.735184
0.004875	0.344646	0.735181
0.005	0.344627	0.735178
0.005125	0.344607	0.735175
0.00525	0.344587	0.735173
0.005375	0.344568	0.73517
0.0055	0.344548	0.735167
0.005625	0.344528	0.735164
0.00575	0.344508	0.735162
0.005875	0.344489	0.735159
0.006	0.344469	0.735157
0.006125	0.344449	0.735155
0.00625	0.344429	0.735152
0.006375	0.344409	0.73515
0.0065	0.344389	0.735148
0.006625	0.344369	0.735146
0.00675	0.344349	0.735144
0.006875	0.344329	0.735142
0.007	0.344309	0.73514
0.007125	0.344289	0.735138
0.00725	0.344269	0.735136
0.007375	0.344249	0.735134
0.0075	0.344229	0.735133
0.007625	0.344209	0.735131
0.00775	0.344189	0.73513
0.007875	0.344168	0.735128
0.008	0.344148	0.735127
0.008125	0.344128	0.735126
0.00825	0.344108	0.735125
0.008375	0.344087	0.735124
0.0085	0.344067	0.735122
0.008625	0.344047	0.735121
0.00875	0.344026	0.735121
0.008875	0.344006	0.73512
0.009	0.343986	0.735119
0.009125	0.343965	0.735118
0.00925	0.343945	0.735118
0.009375	0.343924	0.735117
0.0095	0.343904	0.735117
0.009625	0.343883	0.735116
0.00975	0.343863	0.735116
0.009875	0.343842	0.735116
0.01	0.343822	0.735115
0.010125	0.343801	0.735115
0.01025	0.34378	0.735115
0.010375	0.34376	0.735115
0.0105	0.343739	0.735115
0.010625	0.343718	0.735115
0.01075	0.343698	0.735116
0.010875	0.343677	0.735116
0.011	0.343656	0.735116
0.011125	0.343635	0.735117
0.01125	0.343615	0.735117
0.011375	0.343594	0.735118
0.0115	0.343573	0.735119
0.011625	0.343552	0.735119
0.01175	0.343531	0.73512
0.011875	0.34351	0.735121
0.012	0.343489	0.735122
0.012125	0.343468	0.735123
0.01225	0.343447	0.735124
0.012375	0.343426	0.735125
0.0125	0.343405	0.735127
0.012625	0.343384	0.735128
0.01275	0.343363	0.735129
0.012875	0.343342	0.735131
0.013	0.343321	0.735132
0.013125	0.3433	0.735134
0.01325	0.343279	0.735135
0.013375	0.343258	0.735137
0.0135	0.343236	0.735139
0.013625	0.343215	0.735141
0.01375	0.343194	0.735143
0.013875	0.343173	0.735145
0.014	0.343151	0.735147
0.014125	0.34313	0.735149
0.01425	0.343109	0.735151
0.014375	0.343087	0.735154
0.0145	0.343066	0.735156
0.014625	0.343045	0.735158
0.01475	0.343023	0.735161
0.014875	0.343002	0.735164
0.015	0.34298	0.735166
0.015125	0.342959	0.735169
0.01525	0.342937	0.735172
0.015375	0.342916	0.735175
0.0155	0.342894	0.735178
0.015625	0.342873	0.735181
0.01575	0.342851	0.735184
0.015875	0.342829	0.735187
0.016	0.342808	0.73519
0.016125	0.342786	0.735193
0.01625	0.342764	0.735197
0.016375	0.342743	0.7352
0.0165	0.342721	0.735203
0.016625	0.342699	0.735207
0.01675	0.342677	0.735211
0.016875	0.342655	0.735214
0.017	0.342633	0.735218
0.017125	0.342612	0.735222
0.01725	0.34259	0.735226
0.017375	0.342568	0.73523
0.0175	0.342546	0.735234
0.017625	0.342524	0.735238
0.01775	0.342502	0.735242
0.017875	0.34248	0.735246
0.018	0.342458	0.73525
0.018125	0.342436	0.735255
0.01825	0.342413	0.735259
0.018375	0.342391	0.735264
0.0185	0.342369	0.735268
0.018625	0.342347	0.735273
0.01875	0.342325	0.735278
0.018875	0.342302	0.735282
0.019	0.34228	0.735287
0.019125	0.342258	0.735292
0.01925	0.342235	0.735297
0.019375	0.342213	0.735302
0.0195	0.342191	0.735307
0.019625	0.342168	0.735312
0.01975	0.342146	0.735317
0.019875	0.342123	0.735323
0.02	0.342101	0.735328
0.020125	0.342078	0.735333
0.02025	0.342055	0.735339
0.020375	0.342033	0.735344
0.0205	0.34201	0.73535
0.020625	0.341987	0.735356
0.02075	0.341965	0.735361
0.020875	0.341942	0.735367
0.021	0.341919	0.735373
0.021125	0.341896	0.735379
0.02125	0.341873	0.735385
0.021375	0.34185	0.735391
0.0215	0.341827	0.735397
0.021625	0.341804	0.735403
0.02175	0.341781	0.735409
0.021875	0.341758	0.735416
0.022	0.341735	0.735422
0.022125	0.341712	0.735428
0.02225	0.341689	0.735435
0.022375	0.341666	0.735441
0.0225	0.341642	0.735448
0.022625	0.341619	0.735454
0.02275	0.341596	0.735461
0.022875	0.341572	0.735468
0.023	0.341549	0.735475
0.023125	0.341525	0.735482
0.02325	0.341502	0.735489
0.023375	0.341478	0.735496
0.0235	0.341455	0.735503
0.023625	0.341431	0.73551
0.02375	0.341407	0.735517
0.023875	0.341383	0.735524
0.024	0.34136	0.735531
0.024125	0.341336	0.735539
0.02425	0.341312	0.735546
0.024375	0.341288	0.735554
0.0245	0.341264	0.735561
0.024625	0.34124	0.735569
0.02475	0.341216	0.735576
0.024875	0.341192	0.735584
0.025	0.341167	0.735592
0.025125	0.341143	0.735599
0.02525	0.341119	0.735607
0.025375	0.341095	0.735615
0.0255	0.34107	0.735623
0.025625	0.341046	0.735631
0.02575	0.341021	0.735639
0.025875	0.340997	0.735647
0.026	0.340972	0.735656
0.026125	0.340947	0.735664
0.02625	0.340922	0.735672
0.026375	0.340898	0.73568
0.0265	0.340873	0.735689
0.026625	0.340848	0.735697
0.02675	0.340823	0.735706
0.026875	0.340798	0.735714
0.027	0.340773	0.735723
0.027125	0.340748	0.735731
0.02725	0.340722	0.73574
0.027375	0.340697	0.735749
0.0275	0.340672	0.735758
0.027625	0.340646	0.735767
0.02775	0.340621	0.735775
0.027875	0.340595	0.735784
0.028	0.34057	0.735793
0.028125	0.340544	0.735802
0.02825	0.340518	0.735811
0.028375	0.340492	0.735821
0.0285	0.340467	0.73583
0.028625	0.340441	0.735839
0.02875	0.340415	0.735848
0.028875	0.340389	0.735858
0.029	0.340362	0.735867
0.029125	0.340336	0.735876
0.02925	0.34031	0.735886
0.029375	0.340283	0.735895
0.0295	0.340257	0.735905
0.029625	0.34023	0.735914
0.02975	0.340204	0.735924
0.029875	0.340177	0.735934
0.03	0.34015	0.735943
0.030125	0.340124	0.735953
0.03025	0.340097	0.735963
0.030375	0.34007	0.735973
0.0305	0.340042	0.735983
0.030625	0.340015	0.735993
0.03075	0.339988	0.736003
0.030875	0.339961	0.736013
0.031	0.339933	0.736023
0.031125	0.339906	0.736033
0.03125	0.339878	0.736043
0.031375	0.339851	0.736053
0.0315	0.339823	0.736063
0.031625	0.339795	0.736073
0.03175	0.339767	0.736084
0.031875	0.339739	0.736094
0.032	0.339711	0.736104
0.032125	0.339683	0.736115
0.03225	0.339654	0.736125
0.032375	0.339626	0.736136
0.0325	0.339598	0.736146
0.032625	0.339569	0.736157
0.03275	0.33954	0.736167
0.032875	0.339512	0.736178
0.033	0.339483	0.736189
0.033125	0.339454	0.736199
0.03325	0.339425	0.73621
0.033375	0.339396	0.736221
0.0335	0.339366	0.736231
0.033625	0.339337	0.736242
0.03375	0.339308	0.736253
0.033875	0.339278	0.736264
0.034	0.339248	0.736275
0.034125	0.339219	0.736286
0.03425	0.339189	0.736297
0.034375	0.339159	0.736308
0.0345	0.339129	0.736319
0.034625	0.339099	0.73633
0.03475	0.339068	0.736341
0.034875	0.339038	0.736352
0.035	0.339008	0.736363
0.035125	0.338977	0.736374
0.03525	0.338946	0.736385
0.035375	0.338915	0.736397
0.0355	0.338884	0.736408
0.035625	0.338853	0.736419
0.03575	0.338822	0.736431
0.035875	0.338791	0.736442
0.036	0.33876	0.736453
0.036125	0.338728	0.736465
0.03625	0.338696	0.736476
0.036375	0.338665	0.736487
0.0365	0.338633	0.736499
0.036625	0.338601	0.73651
0.03675	0.338569	0.736522
0.036875	0.338537	0.736533
0.037	0.338504	0.736545
0.037125	0.338472	0.736557
0.03725	0.338439	0.736568
0.037375	0.338406	0.73658
0.0375	0.338374	0.736591
0.037625	0.338341	0.736603
0.03775	0.338308	0.736615
0.037875	0.338274	0.736626
0.038	0.338241	0.736638
0.038125	0.338208	0.73665
0.03825	0.338174	0.736662
0.038375	0.33814	0.736673
0.0385	0.338106	0.736685
0.038625	0.338072	0.736697
0.03875	0.338038	0.736709
0.038875	0.338004	0.736721
0.039	0.33797	0.736733
0.039125	0.337935	0.736745
0.03925	0.337901	0.736756
0.039375	0.337866	0.736768
0.0395	0.337831	0.73678
0.039625	0.337796	0.736792
0.03975	0.337761	0.736804
0.039875	0.337725	0.736816
0.04	0.33769	0.736828
0.040125	0.337654	0.73684
0.04025	0.337619	0.736852
0.040375	0.337583	0.736864
0.0405	0.337547	0.736876
0.040625	0.337511	0.736889
0.04075	0.337475	0.736901
0.040875	0.337438	0.736913
0.041	0.337402	0.736925
0.041125	0.337365	0.736937
0.04125	0.337328	0.736949
0.041375	0.337291	0.736961
0.0415	0.337254	0.736973
0.041625	0.337217	0.736986
0.04175	0.337179	0.736998
0.041875	0.337142	0.73701
0.042	0.337104	0.737022
0.042125	0.337066	0.737034
0.04225	0.337028	0.737047
0.042375	0.33699	0.737059
0.0425	0.336952	0.737071
0.042625	0.336914	0.737083
0.04275	0.336875	0.737096
0.042875	0.336837	0.737108
0.043	0.336798	0.73712
0.043125	0.336759	0.737133
0.04325	0.33672	0.737145
0.043375	0.33668	0.737157
0.0435	0.336641	0.737169
0.043625	0.336601	0.737182
0.04375	0.336562	0.737194
0.043875	0.336522	0.737206
0.044	0.336482	0.737219
0.044125	0.336442	0.737231
0.04425	0.336402	0.737243
0.044375	0.336361	0.737256
0.0445	0.336321	0.737268
0.044625	0.33628	0.73728
0.04475	0.336239	0.737293
0.044875	0.336198	0.737305
0.045	0.336157	0.737317
0.045125	0.336115	0.73733
0.04525	0.336074	0.737342
0.045375	0.336032	0.737354
0.0455	0.335991	0.737367
0.045625	0.335949	0.737379
0.04575	0.335907	0.737391
0.045875	0.335864	0.737404
0.046	0.335822	0.737416
0.046125	0.33578	0.737428
0.04625	0.335737	0.737441
0.046375	0.335694	0.737453
0.0465	0.335651	0.737465
0.046625	0.335608	0.737477
0.04675	0.335565	0.73749
0.046875	0.335521	0.737502
0.047	0.335478	0.737514
0.047125	0.335434	0.737527
0.04725	0.33539	0.737539
0.047375	0.335346	0.737551
0.0475	0.335302	0.737563
0.047625	0.335258	0.737576
0.04775	0.335214	0.737588
0.047875	0.335169	0.7376
0.048	0.335124	0.737612
0.048125	0.335079	0.737625
0.04825	0.335034	0.737637
0.048375	0.334989	0.737649
0.0485	0.334944	0.737661
0.048625	0.334898	0.737674
0.04875	0.334853	0.737686
0.048875	0.334807	0.737698
0.049	0.334761	0.73771
0.049125	0.334715	0.737722
0.04925	0.334669	0.737734
0.049375	0.334622	0.737747
0.0495	0.334576	0.737759
0.049625	0.334529	0.737771
0.04975	0.334482	0.737783
0.049875	0.334435	0.737795
0.05	0.334388	0.737807
0.050125	0.334341	0.737819
0.05025	0.334293	0.737831
0.050375	0.334246	0.737843
0.0505	0.334198	0.737855
0.050625	0.33415	0.737867
0.05075	0.334102	0.737879
0.050875	0.334054	0.737891
0.051	0.334006	0.737903
0.051125	0.333957	0.737915
0.05125	0.333909	0.737927
0.051375	0.33386	0.737939
0.0515	0.333811	0.737951
0.051625	0.333762	0.737963
0.05175	0.333713	0.737974
0.051875	0.333663	0.737986
0.052	0.333614	0.737998
0.052125	0.333564	0.73801
0.05225	0.333515	0.738022
0.052375	0.333465	0.738033
0.0525	0.333415	0.738045
0.052625	0.333364	0.738057
0.05275	0.333314	0.738069
0.052875	0.333264	0.73808
0.053	0.333213	0.738092
0.053125	0.333162	0.738104
0.05325	0.333111	0.738115
0.053375	0.33306	0.738127
0.0535	0.333009	0.738139
0.053625	0.332958	0.73815
0.05375	0.332906	0.738162
0.053875	0.332854	0.738173
0.054	0.332803	0.738185
0.054125	0.332751	0.738196
0.05425	0.332699	0.738208
0.054375	0.332646	0.738219
0.0545	0.332594	0.73823
0.054625	0.332541	0.738242
0.05475	0.332489	0.738253
0.054875	0.332436	0.738265
0.055	0.332383	0.738276
0.055125	0.33233	0.738287
0.05525	0.332277	0.738299
0.055375	0.332224	0.73831
0.0555	0.33217	0.738321
0.055625	0.332116	0.738332
0.05575	0.332063	0.738343
0.055875	0.332009	0.738355
0.056	0.331955	0.738366
0.056125	0.3319	0.738377
0.05625	0.331846	0.738388
0.056375	0.331792	0.738399
0.0565	0.331737	0.73841
0.056625	0.331682	0.738421
0.05675	0.331627	0.738432
0.056875	0.331572	0.738443
0.057	0.331517	0.738454
0.057125	0.331462	0.738465
0.05725	0.331407	0.738476
0.057375	0.331351	0.738487
0.0575	0.331295	0.738497
0.057625	0.331239	0.738508
0.05775	0.331183	0.738519
0.057875	0.331127	0.73853
0.058	0.331071	0.73854
0.058125	0.331015	0.738551
0.05825	0.330958	0.738562
0.058375	0.330902	0.738572
0.0585	0.330845	0.738583
0.058625	0.330788	0.738594
0.05875	0.330731	0.738604
0.058875	0.330674	0.738615
0.059	0.330616	0.738625
0.059125	0.330559	0.738636
0.05925	0.330501	0.738646
0.059375	0.330443	0.738657
0.0595	0.330386	0.738667
0.059625	0.330328	0.738677
0.05975	0.330269	0.738688
0.059875	0.330211	0.738698
0.06	0.330153	0.738708
0.060125	0.330094	0.738718
0.06025	0.330036	0.738729
0.060375	0.329977	0.738739
0.0605	0.329918	0.738749
0.060625	0.329859	0.738759
0.06075	0.3298	0.738769
0.060875	0.32974	0.738779
0.061	0.329681	0.738789
0.061125	0.329621	0.738799
0.06125	0.329562	0.738809
0.061375	0.329502	0.738819
0.0615	0.329442	0.738829
0.061625	0.329382	0.738839
0.06175	0.329321	0.738848
0.061875	0.329261	0.738858
0.062	0.329201	0.738868
0.062125	0.32914	0.738878
0.06225	0.329079	0.738887
0.062375	0.329018	0.738897
0.0625	0.328957	0.738906
0.062625	0.328896	0.738916
0.06275	0.328835	0.738926
0.062875	0.328774	0.738935
0.063	0.328712	0.738945
0.063125	0.32865	0.738954
0.06325	0.328589	0.738963
0.063375	0.328527	0.738973
0.0635	0.328465	0.738982
0.063625	0.328402	0.738991
0.06375	0.32834	0.739001
0.063875	0.328278	0.73901
0.064	0.328215	0.739019
0.064125	0.328152	0.739028
0.06425	0.32809	0.739037
0.064375	0.328027	0.739046
0.0645	0.327964	0.739055
0.064625	0.3279	0.739064
0.06475	0.327837	0.739073
0.064875	0.327774	0.739082
0.065	0.32771	0.739091
0.065125	0.327646	0.7391
0.06525	0.327583	0.739109
0.065375	0.327519	0.739118
0.0655	0.327455	0.739126
0.065625	0.32739	0.739135
0.06575	0.327326	0.739144
0.065875	0.327261	0.739152
0.066	0.327197	0.739161
0.066125	0.327132	0.73917
0.06625	0.327067	0.739178
0.066375	0.327002	0.739187
0.0665	0.326937	0.739195
0.066625	0.326872	0.739203
0.06675	0.326807	0.739212
0.066875	0.326741	0.73922
0.067	0.326676	0.739228
0.067125	0.32661	0.739237
0.06725	0.326544	0.739245
0.067375	0.326478	0.739253
0.0675	0.326412	0.739261
0.067625	0.326346	0.739269
0.06775	0.326279	0.739277
0.067875	0.326213	0.739285
0.068	0.326146	0.739293
0.068125	0.326079	0.739301
0.06825	0.326012	0.739309
0.068375	0.325945	0.739317
0.0685	0.325878	0.739325
0.068625	0.325811	0.739333
0.06875	0.325744	0.73934
0.068875	0.325676	0.739348
0.069	0.325609	0.739356
0.069125	0.325541	0.739363
0.06925	0.325473	0.739371
0.069375	0.325405	0.739379
0.0695	0.325337	0.739386
0.069625	0.325268	0.739394
0.06975	0.3252	0.739401
0.069875	0.325131	0.739408
0.07	0.325063	0.739416
0.070125	0.324994	0.739423
0.07025	0.324925	0.73943
0.070375	0.324856	0.739438
0.0705	0.324787	0.739445
0.070625	0.324717	0.739452
0.07075	0.324648	0.739459
0.070875	0.324578	0.739466
0.071	0.324509	0.739473
0.071125	0.324439	0.73948
0.07125	0.324369	0.739487
0.071375	0.324299	0.739494
0.0715	0.324229	0.739501
0.071625	0.324158	0.739508
0.07175	0.324088	0.739515
0.071875	0.324017	0.739522
0.072	0.323946	0.739528
0.072125	0.323875	0.739535
0.07225	0.323804	0.739542
0.072375	0.323733	0.739548
0.0725	0.323662	0.739555
0.072625	0.323591	0.739561
0.07275	0.323519	0.739568
0.072875	0.323447	0.739574
0.073	0.323376	0.739581
0.073125	0.323304	0.739587
0.07325	0.323232	0.739594
0.073375	0.323159	0.7396
0.0735	0.323087	0.739606
0.073625	0.323015	0.739613
0.07375	0.322942	0.739619
0.073875	0.322869	0.739625
0.074	0.322796	0.739631
0.074125	0.322723	0.739637
0.07425	0.32265	0.739643
0.074375	0.322577	0.739649
0.0745	0.322504	0.739655
0.074625	0.32243	0.739661
0.07475	0.322356	0.739667
0.074875	0.322283	0.739673
0.075	0.322209	0.739679
0.075125	0.322135	0.739685
0.07525	0.32206	0.73969
0.075375	0.321986	0.739696
0.0755	0.321912	0.739702
0.075625	0.321837	0.739708
0.07575	0.321762	0.739713
0.075875	0.321687	0.739719
0.076	0.321612	0.739724
0.076125	0.321537	0.73973
0.07625	0.321462	0.739735
0.076375	0.321386	0.739741
0.0765	0.321311	0.739746
0.076625	0.321235	0.739751
0.07675	0.321159	0.739757
0.076875	0.321083	0.739762
0.077	0.321007	0.739767
0.077125	0.320931	0.739773
0.07725	0.320855	0.739778
0.077375	0.320778	0.739783
0.0775	0.320701	0.739788
0.077625	0.320625	0.739793
0.07775	0.320548	0.739798
0.077875	0.320471	0.739803
0.078	0.320393	0.739808
0.078125	0.320316	0.739813
0.07825	0.320239	0.739818
0.078375	0.320161	0.739823
0.0785	0.320083	0.739828
0.078625	0.320005	0.739832
0.07875	0.319927	0.739837
0.078875	0.319849	0.739842
0.079	0.319771	0.739847
0.079125	0.319693	0.739851
0.07925	0.319614	0.739856
0.079375	0.319535	0.73986
0.0795	0.319456	0.739865
0.079625	0.319378	0.73987
0.07975	0.319298	0.739874
0.079875	0.319219	0.739878
0.08	0.31914	0.739883
0.080125	0.31906	0.739887
0.08025	0.318981	0.739892
0.080375	0.318901	0.739896
0.0805	0.318821	0.7399
0.080625	0.318741	0.739904
0.08075	0.318661	0.739909
0.080875	0.318581	0.739913
0.081	0.3185	0.739917
0.081125	0.31842	0.739921
0.08125	0.318339	0.739925
0.081375	0.318258	0.739929
0.0815	0.318177	0.739933
0.081625	0.318096	0.739937
0.08175	0.318015	0.739941
0.081875	0.317933	0.739945
0.082	0.317852	0.739949
0.082125	0.31777	0.739953
0.08225	0.317688	0.739956
0.082375	0.317606	0.73996
0.0825	0.317524	0.739964
0.082625	0.317442	0.739968
0.08275	0.31736	0.739971
0.082875	0.317278	0.739975
0.083	0.317195	0.739979
0.083125	0.317112	0.739982
0.08325	0.31703	0.739986
0.083375	0.316947	0.739989
0.0835	0.316864	0.739993
0.083625	0.31678	0.739996
0.08375	0.316697	0.74
0.083875	0.316614	0.740003
0.084	0.31653	0.740006
0.084125	0.316446	0.74001
0.08425	0.316362	0.740013
0.084375	0.316278	0.740016
0.0845	0.316194	0.74002
0.084625	0.31611	0.740023
0.08475	0.316026	0.740026
0.084875	0.315941	0.740029
0.085	0.315857	0.740032
0.085125	0.315772	0.740035
0.08525	0.315687	0.740038
0.085375	0.315602	0.740041
0.0855	0.315517	0.740044
0.085625	0.315432	0.740047
0.08575	0.315346	0.74005
0.085875	0.315261	0.740053
0.086	0.315175	0.740056
0.086125	0.315089	0.740059
0.08625	0.315004	0.740062
0.086375	0.314918	0.740065
0.0865	0.314832	0.740067
0.086625	0.314745	0.74007
0.08675	0.314659	0.740073
0.086875	0.314572	0.740076
0.087	0.314486	0.740078
0.087125	0.314399	0.740081
0.08725	0.314312	0.740084
0.087375	0.314225	0.740086
0.0875	0.314138	0.740089
0.087625	0.314051	0.740091
0.08775	0.313964	0.740094
0.087875	0.313876	0.740096
0.088	0.313789	0.740099
0.088125	0.313701	0.740101
0.08825	0.313613	0.740104
0.088375	0.313525	0.740106
0.0885	0.313437	0.740108
0.088625	0.313349	0.740111
0.08875	0.313261	0.740113
0.088875	0.313173	0.740115
0.089	0.313084	0.740118
0.089125	0.312995	0.74012
0.08925	0.312907	0.740122
0.089375	0.312818	0.740124
0.0895	0.312729	0.740126
0.089625	0.31264	0.740129
0.08975	0.312551	0.740131
0.089875	0.312461	0.740133
0.09	0.312372	0.740135
0.090125	0.312282	0.740137
0.09025	0.312193	0.740139
0.090375	0.312103	0.740141
0.0905	0.312013	0.740143
0.090625	0.311923	0.740145
0.09075	0.311833	0.740147
0.090875	0.311743	0.740149
0.091	0.311653	0.740151
0.091125	0.311562	0.740153
0.09125	0.311472	0.740155
0.091375	0.311381	0.740156
0.0915	0.31129	0.740158
0.091625	0.3112	0.74016
0.09175	0.311109	0.740162
0.091875	0.311018	0.740164
0.092	0.310926	0.740165
0.092125	0.310835	0.740167
0.09225	0.310744	0.740169
0.092375	0.310652	0.740171
0.0925	0.310561	0.740172
0.092625	0.310469	0.740174
0.09275	0.310377	0.740176
0.092875	0.310285	0.740177
0.093	0.310193	0.740179
0.093125	0.310101	0.74018
0.09325	0.310009	0.740182
0.093375	0.309917	0.740184
0.0935	0.309824	0.740185
0.093625	0.309732	0.740187
0.09375	0.309639	0.740188
0.093875	0.309547	0.74019
0.094	0.309454	0.740191
0.094125	0.309361	0.740193
0.09425	0.309268	0.740194
0.094375	0.309175	0.740195
0.0945	0.309082	0.740197
0.094625	0.308988	0.740198
0.09475	0.308895	0.7402
0.094875	0.308801	0.740201
0.095	0.308708	0.740202
0.095125	0.308614	0.740204
0.09525	0.30852	0.740205
0.095375	0.308427	0.740206
0.0955	0.308333	0.740207
0.095625	0.308239	0.740209
0.09575	0.308144	0.74021
0.095875	0.30805	0.740211
0.096	0.307956	0.740212
0.096125	0.307861	0.740214
0.09625	0.307767	0.740215
0.096375	0.307672	0.740216
0.0965	0.307578	0.740217
0.096625	0.307483	0.740218
0.09675	0.307388	0.740219
0.096875	0.307293	0.740221
0.097	0.307198	0.740222
0.097125	0.307103	0.740223
0.09725	0.307008	0.740224
0.097375	0.306912	0.740225
0.0975	0.306817	0.740226
0.097625	0.306722	0.740227
0.09775	0.306626	0.740228
0.097875	0.30653	0.740229
0.098	0.306435	0.74023
0.098125	0.306339	0.740231
0.09825	0.306243	0.740232
0.098375	0.306147	0.740233
0.0985	0.306051	0.740234
0.098625	0.305955	0.740235
0.09875	0.305859	0.740236
0.098875	0.305762	0.740236
0.099	0.305666	0.740237
0.099125	0.30557	0.740238
0.09925	0.305473	0.740239
0.099375	0.305377	0.74024
0.0995	0.30528	0.740241
0.099625	0.305183	0.740242
0.09975	0.305086	0.740242
0.099875	0.30499	0.740243
0.1	0.304893	0.740244
0.100125	0.304796	0.740245
0.10025	0.304698	0.740246
0.100375	0.304601	0.740246
0.1005	0.304504	0.740247
0.100625	0.304407	0.740248
0.10075	0.304309	0.740248
0.100875	0.304212	0.740249
0.101	0.304114	0.74025
0.101125	0.304017	0.740251
0.10125	0.303919	0.740251
0.101375	0.303821	0.740252
0.1015	0.303723	0.740253
0.101625	0.303626	0.740253
0.10175	0.303528	0.740254
0.101875	0.30343	0.740255
0.102	0.303331	0.740255
0.102125	0.303233	0.740256
0.10225	0.303135	0.740256
0.102375	0.303037	0.740257
0.1025	0.302939	0.740258
0.102625	0.30284	0.740258
0.10275	0.302742	0.740259
0.102875	0.302643	0.740259
0.103	0.302545	0.74026
0.103125	0.302446	0.74026
0.10325	0.302347	0.740261
0.103375	0.302248	0.740262
0.1035	0.30215	0.740262
0.103625	0.302051	0.740263
0.10375	0.301952	0.740263
0.103875	0.301853	0.740264
0.104	0.301754	0.740264
0.104125	0.301655	0.740265
0.10425	0.301556	0.740265
0.104375	0.301456	0.740266
0.1045	0.301357	0.740266
0.104625	0.301258	0.740267
0.10475	0.301158	0.740267
0.104875	0.301059	0.740268
0.105	0.30096	0.740268
0.105125	0.30086	0.740268
0.10525	0.30076	0.740269
0.105375	0.300661	0.740269
0.1055	0.300561	0.74027
0.105625	0.300461	0.74027
0.10575	0.300362	0.740271
0.105875	0.300262	0.740271
0.106	0.300162	0.740272
0.106125	0.300062	0.740272
0.10625	0.299962	0.740272
0.106375	0.299862	0.740273
0.1065	0.299762	0.740273
0.106625	0.299662	0.740274
0.10675	0.299562	0.740274
0.106875	0.299462	0.740274
0.107	0.299361	0.740275
0.107125	0.299261	0.740275
0.10725	0.299161	0.740276
0.107375	0.299061	0.740276
0.1075	0.29896	0.740276
0.107625	0.29886	0.740277
0.10775	0.298759	0.740277
0.107875	0.298659	0.740277
0.108	0.298558	0.740278
0.108125	0.298458	0.740278
0.10825	0.298357	0.740279
0.108375	0.298256	0.740279
0.1085	0.298156	0.740279
0.108625	0.298055	0.74028
0.10875	0.297954	0.74028
0.108875	0.297854	0.74028
0.109	0.297753	0.740281
0.109125	0.297652	0.740281
0.10925	0.297551	0.740281
0.109375	0.29745	0.740282
0.1095	0.297349	0.740282
0.109625	0.297248	0.740282
0.10975	0.297147	0.740283
0.109875	0.297046	0.740283
0.11	0.296945	0.740283
0.110125	0.296844	0.740284
0.11025	0.296743	0.740284
0.110375	0.296642	0.740284
0.1105	0.296541	0.740285
0.110625	0.29644	0.740285
0.11075	0.296339	0.740285
0.110875	0.296237	0.740286
0.111	0.296136	0.740286
0.111125	0.296035	0.740286
0.11125	0.295934	0.740287
0.111375	0.295833	0.740287
0.1115	0.295731	0.740287
0.111625	0.29563	0.740288
0.11175	0.295529	0.740288
0.111875	0.295427	0.740288
0.112	0.295326	0.740289
0.112125	0.295225	0.740289
0.11225	0.295123	0.740289
0.112375	0.295022	0.74029
0.1125	0.29492	0.74029
0.112625	0.294819	0.74029
0.11275	0.294717	0.740291
0.112875	0.294616	0.740291
0.113	0.294515	0.740291
0.113125	0.294413	0.740292
0.11325	0.294312	0.740292
0.113375	0.29421	0.740292
0.1135	0.294109	0.740293
0.113625	0.294007	0.740293
0.11375	0.293906	0.740293
0.113875	0.293804	0.740294
0.114	0.293703	0.740294
0.114125	0.293601	0.740294
0.11425	0.293499	0.740295
0.114375	0.293398	0.740295
0.1145	0.293296	0.740295
0.114625	0.293195	0.740296
0.11475	0.293093	0.740296
0.114875	0.292992	0.740296
0.115	0.29289	0.740296
0.115125	0.292789	0.740297
0.11525	0.292687	0.740297
0.115375	0.292586	0.740297
0.1155	0.292484	0.740298
0.115625	0.292382	0.740298
0.11575	0.292281	0.740298
0.115875	0.292179	0.740299
0.116	0.292078	0.740299
0.116125	0.291976	0.740299
0.11625	0.291875	0.740299
0.116375	0.291773	0.7403
0.1165	0.291672	0.7403
0.116625	0.29157	0.7403
0.11675	0.291469	0.740301
0.116875	0.291367	0.740301
0.117	0.291266	0.740301
0.117125	0.291164	0.740302
0.11725	0.291063	0.740302
0.117375	0.290962	0.740302
0.1175	0.29086	0.740302
0.117625	0.290759	0.740303
0.11775	0.290657	0.740303
0.117875	0.290556	0.740303
0.118	0.290455	0.740304
0.118125	0.290353	0.740304
0.11825	0.290252	0.740304
0.118375	0.29015	0.740304
0.1185	0.290049	0.740305
0.118625	0.289948	0.740305
0.11875	0.289847	0.740305
0.118875	0.289745	0.740305
0.119	0.289644	0.740306
0.119125	0.289543	0.740306
0.11925	0.289442	0.740306
0.119375	0.28934	0.740306
0.1195	0.289239	0.740307
0.119625	0.289138	0.740307
0.11975	0.289037	0.740307
0.119875	0.288936	0.740307
0.12	0.288835	0.740308
0.120125	0.288734	0.740308
0.12025	0.288633	0.740308
0.120375	0.288532	0.740308
0.1205	0.288431	0.740309
0.120625	0.28833	0.740309
0.12075	0.288229	0.740309
0.120875	0.288128	0.740309
0.121	0.288027	0.740309
0.121125	0.287926	0.74031
0.12125	0.287826	0.74031
0.121375	0.287725	0.74031
0.1215	0.287624	0.74031
0.121625	0.287523	0.740311
0.12175	0.287423	0.740311
0.121875	0.287322	0.740311
0.122	0.287221	0.740311
0.122125	0.287121	0.740311
0.12225	0.28702	0.740311
0.122375	0.28692	0.740312
0.1225	0.286819	0.740312
0.122625	0.286719	0.740312
0.12275	0.286618	0.740312
0.122875	0.286518	0.740312
0.123	0.286418	0.740312
0.123125	0.286317	0.740313
0.12325	0.286217	0.740313
0.123375	0.286117	0.740313
0.1235	0.286017	0.740313
0.123625	0.285917	0.740313
0.12375	0.285816	0.740313
0.123875	0.285716	0.740313
0.124	0.285616	0.740314
0.124125	0.285516	0.740314
0.12425	0.285416	0.740314
0.124375	0.285317	0.740314
0.1245	0.285217	0.740314
0.124625	0.285117	0.740314
0.12475	0.285017	0.740314
0.124875	0.284917	0.740314
0.125	0.284818	0.740314
0.125125	0.284718	0.740314
0.12525	0.284618	0.740314
0.125375	0.284519	0.740315
0.1255	0.284419	0.740315
0.125625	0.28432	0.740315
0.12575	0.28422	0.740315
0.125875	0.284121	0.740315
0.126	0.284022	0.740315
0.126125	0.283922	0.740315
0.12625	0.283823	0.740315
0.126375	0.283724	0.740315
0.1265	0.283625	0.740315
0.126625	0.283526	0.740315
0.12675	0.283427	0.740315
0.126875	0.283328	0.740315
0.127	0.283229	0.740315
0.127125	0.28313	0.740315
0.12725	0.283031	0.740314
0.127375	0.282932	0.740314
0.1275	0.282834	0.740314
0.127625	0.282735	0.740314
0.12775	0.282636	0.740314
0.127875	0.282538	0.740314
0.128	0.282439	0.740314
0.128125	0.282341	0.740314
0.12825	0.282242	0.740314
0.128375	0.282144	0.740313
0.1285	0.282046	0.740313
0.128625	0.281948	0.740313
0.12875	0.281849	0.740313
0.128875	0.281751	0.740313
0.129	0.281653	0.740312
0.129125	0.281555	0.740312
0.12925	0.281457	0.740312
0.129375	0.281359	0.740312
0.1295	0.281262	0.740311
0.129625	0.281164	0.740311
0.12975	0.281066	0.740311
0.129875	0.280968	0.74031
0.13	0.280871	0.74031
0.130125	0.280773	0.74031
0.13025	0.280676	0.740309
0.130375	0.280578	0.740309
0.1305	0.280481	0.740309
0.130625	0.280384	0.740308
0.13075	0.280286	0.740308
0.130875	0.280189	0.740307
0.131	0.280092	0.740307
0.131125	0.279995	0.740306
0.13125	0.279898	0.740306
0.131375	0.279801	0.740306
0.1315	0.279704	0.740305
0.131625	0.279608	0.740304
0.13175	0.279511	0.740304
0.131875	0.279414	0.740303
0.132	0.279318	0.740303
0.132125	0.279221	0.740302
0.13225	0.279125	0.740301
0.132375	0.279028	0.740301
0.1325	0.278932	0.7403
0.132625	0.278836	0.740299
0.13275	0.278739	0.740299
0.132875	0.278643	0.740298
0.133	0.278547	0.740297
0.133125	0.278451	0.740296
0.13325	0.278355	0.740296
0.133375	0.278259	0.740295
0.1335	0.278164	0.740294
0.133625	0.278068	0.740293
0.13375	0.277972	0.740292
0.133875	0.277877	0.740291
0.134	0.277781	0.74029
0.134125	0.277686	0.74029
0.13425	0.27759	0.740289
0.134375	0.277495	0.740288
0.1345	0.2774	0.740287
0.134625	0.277304	0.740285
0.13475	0.277209	0.740284
0.134875	0.277114	0.740283
0.135	0.277019	0.740282
0.135125	0.276924	0.740281
0.13525	0.27683	0.74028
0.135375	0.276735	0.740279
0.1355	0.27664	0.740278
0.135625	0.276546	0.740276
0.13575	0.276451	0.740275
0.135875	0.276357	0.740274
0.136	0.276262	0.740272
0.136125	0.276168	0.740271
0.13625	0.276074	0.74027
0.136375	0.27598	0.740268
0.1365	0.275885	0.740267
0.136625	0.275791	0.740265
0.13675	0.275697	0.740264
0.136875	0.275604	0.740262
0.137	0.27551	0.740261
0.137125	0.275416	0.740259
0.13725	0.275322	0.740258
0.137375	0.275229	0.740256
0.1375	0.275135	0.740254
0.137625	0.275042	0.740253
0.13775	0.274949	0.740251
0.137875	0.274855	0.740249
0.138	0.274762	0.740248
0.138125	0.274669	0.740246
0.13825	0.274576	0.740244
0.138375	0.274483	0.740242
0.1385	0.27439	0.74024
0.138625	0.274297	0.740238
0.13875	0.274205	0.740236
0.138875	0.274112	0.740234
0.139	0.274019	0.740232
0.139125	0.273927	0.74023
0.13925	0.273834	0.740228
0.139375	0.273742	0.740226
0.1395	0.27365	0.740224
0.139625	0.273557	0.740222
0.13975	0.273465	0.74022
0.139875	0.273373	0.740217
0.14	0.273281	0.740215
0.140125	0.273189	0.740213
0.14025	0.273098	0.74021
0.140375	0.273006	0.740208
0.1405	0.272914	0.740206
0.140625	0.272823	0.740203
0.14075	0.272731	0.740201
0.140875	0.27264	0.740198
0.141	0.272548	0.740196
0.141125	0.272457	0.740193
0.14125	0.272366	0.74019
0.141375	0.272275	0.740188
0.1415	0.272184	0.740185
0.141625	0.272093	0.740182
0.14175	0.272002	0.740179
0.141875	0.271911	0.740177
0.142	0.27182	0.740174
0.142125	0.27173	0.740171
0.14225	0.271639	0.740168
0.142375	0.271548	0.740165
0.1425	0.271458	0.740162
0.142625	0.271368	0.740159
0.14275	0.271277	0.740156
0.142875	0.271187	0.740153
0.143	0.271097	0.74015
0.143125	0.271007	0.740146
0.14325	0.270917	0.740143
0.143375	0.270827	0.74014
0.1435	0.270737	0.740137
0.143625	0.270648	0.740133
0.14375	0.270558	0.74013
0.143875	0.270468	0.740126
0.144	0.270379	0.740123
0.144125	0.270289	0.740119
0.14425	0.2702	0.740116
0.144375	0.270111	0.740112
0.1445	0.270022	0.740109
0.144625	0.269932	0.740105
0.14475	0.269843	0.740101
0.144875	0.269754	0.740097
0.145	0.269666	0.740093
0.145125	0.269577	0.74009
0.14525	0.269488	0.740086
0.145375	0.269399	0.740082
0.1455	0.269311	0.740078
0.145625	0.269222	0.740074
0.14575	0.269134	0.74007
0.145875	0.269046	0.740065
0.146	0.268957	0.740061
0.146125	0.268869	0.740057
0.14625	0.268781	0.740053
0.146375	0.268693	0.740048
0.1465	0.268605	0.740044
0.146625	0.268517	0.74004
0.14675	0.268429	0.740035
0.146875	0.268341	0.740031
0.147	0.268254	0.740026
0.147125	0.268166	0.740021
0.14725	0.268079	0.740017
0.147375	0.267991	0.740012
0.1475	0.267904	0.740007
0.147625	0.267817	0.740002
0.14775	0.26773	0.739998
0.147875	0.267642	0.739993
0.148	0.267555	0.739988
0.148125	0.267468	0.739983
0.14825	0.267382	0.739978
0.148375	0.267295	0.739972
0.1485	0.267208	0.739967
0.148625	0.267121	0.739962
0.14875	0.267035	0.739957
0.148875	0.266948	0.739951
0.149	0.266862	0.739946
0.149125	0.266776	0.739941
0.14925	0.266689	0.739935
0.149375	0.266603	0.73993
0.1495	0.266517	0.739924
0.149625	0.266431	0.739918
0.14975	0.266345	0.739913
0.149875	0.266259	0.739907
0.15	0.266173	0.739901
0.150125	0.266088	0.739895
0.15025	0.266002	0.739889
0.150375	0.265916	0.739883
0.1505	0.265831	0.739877
0.150625	0.265746	0.739871
0.15075	0.26566	0.739865
0.150875	0.265575	0.739859
0.151	0.26549	0.739852
0.151125	0.265405	0.739846
0.15125	0.26532	0.73984
0.151375	0.265235	0.739833
0.1515	0.26515	0.739827
0.151625	0.265065	0.73982
0.15175	0.264981	0.739814
0.151875	0.264896	0.739807
0.152	0.264812	0.7398
0.152125	0.264727	0.739793
0.15225	0.264643	0.739787
0.152375	0.264558	0.73978
0.1525	0.264474	0.739773
0.152625	0.26439	0.739766
0.15275	0.264306	0.739759
0.152875	0.264222	0.739751
0.153	0.264138	0.739744
0.153125	0.264055	0.739737
0.15325	0.263971	0.73973
0.153375	0.263887	0.739722
0.1535	0.263804	0.739715
0.153625	0.26372	0.739707
0.15375	0.263637	0.7397
0.153875	0.263554	0.739692
0.154	0.26347	0.739684
0.154125	0.263387	0.739677
0.15425	0.263304	0.739669
0.154375	0.263221	0.739661
0.1545	0.263138	0.739653
0.154625	0.263055	0.739645
0.15475	0.262973	0.739637
0.154875	0.26289	0.739629
0.155	0.262808	0.73962
0.155125	0.262725	0.739612
0.15525	0.262643	0.739604
0.155375	0.26256	0.739595
0.1555	0.262478	0.739587
0.155625	0.262396	0.739578
0.15575	0.262314	0.73957
0.155875	0.262232	0.739561
0.156	0.26215	0.739552
0.156125	0.262068	0.739544
0.15625	0.261987	0.739535
0.156375	0.261905	0.739526
0.1565	0.261823	0.739517
0.156625	0.261742	0.739508
0.15675	0.261661	0.739499
0.156875	0.261579	0.739489
0.157	0.261498	0.73948
0.157125	0.261417	0.739471
0.15725	0.261336	0.739461
0.157375	0.261255	0.739452
0.1575	0.261174	0.739442
0.157625	0.261093	0.739433
0.15775	0.261013	0.739423
0.157875	0.260932	0.739413
0.158	0.260851	0.739404
0.158125	0.260771	0.739394
0.15825	0.260691	0.739384
0.158375	0.26061	0.739374
0.1585	0.26053	0.739364
0.158625	0.26045	0.739354
0.15875	0.26037	0.739343
0.158875	0.26029	0.739333
0.159	0.26021	0.739323
0.159125	0.260131	0.739312
0.15925	0.260051	0.739302
0.159375	0.259971	0.739291
0.1595	0.259892	0.739281
0.159625	0.259812	0.73927
0.15975	0.259733	0.739259
0.159875	0.259654	0.739248
0.16	0.259575	0.739237
0.160125	0.259496	0.739226
0.16025	0.259417	0.739215
0.160375	0.259338	0.739204
0.1605	0.259259	0.739193
0.160625	0.25918	0.739181
0.16075	0.259102	0.73917
0.160875	0.259023	0.739158
0.161	0.258945	0.739147
0.161125	0.258866	0.739135
0.16125	0.258788	0.739124
0.161375	0.25871	0.739112
0.1615	0.258632	0.7391
0.161625	0.258554	0.739088
0.16175	0.258476	0.739076
0.161875	0.258398	0.739064
0.162	0.258321	0.739052
0.162125	0.258243	0.73904
0.16225	0.258165	0.739027
0.162375	0.258088	0.739015
0.1625	0.258011	0.739003
0.162625	0.257933	0.73899
0.16275	0.257856	0.738977
0.162875	0.257779	0.738965
0.163	0.257702	0.738952
0.163125	0.257625	0.738939
0.16325	0.257549	0.738926
0.163375	0.257472	0.738913
0.1635	0.257395	0.7389
0.163625	0.257319	0.738887
0.16375	0.257242	0.738874
0.163875	0.257166	0.73886
0.164	0.25709	0.738847
0.164125	0.257014	0.738834
0.16425	0.256938	0.73882
0.164375	0.256862	0.738806
0.1645	0.256786	0.738793
0.164625	0.25671	0.738779
0.16475	0.256635	0.738765
0.164875	0.256559	0.738751
0.165	0.256484	0.738737
0.165125	0.256408	0.738723
0.16525	0.256333	0.738708
0.165375	0.256258	0.738694
0.1655	0.256183	0.73868
0.165625	0.256108	0.738665
0.16575	0.256033	0.738651
0.165875	0.255958	0.738636
0.166	0.255884	0.738621
0.166125	0.255809	0.738606
0.16625	0.255735	0.738592
0.166375	0.25566	0.738577
0.1665	0.255586	0.738562
0.166625	0.255512	0.738546
0.16675	0.255438	0.738531
0.166875	0.255364	0.738516
0.167	0.25529	0.7385
0.167125	0.255216	0.738485
0.16725	0.255142	0.738469
0.167375	0.255069	0.738454
0.1675	0.254995	0.738438
0.167625	0.254922	0.738422
0.16775	0.254849	0.738406
0.167875	0.254776	0.73839
0.168	0.254703	0.738374
0.168125	0.25463	0.738358
0.16825	0.254557	0.738342
0.168375	0.254484	0.738325
0.1685	0.254411	0.738309
0.168625	0.254339	0.738292
0.16875	0.254266	0.738275
0.168875	0.254194	0.738259
0.169	0.254122	0.738242
0.169125	0.25405	0.738225
0.16925	0.253978	0.738208
0.169375	0.253906	0.738191
0.1695	0.253834	0.738174
0.169625	0.253762	0.738157
0.16975	0.253691	0.738139
0.169875	0.253619	0.738122
0.17	0.253548	0.738104
0.170125	0.253477	0.738087
0.17025	0.253405	0.738069
0.170375	0.253334	0.738051
0.1705	0.253263	0.738033
0.170625	0.253193	0.738015
0.17075	0.253122	0.737997
0.170875	0.253051	0.737979
0.171	0.252981	0.737961
0.171125	0.25291	0.737942
0.17125	0.25284	0.737924
0.171375	0.25277	0.737905
0.1715	0.2527	0.737887
0.171625	0.25263	0.737868
0.17175	0.25256	0.737849
0.171875	0.25249	0.73783
0.172	0.252421	0.737811
0.172125	0.252351	0.737792
0.17225	0.252282	0.737773
0.172375	0.252213	0.737754
0.1725	0.252143	0.737735
0.172625	0.252074	0.737715
0.17275	0.252005	0.737696
0.172875	0.251937	0.737676
0.173	0.251868	0.737656
0.173125	0.251799	0.737636
0.17325	0.251731	0.737616
0.173375	0.251662	0.737596
0.1735	0.251594	0.737576
0.173625	0.251526	0.737556
0.17375	0.251458	0.737536
0.173875	0.25139	0.737516
0.174	0.251322	0.737495
0.174125	0.251255	0.737474
0.17425	0.251187	0.737454
0.174375	0.25112	0.737433
0.1745	0.251052	0.737412
0.174625	0.250985	0.737391
0.17475	0.250918	0.73737
0.174875	0.250851	0.737349
0.175	0.250784	0.737328
0.175125	0.250718	0.737306
0.17525	0.250651	0.737285
0.175375	0.250584	0.737264
0.1755	0.250518	0.737242
0.175625	0.250452	0.73722
0.17575	0.250386	0.737198
0.175875	0.25032	0.737177
0.176	0.250254	0.737155
0.176125	0.250188	0.737132
0.17625	0.250122	0.73711
0.176375	0.250057	0.737088
0.1765	0.249992	0.737066
0.176625	0.249926	0.737043
0.17675	0.249861	0.737021
0.176875	0.249796	0.736998
0.177	0.249731	0.736975
0.177125	0.249666	0.736952
0.17725	0.249602	0.736929
0.177375	0.249537	0.736906
0.1775	0.249473	0.736883
0.177625	0.249409	0.73686
0.17775	0.249344	0.736836
0.177875	0.24928	0.736813
0.178	0.249216	0.736789
0.178125	0.249153	0.736766
0.17825	0.249089	0.736742
0.178375	0.249025	0.736718
0.1785	0.248962	0.736694
0.178625	0.248899	0.73667
0.17875	0.248836	0.736646
0.178875	0.248773	0.736622
0.179	0.24871	0.736597
0.179125	0.248647	0.736573
0.17925	0.248584	0.736548
0.179375	0.248522	0.736524
0.1795	0.248459	0.736499
0.179625	0.248397	0.736474
0.17975	0.248335	0.736449
0.179875	0.248273	0.736424
0.18	0.248211	0.736399
0.180125	0.248149	0.736374
0.18025	0.248088	0.736348
0.180375	0.248026	0.736323
0.1805	0.247965	0.736297
0.180625	0.247904	0.736272
0.18075	0.247843	0.736246
0.180875	0.247782	0.73622
0.181	0.247721	0.736194
0.181125	0.24766	0.736168
0.18125	0.2476	0.736142
0.181375	0.247539	0.736116
0.1815	0.247479	0.736089
0.181625	0.247419	0.736063
0.18175	0.247359	0.736036
0.181875	0.247299	0.73601
0.182	0.247239	0.735983
0.182125	0.247179	0.735956
0.18225	0.24712	0.735929
0.182375	0.24706	0.735902
0.1825	0.247001	0.735875
0.182625	0.246942	0.735847
0.18275	0.246883	0.73582
0.182875	0.246824	0.735793
0.183	0.246765	0.735765
0.183125	0.246707	0.735737
0.18325	0.246648	0.735709
0.183375	0.24659	0.735682
0.1835	0.246532	0.735654
0.183625	0.246474	0.735625
0.18375	0.246416	0.735597
0.183875	0.246358	0.735569
0.184	0.2463	0.73554
0.184125	0.246243	0.735512
0.18425	0.246185	0.735483
0.184375	0.246128	0.735455
0.1845	0.246071	0.735426
0.184625	0.246014	0.735397
0.18475	0.245957	0.735368
0.184875	0.2459	0.735338
0.185	0.245844	0.735309
0.185125	0.245787	0.73528
0.18525	0.245731	0.73525
0.185375	0.245675	0.735221
0.1855	0.245619	0.735191
0.185625	0.245563	0.735161
0.18575	0.245507	0.735131
0.185875	0.245451	0.735101
0.186	0.245396	0.735071
0.186125	0.24534	0.735041
0.18625	0.245285	0.735011
0.186375	0.24523	0.73498
0.1865	0.245175	0.73495
0.186625	0.24512	0.734919
0.18675	0.245065	0.734888
0.186875	0.245011	0.734858
0.187	0.244956	0.734827
0.187125	0.244902	0.734796
0.18725	0.244848	0.734764
0.187375	0.244794	0.734733
0.1875	0.24474	0.734702
0.187625	0.244686	0.73467
0.18775	0.244633	0.734639
0.187875	0.244579	0.734607
0.188	0.244526	0.734575
0.188125	0.244472	0.734543
0.18825	0.244419	0.734511
0.188375	0.244366	0.734479
0.1885	0.244313	0.734447
0.188625	0.244261	0.734415
0.18875	0.244208	0.734382
0.188875	0.244156	0.73435
0.189	0.244103	0.734317
0.189125	0.244051	0.734284
0.18925	0.243999	0.734251
0.189375	0.243947	0.734218
0.1895	0.243895	0.734185
0.189625	0.243844	0.734152
0.18975	0.243792	0.734119
0.189875	0.243741	0.734085
0.19	0.24369	0.734052
0.190125	0.243638	0.734018
0.19025	0.243587	0.733984
0.190375	0.243537	0.733951
0.1905	0.243486	0.733917
0.190625	0.243435	0.733883
0.19075	0.243385	0.733848
0.190875	0.243334	0.733814
0.191	0.243284	0.73378
0.191125	0.243234	0.733745
0.19125	0.243184	0.733711
0.191375	0.243134	0.733676
0.1915	0.243085	0.733641
0.191625	0.243035	0.733606
0.19175	0.242986	0.733571
0.191875	0.242936	0.733536
0.192	0.242887	0.733501
0.192125	0.242838	0.733465
0.19225	0.242789	0.73343
0.192375	0.24274	0.733394
0.1925	0.242692	0.733359
0.192625	0.242643	0.733323
0.19275	0.242595	0.733287
0.192875	0.242546	0.733251
0.193	0.242498	0.733215
0.193125	0.24245	0.733179
0.19325	0.242402	0.733142
0.193375	0.242354	0.733106
0.1935	0.242307	0.733069
0.193625	0.242259	0.733033
0.19375	0.242212	0.732996
0.193875	0.242164	0.732959
0.194	0.242117	0.732922
0.194125	0.24207	0.732885
0.19425	0.242023	0.732848
0.194375	0.241977	0.73281
0.1945	0.24193	0.732773
0.194625	0.241883	0.732735
0.19475	0.241837	0.732698
0.194875	0.241791	0.73266
0.195	0.241744	0.732622
0.195125	0.241698	0.732584
0.19525	0.241652	0.732546
0.195375	0.241607	0.732508
0.1955	0.241561	0.73247
0.195625	0.241515	0.732431
0.19575	0.24147	0.732393
0.195875	0.241424	0.732354
0.196	0.241379	0.732315
0.196125	0.241334	0.732276
0.19625	0.241289	0.732237
0.196375	0.241244	0.732198
0.1965	0.2412	0.732159
0.196625	0.241155	0.73212
0.19675	0.24111	0.73208
0.196875	0.241066	0.732041
0.197	0.241022	0.732001
0.197125	0.240978	0.731961
0.19725	0.240934	0.731921
0.197375	0.24089	0.731881
0.1975	0.240846	0.731841
0.197625	0.240802	0.731801
0.19775	0.240759	0.73176
0.197875	0.240715	0.73172
0.198	0.240672	0.731679
0.198125	0.240629	0.731639
0.19825	0.240586	0.731598
0.198375	0.240543	0.731557
0.1985	0.2405	0.731516
0.198625	0.240457	0.731475
0.19875	0.240414	0.731433
0.198875	0.240372	0.731392
0.199	0.240329	0.73135
0.199125	0.240287	0.731309
0.19925	0.240245	0.731267
0.199375	0.240203	0.731225
0.1995	0.240161	0.731183
0.199625	0.240119	0.731141
0.19975	0.240077	0.731099
0.199875	0.240036	0.731057
0.2	0.239994	0.731014
0.200125	0.239953	0.730972
0.20025	0.239911	0.730929
0.200375	0.23987	0.730886
0.2005	0.239829	0.730843
0.200625	0.239788	0.7308
0.20075	0.239747	0.730757
0.200875	0.239707	0.730714
0.201	0.239666	0.730671
0.201125	0.239625	0.730627
0.20125	0.239585	0.730583
0.201375	0.239545	0.73054
0.2015	0.239505	0.730496
0.201625	0.239464	0.730452
0.20175	0.239424	0.730408
0.201875	0.239385	0.730364
0.202	0.239345	0.730319
0.202125	0.239305	0.730275
0.20225	0.239266	0.73023
0.202375	0.239226	0.730186
0.2025	0.239187	0.730141
0.202625	0.239147	0.730096
0.20275	0.239108	0.730051
0.202875	0.239069	0.730006
0.203	0.23903	0.729961
0.203125	0.238991	0.729915
0.20325	0.238953	0.72987
0.203375	0.238914	0.729824
0.2035	0.238876	0.729778
0.203625	0.238837	0.729733
0.20375	0.238799	0.729687
0.203875	0.238761	0.72964
0.204	0.238722	0.729594
0.204125	0.238684	0.729548
0.20425	0.238646	0.729501
0.204375	0.238609	0.729455
0.2045	0.238571	0.729408
0.204625	0.238533	0.729361
0.20475	0.238496	0.729314
0.204875	0.238458	0.729267
0.205	0.238421	0.72922
0.205125	0.238384	0.729173
0.20525	0.238347	0.729125
0.205375	0.238309	0.729078
0.2055	0.238273	0.72903
0.205625	0.238236	0.728982
0.20575	0.238199	0.728935
0.205875	0.238162	0.728886
0.206	0.238126	0.728838
0.206125	0.238089	0.72879
0.20625	0.238053	0.728742
0.206375	0.238017	0.728693
0.2065	0.23798	0.728645
0.206625	0.237944	0.728596
0.20675	0.237908	0.728547
0.206875	0.237872	0.728498
0.207	0.237837	0.728449
0.207125	0.237801	0.728399
0.20725	0.237765	0.72835
0.207375	0.23773	0.728301
0.2075	0.237694	0.728251
0.207625	0.237659	0.728201
0.20775	0.237624	0.728151
0.207875	0.237589	0.728101
0.208	0.237554	0.728051
0.208125	0.237519	0.728001
0.20825	0.237484	0.727951
0.208375	0.237449	0.7279
0.2085	0.237414	0.72785
0.208625	0.23738	0.727799
0.20875	0.237345	0.727748
0.208875	0.237311	0.727697
0.209	0.237276	0.727646
0.209125	0.237242	0.727595
0.20925	0.237208	0.727543
0.209375	0.237174	0.727492
0.2095	0.23714	0.72744
0.209625	0.237106	0.727389
0.20975	0.237072	0.727337
0.209875	0.237038	0.727285
0.21	0.237005	0.727233
0.210125	0.236971	0.72718
0.21025	0.236938	0.727128
0.210375	0.236904	0.727076
0.2105	0.236871	0.727023
0.210625	0.236838	0.72697
0.21075	0.236805	0.726917
0.210875	0.236772	0.726864
0.211	0.236739	0.726811
0.211125	0.236706	0.726758
0.21125	0.236673	0.726705
0.211375	0.236641	0.726651
0.2115	0.236608	0.726598
0.211625	0.236575	0.726544
0.21175	0.236543	0.72649
0.211875	0.236511	0.726436
0.212	0.236478	0.726382
0.212125	0.236446	0.726328
0.21225	0.236414	0.726273
0.212375	0.236382	0.726219
0.2125	0.23635	0.726164
0.212625	0.236318	0.726109
0.21275	0.236286	0.726054
0.212875	0.236255	0.725999
0.213	0.236223	0.725944
0.213125	0.236192	0.725889
0.21325	0.23616	0.725834
0.213375	0.236129	0.725778
0.2135	0.236097	0.725722
0.213625	0.236066	0.725667
0.21375	0.236035	0.725611
0.213875	0.236004	0.725555
0.214	0.235973	0.725498
0.214125	0.235942	0.725442
0.21425	0.235911	0.725386
0.214375	0.235881	0.725329
0.2145	0.23585	0.725272
0.214625	0.235819	0.725215
0.21475	0.235789	0.725158
0.214875	0.235758	0.725101
0.215	0.235728	0.725044
0.215125	0.235698	0.724987
0.21525	0.235668	0.724929
0.215375	0.235638	0.724871
0.2155	0.235608	0.724814
0.215625	0.235578	0.724756
0.21575	0.235548	0.724698
0.215875	0.235518	0.72464
0.216	0.235488	0.724581
0.216125	0.235459	0.724523
0.21625	0.235429	0.724464
0.216375	0.2354	0.724405
0.2165	0.23537	0.724347
0.216625	0.235341	0.724288
0.21675	0.235312	0.724228
0.216875	0.235282	0.724169
0.217	0.235253	0.72411
0.217125	0.235224	0.72405
0.21725	0.235195	0.723991
0.217375	0.235167	0.723931
0.2175	0.235138	0.723871
0.217625	0.235109	0.723811
0.21775	0.23508	0.723751
0.217875	0.235052	0.72369
0.218	0.235023	0.72363
0.218125	0.234995	0.723569
0.21825	0.234967	0.723509
0.218375	0.234938	0.723448
0.2185	0.23491	0.723387
0.218625	0.234882	0.723325
0.21875	0.234854	0.723264
0.218875	0.234826	0.723203
0.219	0.234798	0.723141
0.219125	0.234771	0.723079
0.21925	0.234743	0.723018
0.219375	0.234715	0.722956
0.2195	0.234688	0.722894
0.219625	0.23466	0.722831
0.21975	0.234633	0.722769
0.219875	0.234606	0.722706
0.22	0.234578	0.722644
0.220125	0.234551	0.722581
0.22025	0.234524	0.722518
0.220375	0.234497	0.722455
0.2205	0.23447	0.722392
0.220625	0.234443	0.722328
0.22075	0.234417	0.722265
0.220875	0.23439	0.722201
0.221	0.234363	0.722137
0.221125	0.234337	0.722074
0.22125	0.23431	0.72201
0.221375	0.234284	0.721945
0.2215	0.234258	0.721881
0.221625	0.234231	0.721817
0.22175	0.234205	0.721752
0.221875	0.234179	0.721687
0.222	0.234153	0.721622
0.222125	0.234127	0.721557
0.22225	0.234101	0.721492
0.222375	0.234076	0.721427
0.2225	0.23405	0.721361
0.222625	0.234025	0.721296
0.22275	0.233999	0.72123
0.222875	0.233974	0.721164
0.223	0.233948	0.721098
0.223125	0.233923	0.721032
0.22325	0.233898	0.720966
0.223375	0.233873	0.720899
0.2235	0.233848	0.720833
0.223625	0.233823	0.720766
0.22375	0.233798	0.720699
0.223875	0.233773	0.720632
0.224	0.233749	0.720565
0.224125	0.233724	0.720498
0.22425	0.233699	0.72043
0.224375	0.233675	0.720363
0.2245	0.233651	0.720295
0.224625	0.233626	0.720227
0.22475	0.233602	0.720159
0.224875	0.233578	0.720091
0.225	0.233554	0.720023
0.225125	0.23353	0.719955
0.22525	0.233506	0.719886
0.225375	0.233483	0.719817
0.2255	0.233459	0.719748
0.225625	0.233435	0.719679
0.22575	0.233412	0.71961
0.225875	0.233389	0.719541
0.226	0.233365	0.719472
0.226125	0.233342	0.719402
0.22625	0.233319	0.719332
0.226375	0.233296	0.719263
0.2265	0.233273	0.719193
0.226625	0.23325	0.719122
0.22675	0.233227	0.719052
0.226875	0.233205	0.718982
0.227	0.233182	0.718911
0.227125	0.233159	0.71884
0.22725	0.233137	0.71877
0.227375	0.233115	0.718699
0.2275	0.233092	0.718627
0.227625	0.23307	0.718556
0.22775	0.233048	0.718485
0.227875	0.233026	0.718413
0.228	0.233004	0.718341
0.228125	0.232983	0.71827
0.22825	0.232961	0.718198
0.228375	0.232939	0.718125
0.2285	0.232918	0.718053
0.228625	0.232896	0.717981
0.22875	0.232875	0.717908
0.228875	0.232854	0.717835
0.229	0.232833	0.717762
0.229125	0.232812	0.717689
0.22925	0.232791	0.717616
0.229375	0.23277	0.717543
0.2295	0.232749	0.717469
0.229625	0.232728	0.717396
0.22975	0.232708	0.717322
0.229875	0.232687	0.717248
0.23	0.232667	0.717174
0.230125	0.232647	0.7171
0.23025	0.232627	0.717025
0.230375	0.232607	0.716951
0.2305	0.232587	0.716876
0.230625	0.232567	0.716801
0.23075	0.232547	0.716726
0.230875	0.232527	0.716651
0.231	0.232508	0.716576
0.231125	0.232488	0.7165
0.23125	0.232469	0.716425
0.231375	0.23245	0.716349
0.2315	0.232431	0.716273
0.231625	0.232411	0.716197
0.23175	0.232393	0.716121
0.231875	0.232374	0.716045
0.232	0.232355	0.715968
0.232125	0.232336	0.715892
0.23225	0.232318	0.715815
0.232375	0.232299	0.715738
0.2325	0.232281	0.715661
0.232625	0.232263	0.715584
0.23275	0.232245	0.715506
0.232875	0.232227	0.715429
0.233	0.232209	0.715351
0.233125	0.232191	0.715273
0.23325	0.232173	0.715195
0.233375	0.232156	0.715117
0.2335	0.232138	0.715039
0.233625	0.232121	0.71496
0.23375	0.232103	0.714882
0.233875	0.232086	0.714803
0.234	0.232069	0.714724
0.234125	0.232052	0.714645
0.23425	0.232035	0.714566
0.234375	0.232019	0.714487
0.2345	0.232002	0.714407
0.234625	0.231986	0.714327
0.23475	0.231969	0.714248
0.234875	0.231953	0.714168
0.235	0.231937	0.714088
0.235125	0.231921	0.714007
0.23525	0.231905	0.713927
0.235375	0.231889	0.713846
0.2355	0.231873	0.713766
0.235625	0.231858	0.713685
0.23575	0.231842	0.713604
0.235875	0.231827	0.713523
0.236	0.231812	0.713441
0.236125	0.231796	0.71336
0.23625	0.231781	0.713278
0.236375	0.231767	0.713196
0.2365	0.231752	0.713114
0.236625	0.231737	0.713032
0.23675	0.231723	0.71295
0.236875	0.231708	0.712868
0.237	0.231694	0.712785
0.237125	0.23168	0.712702
0.23725	0.231666	0.712619
0.237375	0.231652	0.712536
0.2375	0.231638	0.712453
0.237625	0.231624	0.71237
0.23775	0.23161	0.712286
0.237875	0.231597	0.712203
0.238	0.231584	0.712119
0.238125	0.23157	0.712035
0.23825	0.231557	0.711951
0.238375	0.231544	0.711867
0.2385	0.231531	0.711782
0.238625	0.231519	0.711698
0.23875	0.231506	0.711613
0.238875	0.231494	0.711528
0.239	0.231481	0.711443
0.239125	0.231469	0.711358
0.23925	0.231457	0.711273
0.239375	0.231445	0.711187
0.2395	0.231433	0.711102
0.239625	0.231421	0.711016
0.23975	0.23141	0.71093
0.239875	0.231398	0.710844
0.24	0.231387	0.710758
0.240125	0.231376	0.710671
0.24025	0.231364	0.710585
0.240375	0.231353	0.710498
0.2405	0.231343	0.710411
0.240625	0.231332	0.710324
0.24075	0.231321	0.710237
0.240875	0.231311	0.71015
0.241	0.2313	0.710062
0.241125	0.23129	0.709975
0.24125	0.23128	0.709887
0.241375	0.23127	0.709799
0.2415	0.23126	0.709711
0.241625	0.231251	0.709623
0.24175	0.231241	0.709534
0.241875	0.231232	0.709446
0.242	0.231223	0.709357
0.242125	0.231213	0.709268
0.24225	0.231204	0.709179
0.242375	0.231196	0.70909
0.2425	0.231187	0.709001
0.242625	0.231178	0.708911
0.24275	0.23117	0.708822
0.242875	0.231161	0.708732
0.243	0.231153	0.708642
0.243125	0.231145	0.708552
0.24325	0.231137	0.708462
0.243375	0.231129	0.708371
0.2435	0.231122	0.708281
0.243625	0.231114	0.70819
0.24375	0.231107	0.708099
0.243875	0.231099	0.708008
0.244	0.231092	0.707917
0.244125	0.231085	0.707826
0.24425	0.231078	0.707734
0.244375	0.231072	0.707643
0.2445	0.231065	0.707551
0.244625	0.231059	0.707459
0.24475	0.231052	0.707367
0.244875	0.231046	0.707275
0.245	0.23104	0.707182
0.245125	0.231034	0.70709
0.24525	0.231029	0.706997
0.245375	0.231023	0.706904
0.2455	0.231017	0.706811
0.245625	0.231012	0.706718
0.24575	0.231007	0.706625
0.245875	0.231002	0.706531
0.246	0.230997	0.706438
0.246125	0.230992	0.706344
0.24625	0.230988	0.70625
0.246375	0.230983	0.706156
0.2465	0.230979	0.706062
0.246625	0.230975	0.705967
0.24675	0.23097	0.705873
0.246875	0.230967	0.705778
0.247	0.230963	0.705683
0.247125	0.230959	0.705588
0.24725	0.230956	0.705493
0.247375	0.230952	0.705398
0.2475	0.230949	0.705302
0.247625	0.230946	0.705207
0.24775	0.230943	0.705111
0.247875	0.23094	0.705015
0.248	0.230938	0.704919
0.248125	0.230935	0.704823
0.24825	0.230933	0.704726
0.248375	0.23093	0.70463
0.2485	0.230928	0.704533
0.248625	0.230926	0.704436
0.24875	0.230925	0.704339
0.248875	0.230923	0.704242
0.249	0.230921	0.704145
0.249125	0.23092	0.704047
0.24925	0.230919	0.70395
0.249375	0.230918	0.703852
0.2495	0.230917	0.703754
0.249625	0.230916	0.703656
[truncated: 750,002+ more rows]

## Sheet: Fig.9(b)
	Muscle activity (%)
State	No-suit	Suit assistance
1	64.05	33.17
2	74.04	42.74
3	90.21	44.14
4	97.46	43.55
5	100	40.95
mean	85.152	40.91
std.	15.5427	4.49056
